# Supplementary material for: Optogenetics reveals Cdc42 local activation by scaffold-mediated positive feedback and Ras GTPase
Source: PLoS Biol. 2020 Jan 24;18(1):e3000600. doi: 10.1371/journal.pbio.3000600 (PMC7002011; doi:10.1371/journal.pbio.3000600)
Supplement: S2 Table — (XLSX) [file pbio.3000600.s016.xlsx]

## Sheet: Sheet1
Table S2. Strains used in this study
Figure 1
YSM3378	scd1-3GFP-kanMX
YSM3379	scd1-3GFP-kanMX scd2::natMX
YSM3380	scd1-3GFP-kanMX ras1::hphMX
YSM3381	scd1-3GFP-kanMX scd2::natMX ras1::hphMX
YSM3382	CRIB-GFP-ura4+
YSM3383	CRIB-GFP-ura4+ scd2::natMX
YSM3384	CRIB-GFP-ura4+ ras1::hphMX
YSM3385	CRIB-GFP-ura4+ scd2::natMX ras1::hphMX
YSM3386	CRIB-GFP-ura4+ gef1-tdTomato-natMX6 scd2::natMX ras1::hphMX
Figure 2
YSM3563	h- ura4-294::Ptdh1-CIBN-mTagBFP2-ritc-Scadh1term-ura4+
YSM3564	h- ura4-294::Pact1-CRY2PHR-mCherry-ura4+
YSM3565	h- ura4-294::Ptdh1-CIBN-mTagBFP2-ritc-Scadh1term-Pact1-CRY2PHR-mCherry-ura4
YSM3566	h- ura4-294::Ptdh1-CIBN-mTagBFP2-ritc-Scadh1term-Pact1-CRY2PHR-mCherry-cdc42Q61L∆CaaX-ura4
YSM3567	h- ura4-294::Ptdh1-CIBN-GFP-ritC-Scadh1term-Pact1-CRY2PHR-mCherry-cdc42WT∆CaaX-ura4+ ade6+ leu1+ ura4-294
Figure 3 & S4
YSM3568	h- leu1-32::Ppak1-CRIB-3xGFP-kanMX+-leu1+ ura4-D18::Ptdh1-CIBN-mTagBFP2-ritc-Scadh1term-Pact1-CRY2PHR-mCherry-ura4 ade6+ leu1-32
YSM3569	h- leu1-32::Ppak1-CRIB-3xGFP-kanMX+-leu1+ ura4-D18::Ptdh1-CIBN-mTagBFP2-ritc-Scadh1term-Pact1-CRY2PHR-mCherry-cdc42Q61L∆CaaX-ura4 ade6+ leu1-32 ura4-D18
YSM3570	h- leu1-32::Ppak1-CRIB-3xGFP-kanMX+-leu1+ ura4-D18::Ptdh1-CIBN-mTagBFP2-ritc-Scadh1term-ura4+ ade6+ leu1-32 ura4-D18
YSM3571	h- pak1::Ppak1-pak1wt-sfGFP-kanMX ura4-294::Ptdh1-CIBN-mTagBFP2-ritc-Scadh1term-Pact1-CRY2PHR-mCherry-ura4+ ade6+ leu1+ ura4-294
YSM3572	h- pak1::Ppak1-pak1wt-sfGFP-kanMX ura4-294::Ptdh1-CIBN-mTagBFP2-ritc-Scadh1term-Pact1-CRY2PHR-mCherry-cdc42Q61L∆CaaX-ura4+ ade6+ leu1+ ura4-294
YSM3573	h- pak1::Ppak1-pak1wt-sfGFP-kanMX ura4-294::Ptdh1-CIBN-mTagBFP2-ritc-Scadh1term-ura4+ ade6+ leu1+ ura4-294
YSM3574	h- scd2-GFP-kan+ ura4-294::Ptdh1-CIBN-mTagBFP2-ritc-Scadh1term-Pact1-CRY2PHR-mCherry-ura4+ ade6+ leu1+ ura4-294
YSM3575	h- scd2-GFP-kan+ ura4-294::Ptdh1-CIBN-mTagBFP2-ritc-Scadh1term-Pact1-CRY2PHR-mCherry-cdc42Q61L∆CaaX-ura4+ ade6+ leu1+ ura4-294
YSM3576	h- scd2-GFP-kan+ ura4-294::Ptdh1-CIBN-mTagBFP2-ritc-Scadh1term-ura4+ ade6+ leu1+ ura4-294
YSM3577	h+ scd1-3xGFP-natMX+ ura4-D18::Ptdh1-CIBN-mTagBFP2-ritc-Scadh1term-Pact1-CRY2PHR-mCherry-ura4+ ade6+ leu1+ ura4-D18
YSM3578	h+ scd1-3xGFP-natMX+ ura4-D18::Ptdh1-CIBN-mTagBFP2-ritc-Scadh1term-Pact1-CRY2PHR-mCherry-cdc42Q61L∆CaaX-ura4+ ade6+ leu1+ ura4-D18
YSM3579	h+ scd1-3xGFP-natMX+ ura4-D18::Ptdh1-CIBN-mTagBFP2-ritc-Scadh1term-ura4+ ade6+ leu1+ ura4-D18
YSM3580	h+ cdc42-sfGFP-SW-kan+ ura4-D18::Ptdh1-CIBN-mTagBFP2-ritc-Scadh1term-Pact1-CRY2PHR-mCherry-ura4+ ade6+ leu1+ ura4-D18
YSM3581	h+ cdc42-sfGFP-SW-kan+ ura4-D18::Ptdh1-CIBN-mTagBFP2-ritc-Scadh1term-Pact1-CRY2PHR-mCherry-cdc42Q61L∆CaaX-ura4+ ade6+ leu1+ ura4-D18
YSM3582	h+ cdc42-sfGFP-SW-kan+ ura4-D18::Ptdh1-CIBN-mTagBFP2-ritC-Scadh1term-ura4+ ade6+ leu1+ ura4-D18
YSM3563	h- ura4-294::Ptdh1-CIBN-mTagBFP2-ritc-Scadh1term-ura4+
YSM3564	h- ura4-294::Pact1-CRY2PHR-mCherry-ura4+
YSM3687	h- scd2-GFP-Kan+ Ura4-294::Ptdh1-CIBN-mTagBFP2-Ritc-ADH1term-Pact1-CRY2PHR-mCherry-cdc42wt∆CaaX:Ura4+ ade6+ leu1+ ura4-294
YSM3688	h- scd2-GFP-Kan+ Ura4-294::Ptdh1-CIBN-mTagBFP2-Ritc-ADH1term-Pact1-CRY2PHR-mCherry-cdc42T17N∆CaaX:Ura4+ ade6+ leu1+ ura4-294
Figure 4 & S6
YSM3583	scd2::natMX+ leu1-32::Ppak1-CRIB-3xGFP-kanMX+-leu1+ ura4-D18::Ptdh1-CIBN-mTagBFP2-ritc-Scadh1term-Pact1-CRY2PHR-mCherry-ura4+ ade6+ leu1-32 ura4-D18
YSM3584	scd2::natMX+ leu1-32::Ppak1-CRIB-3xGFP-kanMX+-leu1+ ura4-D18::Ptdh1-CIBN-mTagBFP2-ritc-Scadh1term-Pact1-CRY2PHR-mCherry-cdc42Q61L∆CaaX-ura4+ ade6+ leu1-32 ura4-D18
YSM3585	scd2::natMX+ leu1-32::Ppak1-CRIB-3xGFP-kanMX+-leu1+ ura4-D18::Ptdh1-CIBN-mTagBFP2-ritc-Scadh1term-ura4+ ade6+ leu1-32 ura4-D18
YSM3586	scd2::natMX pak1::Ppak1-pak1wt-sfGFP-kanMX ura4-294::Ptdh1-CIBN-mTagBFP2-ritc-Scadh1term-Pact1-CRY2PHR-mCherry-ura4+ ade6+ leu1+ ura4-294
YSM3587	scd2::natMX pak1::Ppak1-pak1wt-sfGFP-kanMX ura4-294::Ptdh1-CIBN-mTagBFP2-ritc-Scadh1term-Pact1-CRY2PHR-mCherry-cdc42Q61L∆CaaX-ura4+ ade6+ leu1+ ura4-294
YSM3588	scd2::natMX pak1::Ppak1-pak1wt-sfGFP-kanMX ura4-294::Ptdh1-CIBN-mTagBFP2-ritc-Scadh1term-ura4+ ade6+ leu1+ ura4-294
YSM3589	scd1-3xGFP-natMX scd2::natMX ura4-D18::Ptdh1-CIBN-mTagBFP2-ritc-Scadh1term-Pact1-CRY2PHR-mCherry-ura4+ ade6+ leu1+ ura4-D18
YSM3590	scd1-3xGFP-natMX scd2::natMX ura4-D18::Ptdh1-CIBN-mTagBFP2-ritc-Scadh1term-Pact1-CRY2PHR-mCherry-cdc42Q61L∆CaaX-ura4+ ade6+ leu1+ ura4-D18
YSM3591	scd1-3xGFP-natMX scd2::natMX ura4-D18::Ptdh1-CIBN-mTagBFP2-ritc-Scadh1term-ura4+ ade6+ leu1+ ura4-D18
YSM3577	h+ scd1-3xGFP-natMX+ ura4-D18::Ptdh1-CIBN-mTagBFP2-ritc-Scadh1term-Pact1-CRY2PHR-mCherry-ura4+ ade6+ leu1+ ura4-D18
YSM3578	h+ scd1-3xGFP-natMX+ ura4-D18::Ptdh1-CIBN-mTagBFP2-ritc-Scadh1term-Pact1-CRY2PHR-mCherry-cdc42Q61L∆CaaX-ura4+ ade6+ leu1+ ura4-D18
YSM3579	h+ scd1-3xGFP-natMX+ ura4-D18::Ptdh1-CIBN-mTagBFP2-ritc-Scadh1term-ura4+ ade6+ leu1+ ura4-D18
YSM3601	scd1-3xGFP-natMX scd2::pFA6a-scd2 (aa275-536)-kanMX ura4-D18::Ptdh1-CIBN-mTagBFP2-ritc-Scadh1term-Pact1-CRY2PHR-mCherry-ura4+ ade6+ leu1+ ura4-D18
YSM3602	scd1-3xGFP-natMX scd2::pFA6a-scd2 (aa275-536)-kanMX ura4-D18::Ptdh1-CIBN-mTagBFP2-ritc-Scadh1term-Pact1-CRY2PHR-mCherry-Cdc42WT∆CaaX-ura4+ ade6+ leu1+ ura4-D18
YSM3603	scd1-3xGFP-natMX scd2::pFA6a-scd2 (aa275-536)-kanMX ura4-D18::Ptdh1-CIBN-mTagBFP2-ritc-Scadh1term-ura4+ ade6+ leu1+ ura4-D18
YSM3607	scd1-3GFP-kanMX scd2::pFA6a-scd2 (K463A)-natMX ura4-D18::Ptdh1-CIBN-mTagBFP2-ritc-Scadh1term-Pact1-CRY2PHR-mCherry-ura4+ ade6+ leu1+ ura4-D18
YSM3608	scd1-3GFP-kanMX scd2::pFA6a-scd2 (K463A)-natMX ura4-D18::Ptdh1-CIBN-mTagBFP2-ritc-Scadh1term-Pact1-CRY2PHR-mCherry-Cdc42Q61L∆CaaX-ura4+ ade6+ leu1+ ura4-D18
YSM3609	scd1-3GFP-kanMX scd2::pFA6a-scd2 (K463A)-natMX ura4-D18::Ptdh1-CIBN-mTagBFP2-ritc-Scadh1term-ura4+ ade6+ leu1+ ura4-D18
YSM3692	scd2::Nat+ cdc42-sfGFP-SW-Kan+ ura4-D18::Ptdh1-CIBN-mTagBFP2-RitC-Adh1term-Pact1-CRY2PHR-mCherry::Ura4+ ade6+ leu1+ ura4-D18
YSM3693	scd2::Nat+ cdc42-sfGFP-SW-Kan+ ura4-D18::Ptdh1-CIBN-mTagBFP2-RitC-Adh1term-Pact1-CRY2PHR-mCherry-Cdc42Q61L∆CaaX::Ura4+ ade6+ leu1+ ura4-D18
YSM3694	scd2::Nat+ cdc42-sfGFP-SW-Kan+ ura4-D18::Ptdh1-CIBN-mTagBFP2-RitC-Adh1term::Ura4+ ade6+ leu1+ ura4-D18
YSM3563	h- ura4-294::Ptdh1-CIBN-mTagBFP2-ritc-Scadh1term-ura4+
YSM3564	h- ura4-294::Pact1-CRY2PHR-mCherry-ura4+
Figure 5
YSM3378	scd1-3GFP-kanMX
YSM3427	scd1-3GFP-kanMX scd2::pFA6a-scd2-K463A-natMX
YSM3428	scd1-3GFP-kanMX scd2::pFA6a-scd2-K463A-natMX ras1::hphMX
YSM3429	h- scd2::pFA6a-scd2-eGFP-kanMX
YSM3430	h- scd2::pFA6a-scd2-K463A-eGFP-natMX
YSM3431	h- scd2::pFA6a-scd2-Nterm-eGFP-natMX
YSM3432	h- scd2::pFA6a-scd2-Cterm-eGFP-natMX
YSM3598	h- scd2::pFA6a-scd2 (aa275-536)-GFP-natMX ura4-294::Ptdh1-CIBN-mTagBFP2-ritr-Scadh1term-Pact1-CRY2PHR-mCherry-ura4+ ade6+ leu1+ ura4-294
YSM3599	h+ scd2::pFA6a-scd2 (aa275-536)-GFP-natMX ura4-294::Ptdh1-CIBN-mTagBFP2-ritc-Scadh1term-Pact1-CRY2PHR-mCherry-Cdc42Q61L∆CaaX-ura4+ ade6+ leu1+ ura4-294
YSM3600	h- scd2::pFA6a-scd2 (aa275-536)-GFP-natMX ura4-294::Ptdh1-CIBN-mTagBFP2-ritc-Scadh1term-ura4+ ade6+ leu1+ ura4-294
YSM3601	scd1-3xGFP-natMX scd2::pFA6a-scd2 (aa275-536)-kanMX ura4-D18::Ptdh1-CIBN-mTagBFP2-ritc-Scadh1term-Pact1-CRY2PHR-mCherry-ura4+ ade6+ leu1+ ura4-D18
YSM3602	scd1-3xGFP-natMX scd2::pFA6a-scd2 (aa275-536)-kanMX ura4-D18::Ptdh1-CIBN-mTagBFP2-ritc-Scadh1term-Pact1-CRY2PHR-mCherry-Cdc42WT∆CaaX-ura4+ ade6+ leu1+ ura4-D18
YSM3603	scd1-3xGFP-natMX scd2::pFA6a-scd2 (aa275-536)-kanMX ura4-D18::Ptdh1-CIBN-mTagBFP2-ritc-Scadh1term-ura4+ ade6+ leu1+ ura4-D18
YSM3604	h- scd2 (K463A)-eGFP-kanMX::scd2 ura4-294::Ptdh1-CIBN-mTagBFP2-ritc-Scadh1term-Pact1-CRY2PHR-mCherry-ura4+ ade6+ leu1+ ura4-294
YSM3605	h- scd2 (K463A)-eGFP-kanMX::scd2 ura4-294::Ptdh1-CIBN-mTagBFP2-ritc-Scadh1term-Pact1-CRY2PHR-mCherry-cdc42Q61L∆CaaX-ura4+ ade6+ leu1+ ura4-294
YSM3606	h- scd2 (K463A)-eGFP-kanMX::scd2 ura4-294::Ptdh1-CIBN-mTagBFP2-ritc-Scadh1term-ura4+ ade6+ leu1+ ura4-294
YSM3607	scd1-3GFP-kanMX scd2::pFA6a-scd2 (K463A)-natMX ura4-D18::Ptdh1-CIBN-mTagBFP2-ritc-Scadh1term-Pact1-CRY2PHR-mCherry-ura4+ ade6+ leu1+ ura4-D18
YSM3608	scd1-3GFP-kanMX scd2::pFA6a-scd2 (K463A)-natMX ura4-D18::Ptdh1-CIBN-mTagBFP2-ritc-Scadh1term-Pact1-CRY2PHR-mCherry-Cdc42Q61L∆CaaX-ura4+ ade6+ leu1+ ura4-D18
YSM3609	scd1-3GFP-kanMX scd2::pFA6a-scd2 (K463A)-natMX ura4-D18::Ptdh1-CIBN-mTagBFP2-ritc-Scadh1term-ura4+ ade6+ leu1+ ura4-D18
YSM3689	scd1-3xGFP-NatMX scd2::pFA6a-scd2 (aa1-266)-kanMX Ura4-::Ptdh1-CIBN-mTagBFP2-RitC-Adh1term-Pact1-CRY2PHR-mCherry::Ura4+ ade6+ leu1+ ura4-
YSM3690	scd1-3xGFP-NatMX scd2::pFA6a-scd2 (aa1-266)-kanMX Ura4-::Ptdh1-CIBN-mTagBFP2-RitC-Adh1term-Pact1-CRY2PHR-mCherry-Cdc42Q61L∆CaaX::Ura4+ ade6+ leu1+ ura4-
YSM3691	scd1-3xGFP-NatMX scd2::pFA6a-scd2 (aa1-266)-kanMX Ura4-::Ptdh1-CIBN-mTagBFP2-RitC-Adh1term::Ura4+ ade6+ leu1+ ura4-
YSM3563	h- ura4-294::Ptdh1-CIBN-mTagBFP2-ritc-Scadh1term-ura4+
YSM3564	h- ura4-294::Pact1-CRY2PHR-mCherry-ura4+
Figure 6
YSM3387	scd1-3GFP-kanMX pak1-GBP-mCherry-bleMX scd2::pFA6a-scd2-K463A-natMX
YSM3388	scd1-3GFP-kanMX pak1-GBP-mCherry-bleMX scd2::pFA6a-scd2-K463A-natMX ras1::hphMX gef1::ura4+
YSM3389	h- scd1-3GFP-kanMX pak1-GBP-mCherry-bleMX
YSM3390	scd1-3GFP-kanMX pak1-GBP-mCherry-bleMX scd2::natMX ras1::hphMX gef1::ura4+
YSM3391	h- scd1-3GFP-kanMX pak1-GBP-mCherry-bleMX scd2::natMX
YSM3392	scd1-3GFP-kanMX ura4-Ppak1-pak1-Nterm-GBP-mCherry-bleMX-ura4+ scd2::natMX ras1::hphMX gef1::ura4+
YSM3393	scd1-3GFP-kanMX ura4-Ppak1-pak1-Nterm-GBP-mCherry-bleMX-ura4+
YSM3394	scd1-3GFP-kanMX ura4-Ppak1-pak1-wt-GBP-mCherry-bleMX-ura4+ scd2::natMX ras1::hphMX gef1::ura4+
YSM3395	scd1-3GFP-kanMX ura4-Ppak1-pak1-KRKR-GBP-mCherry-bleMX-ura4+ scd2::natMX ras1::hphMX gef1::ura4+
YSM3395	scd1-3GFP-kanMX ura4-Ppak1-pak1-KRKR-GBP-mCherry-bleMX-ura4+ scd2::natMX ras1::hphMX gef1::ura4+
Figure 7
YSM3396	scd1-3GFP-kanMX pak1-GBP-bleMX ura4-Pact1-CRIB (gic2-aa2-181)-3xmCherry-bsd-ura4+
YSM3397	scd1-3GFP-kanMX pak1-GBP-bleMX ura4-Pact1-CRIB (gic2-aa2-181)-3xmCherry-bsd-ura4+ gef1::ura4+
YSM3398	scd1-3GFP-kanMX pak1-GBP-bleMX ura4-Pact1-CRIB (gic2-aa2-181)-3xmCherry-bsd-ura4+ scd2::natMX
YSM3399	scd1-3GFP-kanMX pak1-GBP-bleMX ura4-Pact1-CRIB (gic2-aa2-181)-3xmCherry-bsd-ura4+ scd2::natMX gef1::ura4+
YSM3400	scd1-3GFP-kanMX pak1-GBP-bleMX ura4-Pact1-CRIB (gic2-aa2-181)-3xmCherry-bsd-ura4+ ras1::hphMX
YSM3401	scd1-3GFP-kanMX pak1-GBP-bleMX ura4-Pact1-CRIB (gic2-aa2-181)-3xmCherry-bsd-ura4+ ras1::hphMX gef1::ura4+
YSM3402	scd1-3GFP-kanMX pak1-GBP-bleMX ura4-Pact1-CRIB (gic2-aa2-181)-3xmCherry-bsd-ura4+ ras1::hphMX scd2::natMX
YSM3403	scd1-3GFP-kanMX pak1-GBP-bleMX ura4-Pact1-CRIB (gic2-aa2-181)-3xmCherry-bsd-ura4+ ras1::hphMX scd2::natMX gef1::ura4+
YSM3382	CRIB-GFP-ura4+
YSM3384	CRIB-GFP-ura4+ ras1::hphMX
YSM3679	CRIB-GFP-ura4+ scd1::kanMX
YSM3680	CRIB-GFP-ura4+ ras1::hphMX scd1::kanMX
Figure 8
YSM3414	leu1-RasAct-3mCherry-leu1+scd1-3GFP-kanMX
YSM3415	leu1-RasAct-3mCherry-leu1+scd1-3GFP-kanMX gap1::hphMX
YSM3416	leu1-RasAct-3GFP-leu1+ scd2-mCherry-natMX
YSM3417	leu1-RasAct-3GFP-leu1+ scd2-mCherry-natMX gap1::hphMX
YSM3418	h+ cdc42-mCherry-SW-term-kanMX-3’UTR CRIB-GFP-ura4+ gap1::hphMX
YSM3419	h- scd1-3GFP-kanMX gap1::hphMX
YSM3420	scd1-3GFP-kanMX gap1::hphMX scd2::natMX
YSM3421	h- CRIB-GFP-ura4+ gap1::hphMX
YSM3422	CRIB-GFP-ura4+ gap1::hphMX scd2::natMX
YSM3423	h- scd1-3GFP-kanMX pak1-GBP-mCherry-bleMX scd2::natMX gap1::hphMX
YSM3424	h- gef1-3GFP-kanMX pak1-GBP-mCherry-bleMX scd2::natMX gap1::hphMX
YSM3681	h- gef1-tdTomato-natMX gap1::hphMX
YSM3682	gef1-tdTomato-natMX gap1::hphMX scd2::natMX
YSM3683	gef1-3GFP-kanMX pak1-GBP-mCherry-bleMX scd1::kanMX
YSM3684	h- gef1-3GFP-kanMX pak1-GBP-mCherry-bleMX scd2::natMX gap1::hphMX scd1::bsd
Figure 9
YSM3425	h+ pREP81-scd2-GFP-CAAX
YSM3426	h+ pREP81-scd2-GFP-CAAX gap1::hphMX
YSM3685	h+ pREP81-scd2-sfGFP-RitC
YSM3686	h+ pREP81-scd2-sfGFP-RitC gap1::hphMX
Figure S1
YSM1180	h- wt
YSM899	h- gef1::ura4+
YSM3409	h- scd2::natMX
YSM3410	scd2::natMX ras1::hphMX
YSM3411	h- ras1::hphMX
YSM3412	h+ ras1::hphMX gef1::ura4+
YSM3413	h- scd2::natMX gef1::ura4+
Figure S2
YSM3563	h- ura4-294::Ptdh1-CIBN-mTagBFP2-ritc-Scadh1term-ura4+
YSM3564	h- ura4-294::Pact1-CRY2PHR-mCherry-ura4+
YSM3565	h- ura4-294::Ptdh1-CIBN-mTagBFP2-ritc-Scadh1term-Pact1-CRY2PHR-mCherry-ura4
YSM3566	h- ura4-294::Ptdh1-CIBN-mTagBFP2-ritc-Scadh1term-Pact1-CRY2PHR-mCherry-cdc42Q61L∆CaaX-ura4
YSM3610	h- ura4-294::Pact1-CRY2PHR-mCherry-cdc42Q61L∆CaaX-ura4+ ade6+ leu1+ ura4-294
YSM1372	h- WT (972) ade6+ leu1+ ura4+ his7+
Figure S3
YSM3569	h- leu1-32::Ppak1-CRIB-3xGFP-kanMX+-leu1+ ura4-D18::Ptdh1-CIBN-mTagBFP2-ritc-Scadh1term-Pact1-CRY2PHR-mCherry-cdc42Q61L∆CaaX-ura4 ade6+ leu1-32 ura4-D18
YSM3570	h- leu1-32::Ppak1-CRIB-3xGFP-kanMX+-leu1+ ura4-D18::Ptdh1-CIBN-mTagBFP2-ritc-Scadh1term-ura4+ ade6+ leu1-32 ura4-D18
YSM3563	h- ura4-294::Ptdh1-CIBN-mTagBFP2-ritc-Scadh1term-ura4+
YSM3564	h- ura4-294::Pact1-CRY2PHR-mCherry-ura4+
YSM3565	h- ura4-294::Ptdh1-CIBN-mTagBFP2-ritc-Scadh1term-Pact1-CRY2PHR-mCherry-ura4
Figure S5
YSM3592	scd2-GFP-natMX scd1::kanMX ura4-::Ptdh1-CIBN-mTagBFP2-ritc-Scadh1term-Pact1-CRY2PHR-mCherry-ura4+ ade6+ leu1+ ura4-
YSM3593	scd2-GFP-natMX scd1::kanMX ura4-::Ptdh1-CIBN-mTagBFP2-ritc-Scadh1term-Pact1-CRY2PHR-mCherry-cdc42Q61L∆CaaX-ura4+ ade6+ leu1+ ura4-
YSM3594	scd2-GFP-natMX scd1::kanMX ura4-::Ptdh1-CIBN-mTagBFP2-ritc-Scadh1term-ura4+ ade6+ leu1+ ura4-
YSM3595	gef1::kanMX+ scd2-GFP-nat+ ura4-D18::Ptdh1-CIBN-mTagBFP2-ritc-Scadh1term-Pact1-CRY2PHR-mCherry-ura4+ ade6+ leu1+ ura4-D18
YSM3596	gef1::kanMX+ scd2-GFP-nat+ ura4-D18::Ptdh1-CIBN-mTagBFP2-ritc-Scadh1term-Pact1-CRY2PHR-mCherry-cdc42Q61L∆CaaX-ura4+ ade6+ leu1+ ura4-D18
YSM3597	gef1::kanMX+ scd2-GFP-nat+ ura4-D18::Ptdh1-CIBN-mTagBFP2-ritc-Scadh1term-ura4+ ade6+ leu1+ ura4-D18
YSM3611	scd1::natMX+ pak1::Ppak1-pak1wt-sfGFP-kanMX ura4-::Ptdh1-CIBN-mTagBFP2-ritc-Scadh1term-Pact1-CRY2PHR-mCherry-ura4+ ade6+ leu1+ ura4-
YSM3612	scd1::natMX+ pak1::Ppak1-pak1wt-sfGFP-kanMX ura4-::Ptdh1-CIBN-mTagBFP2-ritc-Scadh1term-Pact1-CRY2PHR-mCherry-cdc42Q61L∆CaaX-ura4+ ade6+ leu1+ ura4-
YSM3613	scd1::natMX+ pak1::Ppak1-pak1wt-sfGFP-kanMX ura4-::Ptdh1-CIBN-mTagBFP2-ritc-Scadh1term-ura4+ ade6+ leu1+ ura4-
YSM3563	h- ura4-294::Ptdh1-CIBN-mTagBFP2-ritc-Scadh1term-ura4+
YSM3564	h- ura4-294::Pact1-CRY2PHR-mCherry-ura4+
Figure S7
YSM3598	h- scd2::pFA6a-scd2 (aa275-536)-GFP-natMX ura4-294::Ptdh1-CIBN-mTagBFP2-ritr-Scadh1term-Pact1-CRY2PHR-mCherry-ura4+ ade6+ leu1+ ura4-294
YSM3599	h+ scd2::pFA6a-scd2 (aa275-536)-GFP-natMX ura4-294::Ptdh1-CIBN-mTagBFP2-ritc-Scadh1term-Pact1-CRY2PHR-mCherry-Cdc42Q61L∆CaaX-ura4+ ade6+ leu1+ ura4-294
YSM3600	h- scd2::pFA6a-scd2 (aa275-536)-GFP-natMX ura4-294::Ptdh1-CIBN-mTagBFP2-ritc-Scadh1term-ura4+ ade6+ leu1+ ura4-294
YSM3601	scd1-3xGFP-natMX scd2::pFA6a-scd2 (aa275-536)-kanMX ura4-D18::Ptdh1-CIBN-mTagBFP2-ritc-Scadh1term-Pact1-CRY2PHR-mCherry-ura4+ ade6+ leu1+ ura4-D18
YSM3602	scd1-3xGFP-natMX scd2::pFA6a-scd2 (aa275-536)-kanMX ura4-D18::Ptdh1-CIBN-mTagBFP2-ritc-Scadh1term-Pact1-CRY2PHR-mCherry-Cdc42WT∆CaaX-ura4+ ade6+ leu1+ ura4-D18
YSM3603	scd1-3xGFP-natMX scd2::pFA6a-scd2 (aa275-536)-kanMX ura4-D18::Ptdh1-CIBN-mTagBFP2-ritc-Scadh1term-ura4+ ade6+ leu1+ ura4-D18
YSM3604	h- scd2 (K463A)-eGFP-kanMX::scd2 ura4-294::Ptdh1-CIBN-mTagBFP2-ritc-Scadh1term-Pact1-CRY2PHR-mCherry-ura4+ ade6+ leu1+ ura4-294
YSM3605	h- scd2 (K463A)-eGFP-kanMX::scd2 ura4-294::Ptdh1-CIBN-mTagBFP2-ritc-Scadh1term-Pact1-CRY2PHR-mCherry-cdc42Q61L∆CaaX-ura4+ ade6+ leu1+ ura4-294
YSM3606	h- scd2 (K463A)-eGFP-kanMX::scd2 ura4-294::Ptdh1-CIBN-mTagBFP2-ritc-Scadh1term-ura4+ ade6+ leu1+ ura4-294
YSM3607	scd1-3GFP-kanMX scd2::pFA6a-scd2 (K463A)-natMX ura4-D18::Ptdh1-CIBN-mTagBFP2-ritc-Scadh1term-Pact1-CRY2PHR-mCherry-ura4+ ade6+ leu1+ ura4-D18
YSM3608	scd1-3GFP-kanMX scd2::pFA6a-scd2 (K463A)-natMX ura4-D18::Ptdh1-CIBN-mTagBFP2-ritc-Scadh1term-Pact1-CRY2PHR-mCherry-Cdc42Q61L∆CaaX-ura4+ ade6+ leu1+ ura4-D18
YSM3609	scd1-3GFP-kanMX scd2::pFA6a-scd2 (K463A)-natMX ura4-D18::Ptdh1-CIBN-mTagBFP2-ritc-Scadh1term-ura4+ ade6+ leu1+ ura4-D18
YSM3689	scd1-3xGFP-NatMX scd2::pFA6a-scd2 (aa1-266)-kanMX Ura4-::Ptdh1-CIBN-mTagBFP2-RitC-Adh1term-Pact1-CRY2PHR-mCherry::Ura4+ ade6+ leu1+ ura4-
YSM3690	scd1-3xGFP-NatMX scd2::pFA6a-scd2 (aa1-266)-kanMX Ura4-::Ptdh1-CIBN-mTagBFP2-RitC-Adh1term-Pact1-CRY2PHR-mCherry-Cdc42Q61L∆CaaX::Ura4+ ade6+ leu1+ ura4-
YSM3691	scd1-3xGFP-NatMX scd2::pFA6a-scd2 (aa1-266)-kanMX Ura4-::Ptdh1-CIBN-mTagBFP2-RitC-Adh1term::Ura4+ ade6+ leu1+ ura4-
YSM3563	h- ura4-294::Ptdh1-CIBN-mTagBFP2-ritc-Scadh1term-ura4+
YSM3564	h- ura4-294::Pact1-CRY2PHR-mCherry-ura4+
Figure S8
YSM3389	h- scd1-3GFP-kanMX pak1-GBP-mCherry-bleMX
YSM3404	h+ scd1-3GFP-kanMX pak1-GBP-mCherry-bleMX gef1::ura4+
YSM3391	h- scd1-3GFP-kanMX pak1-GBP-mCherry-bleMX scd2::natMX
YSM3405	h- scd1-3GFP-kanMX pak1-GBP-mCherry-bleMX ras1::hphMX gef1::ura4+
YSM3406	scd1-3GFP-kanMX pak1-GBP-mCherry-bleMX ras1::hphMX scd2::natMX
YSM3407	h+ scd1-3GFP-kanMX pak1-GBP-mCherry-bleMX scd2::natMX gef1::ura4+
YSM3408	scd1-3GFP-kanMX pak1-GBP-mCherry-bleMX ras1::hphMX
YSM3390	scd1-3GFP-kanMX pak1-GBP-mCherry-bleMX scd2::natMX ras1::hphMX gef1::ura4+
Figure S9
YSM3396	scd1-3GFP-kanMX pak1-GBP-bleMX ura4-Pact1-CRIB (gic2-aa2-181)-3xmCherry-bsd-ura4+
YSM3397	scd1-3GFP-kanMX pak1-GBP-bleMX ura4-Pact1-CRIB (gic2-aa2-181)-3xmCherry-bsd-ura4+ gef1::ura4+
YSM3398	scd1-3GFP-kanMX pak1-GBP-bleMX ura4-Pact1-CRIB (gic2-aa2-181)-3xmCherry-bsd-ura4+ scd2::natMX
YSM3399	scd1-3GFP-kanMX pak1-GBP-bleMX ura4-Pact1-CRIB (gic2-aa2-181)-3xmCherry-bsd-ura4+ scd2::natMX gef1::ura4+
YSM3400	scd1-3GFP-kanMX pak1-GBP-bleMX ura4-Pact1-CRIB (gic2-aa2-181)-3xmCherry-bsd-ura4+ ras1::hphMX
YSM3401	scd1-3GFP-kanMX pak1-GBP-bleMX ura4-Pact1-CRIB (gic2-aa2-181)-3xmCherry-bsd-ura4+ ras1::hphMX gef1::ura4+
YSM3402	scd1-3GFP-kanMX pak1-GBP-bleMX ura4-Pact1-CRIB (gic2-aa2-181)-3xmCherry-bsd-ura4+ ras1::hphMX scd2::natMX
YSM3403	scd1-3GFP-kanMX pak1-GBP-bleMX ura4-Pact1-CRIB (gic2-aa2-181)-3xmCherry-bsd-ura4+ ras1::hphMX scd2::natMX gef1::ura4+
