# Supplementary material for: Optogenetics reveals Cdc42 local activation by scaffold-mediated positive feedback and Ras GTPase
Source: PLoS Biol. 2020 Jan 24;18(1):e3000600. doi: 10.1371/journal.pbio.3000600 (PMC7002011; doi:10.1371/journal.pbio.3000600)
Supplement: S1 Data — (ZIP) [file pbio.3000600.s017.zip]

Archive with 38 entries (27 files):
- S1_Data/
- S1_Data/Panel_1G/
- S1_Data/Panel_1G/panel_1G.csv
- __MACOSX/
- __MACOSX/S1_Data/
- __MACOSX/S1_Data/Panel_1G/
- __MACOSX/S1_Data/Panel_1G/._panel_1G.csv
- S1_Data/Panel_1G/1G.xlsx
- __MACOSX/S1_Data/Panel_1G/._1G.xlsx
- __MACOSX/S1_Data/._Panel_1G
- S1_Data/.DS_Store
- __MACOSX/S1_Data/._.DS_Store
- S1_Data/Panel_1D/
- S1_Data/Panel_1D/1D.xlsx
- __MACOSX/S1_Data/Panel_1D/
- __MACOSX/S1_Data/Panel_1D/._1D.xlsx
- S1_Data/Panel_1D/panel_1D.csv
- __MACOSX/S1_Data/Panel_1D/._panel_1D.csv
- __MACOSX/S1_Data/._Panel_1D
- S1_Data/Panel_1B/
- S1_Data/Panel_1B/1B.xlsx
- __MACOSX/S1_Data/Panel_1B/
- __MACOSX/S1_Data/Panel_1B/._1B.xlsx
- S1_Data/Panel_1B/.DS_Store
- __MACOSX/S1_Data/Panel_1B/._.DS_Store
- S1_Data/Panel_1B/panel_1B.csv
- __MACOSX/S1_Data/Panel_1B/._panel_1B.csv
- __MACOSX/S1_Data/._Panel_1B
- S1_Data/Panel_1E/
- S1_Data/Panel_1E/1E.xlsx
- __MACOSX/S1_Data/Panel_1E/
- __MACOSX/S1_Data/Panel_1E/._1E.xlsx
- S1_Data/Panel_1E/panel_1E.csv
- __MACOSX/S1_Data/Panel_1E/._panel_1E.csv
- __MACOSX/S1_Data/._Panel_1E
- S1_Data/ReadMe_Figure1.txt
- __MACOSX/S1_Data/._ReadMe_Figure1.txt
- __MACOSX/._S1_Data
