# Supplementary material for: Optogenetics reveals Cdc42 local activation by scaffold-mediated positive feedback and Ras GTPase
Source: PLoS Biol. 2020 Jan 24;18(1):e3000600. doi: 10.1371/journal.pbio.3000600 (PMC7002011; doi:10.1371/journal.pbio.3000600)
Supplement: S1 Data — (ZIP) [file pbio.3000600.s017.zip › S1_Data/Panel_1G/1G.xlsx]

## Sheet: Sheet1
experiment CRIB-GFP zone duration DeltaVision 20191016_interphasecells
	YSM3382									YSM3385
	duration (time points)	duration (min)								duration (time points)	duration (min)
cell1	20	60	movie 3					cell1	zone1	3	9	movie 9
cell2	20	60	movie 3						zone2	1	3
cell3	20	60	movie 3						zone3	1	3
cell4	12	36	movie 3						zone4	1	3
cell5	13	39	movie 3						zone5	1	3
cell6	20	60	movie 3						zone6	4	12
cell7	20	60	movie 3					cell2	zone1	5	15
cell8	20	60	movie 4						zone2	1	3
cell9	20	60	movie 4						zone3	3	9
cell10	20	60	movie 4						zone4	1	3
cell11	20	60	movie 4						zone5	2	6
cell12	18	54	movie 4					cell3	zone1	3	9	movie 11
cell13	19	57	movie 4						zone2	3	9
cell14	20	60	movie 4					cell4	zone1	1	3
cell15	20	60	movie 4						zone2	1	3
cell16	20	60	movie 5						zone3	2	6
cell17	20	60	movie 5						zone4	3	9
cell18	20	60	movie 5						zone5	1	3
cell19	20	60	movie 5					cell5	zone1	1	3
cell20	20	60	movie 5						zone2	3	9
cell21	20	60	movie 5						zone3	1	3
cell22	20	60	movie 5						zone4	5	15
cell23 zone 1	17	51	movie 5					cell6	zone1	1	3
cell23 zone 2	2	6	movie 5						zone2	2	6
cell24	20	60	movie 6					cell7	zone1	20	60	movie 12
cell25	20	60	movie 6					cell8	zone1	1	3
cell26	20	60	movie 6						zone2	3	9
cell27	19	57	movie 6						zone3	1	3
cell28	20	60	movie 6						zone4	5	15
cell29	20	60	movie 6						zone5	1	3
cell30	20	60	movie 6						zone6	3	9
cell31	19	57	movie 6					cell9	zone1	2	6
									zone2	1	3
								cell10	zone1	1	3
									zone2	5	15
									zone3	1	3
									zone4	1	3
									zone5	4	12
									zone6	6	18
		0-9 min	9-18 min	18-27 min	27-36 min	36-45	45-54	>54 min
YSM3382	wt	1	0	0	1	1	2	27	n zones	32
YSM3385	ras1D scd2D	31	7	0	0	0	0	1	n zones	39
YSM3382	wt	3.125	0	0	3.125	3.125	6.25	84.375	%
YSM3385	ras1D scd2D	79.4872	17.9487	0	0	0	0	2.5641	%
