# Supplementary material for: Optogenetics reveals Cdc42 local activation by scaffold-mediated positive feedback and Ras GTPase
Source: PLoS Biol. 2020 Jan 24;18(1):e3000600. doi: 10.1371/journal.pbio.3000600 (PMC7002011; doi:10.1371/journal.pbio.3000600)
Supplement: S1 Data — (ZIP) [file pbio.3000600.s017.zip › S1_Data/Panel_1D/1D.xlsx]

## Sheet: YSM3382 wt average
cell1	cell2	cell3	cell4	cell5	cell6	cell7	cell8	cell9	cell10	cell11	cell12	cell13	cell14	cell15	cell16	cell17	cell18	cell19	cell20	cell21	cell22	cell23	cell24	cell25	cell26				length	average	st dev
																									812.421				0	812.421	0
																									902.835				0.08	902.835	0
																									837.312				0.16	837.312	0
																									772.511				0.24	772.511	0
																									854.174				0.32	854.174	0
																					1960.89				1114.61				0.4	1537.75	598.415
																					2196.95				1192.99				0.48	1694.97	709.905
																					2141.56				1280.01				0.56	1710.79	609.205
	1386.75						1001.2														2520.5				1180.6				0.64	1522.26	683.879
	1300.8						1092.19	1942.49	2280.4						1058						2447.97	1863.98			1199.33				0.72	1648.14	554.477
	1403.81				1158		1268.15	2001.54	2337.6	1708.28					1066.58						3086.78	1795.89			1313.53				0.8	1714.01	627.737
	1618.72	1012.64			1157.81	778.603	1522.57	1964.35	2267.11	1841.59					1127.2					2322.11	2761.52	1774.25			1306.54				0.88	1650.39	579.892
	1627.73	1147.61			1234.4	880.552	1537.39	1865.19	2354.04	1881.03	1721.31		1699.11		1171.75			2321.14		2247.23	3056.74	1941.96		1677.93	1304.38				0.96	1745.26	541.939
	1696.34	1337.4			1255.24	807.508	1420.23	1861.96	2478.38	1850.57	1978.24		1595.09		1199.47	1561.34		2680.83	1870.48	2102.48	3154.66	1834.38	1494.71	1579.07	1097.99				1.04	1742.82	556.624
1459.91	1731.33	1388.27			1398.12	888.738	1592.53	1910.15	2522.35	1690.54	1905.82	1854.85	1577.26		1205.76	1689.61		2730.7	1955.7	2302.55	2943.78	1932.88	1580.66	1445.59	1066.16				1.12	1762.42	509.433
1449.42	1807.17	1372.61		1767.65	1506.88	848.783	1599.89	1823.97	2594.97	1547.69	1946.7	2147.55	1529.39	2212.28	1010.31	1685.04		2830.33	1666.63	2374	2912.01	2137.69	1592.75	1395.2	1178.57				1.2	1789.06	527.733
1361	1807.53	1201.7	1590.33	2062.5	1397.49	786.412	1722.38	1931.15	2266.08	1281.44	1594.05	2114.63	1494.97	2255.19	1146.63	1510.56		3032.82	1780.99	2872.96	2974.96	2458.29	1530.96	1298.59	1051.33				1.28	1781	601.223
1403.39	1921.34	1254.45	1573.62	1866.14	1426.06	984.012	1701.07	1862.95	1834.25	1395.02	1677	2073.85	1521.43	2429.66	1150.83	1758.75	1653.63	2795.86	1879.84	2446.47	2924.2	2608.19	1468.59	1279.73	1057.86				1.36	1767.24	519.809
1392.42	1901.83	1103.04	1761.37	1939.27	1326.73	1181.65	1847.72	1799.73	1928.3	1498.22	1751.38	2357.13	1588.55	2652.88	1147.6	2075.82	1853.15	2354.26	1878.61	2666.13	3323.83	2813.27	1672.33	1292.09	1222.88				1.44	1858.85	562.788
1251.18	2038.92	1088.66	1996.13	2144.45	1306.08	1361.57	1939.73	2149.37	1755.06	1606.68	1770.49	2403.1	1688.01	2870.59	1388.61	2078.98	1827.9	1991.05	1751.54	2858.41	3296.15	2482.6	1429.96	1097.31	1263.37				1.52	1878.3	566.832
1373.8	2248.61	1256.82	2016.08	2193.89	1417.58	1674.99	2056.58	2066.76	1850.34	1630.92	2344.46	2452.04	1897.32	2635.51	1350.47	2210.06	1797.91	2237.37	1985.24	2738.33	3742.01	2503.49	1426.99	1189.54	1535.66				1.6	1993.57	565.296
1357.38	2446.51	1318.75	1779.3	2302.69	1378.42	1990.07	2040.94	2312.68	1867.51	1810.36	2433.35	2366.69	1965.66	2674.45	1283.15	2314	1693.1	2115.15	1938.2	2832.35	4147.77	2671.59	1502.72	1300	1829.96				1.68	2064.34	622.048
1284.73	2603.22	1504.52	1942.5	2424.84	1702.63	2299.61	2132.97	2558.49	1646.3	1810.97	2599.08	2319.08	1904.14	2411.01	1243.77	2561.05	1621.9	2297.11	2157.39	2781.43	3642.68	2941.69	1531.41	1372.63	2151.63				1.76	2132.57	570.261
1466.86	2789.36	1631.74	2090.6	2625.17	1891.52	2364.67	2431.35	3118.66	1545.98	1740.97	2767.61	2131.99	2542.56	2425.82	1549.54	2486.68	1548.1	2910.25	2296.37	3055.24	4231.24	2971.43	1890.26	1548.74	2600.97				1.84	2332.83	653.372
1423.79	2863.54	1914.6	2286.6	2753.75	1913.94	2354.95	2465.54	3625.5	1669.05	1959.56	2863.9	1868.22	3038.6	2233.65	1840.13	2891.82	1677.63	3035.81	2666.75	3251.25	4388.5	3074.57	1807.06	1916.8	2868.7				1.92	2486.7	699.809
1605.95	2783.7	2051.28	2499.93	2715.15	2318.54	2281.19	2603.93	3935.45	1783.19	1865.96	3252.09	2049.75	3759.18	2286.25	2012.3	3881.87	1715.5	3577.67	2967.88	3332.28	4705.38	3017.42	1747.27	2020.87	2779.06				2	2674.96	815.852
1654.46	2642.66	2153.79	2683.95	3001.48	2273.29	2169.74	2763.35	4176.21	1848.37	2042.5	3603.18	2263.2	3725.15	2433.41	2283.97	3916.52	1769.16	3883.73	3244.34	3139.46	4921.79	3375.5	1907.94	2023.19	3290.61				2.08	2815.04	855.837
1609.99	2884.51	2417.83	2661.65	3437.32	2219.73	2115.35	2945.24	4612.4	1922.7	2238.57	4112.5	2433.77	3645.81	2512.11	2571.47	4563.03	1932.82	4944.34	3410.93	3354.4	5372.94	4073.01	1933.73	2227.89	3720.95				2.16	3072.11	1044.58
2053.09	2785.51	2677.91	2878.97	3612.96	2478.95	1919	3088.75	5137.38	2250.07	2399.15	4684.76	2650.08	3545.32	2535.91	2677.94	4922.52	2064.26	5843.78	3614.49	3532.5	5851.7	4520.85	1819.51	2506.39	3956.27				2.24	3308	1196.73
2352.79	3154.92	2920.52	3261.76	3822.37	2779.68	1739.3	3222.6	5388.16	2449.86	2453.2	4953.27	2972.45	3790.28	2703.76	2996.69	5931.37	2491.92	7054.03	3914.81	3906.06	6232.73	5090.76	1816.64	2609.06	4026.32				2.32	3616.74	1388.49
2868.72	3500.6	3142.15	3897.46	4645.47	3096.69	1833.96	3510.68	5694.09	2582.21	2688.43	5096.9	3311.67	3564.06	2605.31	3557.38	6195.42	2723.63	7492.66	4179.01	4180.68	6758.02	5490.65	1839.08	2647.55	4353.17				2.4	3902.14	1469.19
3479.12	3700.07	3660.36	4904.59	4865.62	3483.62	2068.37	3921.18	5982.32	2768.41	3113.72	5809.21	3651.13	3772.72	2610.67	3444.48	6819.65	3047.53	7530.88	4583.4	4483.79	7082.85	5660.57	1918.5	2991.38	4376.52				2.48	4220.41	1501.4
3924.95	3979.74	4059.83	6040.99	5375.75	3692.86	2297.71	4566.19	5760.01	3182.4	3762.72	5828.31	3987.88	4466.63	2917.52	3441.18	7333.72	3692.37	7699.15	5369.53	4664.58	6657.59	5623.65	1733.37	2981.54	4844.5				2.56	4534.03	1478.23
4319.77	4418.7	4753.08	6304.77	5713.73	4009.3	2173.12	5074.14	4980.83	3583.89	5006.34	5939.24	4401.3	5166.11	3327.23	4051.43	7385.5	3830.59	7872.21	5794.62	5171.48	6814.75	5577.93	1865.19	3445.11	5248.04				2.64	4854.94	1419.56
4663.93	5121.08	5121.88	6122.51	6104.96	3861.89	2315.31	5399.53	5013.07	3879.06	6297.14	6146.66	4377.21	5833.54	3401.73	4287.55	7845.91	4198.32	8377.26	6132.43	5893.89	6639.74	5439.4	2391.39	3728.3	6048.45				2.72	5178.54	1462.71
4948.11	5331.67	5554.89	5836.56	6060.28	3531.06	2436.55	5787.23	5098.86	4189.45	7244.16	6252.45	4809.3	6714.17	3403.36	4699.62	7324.86	4581.75	8919.04	6733.54	6581.35	6432.47	5930.93	2929.26	3898.9	6247.49				2.8	5441.44	1494.42
5132.17	5627.07	5737.85	5981.54	5885.55	3801	2913.54	5651.28	5323.56	4570.48	7999.29	5853.52	5128.47	6526.64	3662.62	5471.36	7932.78	4784.85	9202.34	7088.8	7159.48	7075.41	6500.9	3233.46	3945.29	6604.53				2.88	5722.84	1528.47
5008.41	5579.69	6330.74	6196.02	6482.43	3822.6	3670.4	5856.79	5752.43	4721.21	8609.37	6676.32	6002.97	6976.98	3868.74	6315.29	8997.56	4720.72	9738.09	7552.2	7428.4	7749.09	6621.03	3480.85	4139.34	6471.51				2.96	6106.51	1655.46
5488.52	6026.16	6700.52	7186.91	6940.49	3967.45	4368.56	6039.26	6058.06	4876.25	8570.7	7032.53	6311.44	7513.52	4100.24	7228.51	10023.8	5122.26	9521.69	7988.28	8067.5	8017.16	6990.04	3970.87	4199.02	6295.69				3.04	6484.83	1676.49
5918.82	6519.17	6579.96	7715.7	7915.47	4344.91	4419.17	6385.69	6304.48	4942.75	8660.02	6961.33	6453.85	7024.95	3975.2	7891.65	11779.5	5279.05	9919.27	8516.72	8482.47	8583.54	8062.51	4303.18	4729.86	6324.45				3.12	6845.91	1891.65
6039.2	6984.06	6045.58	7795.57	8607.27	4563.24	5016.4	6452.25	5851.11	5214.09	8898.23	6603.88	6771.58	7219.09	3922.43	8506.8	12717.7	5491.8	11842.3	8402.44	8305.56	8995.98	9468.44	4374.02	5572.19	6420.52				3.2	7156.99	2155.24
6775.43	7847.19	5830.49	8927.71	8836.87	5069.96	6138.88	7031.04	5985.34	5803.79	9624.49	7131.76	7642.58	7498.76	4203.62	8719.76	13169.9	6036.7	13640.4	8848	8540.53	9405.63	10565.5	4684.22	6606.98	6500.73				3.28	7733.32	2312.24
7519.43	8763.57	6086.76	9138.23	9055.76	5301.7	7114.97	7547.11	5720.74	6160.44	9928.87	7389.24	7849.66	8078.78	4662.25	8568.44	14480.6	6422.2	15390	8459.58	8783.14	10005.1	11312.3	5193.35	7150.97	6953.34				3.36	8193.72	2553.06
7837.19	9529.84	6168.7	8307.69	9408.59	5908.04	8442.39	7874.98	5423.41	6841.93	11329.2	7356.9	8005.97	9051.67	5075.58	8230.99	15750.3	6348.7	15630.7	7965.88	9277.26	10212.8	12563.2	5352.38	7281.59	7877.38				3.44	8578.97	2747.91
8177.83	10406.4	5759.13	7600	10052.8	6543.77	9301.54	8242.56	5303.94	7357.76	12558	7831.32	7819.11	10405.1	5843.26	7947.74	17035.6	6423.1	17088.6	7597.51	9496.99	10665.5	12845.3	6050.66	7126.33	8562.7				3.52	9001.64	3076.09
8258.37	10518.5	6256.85	7372.02	10251.2	7328.62	9137.95	8626.01	5230.58	7649.55	12446.8	7722.45	7248.99	11113.6	6623.7	8379.17	17708.7	7059.04	18032.1	7266.42	9789.44	11303.4	13175.4	6231.47	7163.86	8684.57				3.6	9253.03	3210.53
8250.44	10706.7	6722.67	6638.36	10688.8	7817.5	9000.23	8729.82	5273.29	8007.45	11702.1	7303.43	7256.38	12484.4	7102.97	8792.57	17382.9	6855.1	18849.3	7572.09	10328.1	11513.6	13914.1	6512.53	7355.48	9039.39				3.68	9453.84	3299.27
8441.34	10775.5	6994.58	7067.59	11326.9	7983.8	9029.77	8141.49	5231.1	8693.74	11821.6	7055.2	8164.19	13823.2	7468.84	9512.27	17046	6680.46	19626	7688.91	11905.8	11390.4	14349	7456.54	7570.67	9565.46				3.76	9800.4	3385.99
9446.7	11721.2	7675.35	7463.3	11500.1	7928.74	8797.19	8332.07	5290.14	9100	11500.4	6590.97	8960.92	14326.9	7296.04	9952.09	16565.1	6650.76	18979	7911.24	12857	10431.5	13573.3	8813.64	7472.47	9252.1				3.84	9938.01	3215.79
10675.1	11941.6	8564.85	7881.76	11624.5	7781.06	9011.35	8728.85	5444.63	9451.6	12434.6	6674.97	10103.5	14361.6	7345.55	10583.1	15425.3	6792.74	18780.8	8595.24	13981.3	10670.1	13964.4	9416.51	7586.52	9388.67				3.92	10277.3	3103.13
11732.3	11967.3	9210.38	8222.9	11507.6	7351.98	8975.67	8570.1	6225.57	10882.5	11702	7007.69	10700.9	14119.3	7166.05	11000	14240.8	6933.3	20596.6	9149.46	13882.9	10872.3	13077.9	10953.2	7738.16	9250.39				4	10501.4	3112.3
12747.4	12011.9	9074.71	8749.4	11286.1	7378.82	8663.16	8882.28	7176.32	11162.5	10797.7	6870.68	11437.9	13451.4	6459.71	11297.3	13626.2	6831.43	22171	9614.76	13266.8	11103.6	13260.2	11412.3	7806.86	9592.11				4.08	10620.5	3252.56
12510.6	11510.1	8892.62	9744.99	11296.7	7550.99	7624.76	9169.72	8441.46	11716.9	9566.27	6534.45	11313	13023.6	6214.32	11071.6	13306.4	6981.9	23246.5	9842.43	12159.5	10691	13204.3	12299.7	7910.6	9263.57				4.16	10580.3	3347.79
12579.4	11100.1	8320.53	9739.98	10402.1	7626.59	7020.59	8762.25	9477.39	12533.5	8888.06	7171.77	11148.1	12987.8	6201.32	11184.7	13582.3	6740.81	23401	10461.1	11097.6	9914.15	13230.1	12689.4	8656.03	9497.74				4.24	10554.4	3377.34
11943.7	11546.8	8228.61	10206.1	10113.5	7536.67	6690.29	8475.16	9936	12154.8	8030.54	8012.87	10899	12371	6291.59	11717.6	14114.7	6633.22	22642.2	10711.9	10535.3	9102.36	13038.2	12316.6	8981.76	9331.6				4.32	10444.7	3255.44
11808	11195.9	8356.85	11296.6	9684.09	7473.8	7052.67	8461.84	10762.7	11434.7	8025.4	8624.79	10098.3	12098.1	6517.81	11311.9	14321.4	7325.01	22037.4	11390.8	10450.1	8139.02	12126.5	11225.1	9041.91	9556.48				4.4	10377.6	3053.29
11617.4	10798.7	8950.22	11868.8	9512.04	7958.76	7550.28	7750.08	10803.2	11228.1	8035.34	8864.33	9310.11	10797	6839.2	10673.8	14992.6	7569.94	21763.9	10988.3	10622.5	7567.87	11337.8	10547.4	9233.13	9285.78				4.48	10248.7	2968.19
11361.4	10235.2	9627.47	12176.1	9237.73	8378.07	7608.86	7604.49	10709	10551.4	7713.13	8722.45	9195.21	10845.3	6921.25	10997.1	14403.7	7570.73	20277.5	10896.8	10653.7	7039.53	10723.9	10754.6	9793.92	9839.53				4.56	10147.6	2701.6
11510.4	9978.55	9519.32	11395.5	9152.91	8441.32	7003.63	6696.5	11252.1	10065.1	7260.22	7843.64	9127.69	11669.9	7478.84	10751.3	13942.1	7165.43	19814.4	10645.1	10540	6520.78	10735.8	10458.4	9813.08	10126.5				4.64	9958.02	2721.5
11009.6	9696.78	9106.39	10836	9165.14	8803.95	6367.74	6190.89	10071.3	8907.6	6443.57	7149.81	8486.99	11948.6	7281.18	10550.6	13679.9	6525.49	19559.5	10755.4	10191.5	6498.03	9748.57	9410.91	9579.46	9793.72				4.72	9529.18	2777.96
9906.82	9547.92	8081.44	10162.9	8938.42	8945.72	6351.63	5878.35	9328.65	8532.57	5632.87	6693.45	8209.38	10943.2	7124.98	10611.3	15075.7	6526.64	19075.9	11713.4	9711.38	5876.15	9502.04	8757.73	9310.38	9192.43				4.8	9216.59	2891.29
8960.52	9375.1	6973.81	9664.36	8539.76	9161.83	6348.85	5500.46	9113.48	8626.94	5173.63	6616.02	7986.19	9832.05	7217.74	10159.3	14597.7	6211.92	18413.2	11234.7	9115.39	5734.13	9295.92	8263.79	9421.11	9192.73				4.88	8874.26	2791
8256.8	8820.03	6349.37	9605.37	7573.4	8654.74	6413.25	4943.47	8307.56	8602.58	4717.58	6543.82	7757.51	8636.66	7712.2	9345.43	14313.6	6149.4	18521.7	9770.41	9540.03	5693.06	8926.68	7810.79	9752.54	8980.47				4.96	8526.86	2805.36
7114.59	8013.43	6111.17	9302.94	6953.26	7749.83	6043.33	5098.16	8494.67	9664.18	4422.61	6701.69	7499.41	8296.48	7944.51	8577.89	13585	5980.42	18430.8	8529.92	9329.35	5660.42	9189.27	7059.34	9557.31	8183.67				5.04	8211.29	2777.2
6398.39	7151.36	6003.11	8453.44	6399.76	7455.78	5540.28	4834.29	7923.38	10398.6	4075.64	6524.38	6909.89	6980.56	7257.18	8013.19	12916	5529.65	18071.9	7349.83	9035.77	5162.07	8926.62	6517.51	8186.15	7822.15				5.12	7686.04	2788.17
6070.45	6642.96	6024.64	7606.89	5442.75	6991.29	4833.41	4577.14	6403.76	10633.6	3821.2	5571.91	6012.12	6100.7	7635.71	7486.19	12680.3	5195.12	17656.5	6412.52	9144.83	5210.52	8394.44	5983.85	7403.31	7873.93				5.2	7223.46	2851.43
5693.31	6012.53	5886.17	6612.79	4839.67	6514.11	4223.11	4347.61	5472	10174.6	3448.25	5086.8	5891.13	5866.38	7254.81	6921.32	12523.9	5127.02	16966.6	6347.39	9137.99	5025.01	8104.72	5059.56	6063.69	7930.84				5.28	6789.67	2848.35
5872.52	5557.54	5662.28	6253.14	4556.08	6017.99	3980.68	4264.26	5430.85	9756.93	3481.57	5015.84	5758.94	5449.64	7035.19	7054.35	11367.7	5157.38	16283.9	5798.82	8336.45	4412.59	8111.41	4283.08	5601	8516.88				5.36	6500.65	2716.93
6429.36	5225.66	5756.58	5626.46	4448.76	5236.47	3790.88	4263.71	5363.65	8993.39	3383.67	4923.81	5615.11	5082.27	6727.27	7567.82	10832.1	5568.89	15632.4	5497.01	7488.61	3968.62	7769.68	3945.94	4848.28	8374.06				5.44	6244.63	2599.11
5887.49	4910.95	5786.55	4580.01	4060.79	4714.29	3527.33	4143.04	5462.63	7899.42	3365.72	4977.9	5204.38	4974.03	6449.82	7519.95	9952.03	5050.32	14343.1	4815.41	6960.33	4110.8	6479.02	3611.84	4698.55	7495.25				5.52	5806.96	2325.77
5640.77	4505.13	5555.98	3982.48	3989.24	4380.34	3451.8	4094.51	5182.88	6862.71	3131.91	4929.55	4871.06	4768.02	6463.89	7229.83	9057.96	4755.42	12751.5	4187.52	6658.13	4001.61	6016.71	3282.67	4547.61	6167.23				5.6	5402.56	2031.37
4913.21	4331.67	5157.57	3524.7	4022.15	3866.61	3409.3	3703.87	4821.89	6083.76	3110.08	5090.17	4283.27	4628.5	6425.44	7021.88	8667.89	5030.56	12486.2	3519.75	5771.18	3808.1	5977.17	2998.8	4552.64	5463.67				5.68	5102.69	1994.68
4530.54	4253.21	5294.38	3372.66	4198.04	3702.56	3049.93	3553.98	4493.32	5452.13	2928.37	4913.44	4012.76	4227.3	6080.42	6550.37	8362.13	3866.38	11321.8	3370.98	5143.58	3658.78	5300.68	2602.29	4154.25	5505.4				5.76	4765.37	1833.49
4459.61	4197.23	4883.71	3129.1	3759.81	3438.12	3108.24	3571.95	4289.59	5060.36	2574.97	5181.5	3757.43	3855.91	6021.25	5822.1	7391.07	3422.5	9611.53	3163.12	4503.58	3502.9	4935.98	2497.85	3845.09	5866.13				5.84	4455.79	1562.33
4041.82	3864.12	4278.13	2746.82	3271.63	3283.39	2574.76	3651.27	3824.35	4703.86	2341.43	5226.67	3570.92	3423.53	5817.56	4839.97	6600.06	3671.51	8764.03	2834.1	4093.33	3215.46	4479.5	2498.16	3654.21	5987.73				5.92	4125.32	1440.39
3584.63	3578.75	3804.21	2533.94	3064.13	3017.53	2457.58	3499.49	3713.07	4381.99	2438.46	4768.43	3295.86	3129.9	5464.82	4428.12	6098.24	3480.01	8217.9	2513.34	3969.15	3253.62	4517.49	2439.91	3465.75	5726.52				6	3878.57	1336.62
3159.21	3421.89	3368.89	2455.95	3061.53	2864.16	2307.88	3571.68	3492.42	4553.88	2109.06	4382.25	3008.33	2657.57	4846.5	4054.01	5841.51	3404.26	7493.63	2312.09	3787.34	3076.76	4284.25	2269.56	2760.33	5141.76				6.08	3603.34	1238.63
2795.38	2765.3	2612.18	2348.75	3155.67	3017.05	2248.33	3172.78	3308.87	4515.87	2009.87	4141.61	2557.32	2194.58	4621.94	3559.37	5344.31	3240.73	7043.63	2310.19	3775.81	2944.29	4099.43	2174.92	2566.6	4819.43				6.16	3359.39	1179.34
2335.13	2395.1	2140.04	2348.99	2991.1	2660.51	2011.3	3039.99	3243.13	3973.09	1791.34	4109.17	2297.61	1786.79	3759.23	2929.73	4537.77	2773.37	6470.65	2203.12	3599.73	2895.46	3649.25	2061.74	2116.8	4809.86				6.24	3035.77	1097.28
2046.45	2082.05	2082.47	2302.57	2497.96	2680.42	1932.75	3008	3081.63	3673.94	2081.12	3900.83	2317.21	1803.14	2991.5	3012.25	4172.01	2684.59	6275.84	2391.23	3320.77	3003.89	3261.84	1947.78	1677.14	4754.67				6.32	2884	1037.72
2060.54	2038.37	2297.28	2405.94	2023.69	2212.15	1864	3020.25	2792.16	3471.96	2119.26	3843.86	2398.44	1816.52	2707.46	2912.62	4229.41	2322.42	6138.66	2669.71	3250.54	2810.32	3025.76	1768.38	1293.23	4417.1				6.4	2765.77	1023.14
1996.84	1626.04	2342.39	2133.48	2241.83	2381.9	1549.78	2769.95	2650.42	3004.76	1844.21	3449.78	2302.52	1653.84	2640.42	2483.95	3797.71	2310.2	6094.25	2408.69	3022.5	2841.46	3157.86	1735.54	1090.53	4239.02				6.48	2606.53	1007.7
1745.39	1367.95	2319.77	2148.04	2167.59	1915.99	1600.97	2591.33	2425.21	2830.46	1747.92	3163.91	2259.6	1635.54	2486.26	2128.75	3271.3	2293.34	5831.32	2426.86	2817.69	2870.83	2881.04	1863.39	873.177	4269.05				6.56	2458.95	971.63
1666.06	1548.26	2001.4	1668.07	2028.41	1671.24	1593.93	2202.49	2010.83	2681.09	1988.12	3155.94	2268.18	1645.85	2337.2	2080.83	2857.78	1967.86	5373.01	2310.28	2869.35	2906.52	2661.92	1974.21	873.014	3841.8				6.64	2314.76	875.707
1515.2	1522.39	1987.97	1575.58	1563.56	1534.13	1546.89	2141.71	1798.38	2400.03	1805.69	3028.28	1817.41	1767.76	1942.38	2251.34	2386.26	1878.05	5176.29	2172.41	2757.91	2883.17	2389.98	1870.33	875.759	3975.12				6.72	2175.54	869.383
1389.62	1236.25	1776.92	1408.9	1708.78	1757.85	1253.81	2078.08	1849.37	2159.24	1722.36	2733.55	1794.01	1993.89	1661.92	2030.19	2432.5	1929.4	5032.95	2416.52	2643.9	2965.44	2311.94	1757.03	1042.5	4092.25				6.8	2122.28	868.452
1381.99	1118.1	1687.23	1336.79	1547.04	1565.62	1188.82	2016.41	1698.41	2033.59	1753.01	2465.09	1757.38	1980.83	1672.21	1795.75	2261.15	1737.94	4481.49	2642.12	2673.12	3304.79	2224.97	1839.55	1054.02	3778.14				6.88	2038.29	807.087
1330.81	1082.1	1542.78	1430.52	1423.99	1455.99	1055.37	1885.2	1668.4	1975.31	1851.96	2277.53	1733.72	1927.85	1640.07	1647.22	2194.77	1977.89	4109.47	2319.92	2460.41	3121.44	2257.55	1796.92	1062.1	4042.66				6.96	1972	777.075
1279.78	1197.47	1467.7		1487.49	1718.83	998.145	1730.04	1627.79	1813.99	1921.2	2081.76	1770.55	2012.5	1841.62	1698.12	2493.32		3715.19	2081.22	2354.63	2788.64	2331.84	1804.61	1212.3	3898.44				7.04	1971.97	707.506
1252.1	1388.79	1428.78			1492.2	885.351	1434.47	1549.35	1718.09	1853.82	2089.45	1960.8	2098.04	1773.77	1726.94	2372.7		3278.14	2112.39	2596.37	2457.21	2238.88	1893.05	1160.92	3921.38				7.12	1942.74	683.138
1288.82	1470.22	1266.97			1282.88	889.045	1530.57	1592.46	1772.32	2016.47	2085.2	2019.72	1918.42	1630.32	1908.77	2414.84		3461.2	2175.7	2597.65	2065.04	2232.6	1752.01	1214.5	3564.01				7.2	1919.55	653.643
1258.24	1357.88	1244.13			1498.95	953.997	1493.93	1692.18	1693.86	2063.51	1990.62		1629.66		1876.35	2474.65		3420.19	2141	2496.34	2226.22	2434.55	1711.42	1309.03	3282.46				7.28	1916.63	643.743
	1418.48	1132.03			1087.24	1029.9	1325.28	1693.25	1674.41	1946.27	2033.76		1630.24		1875.62			3202.1		2497.02	2167.17	2406.46		1389.29	2723.99				7.36	1837.21	612.84
	1415.38	989.193			1255.18		1385.48	1709.95	1648.26	2131.94			1629.93		1682.3			3001.23		2380.79	2285.67	2428.9		1454.97	2754.57				7.44	1876.92	586.226
	1412.59				1131.11		1289.18	1870.7	1705.04	2129.76					1702.36			3292.19			2373.92	2581.21			2502.08				7.52	1999.1	649.143
	1677.48						1344.82	1840.87							1682.96			2927.5			2284.2	2574.2			2428.44				7.6	2095.06	539.987
	1759.22						1231.99														2248.78	2592.39			2143.47				7.68	1995.17	519.88
																					2360.6				2184.6				7.76	2272.6	124.453
																					2127.67				2151.52				7.84	2139.59	16.8629
																					1964.59				2015.7				7.92	1990.14	36.1391
																					1864.91				2029.39				8	1947.15	116.308
																									1891.44				8.08	1891.44	0
																									1983.87				8.16	1983.87	0
																									1966.79				8.24	1966.79	0
																									1830.31				8.32	1830.31	0
																									1867.76				8.4	1867.76	0
																													8.48
																													8.56
																													8.64
																													8.72
																													8.8
																													8.88
																													8.96
																													9.04
																													9.12
																													9.2
																													9.28
																													9.36
																													9.44
																													9.52
																													9.6
																													9.68
																													9.76
																													9.84
																													9.92
																													10
																													10.08
																													10.16
																													10.24
																													10.32
																													10.4
																													10.48
																													10.56
																													10.64
																													10.72
																													10.8
																													10.88
																													10.96
																													11.04
																													11.12
																													11.2
																													11.28
																													11.36
																													11.44
																													11.52
																													11.6
																													11.68
																													11.76
																													11.84
																													11.92
																													12
																													12.08
																													12.16
																													12.24
																													12.32
																													12.4
																													12.48

## Sheet: YSM3383 scd2D average
cell1	cell2	cell3	cell4	cell5	cell6	cell7	cell8	cell9	cell10	cell11	cell12	cell13	cell14	cell15	cell16	cell17	cell18	cell19	cell20	cell21	cell22	cell23	cell24	cell25	cell26				length	average	st dev
						1215.39					1627.23						1462.09	1958.4											0	1565.78	311.687
						1173.91					1753.66						1355.33	1836.96	751.829										0.08	1374.34	443.272
						1217.2					1646.81			1693.19			1631.33	1684.36	766.905				1244.33						0.16	1412.02	350.88
				888.551		964.896					1697.92			1787.22			1891.92	1724.63	783.852		1372.67	1226.72	1293.1						0.24	1363.15	400.723
			769.922	1023.78		1096.88					1932.47			1696.46			1971.06	1757.89	753.762		1284.11	1253.17	1231.35						0.32	1342.81	436.018
			742.156	1085.65		1245.24	1553.76				1936.18			1476.05	1794.03		2133.01	1751.14	786.323		1354.62	1189.62	1283.71						0.4	1410.11	420.655
	1429.79		762.842	1256.02		1090.15	1870.72	1959.98			1835.32	583.798		1475.64	1834.92		2219.3	1743.01	726.676		1413.98	1259.36	1288.35						0.48	1421.87	474.439
	1513.42	321.852	727.225	1265.49		1142.47	1910.92	2072.54			1590.98	674.643		1665.08	1808.51		2233.82	1884.68	839.143		1484.01	1139.96	1185.82		1252.29				0.56	1372.94	520.144
591.339	1335.73	364.049	752.165	1346.36	1185.68	1233.44	1929.04	2070.33			1645.26	781.187		1754.45	1926.34		2280.2	1836.12	803.806	1687.03	1363.63	1129.54	1128.11	1815.1	1286.59				0.64	1374.8	512.921
618.776	1446.44	357.341	754.882	1553.79	1268.68	1450.32	1565.96	2137.95			1760.52	736.584		1732.81	1857.65		2280.37	1743	909.629	1627.96	1242.99	1083.17	1051.56	1991.49	1272.66				0.72	1383.84	507.727
585.413	1471.28	472.524	798.386	1773.21	1458.54	1457.63	1645.68	2375.46	1161.52	1657.93	1750.35	817.759	1120.1	1926.13	1872.02		2422	1823.25	907.471	1615.03	1319.54	966.598	1221.63	1870.24	1150.09				0.8	1425.59	508.986
606.212	1478.21	521.89	782.946	1761.7	1394.42	1167.62	1957.54	2434.06	1110.53	1831.88	1629.09	959.782	1160.42	1800.09	1916.48	1601.97	2346.38	2010.59	862.889	1464.57	1376.73	890.412	1232.39	1903.77	1213.15				0.88	1439.07	509.63
614.23	1569.47	488.658	757.711	1860.38	1406.81	1207.12	1766.67	2203.35	1358.05	1617.57	1799.95	879.516	1369.26	1589.49	1834.26	1607.81	2538.2	1887.67	942.271	1320.94	1438.4	1049.21	1172.59	1904.93	1275.58				0.96	1440.77	482.468
702.541	1479.06	454.3	823.213	1777.85	1323.33	1075.39	1720.2	2379.2	1509.32	1428.84	1866.01	861.121	1428.1	1458.21	1926.64	1298.84	2785.65	1729.69	1102.48	1457.06	1489.24	1092.72	1310.7	1879.57	1346.53				1.04	1450.22	499.813
743.758	1445.32	562.198	843.487	1844.58	1539.82	1145.53	1797.59	2402.12	1820.24	1531.25	2028.24	1066.04	1548.31	1392.34	1975.61	1398.37	2833.45	1790.09	1208.33	1499.99	1418.85	990.887	1342.13	1879.75	1434.99				1.12	1518.59	499.301
734.397	1549.52	525.923	1049.42	1824.89	1390.98	1319.74	1846.42	2488.75	1897.27	1585.39	2127.6	1008.93	1533.35	1531.78	1911.06	1339.1	3060.09	1813.25	1085.47	1574.1	1483.39	1135.44	1392.07	1829.24	1404.17				1.2	1555.45	524.479
752.283	1463.24	598.831	935.323	1939.67	1709.68	1434.48	1736.04	2440.73	1965.59	1707.99	2440.2	1205.84	1268.5	1410.12	1897.45	1221.01	3066.86	1703.65	1101.99	1458.71	1292.62	1245.34	1546.6	1438.57	1315.94				1.28	1549.89	534.463
619.721	1759.89	653.146	920.844	2144.84	1567.57	1457.41	1807.54	2381.24	1810.89	1713.83	2927.62	1057.24	1420.28	1285.55	1725.05	1316.02	2692.59	1631.25	1153.07	1813.89	1391.99	1448.48	1586.27	1601.42	1400.74				1.36	1588.01	536.679
589.466	1831.01	834.679	866.797	2573.24	1645.75	1582.94	2008.83	2393.99	1633.69	1791.43	2989.81	1132.21	1440.46	1280.02	1721.51	1380.77	2752.86	2012.03	1057.83	1910.64	1545.24	1493.3	1937.31	1448.27	1571.68				1.44	1670.22	574.001
755.021	2002.59	786.048	1181.19	2559.62	1554.9	1904.43	1954.12	2384.35	1858.49	1837.45	3247.72	1196.09	1429.46	1292.15	1881.33	1378.62	3277.28	2394.27	1123.48	1824.26	1448.76	1866.94	1857.02	1297.51	1623.54				1.52	1766.03	631.841
720.691	2015.72	683.881	944.074	2780.33	1462.44	2242.94	1980.65	2458.5	2116.73	1810.76	3486.73	969.706	1452.45	1427.13	1983.36	1500.55	3057.42	2430.16	1335.51	2057.57	1391.74	1821.6	2107.99	1255.54	1737.17				1.6	1816.59	685.878
813.01	2042.84	623.692	974.363	2497.06	1422.33	2563.16	2256.91	2423.78	2257.4	1825.8	3763.02	1080.17	1225.18	1387.69	1850.53	1589.74	2753.37	2903.82	1294.12	2566.09	1345.8	1957.15	2094.26	1214.1	2091.18				1.68	1877.56	737.436
774.138	2145.59	538.683	1076.39	2405.62	1332.51	2683.14	2311.95	2675.48	2367.49	2110	4019.83	1218.31	1129.33	1415.81	1872.27	1610.3	2945.24	3081.05	1280.17	2985.35	1400.83	2217.95	1927.27	1174.24	2227.91				1.76	1958.73	822.211
809.87	1933.61	589.372	1191.66	2165.56	1431.84	2747.46	2810.85	2470.18	2495.28	2100.51	4028.18	1389.35	958.088	1511.3	2103.51	1764.06	3225.55	3128.63	1447.66	3417.85	1478.77	2215.28	1858.33	1157.63	2194.48				1.84	2024.03	851.958
966.78	1974.31	702.218	1183	2000.94	1305.26	2999.04	3070.55	2922.89	2574.32	2059.18	4060.46	1462.17	925.864	1524.53	2383.01	1954.81	3514.28	3250.56	1570.48	3553.86	1584.15	2354	1956.19	1089.87	2259.31				1.92	2123.16	906.696
1307.71	2085.59	719.632	1195.65	1866.78	1674.45	3177.15	3301.72	3161.33	2350.16	2094.4	4088.86	1268.48	803.226	1633.89	2859.28	2131.74	3730.62	3165.25	1697.94	3421.4	1696.19	2850.57	2021.27	1196.91	1933.89				2	2209	926.754
1577.87	2363.67	860.057	1426.86	2042.36	1886.59	2962.13	3170.7	3318.2	2176.21	2015.13	4049.19	1501.78	738.039	1784.21	3410.77	2755.28	4049.31	3098.74	1818.66	3200.26	1794.72	3161.02	1972.97	1225.88	1678.91				2.08	2309.21	919.851
1684.8	2655.41	1132.95	1187.16	2307.31	2206.48	3057.16	2940.47	3702.74	2055.64	1939.2	4048.74	1797.48	883.381	2116.65	3727.33	3349.73	4055.39	3504.67	2192.66	3023.36	2163.53	3553.67	2133.92	1115.3	2134.8				2.16	2487.3	937
1753.91	3028.82	1310.42	1374.49	2263.33	2463.16	2918.45	2795.88	3764.85	1760.39	2117.9	4056.07	1477.66	959.58	2483.14	3632.98	3410.51	4152.46	3242.17	1982.84	2784.31	2494.88	3654.96	1976.87	1229.88	2259.72				2.24	2513.45	916.232
1778.38	3278.33	1404.61	1566.87	2514.01	2854.27	2806.48	3177.79	3788.72	1820.05	2429.58	3889.44	1426.65	976.231	2756.83	4034.8	3773.71	4400.57	3387.67	1750.98	3295.55	2488.75	3734.75	2159.72	1443.56	2560.95				2.32	2673.05	959.761
1978.42	3594.38	1547.9	1858.02	2493.66	2978.27	3137.95	3686.87	3905.31	1667.8	2833.43	3988.3	1748.95	1051.75	2948.95	4221.52	3369.22	4403.75	3334.31	1671.87	3414.89	2367.62	3804.21	2445.36	1668.17	2940.48				2.4	2810.05	945.724
1972.53	3624.05	1704.27	1947.44	2303.03	3482.5	2920.83	3944.57	4190.42	1774.45	3129.28	3480.14	1984.36	1244.28	2983.21	3801.52	3666.27	4813.07	3279.09	1634.26	3615.72	2499.16	3752.83	2570.99	2010.95	3135.64				2.48	2902.5	929.012
2108.94	3775.9	1891.91	2098.32	2170.29	3932.53	3173.48	3603.92	4823.92	1794.69	2850.29	3116.25	2429.56	1657.97	2911.52	4173.48	3676.93	5009.28	3453.02	1660.44	3356.23	2688.69	3707.04	2925.2	2434.7	3644.07				2.56	3041.1	930.19
2289.39	4011.52	2221.72	2052.76	2142.84	4157.76	3083.09	3517.34	5084.07	2040.05	3184.17	3087.02	2483.98	2014.43	2525.89	4545.43	3944.43	5087.81	3426.79	1610.03	3307.97	2564.63	3679.96	3336.22	2872.74	3839.07				2.64	3158.12	955.677
2879.92	4085.66	2465.18	1889.97	2174.35	4485.28	2617.72	3666.78	5738.3	2123.19	3392.03	3421.6	2625.14	2346.53	2179.55	4934.96	3792.51	5760.78	3538.8	1996.89	3368.26	2301.06	3617.31	3754.23	3319.47	4060.9				2.72	3328.32	1082.93
3420.45	4138.5	2888.44	1977.18	2376.96	4246.49	2424.79	4091.62	6043.41	2542.78	3653.32	3419.7	2868.33	2306.93	2091.04	5729.17	4203.49	6258.59	4761.34	2751.17	3536.98	2371.61	3581.91	3733.82	3930.5	4318.04				2.8	3602.56	1179.78
3573.92	4052.54	2969.14	1889.77	3244.78	3873.02	2361.83	4649.45	6670.56	2894.9	3815.06	3316.12	2851.3	2068.7	2165.43	6272.35	4545.75	6210.06	5917.61	3030.81	3880.65	2451.11	3737.76	3717.18	4553.69	4196.69				2.88	3804.24	1319.63
3618.89	4650.29	2928.62	1891.35	3819.87	3973.33	2807.66	5104.05	6256.24	3569.3	3938.71	3374.22	2826.64	1875.88	2704.06	6375.39	4613.14	6066	6829.28	3592.7	4357.99	2524.18	4057.63	3927.47	5317.54	4112.59				2.96	4042.81	1334.9
3578.54	4927.18	2436.2	2059.16	4028.5	3885.51	3463.59	6500.08	6046.31	4109.13	4349.55	3628.21	3152.88	2026.92	2939.79	6098.56	4800.29	6203.74	7653.99	4027.82	5430.36	2744.38	4267.73	4042.86	5558.44	4079.12				3.04	4309.19	1426.81
3301.64	5548.12	2386.49	2202.11	4380.07	3642.78	3910.33	9215.23	6114.59	5353.45	4442.96	3749.25	3006.48	2390.29	3493.55	5968.91	4953	6692.63	7771.99	4143.79	6016.07	2905.12	4512.18	3914.37	5230.35	4101.2				3.12	4590.27	1683.78
3117.73	5753	2825.63	2439.9	3844.4	3917.1	4237.08	10554.1	5721.43	6326.17	4792.04	3660.77	2887.83	2348.24	3914.96	5821.77	4932.93	7294.12	7567.67	4703.03	5769.56	2745.22	5010.35	4557.44	4648.16	4183.48				3.2	4752.85	1831
3105.74	6057.72	3287.15	2686.89	4006.4	4640.24	4638.43	11382	5231.19	6571.84	4839.45	4093.78	2584.81	2296.3	4370.19	5628.02	4801.8	7405.74	7595.53	4258.82	5199.81	2809.08	5183.05	4280.26	4698.21	3901.51				3.28	4829	1911.19
3302.54	6358.44	3467.41	2684.87	4740.57	5147.71	4696.85	11430.4	4934.7	6980.64	5230.88	4470.46	2609.6	2319.99	4279.08	5388.95	4636.21	7289.04	7142.31	4159.15	5886.53	3301.6	5504.06	4217.03	4796.61	3858.95				3.36	4955.17	1879.27
3694.62	7033.39	3478.84	2759.38	5194.86	5856.82	5004.12	11514	5134.89	7398.21	5885.51	4537.15	2497.39	2121.74	4421.93	5225.45	4437.56	7586.71	8372.78	4359.75	5884.48	3603.2	5501.58	4297.35	5113.92	4218.08				3.44	5197.45	1999.6
4005.84	6927.4	3342.72	3182.06	5287.93	5942.14	5512.06	11637.1	5472.77	8520.04	6479.82	4617.12	2760.48	2123.66	4496.77	5373.3	4444.59	7934.4	9075.99	4972.06	6182.18	3836.28	5643.09	3962.85	5670.48	4579.57				3.52	5460.87	2093.31
3834.27	6292.21	3223.3	3526.73	4732.39	6094.39	5781.06	11376.4	6121.15	9452.93	7649.21	4608.7	2929.12	2205.77	4566.53	6061.77	4094.73	8097.91	8742.3	5786.48	6841.21	4031.64	5488.78	4055.32	6376.09	5086.41				3.6	5656.03	2133.29
3828.71	6633.01	2967.28	3974.61	4668.86	6027.31	5826.66	11506	7321	10441.7	8755.25	4877.14	3029.32	2349.87	4905.5	6766.91	4243.35	7895.12	8508.96	5816.52	8075.73	3908.28	5139.58	4320.97	6366.74	5360.35				3.68	5904.42	2283.42
4088.64	6657.52	2665.89	3726.53	4377.42	5782.63	5785.8	10700.7	9146.97	9732.27	10050.7	5347.27	3085.82	2248.07	5233.56	7379.21	4568.07	7735.63	9183.71	6160.5	8596.33	4037.22	5111.71	4575.14	6683.9	5378.71				3.76	6078.46	2368.55
4156.75	6563.3	2760.44	3672.13	4063.43	5261.56	4928.38	10175.7	9844.52	10094.2	11300.3	5512.48	3442.94	2157.72	5482.14	8429.51	5330.38	7996.56	9237.91	6897.83	8530.32	4033.76	4934.04	5235.36	6095.64	5666.57				3.84	6223.23	2501.15
4447.04	5988.28	2844.8	4035.71	4389.86	5079.57	4312.74	9554.43	10938.7	9851.7	11435.1	5725.28	3957.67	2074.67	5634.63	8521.31	5339.36	8174.98	10107	7131.65	8097.24	4005.29	5243.25	6029.71	6259.25	6354.17				3.92	6366.67	2522.07
4821.35	5981.4	2756.93	4166.12	4770.68	5101.23	4301.62	10082.6	10883.4	9305.49	11670	5610.46	4316.23	2293.74	5453.19	8831.92	5215.16	8549.29	9421.73	7083.69	7455.07	3922.89	5452.45	6829.97	7426.25	7328.39				4	6501.2	2480.26
5213.91	6656.76	2936.25	4295.27	4749.21	5662.95	4613.79	10875.8	10935	8699.09	11116.8	5374.01	4278.26	2429.64	6088.28	10016.9	5130.95	8669	8951.47	7250.38	7154.66	4225.36	5588.26	8010.04	7722.6	8418.31				4.08	6733.19	2469.56
5469.41	6854.5	3442.46	4581.95	4582.79	5784.82	5112.71	10887.2	10685.7	8128.07	10017.1	4989.99	4351.91	2358.62	6373.41	10852.7	4926.72	8542.67	8845.45	8058.3	7091.78	5165.27	5975.81	8474	8494.67	8595.99				4.16	6870.92	2373.16
5164.18	6785.2	3171.63	4497.53	4441.5	6195.27	5678.71	10868.3	10797.7	7967.43	9302.03	4540.11	4343.69	2619.35	6749.41	11639.1	4910.41	8599.52	7975.27	8194.85	7014.23	5943.64	6119.27	8273.28	7946.57	8812.55				4.24	6867.34	2360.66
4926.46	6525.22	3296.6	4605.16	3998.77	6363.92	5503.8	10694.7	9592.66	8136.77	8884.41	4757.91	4753.83	3274.26	7069.92	11907.3	5554.1	8894.97	8337.39	7132.76	7484.49	6232.92	6556.22	7931.15	7069.93	8334.56				4.32	6839.24	2185.14
4755.8	6569.79	2939.9	4557.89	3982.76	6611.33	5129.04	10576.4	8828.44	8380.27	9069.48	4563.72	4910.9	4097.7	7201.46	12393.1	6326.45	8078.45	8008.84	6782.89	6980.47	5453.98	6960.14	7377.71	6016.75	8032.55				4.4	6714.86	2151.58
4202.71	6351.59	2929.71	4403.88	4062.17	6504.98	5415.5	10836.5	8674.96	8444.7	9325.66	4611.07	5087.9	4777.03	7386.16	11315.5	6585.7	7267.91	8298.91	6385.58	6907.88	4829.94	7379.63	7502.33	5857.64	7863.98				4.48	6661.9	2074.01
3647.85	5617.31	2978.54	4489.67	4621.94	6707.64	5394.76	10652.7	8534	8784.2	9416.26	4242.14	4808.93	4923.34	8185.86	11028.4	6956.09	7354.35	8436.47	5962.71	7107.13	4299.85	7813.98	7112	6036.1	7969.73				4.56	6657	2126.64
3594.22	5321.07	2810.05	4377.63	4439.73	6148.24	5506.69	11402.3	9031.29	8687.05	8960.18	4695.97	4456.52	4668.61	9015.21	11010.5	6469.1	7490.92	7685.42	5415.61	7309.22	3857.77	7528.92	6917.44	6439.38	7625.23				4.64	6571.71	2241.51
3886.68	4793.45	2919.74	4116.28	3940.3	5514.88	5438.33	11148.6	9200.09	7545.67	8558.89	4667.79	4109.89	5225.42	9281.81	11230.3	6217.89	7316.58	7573.03	5582.05	7423.06	3800.25	7191.17	7159.02	6338.47	6984.31				4.72	6429.38	2225.82
4119.91	4311.86	2627.2	4428.34	4153.43	5605.91	5042.58	10328.3	9244.56	6769.17	8241.2	4796.09	3848.53	5218.19	8775.98	10586.4	5076.22	6882.34	7256.38	5893.75	7469.85	3954.84	6679.73	7159.38	6471.3	6370.19				4.8	6204.29	2055.86
4637.3	4126.62	2665.62	4017.71	3492.3	5863.2	5299.35	10182	8329.34	6357.78	8274.15	5057.76	3578.12	5570.95	8530.51	10650	4769.05	6961.56	7397.47	5328.7	7547.27	4534.09	6256.23	6804.26	6839.06	5347.42				4.88	6092.99	2013.89
5295.62	3870.74	2691.86	4387.98	4129.51	6653.98	5236.42	9995.4	8131.36	5938.75	8412.73	5130.12	3324.56	5968.36	8555.57	10788.2	4202.66	7221.28	7097.48	5267.09	7557.92	4594.7	5527.44	5971.98	7269.54	4910.57				4.96	6081.99	2004.99
6001.54	3875.97	2537.32	4381.08	4361.49	6578.01	5354.34	9448.51	7492.6	5905.66	8457.11	5494.51	3327.87	5903.91	9081.72	10706.8	4040.75	6613.42	6756.54	5429.14	7609.91	4728.05	5351.34	5620.96	7340.89	4404.54				5.04	6030.92	1959.45
6441.96	4125.17	2480.46	4556.74	4607.12	7167.56	5321.9	8858.47	7594.79	5638.98	8036.4	5293.92	3357.73	5714.66	9527.39	10486.5	4241.21	6251.45	6688.56	5219.73	7952.09	4685.96	5391.35	4980.4	7206.53	4310.51				5.12	6005.29	1924.21
6392.52	3859.91	2449.74	4549.97	4787.76	8057.74	4781.17	8434.58	7255.66	5417.02	7433.66	5138.68	3272.68	5666.84	9052.09	10402.7	4225.35	5816.42	6226.93	5182.22	8370.29	4556.9	5201.24	4492.72	6856.15	4138.46				5.2	5846.9	1914.39
6564.6	3559.51	2314.94	4119.14	4893.42	7285.09	4206.68	8081.92	7127.06	5164.78	7312.44	5079.15	2727.48	5540.15	7777.2	9420.77	4052.92	5319.14	5762.63	5971.59	7655.32	4201.95	4788.08	4500.67	6346.04	4234.87				5.28	5538.75	1741.76
6352.84	3859.36	2059.28	3673.99	4508.83	6908.17	4244.94	8044.79	6672.86	4909.24	8026.04	4740.21	2236.91	5262.84	6507.43	9257.83	4173.2	5092.37	5563.86	6504	6839.16	3747.86	5296.77	4602.96	6157.35	4317.5				5.36	5367.71	1722.26
5866.73	4074.11	2019.07	3325.37	4709.72	6007.44	4090.14	7889.08	6165.99	4398.71	8292.56	5010.54	1981.01	4689.03	5166.48	8656.61	3766.5	4857.92	5128.1	6597.58	6182.63	3703.6	5365.9	4644.44	5574.51	4475.92				5.44	5101.53	1631.33
5551.41	3914.31	2354.65	3035.27	4118.36	5084.62	3875.22	6999.81	5597.05	3872.63	8446.85	5052.99	1627.33	4361.24	4643.65	9074.92	3551.77	4927.7	4382.53	6308.39	6118.05	3061.39	5658.77	4620.46	5100.33	4358.04				5.52	4834.53	1672.22
5216.95	3875.61	2476.2	2804.92	3461.52	5011.95	3292.59	5819.23	4829.11	3474.76	8539.08	4909.73	1327.08	4185.84	3969.46	9239.71	3354.61	4868.41	4103.39	5786.38	6252.44	2626.72	5656.45	4456.51	4886.26	4459.31				5.6	4572.47	1722.31
4751.81	3985.02	2520.65	2720.61	3269.99	4162.75	2967.5	4875.4	4055.54	3389.81	7961.98	4511.09	1215.02	3972.67	3598.07	8861.84	3234.12	4854.59	4151.68	5504.09	6334.3	2289.15	6457.47	4351.18	5142.33	4233.12				5.68	4360.45	1682.78
5015.19	3794.73	2612.83	2697.99	2788.69	3589.58	3196.66	4042.27	3273.11	3333.41	7406.52	4135.87	1330.68	3914.72	3133.78	8063.74	3393.78	4806.57	3967.5	5037.75	6347.89	2230.13	7576.01	4212.78	4537.87	4095.38				5.76	4174.44	1637.67
4754.63	3430.23	2541.56	2587.4	2666.92	3302.46	2745.09	3429.7	2624.02	3403.75	7023.21	4140.33	1203.9	3757.89	2583.9	7150.6	3538.79	4104.07	4252.14	4394.83	6346.43	2291.46	7489.29	3991.46	4070.37	3897.61				5.84	3912.39	1565.32
4753.05	2913.11	2396.89	2380.46	2027.68	3745.46	2450.62	3167.58	2284.64	3236.09	6544.23	4309.01	997.631	3602.54	2462.64	6235.47	3602.93	3792.73	4673.85	3685.57	6078.83	1995.41	7852.48	3768.21	3897.16	3717.51				5.92	3714.3	1582.08
4664.29	2624.94	2397.3	2198.27	1840.16	3639.64	1804	3099.26	2197.41	3109.15	6429.47	4085.71	947.811	3767.6	2344.85	6068.68	3472.97	3713.52	4317	3329.22	6081.43	1881.72	7017	3871.3	3399.02	3094.11				6	3515.22	1534.11
4404.77	2755.69	2378.95	2067.71	1488.86	3108.87	1599.08	3233.72	2167.6	2842.37	5681.6	3982.68	1025.18	3642.14	2157.47	5154.67	3085.29	3803.69	4287.39	3223.38	5442.69	1968.98	6361.9	3839.41	2951.9	2917.35				6.08	3291.28	1346.7
4191.85	2708.54	2223.42	1796.43	1630.83	2851.78	1532.44	3718.09	2259.87	2417.03	5327.05	3904.84	906.182	3603.65	1718.06	4626.6	2966.66	3852.92	4113.71	2899.83	4714.32	1757	5635.78	3433.46	2730.47	3044.66				6.16	3098.67	1228.04
4251.61	2565.75	2105.28	1641.66	1907.78	2385.56	1307.28	3730.08	2064.5	2296.01	5204.44	3527.55	907.932	3092.12	1280.11	4386.91	3121.73	3651.7	3721.34	2970.02	4483.43	1593.16	5042.23	3093.94	2822.16	3240.19				6.24	2938.25	1173.97
3433.73	2579.44	2046.73	1577.21	1938.98	2520.24	1279.2	3868.43	1870.68	2139.65	5254.43	3378.35	996.631	2841.81	1206.99	3898.06	2906.74	3463.25	3214.01	2910.17	3965.09	1483.35	5234.77	2752.13	2587.16	3617.84				6.32	2806.35	1128.04
3190.5	2696.62	1972.77	1542.56	2089.45	2680.5	1396.38	3715.43	1677.99	1676.26	4964.57	3349.53	830.305	3008.1	876.635	3749.14	2434.48	3157.52	3024.76	2986.57	3297.85	1391.48	4615.93	2522.97	2481.34	3867.91				6.4	2661.44	1067.41
2762.05	2273	2033.64	1575.8	2205.83	2521.44	1538.65	3638.65	1539.56	1460.55	4743.02	3104.98	731.666	2889.79	825.931	4029.13	1988.62	3036.72	2777.4	2786.71	2715.35	1425.83	3525.68	2390.77	2334.35	3714.22				6.48	2483.44	975.434
2547.17	1784.48	1944.51	1530.41	2193.59	2255.29	1780.7	3521.12	1288.2	1584.34	4468.09	2893.71	840.706	2514.64	810.716	3924.83	1752.08	2891.45	2797.2	2724.94	2494.29	1458.8	3127.31	2284.42	2211.49	3282.29				6.56	2342.57	891.645
2216.92	1532.47	1715.45	1582.99	2240.52	1912.78	1664.9	3375.64	1330.95	1581.53	4169.1	2822.44	890.057	2568.14	718.962	3465.32	1688.85	2770.23	2562.63	2873.95	2630.77	1488.27	3003.19	2337.96	2183.08	3190				6.64	2250.66	831.976
1917.86	1280.3	1482.65	1747.22	2119.76	1862.95	1823.44	2903.74	1163	1393.65	4156.24	2688.98	915.543	2517.42	756.098	3105.09	1378.21	2820.46	2655.32	2699.34	2675.52	1214.36	3035.39	2345.19	1931.22	3244.49				6.72	2147.44	833.623
1767.04	1254.85	1211.25	1697.41	2085.02	1772.36	2089.87	2325.43	1266.46	1358.62	4324.75	2598.09	967.041	2552.18	771.807	2955.88	1348.32	2666.64	2623.74	2487.72	2818.04	1275.71	3160.69	2122.23	1902.26	2955.04				6.8	2090.71	818.818
1737.55	1031.8	1227.46	1440.69	1984.28	1619.08	2022.11	2259.41	1407.78	1602.25	4136.22	2502.1	981.851	2514.27	763.727	2490.76	1395.6	2289.34	2589.46	2574.2	2932.93	1269.42	3348.52	2165.6	1722.57	2823.48				6.88	2032.02	790.658
1952.24	1122.61	1120.5	1531.65	2112.62	1527.74	2028.58	2329.29	1613.63	1579.79	4167.28	2701.88	785.571	2159.38	763.479	2432.74	1350.38	2038.08	2584.63	2483.86	2531.25	1256.44	3439.91	2111.01	1709.4	2909.75				6.96	2013.22	791.7
1889.96	1299.4	1127.22	1507.69	1998.13	1477.79	2144.61	2252.25	1542	1538.45	3706	2803.39	951.353	1974.86	907.497	2075.04	1310.68	1742.14	2534.65	2041.07	2211.72	1227.45	2983.56	1980.98	1621.34	2414.13				7.04	1894.74	651.395
2004.55	1242.3	1171.78	1372.99	1957.73	1662.49	1916	2197.91	1637.14	1639.16	3543.49	2628.63	980.321	2072.05	744.453	1831.6	1134.89	1586.88	2529.41	2081.21	2304.05	1329.05	2349.97	1878.4	1844.19	2180.78				7.12	1839.29	592.468
1813.07	1324.73	1203.92	1293.34	1859.18	1601.39	1677.24	2132.07	1636.26	1582.35	3271.02	2549.75	1037.12	1891.94	969.964	1764.72	1166.65	1380.71	2350.5	2240.04	2351.45	1124.04	2114.04	1911.05	1899.93	1950.58				7.2	1772.96	530.903
1618.8	1224.25	1134.16	1244.09	2036.64	1675.59	1468.52	2221.66	1854.36	1771.09	3217.44	2574.64	1262.2	2329.84	893.77	1862.69	1159.33	1213.07	2138.65	2070.46	2231.34	1100.71	1974.97	1875.32	1757.33	1756.06				7.28	1756.42	532.635
1539.65	1152.43	1212.52	1254.87	2099.76	1652.86	1337.62	2327	1996.61	1865.26	2840.48	2570.82	1277.1	1880.65	861.793	1911.78	1292.79	1312.92	2084.57	1836.03	2257.81	1072.33	1893.64	2070.29	1726.55	1689.65				7.36	1731.45	486.535
1424.06	1154.15	1279.04	1557.1	2068.15	1923.11	1211.11	2248.02	2390.64	1957.77	2728.15	2465	1095.81	2073.57	891.17	1888.41	1167.26	1449.78	2100.96	1653.31	2581.84	1111.96	1581.63	1708.78	1673.72	1431.87				7.44	1723.71	505.224
1136.89	1339.82	1119.88	1431.73	1847.22	1866.71	1337.99	2144.05	2366.58	1748.06	2776.63	2243.2	1157.66	2291.73	1159.52	1966.07	1152.74	1353.77	1991.85	1723.87	2478.44	1090.13	1527.53	1732.43	1722.16	1809.41				7.52	1712.16	475.962
1045.5	1567.23	1098.14	1609.51	1794.23	1957.17	1624.91	2154.49	2539.2	1742.04	2943.4	2036.38	1275.9	2081.02	1199.71	2163.09	1363.98	1364.89	1829.11	1708.67	2216.54	1076.41	1621.68	1577.33	1581.93	1887.67				7.6	1733.08	455.989
954.216	1685.51	1101.52	1467.62	1672.41	1986.51	1401.23	2189.2	2880.13	1916.22	2769.58	1985.42	1134.68	2090.05	1205.14	2066.39		1421.41	1584.43	1711.79	2162.88	1123.7	1673.79	1567.88	1636.73	1977.32				7.68	1734.63	483.148
1019.28	1656.32	1090.47	1415.54	1578.37	1862.86	1410.26	2111.91	2580.75	1824.35	2672.99	1974.79	1075.17	1703.8	1242.64	2053.64		1464	1555.39	1752.91	1959.96	1077.3	1680.76	1719.17	1660.95	1743.21				7.76	1675.47	422.028
1111.95	1747.25	984.849	1403.19	1368.68	2000.58	1517.86	2229.54	2498.24	1905.64	2363.13	1986.8	1188.92	1556.12	1345.72	2033		1699.81	1501.37	1543.01	1972.54	1246.1	1504.67	1547.93	1555.28	1663.71				7.84	1659.04	385.522
1074.04	1783.11	1015.21	1322.92	1189.05	2093.22	1346.53	2187.54	2538.1	1882.95	2352.16	2005.64	1389.94	1506.66	1332.61	1941.36		1852.83	1688.4	1451.52	2021.75	1318.64	1549.89	1237.46	1351.04	1623.99				7.92	1642.26	407.453
1017.46	1836.94	1073.76	1527.68	1138.71	1809.24	1312.76	2187.25	2388.55			1834.7	1443.85		1496.75	2216.65		1818.08	1604.96	1536.09	1808.5	1365.74	1592.68	1321.62	1337	1768.27				8	1610.78	363.599
1115.74	1818.61	1044.09	1624.09	1285.49		1331.43	2189.95	2539.19			1910.53	1498.69		1634.29	2321.26		1727.04	1542.9	1570.24	1694.51	1304.32	1678.34	1377.36		2039.78				8.08	1662.39	391.292
	2109.43		1559.65	1422.78		1150.26	2130.26	2153.6			1689.87	1447.77		1748.4			1637.44	1402.57	1495.93	1778.6	1151.27	1737.59	1360.18		1665.79				8.16	1625.96	305.115
			1811.41	1350.82		1046.06	2245.57	2193.27			1493.11	1581.86		1898.33			1646.63	1697.1	1543.44	2051.9	1180.24	1847.75	1312.74		1698.66				8.24	1662.43	343.474
			1892.23	1336.03		1037.55	2402.26				1676.03			1958.75			1796.11	1706.56	1706.98		1251.79	1595.36	1263.33						8.32	1635.25	373.009
				1631.97		1149.22					1414.49			1893.68			1846.65	1541.88	1829.16		1216.74	1674.88	1589.61						8.4	1578.83	255.98
						1116.16					1323.43						1784.09	1526.73					1462.09						8.48	1442.5	247.404
						981.192					1265.41						2056.2	1625.43					1516.7						8.56	1488.99	402.789
											1306.25						2088.05	1565.86					1518.85						8.64	1619.75	331.998
											1226.29							1631.01					1343.78						8.72	1400.36	208.213
																													8.8
																													8.88
																													8.96
																													9.04
																													9.12
																													9.2
																													9.28
																													9.36
																													9.44
																													9.52
																													9.6
																													9.68
																													9.76
																													9.84
																													9.92
																													10
																													10.08
																													10.16
																													10.24
																													10.32
																													10.4
																													10.48
																													10.56
																													10.64
																													10.72
																													10.8
																													10.88
																													10.96
																													11.04
																													11.12
																													11.2
																													11.28
																													11.36
																													11.44
																													11.52
																													11.6
																													11.68
																													11.76
																													11.84
																													11.92
																													12
																													12.08
																													12.16
																													12.24
																													12.32
																													12.4
																													12.48

## Sheet: YSM3384 ras1D average
cell1	cell2	cell3	cell4	cell5	cell6	cell7	cell8	cell9	cell10	cell11	cell12	cell13	cell14	cell15	cell16	cell17	cell18	cell19	cell20	cell21	cell22	cell23	cell24	cell25	cell26				length	average	st dev
														1894.04															0	1894.04	0
														2190.81															0.08	2190.81	0
														2098.16															0.16	2098.16	0
					1606.28									1990.75															0.24	1798.52	271.858
					1528.77									2075.44															0.32	1802.1	386.55
			1129.44		1580.25	877.414				2636.69				2155.58				2185.31											0.4	1760.78	680.416
			1140.49		1511.87	845.543				2694.22				2295.5				2131.84											0.48	1769.91	718.164
			1371.37		1543.58	1050.77				2401.98			1279.56	2353.36			1205.25	2044.6							1380.83				0.56	1625.7	508.194
957.109	1962.01		1511.11		1542.27	1055.38				2204.44	1549.29	1501.25	1311.71	2310.55			1238.91	2331.51							1379.78				0.64	1604.26	459.313
894.219	2029.93		1618.26		1548.14	1145.39				2263.52	1280.48	1372.56	1130.31	2360.35	1586.19	1581.57	1284.79	2367.86						1512.89	1330.22				0.72	1581.67	450.923
997.601	1876.65		1482.19		1591.46	1048.92		1019.31		2082.05	1332.88	1474.1	1178.97	2443.13	1535.42	1581.65	1444.21	2342.4	1772.72	948.329			1782.34	1623.9	1382.42				0.8	1547.03	420.617
831.904	1719.93	1103.89	1558.94		1648.51	1103.04		1103.37		1737.51	1194.7	1500.64	1107.22	2446.2	1813.16	1687.68	1436.53	2202.67	1814.93	966.299		1394.55	1961.82	1545.25	1409.25				0.88	1513.09	404.571
895.334	1895.33	1326.58	1699.03		1739.11	1019.56		990.598	788.963	1650.95	1268.12	1497.75	1054.75	2403.41	1810.11	1847.4	1338.09	2116.36	1643.29	961.889	1280.64	1395.74	1823.42	1513.43	1409.39				0.96	1473.72	407.754
962.148	1714.88	1710.93	1362.73	1698.95	2032.46	1160.94	1531.46	1041.85	948.381	1597.36	1346.15	1597.9	1022.09	2607.93	1895.92	1857.96	1294.73	1974.01	1917.45	960.627	1466.85	1330.46	1671.28	1810.3	1360.8				1.04	1533.71	400.643
1168.89	1846.69	1825.63	1284.82	1629.75	1978.43	1266.15	1660.65	1119.17	1074.7	1420.91	1141.24	1553.71	1066.73	2830.25	2026.93	1937.24	1350.04	2068.75	1988.66	1004.96	1502.09	1236.8	1762.55	1934.37	1597.41				1.12	1587.6	427.316
1286.06	1758.88	2198.84	1661.36	1369.11	2145.36	1407.61	1898.3	1249.97	1007.24	1293.94	995.062	1742.49	1137.54	2838.54	2150.62	2187.84	1235.89	2013.21	2013.68	813.705	1634.02	1246.23	2037.88	1723.45	1524.64				1.2	1637.36	477.857
1308.25	1933.73	2318.33	1463.25	1202.48	2167.51	1446.58	1678.73	1332.22	1055.51	1278.2	1240.08	1466.87	978.169	2905.11	2045.57	2603.96	1292.67	1867.01	2464.34	844.994	1660.06	1249.14	1989.43	1600.83	1363.34				1.28	1644.48	526.204
1381.93	1701.06	2508.99	1361.8	1369.7	2045.11	1556.89	1739.96	1201	1030.25	1217.67	1134.31	1678.94	1054.13	2813.69	2114.05	2494.91	1449.67	1961.22	2373.19	779.813	1685.35	1504.83	1780.08	1818.52	1551.37				1.36	1665.71	502.508
1214.8	1781	2572.6	1554.69	1302.19	1774.43	1750.38	1769.35	1557.57	847.138	1087.18	1070.37	1782.09	1162.01	2660.26	2325.28	2633.34	1561.24	1920.18	2266.91	907.651	1833.94	1422.4	1764.74	1621.77	1804.15				1.44	1690.29	503.044
1286.53	1582.56	2703.45	1799.2	1100.98	1753.89	1698.98	1630.65	1405.09	989.869	1099.22	1182.87	1814.5	1083.98	2780.87	2500.62	2588.64	1740.05	1996.33	2119.06	993.677	1863.24	1458.81	1618.57	1633.23	1914.01				1.52	1705.34	517.073
1338.48	1973.88	2638.13	1792.69	1350.63	1588.51	1777.73	1518.31	1388.55	957.245	1116.48	1242.96	2105.21	856.045	2929.22	2423.63	2599.24	1827.71	2180.77	2396.35	975.704	1807.13	1460.66	1573.73	1743.14	1785.41				1.6	1744.14	547.207
1615	1747.57	2653.37	1728.25	1292.74	1788.42	2000.14	1296.01	1438.34	907.242	1000.48	1281.03	2187.74	975.065	2965.72	2366.58	2817.44	1969.82	2124.04	2465.63	1043.85	1829.07	1342.69	1486.68	1739.3	1827.01				1.68	1764.97	570.387
1740.88	1763.45	2575.91	1841.68	1211.85	1962.17	2348.35	1389.22	1433.72	1083.67	1340.29	1252.45	2378.82	998.387	2915.62	2212.8	2920.88	1815.08	2518.58	2522.48	1183.99	1930.21	1315.02	1375.27	1875.2	1788.38				1.76	1834.4	568.623
1728.14	1980.77	2321.05	1924.06	1444.69	2050.59	2416.34	1265.37	1374.26	1053.55	1251.07	1612.69	2508.81	1114.65	3094.32	2132.06	3019.68	1500.07	2964.73	2326.14	1141.63	2056.3	1363.23	1686.07	1814.57	1765.11				1.84	1881.15	591.812
2080.13	1978.48	1997.77	1811.53	1433.02	2278.09	2703.27	1280.69	1640.13	1027.5	1372.14	1447.35	2415.42	1598.48	3520.22	2016.71	3145.17	1438.59	3752.49	2457.88	1433.12	1919.31	1410.16	1834.38	2198.49	1729.57				1.92	1996.93	681.064
1931.27	1925.78	1644.85	1700.01	1758.94	2242.61	2662.21	1679.18	2084.57	1083.59	1792.62	1639.29	2414.91	1877.14	3840.72	2033.59	3130.75	1619.05	4200.12	2740.24	1749.59	1939.43	1596.36	1970.28	2136.64	1781.1				2	2122.11	698.65
1901.51	2601.22	1690.37	1716.41	1795.95	2127.38	2535.37	1974.58	2303.46	1071.94	1999.07	1616.09	2783.89	2096.25	3960.1	2186.36	2884.05	1781.44	4172.83	2555.75	1864.29	2212.96	1763.04	1730.31	1998.59	1887.87				2.08	2200.43	678.646
2069.14	2484.58	1669.28	1594.56	1937.56	2280.47	2857.63	2330.41	2403.24	1105.89	2392.94	1792.21	2930.55	2239.81	4480.38	2331.4	3141.02	1807.66	4238.87	2672.18	1898.58	2293.18	1562.02	1759.6	2029.87	1980.51				2.16	2318.6	756.23
1975.28	2830.14	1695.56	1778.68	1886.46	2139.1	3286.86	2693.1	2363.12	1185.34	2372.41	2052.63	2759.05	2100.43	4960.6	2380.41	3203.29	1861.66	4235.99	2942.74	1789.64	2271.34	1435.85	1768.24	1884.87	2192.92				2.24	2386.37	835.404
1998.21	2911.6	1764.92	1761.34	2207.3	2119.31	3555.27	3013.87	2275.16	1259.72	2607.59	1937.92	2644.2	2080.27	5443.61	2439.31	3134.01	2001.99	4417.64	2856.07	1838.19	2232.25	1422.92	1943.9	2189.24	2185.93				2.32	2470.84	905.616
2227.62	2811.34	1968.1	1781.94	2263.04	2109.71	3940.19	2743.61	2375.18	1465.22	2962.36	2062.73	3010.42	2261.46	5550.48	2709.24	2983.27	2341.08	4829.21	3106.41	2146.72	2154.61	1371.18	2119.01	2148.39	2371.38				2.4	2608.23	938.52
2683.07	2843.41	1712.8	1619.9	2199.52	1992.32	4236.53	2771.5	2441.09	1886.98	3454.39	2102.64	3417.62	2242.35	5564.72	3258.89	2951.71	2641.35	5442.51	3504.75	2209.99	2275.53	1334.95	2379.02	2214.32	2488.74				2.48	2764.25	1038.7
2798.52	3106.49	1761.54	1706.64	2436.03	2084.71	4129.69	2679.27	2453.49	2242	3919.38	2299.57	3238.47	2287.42	5765.8	3735.54	2934.98	2837.05	5511.9	3593.72	2208.35	2178.97	1367.06	2589.78	2045.08	2531.72				2.56	2863.2	1062.66
2720.3	3073.84	1705.25	1747.01	2495.06	2396.27	4042.9	2707.64	2539.61	2383.24	4260.93	2685.96	3253.54	2178.7	5982.42	3755.58	2827.76	2879.99	5345.04	3748.68	2545.17	2231.05	1424.28	2510.78	1995.91	2518.78				2.64	2921.37	1064.17
2791.38	3028.68	1928.5	1927.87	2345.35	2382.08	3987.47	2687.86	2690.51	2525.89	4494.54	2840.04	3569.55	1782.58	6479.14	3695.83	2799.09	3135.39	4931.13	3819.39	2804.32	2586.31	1635.1	2402.59	2298.84	2562.2				2.72	3005.06	1072.77
2813.12	2798.87	1835.23	1786.95	2334.92	2872.68	3487.92	2896.87	2794.45	2508.13	4347.1	2802.65	3845.28	2149.81	7069.86	3655.07	2661.71	3008.74	4675.29	3840.05	2524.35	2508.2	1567.67	2570.91	2419.3	2562.05				2.8	3012.97	1114.16
2680.32	2892.21	1653.38	1587.12	1953.07	3048.14	3193.62	3494.89	2717.77	2450.13	4503.13	2658.75	4185.82	2347.8	7405.83	3741.31	2724.34	2861.61	4410.73	4184.49	2526.55	2559.03	1465.35	2722.92	2319.62	2790.19				2.88	3041.47	1210.88
3145.94	2711.93	1564.56	1680.01	2111.38	3313.19	3645.88	4051.97	3181.81	2251.63	4679.27	2723.86	4289.81	2662.05	7517.36	3712.33	2820.42	2699.31	4414.1	4770.75	2609.18	2606.88	1505.09	2919.28	2149.47	2589.42				2.96	3166.42	1272.45
3417.49	3087.81	1629.56	2342.38	2317.07	3457.26	4307.19	4584.89	3546.78	2272.21	4828.29	3055.99	3765.83	2628.59	7532.84	3853.87	3359.05	2588.93	4362.24	4834.76	3004.3	2778.45	1605.4	3021.99	1930.32	2535.5				3.04	3332.65	1257.94
3510.57	3445.76	1745.66	2647.14	2311.63	3554.9	4774.36	4996.11	4186.62	2574.85	4713.23	3227.01	4135.58	2821.05	8126.88	4019.82	3587.83	2513.86	4514.35	4440.18	2757.61	2963.79	1738.57	2923.36	2186.36	2338.06				3.12	3490.58	1337.8
3637.06	3788.34	2005.12	2776.9	2642.68	3476.34	5371.14	5212.08	4085.9	2940.62	5307.43	3723.15	4360.42	3221.5	8241.43	4181.67	3902.62	2448.03	4947.81	4377.3	2712.63	3031.38	1964.06	2578.98	2064.63	2110.32				3.2	3658.06	1404.1
3451.4	3829.12	2428.61	3106.23	2568.15	3532.55	5474.67	5294.48	4222.39	3449.68	5608.89	3944.26	4648.33	3140.35	8169.69	4503.56	3716.82	2653.22	4646.73	3907.79	3229.23	3265.68	2262.49	2544.81	1904.13	2149.02				3.28	3755.86	1361.18
3416.97	3902.69	2502.42	2975.48	2613.48	3631.21	6225.09	6232.64	4288.28	3815.87	5451.88	4251.71	5000.34	3113.93	7769.71	4434.75	3388.74	2860.04	4428.3	3428.33	3449.69	3399.95	2426.49	2663.93	1893.4	2216.65				3.36	3837.77	1387.82
3773.8	3698.89	2782.67	2964.06	2745.88	3807.88	6727.36	6759.84	4818.96	4351.23	6312.56	4135.05	5224.13	3227.57	7570.31	4340.17	3784.9	3349.75	4653.37	2889.03	3528.49	3361.19	2441.03	2587.9	1831.37	2549.17				3.44	4008.33	1476.09
3771.69	3824	3288.37	2884.72	2758.39	4249.46	7479.21	6822.13	5007.38	4603.48	6088.37	4360.55	5417.71	3008.24	7315.18	4469.23	3856.12	3647.66	4625.84	2928.05	3998.55	3492.56	2799.15	2469.16	1838	2697.22				3.52	4142.32	1485.32
3657.6	3891.68	3398.56	3064.5	2886.43	4114.27	7814.19	7154.82	5434.71	4992.41	5993.25	4699.47	5225.56	2965.81	7173.8	5029	4563.86	3646.91	4987.95	2921.06	4109.21	3505.66	2926.51	2357.99	2064.99	3050.51				3.6	4293.49	1515.56
4075.27	3979.82	3665.55	2982.04	3125.85	3962.9	8532.44	6848.19	5569.3	5047.75	6097.41	5034.68	4968.53	2818.55	6753.58	5193.93	4878.71	3442.51	4759.73	3034.66	4185.79	3358.81	2766.78	2499.27	2329.23	3485.32				3.68	4361.41	1515.49
4067.29	3666.4	3738.79	2751.37	3051.32	4180.94	8992.89	6165.3	5200.81	4391.1	5842.91	5417.17	5113.9	3009.37	6704.59	5174.03	5416.57	2856.31	4864.59	3626.41	4330.78	3003.19	3013.96	2432.29	2934.03	3703.14				3.76	4371.13	1504.48
4321.99	3447.05	3871.25	2659.98	3339.15	3551.85	10420.8	5783.5	4919.1	4201.53	5660.14	5599.23	5552.68	3145.4	7055.38	5344.1	5514.37	2279.17	4494.88	3949.4	4680.58	2690.42	2896.19	2570.43	3098.61	3642.85				3.84	4411.15	1734.77
4306.07	3250.97	3728.88	2511.1	3174.04	3214.69	9744.76	6377.21	4723.88	4590.81	5430.34	5155.95	5904.64	3312.57	6870.44	5464.64	5892.62	1999.33	4222.87	4391.37	4653.62	2442.29	3137.61	2796.19	3095.54	3768.33				3.92	4390.8	1689.64
4374.6	3341.47	3848.08	2887.43	3215.69	3022.27	9477.21	6398.94	5276.7	4460.29	5389.61	4903.88	6140.56	3420.02	6864.49	5280.08	5651.17	2029.26	4486.93	4596.39	4903.87	2200.46	2896.73	3144.6	2887.78	3912				4	4423.48	1652.9
4406.23	3352.05	3872.54	2942.39	3071.87	3097.76	8026.76	6002.87	5397.22	4685.06	5410.19	5000.49	6352.11	3798.99	6341.41	5489.64	5407.88	1850.54	4840.2	4570.88	4982.33	1949.76	2833.15	3472.07	2907.1	3911.21				4.08	4383.57	1471.41
4685.98	3293.74	3818.53	2988.37	2991.52	3050.75	7953.31	5868.64	4490.96	4715.55	5529.49	5081.42	6858.21	3991.23	5983.24	5941.42	5194.5	1975.14	3971.99	4573.88	5038.62	2055.38	2904.5	3377.02	2972.55	3831.41				4.16	4351.44	1461.18
5172.89	3484.6	4166.05	3332.2	3580.43	3210.63	7345.5	5079.16	4609.87	5126.3	5651.78	5402.35	6874.03	3765.59	5582.85	6075.5	4819.39	2081.46	4277.05	4640.32	4808.06	2335.35	2908.75	3430.73	2921.04	4283.9				4.24	4421.76	1313.5
5653.63	3501.25	3932.36	3974.31	3623.99	3260.04	6796.52	4840.64	4097.01	4606.97	6017.99	5585.89	6999.46	3752.04	5895.33	6363.89	4471.73	2516.09	3940.1	4564.77	4402.64	2211.79	3014.31	3584.34	2810.69	4482				4.32	4419.22	1292.08
5359.02	3614.77	3994.88	4025.24	3686.67	3400.08	6775.06	4506.7	3531.22	4057.67	5999.05	5530.45	6715.5	3582.36	6113.44	6577.92	4224.13	3323.23	3817.99	4323.38	4547.4	2301.2	2659.64	3804.97	3157.36	4229.46				4.4	4379.18	1238.14
5307.32	4071.09	4089.5	4255.74	3664.78	3451.43	6570.02	4894.62	3752.08	3522.33	6067.77	5544.42	6577.21	3283.47	6328.71	6416.05	4232.09	3741.67	3902.56	4371.21	4655.39	2746.33	2651.43	3762.35	3272.9	3766.23				4.48	4419.18	1185.44
5719.63	4498.12	4022.12	4223.77	3188.23	3234.17	6531.44	5791.21	3491.47	3145.78	5894.12	5234.68	6356.92	3307.23	6001.74	6237.69	4250.83	3574.49	4000.09	4293.28	4652.23	2541.75	2557.78	3933.9	3219.77	3277.43				4.56	4353.07	1234.88
5883.37	4655.31	3844.34	4050.19	3055.59	2810.36	6339.88	6081.86	3200.49	2692.09	5725.86	4553.09	5977.48	3484.81	6228.11	5919.67	4022	3506.68	4078.11	4251.99	4634.83	2597.72	2397.13	4100.84	3209.02	2756.12				4.64	4232.96	1274.42
6262.19	4301.05	4044.58	3997.41	2706.87	3065.12	5971.81	6546.03	2938.15	2756.24	5374.73	4565.45	6467.05	3581.86	6206.65	5740.32	3766.09	2942.7	3835.07	4045.21	4247.41	2562.12	2200.82	4246.3	3281.7	2686.66				4.72	4166.91	1346.32
5943.79	3986.56	4279.51	3891.69	2774.47	2871.65	5709.65	6251.82	3286.74	2787.31	4967.94	4610.68	5964.35	3400.59	6189.19	5433.94	3684.1	2625.03	3635.78	3708.18	4118.07	2293.2	1949.23	4329.37	3559.12	2817.97				4.8	4041.15	1264.75
5374.65	3653.55	4513.74	3983.17	2793.93	3127.19	5722.75	5674.81	3286.85	2833.77	4562.45	4906.27	5863.41	3046.75	6193.82	5265.05	3663.76	2606.7	3711.88	3969.27	3900.8	2555.17	1871.23	4157.99	3560.63	2883.95				4.88	3987.83	1171.17
4868.44	3280.01	4506.26	3933.65	2600.45	3293.67	5531.91	5075.6	3549.6	2495.17	4027.43	5336.49	6027.8	2821.46	5568.36	5023.58	3431.71	2242.25	3706.36	4380.9	3592.74	2559.14	2131.77	4312.32	3485.2	2812.79				4.96	3869.04	1121.78
4601.16	3008.68	4082.76	3992.06	2407.94	3185.19	5132.28	4396.4	3848.84	2427.53	3670.02	5609.88	5769.94	2587.52	5304.88	4801.09	3164.77	2497.21	3608.01	4522.45	3305.04	2257.33	2039.73	3689.22	3470.32	2547.48				5.04	3689.53	1084.12
4290.09	2672.68	3849.69	3530.08	2556.83	3209.33	5057.05	4123.34	3818.98	2306.48	3501.39	5623.41	5829.87	2725.87	4909.36	4490.88	2992.28	2478.17	3217.37	4417.01	3084.76	2260.52	1819.12	3515.15	3320.38	2466.97				5.12	3541.04	1059.48
4444.29	2353.94	3933.82	3263.67	2621.91	3117.18	5168.95	3885.18	3626.22	1884.85	3293.72	5348.97	5882.4	3505.78	4470.79	4609.95	2830.07	2416.02	3182.59	4224.4	3043.35	1997.78	1980.57	3506.45	3061.83	2217.71				5.2	3456.63	1077.91
4829.02	2306.27	3379.63	2862.74	2489.3	2821.47	4890.93	3739.24	3593.1	1727.86	3238.32	4880	5352.34	3238.15	4395.25	4707.82	2787.76	2345.77	3226.91	4552.79	3033.89	1855.35	2042.09	3463.35	2865.99	2250.14				5.28	3341.36	1045.93
4966.81	2088.64	3173.78	2633.78	2496.45	2628.08	4800.89	3380.16	3438.16	1486.22	3214.5	4793.69	5356.54	3052.14	4173.79	4936.55	2658.28	2433.25	2872.26	4399.95	3148.81	1826.9	2032.19	3375.16	2775.99	2060.25				5.36	3238.59	1084.75
4896.79	1936.34	3462.63	2511.13	2456.39	2955.06	5162.05	3394.15	3587.86	1552.4	3069.85	4612.74	5188.81	3200.26	3859.93	5053.76	2316.87	2440.37	2469.43	4363.12	3534.93	1933.28	1827.47	3679.04	2985.95	1840.24				5.44	3241.96	1116.2
4576.41	1949.46	3325.26	2405.54	2797.46	3376.46	4912.86	3280.71	3361.85	1435.69	3080.27	4280.46	4935.63	3014.38	3916.82	4921.65	2080.3	2611.15	2649.04	4400.1	3245.57	1878.27	1734.48	3208.85	3175.7	1839.1				5.52	3168.98	1042.17
4193.69	1770.86	2986.46	2232.46	3063.69	3770.73	4993.54	3254.75	3341.36	1482.11	2848.93	4048.88	4676.55	2964.44	3891.33	5224.48	2136.3	2592.38	2764.47	4293.47	2822.56	1916.47	1976.89	3173.06	3201.86	1738.53				5.6	3129.24	1027.25
3998.63	1866.13	2557.52	2101.66	3097.81	3678.98	4615.89	3350.82	3367.36	1519.1	2878.46	3970.82	4681.23	2923.52	3712.43	5138.04	2130.31	2809.36	2964.67	4316.29	2919.7	1829.01	1977.63	3340.7	3037.73	1769.49				5.68	3098.2	980.149
4048.54	1781.28	2334.89	1813.73	3008.12	3730.51	4461.19	3397.46	3245.76	1462.62	2842.83	3472.2	4073.37	2775.16	3571.25	5052.07	2299.84	2565.79	2876.98	4428	2837.52	1628.18	1956.01	3543.28	2787.39	1685.11				5.76	2987.66	968.903
3965.27	2005.73	2239.12	1800.54	2550.61	3606.67	4175.1	3226.84	2944.29	1576.7	2639.41	3659.66	3553.47	2464.91	3481.8	4913.83	2333.1	2565.08	3016.18	4420.19	2755.67	1583.58	1760.45	3274.95	2604.19	1667.26				5.84	2876.33	914.029
3857.68	2111.53	1762.54	1781.08	2519.83	3583.16	3839.96	3045.02	2807.45	1864.88	3041.04	3785.9	3365.76	2464.76	4104.54	4267.9	2440.99	2707.67	3334.59	4462.55	2562.55	1745.48	1564.51	3094.91	2307.08	1663.13				5.92	2849.48	875.788
3659.99	1975.39	1853.93	1731.62	2228.3	3514.55	3773.72	2753.11	3180.11	1895.56	2901.48	3806.68	2997.71	2376.92	4236.43	3628.48	2587.31	2986.31	3323	4340.89	2560.76	1675.08	1460.35	2909.11	2086.4	1612.86				6	2771.39	847.398
3521.67	1818.73	1666.73	1992.27	2174.94	3280.19	4034.47	2629.36	2982.96	2135.35	2851.74	3930.03	2792.31	2230.3	4349.79	3265.54	2541.85	2929.23	3480.28	4048.79	2574.01	1611.3	1287.42	2871.4	1983.03	1537.84				6.08	2712.37	853.612
3023.29	1826.55	1452.31	1860.1	2049.16	2898.78	3507.58	2364.7	2673.69	2191.24	2724.74	3878.36	2713.86	2229.75	4726.4	3422.41	2794.2	3306.69	3838.43	4240.64	2612.64	1821.39	1289.38	2929.49	2117.87	1650.74				6.16	2697.86	875.53
2922.91	1923.81	1507.51	1743.94	2075.38	2879.41	3393.43	2578.64	2897.94	2052.29	2869.05	4096.39	2529.31	2084.46	4529.31	3125.72	2833.7	3343.78	3933.26	4337.53	2443.46	1947.02	1365.66	2641.24	2036.2	1522.33				6.24	2677.45	875.095
2983.98	1872.46	1521.54	1776.39	2131.67	2857.52	3325.7	2585.13	2978.02	1628.95	2926.52	3724.29	2533.84	2175.57	4582.86	2932.63	2813.68	3127.88	3768.45	4005.92	2302.64	2006.14	1504.23	2643.95	2067.19	1488.59				6.32	2625.6	820.392
2780.09	2113.58	1801.08	1662.23	1919.3	2643.97	3003.14	2540.18	3168.52	1370.45	2917.35	3623.95	2485.8	2371.7	4594.81	2885.69	2732.76	3230.93	3543.65	3784.1	2013.39	1857.55	1518.53	2835.07	2075.55	1847.96				6.4	2589.28	779.6
2704.15	2083.06	1992.39	1583.08	1927.01	2499.06	2863.16	2360.69	3162.35	1181.85	2812.59	3494.22	2396.58	2203.45	4211.9	2763.31	3016.3	2973.97	3412.7	3760.13	2065.97	2165.91	1325.87	2668.01	1994.09	1846.65				6.48	2518.02	733.427
3011.69	2112.82	1819.29	1499.38	2078.98	2457.82	2774.03	2181.45	3115	1188.7	2767.18	3514.24	2195.88	1877.11	4192.34	2801.07	2848.71	3122.1	3539.17	3789.17	2046.12	2269.58	1299.01	2972.24	1965.55	1837.33				6.56	2510.61	768.418
2684.03	2193.66	1641.98	1517.33	1996.77	2621.27	2653.74	2576.98	2969.69	1198.69	3012.65	3609.5	2416.41	1580.75	3657.44	2337.52	2621.1	3070.39	3610.97	3686.42	1882.36	2086.8	1306.92	2986.97	2124.67	1788.58				6.64	2455.14	735.997
2560.65	2069.58	1397.05	1518.26	1955.99	2691.75	2744.74	2371.7	2784.81	1166.42	3011.28	3434.01	2583.1	1421.5	3517.35	2353.39	2829.74	2577.94	3684.44	3542	1789.39	2091.68	1295.87	2838.44	2217.76	1888.22				6.72	2397.58	721.639
2674.7	2130.25	1394.82	1522.19	1888.39	2868.25	2872.2	2256.45	2875.01	1151.43	2765.22	3418.55	2504.51	1203.2	3236.01	2415.56	3036.77	2215.02	3562.39	3266.74	1714.92	2136.72	1238.96	3080.48	2248.32	1769.97				6.8	2363.35	721.896
2612.09	2085.13	1321.19	1606.01	1837.96	2778.54	2663.9	2414.35	2895.66	1100.71	2438.51	2863.19	2386.73	1118.22	3037.3	2150.04	2787.83	2175.52	3217.48	3190.6	1601.88	2243.36	1213.72	2872.81	2135.61	1647.43				6.88	2245.99	649.156
2612.79	2139.77	1587.01	1675.92	1762.98	2623.61	2772.43	2528.5	2875.06	1176	2613.86	2675.8	2825.45	1242.3	2952.99	2148.59	2349	1995.62	2812.56	3186.42	1577.18	2399.88	1168.28	2646.09	2120.76	1688.65				6.96	2236.83	591.489
2678.17	2129.64	1557.61	1636.25	1682.23	2764.06	2514.89	2407.75	2643.93	1145.12	2713.87	2543.06	3031.74	1247.98	3035.87	1917.69	2461.69	1804.8	2427.4	3008.31	1479.46	2479.71	1255.75	2574.62	2216.02	1720.61				7.04	2195.32	584.785
2567.39	2175.57	1464.31	1583.28	1483.25	2710.75	2376.48	2476.23	2164.14	1062.56	2551.13	2564.36	2639.99	1194.16	3184.89	2134.16	2625.74	1749.5	2350.03	2617.38	1523.38	2279.43	1295.98	2261.86	2042.31	1861.5				7.12	2113.07	546.956
2365.13	2143.15	1444.17	1427.81	1550.45	2536.89	2322.73	2481.38	1862.39	1147.26	2355.35	2440.4	2466.68	1033.18	2888.45	2183.54	2439.59	1640.98	2242.67	2466.33	1406.09	2343.69	1083.27	2264.2	2126.35	1939.37				7.2	2023.14	515.5
2242.31	2132.96	1445.18	1294.93	1453.46	2654.77	2115.73	2336.71	1938.4	1241.08	2529.72	2279.54	2366.54	1032.31	2759.44	2167.06	2446.42	1661.27	2125.97	2136.72	1364.3	2457.14	1079.26	2010.88	2121.16	1997.77				7.28	1976.58	496.365
2227.97	2092.9	1527.34	1393.23	1470.75	2616.46	2072.03	2244.74	1768.77	1448.37	2485.62	2267.06	2405.41	903.236	2714.25	2248.9	2124.55	1655.84	2240.26	1962.54	1431.81	2018.1	1121.26	1618.74	2497.05	1933				7.36	1941.93	472.413
2250.85	2089.19	1265.9	1443.5	1428.92	2672	2050.5	1821.21	1685.71	1347.39	2677.13	2412.66	2559.03	953.57	2440.05	2054.64	2171.38	1779.85	2237.8	1620.58	1599.94	2149.74	1178.1	1543.45	2268.39	1832.18				7.44	1905.14	477.508
2477.09	2044.43	1354.08	1588.52	1410.95	2486.8	1886.03	1837.67	1701.48	1268.14	2380.98	2329.18	2545.26	1042.79	2390.19	2063.03	2527.61	1862.76	1992.67	1420.2	1485.06	2196.04	1233.45	1502.08	2326.54	2024.79				7.52	1899.15	460.554
2237.05	2154.68	1339.23	1607.94		2502.76	1717.7		1937.32	1479.67	2250.08	2193.71	2450.89	943.913	2309.19	1988.96	2296.45	1805.03	1879.45	1531.03	1502		1201.2	1793.78	2343.36	1916.79				7.6	1886.18	421.46
2186.2	2161.47	1520.43	1434.67		2553.11	1789.75		2051.09		2340.99	2283.43	2026.64	1045.46	2390.99	1741.06	2295.5	1761.68	1988.67	1412.32	1620.16		1111.3	1759.23	2165.83	1959.43				7.68	1890.88	410.593
2361.92	2073.8		1499		2386.3	1465.61		2004.71		2616.11	2364.4	1987.32	1085.88	2298.91	1841.18	2302.25	1633.29	2045.34					1996.63	2326.18	2037.56				7.76	2018.13	392.186
2319.65	2057.83		1608.04		2381.1	1650.42				2740.69	2313.45	1860.01	1194.04	2547.09	1770.75	2330.49	1223.36	2024.6							1999.95				7.84	2001.43	455.715
2167.71	1958.39		1834.88		2371.69	1515.32				2770.74			1407.98	2372.06			948.289	2161.05							1971.39				7.92	1952.68	511.993
	2188.97		1783.83		2422.42	1601.19				2857.79				2353.08				2521.71							2121.85				8	2231.35	403.419
			1829.64		2181.45	1744.01				2771.29				2549.13				2480.59											8.08	2259.35	412.625
			1801.33		2119.65	1873.4								2465.18				2549.03											8.16	2161.72	337.963
					2027.83									2368.68															8.24	2198.26	241.016
					2083.89									2525.57															8.32	2304.73	312.315
														2451.63															8.4	2451.63	0
														2259.84															8.48	2259.84	0
																													8.56
																													8.64
																													8.72
																													8.8
																													8.88
																													8.96
																													9.04
																													9.12
																													9.2
																													9.28
																													9.36
																													9.44
																													9.52
																													9.6
																													9.68
																													9.76
																													9.84
																													9.92
																													10
																													10.08
																													10.16
																													10.24
																													10.32
																													10.4
																													10.48
																													10.56
																													10.64
																													10.72
																													10.8
																													10.88
																													10.96
																													11.04
																													11.12
																													11.2
																													11.28
																													11.36
																													11.44
																													11.52
																													11.6
																													11.68
																													11.76
																													11.84
																													11.92
																													12
																													12.08
																													12.16
																													12.24
																													12.32
																													12.4
																													12.48

## Sheet: YSM3385 scd2Dras1D average
cell1	cell2	cell3	cell4	cell5	cell6	cell7	cell8	cell9	cell10	cell11	cell12	cell13	cell14	cell15	cell16	cell17	cell18	cell19	cell20	cell21	cell22	cell23	cell24	cell25	cell26				length	average	st dev
											1765.85	2132.97																	0	1949.41	259.591
											1892.67	2131.87																	0.08	2012.27	169.137
											1946.85	2070.14																	0.16	2008.49	87.1803
		1527.35									1886.42	2085.88																	0.24	1833.22	283.037
		1524.07									1839.4	2138.85																	0.32	1834.1	307.424
		1542.25									1900.36	2165.04																	0.4	1869.22	312.561
	2012.56	1577.69									1959.36	2119.88													1015.12				0.48	1736.92	452.345
	1997.23	1677									1844.11	2167.57													1020.53				0.56	1741.29	441.99
	2002.51	1585.24	2386.73								1853.92	2122.66										1119.49	1448.55		1096.09				0.64	1701.9	469.575
	1998.64	1479.25	2278.06								2064.68	2057.76										976.022	1608.44		1105.81				0.72	1696.08	480.85
	2035.07	1756.22	2369.15								1972.68	2042.81										923.694	1793.67		1006.61				0.8	1737.49	512.144
	1928.51	1904.27	2145.15								2065.37	1966.06										978.483	1810.03		1002.8				0.88	1725.08	464.47
	1860.84	1791.41	1934.2								2050.14	2037.4	1579.88		1570.95			2235.73			1606.67	1068.49	1702.76		1038.46				0.96	1706.41	367.826
	2087.8	1850.27	2078.08								2171.57	2116.08	1649.23		1899.06		1618.98	2238.61			1722.72	1064.56	1743.96		1154.38				1.04	1799.64	368.006
	2032.91	2019.32	2027.71					1134.95			2108.83	2206.36	1772.57		1758.89		1631.63	2611.93			1400.24	1161.74	1685.92		1116				1.12	1762.07	445.051
	1963.9	2136.18	2208.77					1252.62			2128.83	2144.64	1870.58		1970.69		1659.03	2546.94			1284.93	1263.41	1720.42		1132.67				1.2	1805.97	434.103
	1915.28	2110	2298.13				1236.74	1189.36			2049.01	2115.57	1947.86		1915.43	2304.75	1609.92	2365.03			1363.17	1148.16	1873		1099.83				1.28	1783.83	444.35
	1885.65	2132.11	2417.05				1465.63	1127.34			2101.13	1922.01	2001.97		2017.48	2184.84	1359.49	2416.79			1384.29	1182.82	2033.8		907.251				1.36	1783.73	474.698
	1756.54	2071.93	2532.39				1482.15	1173.99			2076.06	1902.88	1809.83		2012.09	2233.28	1354.52	2235.27		2284.39	1378.92	1239.14	2019.46		1030.94				1.44	1799.63	445.728
3021.86	1729	1653.98	2461.49				1561.41	1256.68			2035.89	2031.01	1771.9	1392.03	1882.25	2025.94	1351.98	2108.24		2305.12	1417.67	1287.81	1974.89	1306.01	1000.88				1.52	1778.8	487.025
2928.44	1793.89	1817.26	2343.66			1288.91	1466.45	1312.42	1344.02	1234.32	2028.99	2058.97	1821.41	1646.62	2020.14	2410.85	1392.63	2069.14		2458.36	1534.13	1575.55	1769.5	1312.57	1143.01				1.6	1772.66	463.109
2749.71	1811.27	1609.21	2283.59			1073.44	1729.36	1355.56	1504	1238.98	2103.87	2076.37	1739.05	1506.82	2090.43	2541.08	1441.49	2231.59		2605.56	1740.42	1486.7	1686.87	1060.1	1081.77				1.68	1771.62	491.752
2530.28	1731.46	1542.31	2292.62			1254.27	1599.85	1372.55	1787.91	1227.93	2276.69	2156.94	1702.55	1688.01	2233.66	2318.2	1411.97	2070.41	1957.92	2486.13	1809.94	1469.2	1866.07	1314.74	867.227				1.76	1790.37	440.601
2315.72	1746.32	1353.44	2227.91	849.393	1352.04	1171.76	1818.63	1512.98	1757.47	1185.77	2443.12	2067.88	1717.12	1912.55	2208.8	2684.02	1322.57	2058.56	2377.2	2346.69	1852.35	1577.22	1716.03	1583.78	999.06				1.84	1775.32	478.513
2415.53	1775.09	1425.97	2287.42	810.14	1179.06	1034.06	1896.12	1645.72	1994.54	1361.45	2638.92	2142.85	1787.53	1908.63	2208.86	2771.76	1391.62	1974.8	2329.51	2271.55	1897.52	1551.77	1867.85	1435.04	1037.6				1.92	1809.27	506.163
2371.33	1675.12	1368.61	2372.22	964.609	1350.98	1054.65	1732.03	1736.8	2294.54	1339.75	2736.81	2284.8	2043.15	1741.06	2264.11	2756.39	1472.28	1904.7	1888.86	2395.58	1824.16	1402.26	1814.84	1678.7	1098.32				2	1829.49	498.211
2263.91	1865.68	1321.12	2519.71	950.03	1239.33	1239.89	2054.89	1751.37	1873.02	1335.64	2656.9	2384.85	2006.49	1790.92	2301.03	2479.7	1576.08	2177.65	1721.44	2316.6	2183.42	1392.75	1752.7	1459.14	1171.07				2.08	1837.9	477.202
2301.69	1751.05	1297.08	2413.25	942.589	1364.77	1271.99	2005.3	1507.06	1504.65	1504.43	2679.43	2350.15	1934.36	2097.5	2301.16	2736.09	1662.32	2127.84	1821.33	2356.4	2084.91	1546.47	1618.01	1331.95	1023.93				2.16	1828.3	494.557
2188.5	1824.55	1351.48	2711.53	887.515	1226.03	1034.01	2086.99	1399.3	1690.9	1577.03	2437.88	2320.06	2139.45	1799.66	2110.57	2768.21	1733.96	2019.71	1670.52	2309.34	2046.9	1422.88	1628.06	1321.49	1301.28				2.24	1807.99	494.004
2182.78	1823.41	1373.75	2710.06	942.27	1203.25	1085.47	2119.37	1462.51	1891.06	1606.09	2224.08	2490.82	2103.15	1879.06	2044.82	2897.08	1660.95	2037.81	1922.05	2362.75	1992.38	1272.72	1698.45	1486.15	1510.68				2.32	1845.5	485.842
2152.62	1969.98	1462.36	2465.43	847.402	1438.36	1206.39	2139.86	1464.37	1580.39	1464.73	2237.56	2550.1	1981.41	2168.27	1965.03	2981.99	1554.18	2075.9	1966.44	2281.73	1816.41	1203.97	1591.37	1374.97	1755.57				2.4	1834.49	480.976
2019.55	1991.54	1634.05	2372.24	610.343	1337.42	1238.09	2220.96	1594.54	1387.91	1656.34	2287.63	2356.96	2164.09	1849.76	1881.55	2976.57	1394.87	1992.71	1958.48	2372.94	2077.95	1344.72	1604.35	1431.36	1768.55				2.48	1827.9	484.267
1954.92	1884.75	1397.99	2538.77	496.568	1492.59	1220.1	2112.14	1540.21	1519.31	1543.66	2193.56	2459.99	2107.14	2003.4	1791.95	2785.27	1434.2	1955.63	1931.1	2489.94	1988.75	1387.29	1677.94	1768.69	1668.53				2.56	1820.94	479.736
1666.66	1931.14	1278.02	2660.8	608.537	1524.14	1112.12	2016.15	1663.09	1333.58	1429.98	2184.71	2652.33	2210.87	1921.64	1858.56	2501.93	1362.91	1961.35	1919.94	2552.13	2010.6	1190.35	1598.64	2275.07	1684.64				2.64	1811.92	509.136
1585.93	1828.21	1324.95	2374.39	711.049	1528.17	931.087	2068.21	1672.86	1594.95	1570.19	2207.07	2779.74	2048.31	1876.65	1892.28	2458.81	1247.42	2091.19	2059.02	2243.11	1925.98	1129.93	1523.42	2449.79	1667.84				2.72	1799.64	492.755
1678.4	1637.74	1521.63	2302.46	485.287	1361.46	935.115	2198.06	1521.78	1473.64	1509.66	2120.91	2836.15	1924.07	1714.85	1854.04	2290.72	1144.96	1989.95	2261.83	2458.89	2094.63	1266.59	1612.06	2330.35	1919.61				2.8	1786.34	518.438
1675.28	1738.58	1427.99	2406.81	598.712	1055.36	960.286	2324.1	1558.12	1375.67	1536.93	2138.39	2606.71	1848.52	1767.34	1769.43	2167.14	1223.67	1837.6	2177.19	2200.15	2439.96	1507.75	1616.69	2271.92	2035.66				2.88	1779.46	495.875
1627.01	1989.77	1247.28	2355.98	670.028	1370.94	849.974	2184.11	1519.41	1539.48	1538.01	2137.45	2433.22	1713.27	1807.05	1694	2218.43	1536.11	1642.14	2107.82	2333.31	2414.55	1550.9	1441.05	1934.91	2480.89				2.96	1782.2	474.612
1795.48	2003.45	1423.75	2594.59	687.029	1397.63	905.141	2271.25	1327.31	1582.86	1490.97	2401.46	2484	1688.66	1727.51	1683.15	2023.62	1256.96	1672.87	2165.71	2535.84	2097.62	1611.7	1411.3	1643.25	2882.92				3.04	1798.69	528.145
1777.79	1999.87	1599.13	2683.15	680.873	1447.11	905.336	2757.27	1354.38	1542.18	1398.32	2349.25	2237.66	1490.92	1494.53	1544.06	1989.19	1216.67	1780.12	2038	2308.51	2296.76	1367.04	1464.09	1887.06	3160.51				3.12	1798.84	573.611
2059.07	1985.45	1488.87	2762.52	693.78	1357.11	909.761	2963.5	1367.9	1572.36	1264.77	2493.12	2041.57	1531.78	1489.4	1517.23	1881.67	1291.93	1721.74	1750.07	2529.44	2626.88	1028.31	1599.98	2067.97	2980.05				3.2	1806.78	619.384
2120.47	2088.36	1576.2	2919.03	559.312	1416.51	795.894	2983.7	1349.03	1379.2	1176.52	2723.75	1968.08	1661.41	1806.36	1465.42	1707.63	1538.48	1988.23	1658.96	2455.53	2650.92	1030.84	1712.23	2013.11	2560.18				3.28	1819.44	628.162
2233.74	2348.5	1649.71	3246.45	664.567	1572.25	1045.25	3042.38	1426.91	1310.62	1103.21	2990.97	2120.44	1556.48	1591.41	1482.17	1625.75	1503.65	2029.94	1763.94	2461.91	2621.82	945.574	1531.75	1763.32	2329.71				3.36	1844.71	662.269
2510.27	2482.98	1655.09	3969.06	684.277	1473.44	952.388	3075.16	1433.48	1480.8	1270.06	2914.94	2253.36	1415.87	2130.1	1403.41	1672.03	1335.68	1920.06	1661.55	2343.71	2799.52	936.226	1508.4	1856.39	2066.19				3.44	1892.48	748.738
2588.69	2574.39	1720.47	4409.05	802.219	1425.8	1113.36	2965.99	1452.3	1537.78	1458.56	3175.21	2212.1	1378.29	1785.8	1524.39	1818.25	1449.84	1808.68	1492.9	2131.43	2721.53	1265.11	1451.48	1962.24	2111.35				3.52	1936.05	770.69
2940.79	2491.64	1731.55	4758.59	700.47	1403.9	1185.35	3005.12	1467.99	1242.94	1420.35	3567.37	2213.35	1411.15	1658.21	1618.61	1712.83	1403.17	1924.48	1752.34	1967.5	2607.39	1407.57	1549.96	1936.51	2189.5				3.6	1971.87	855.071
3296.84	2533.1	1939.28	4280.23	606.714	1470.14	1166.57	3222.13	1477.33	1187.24	1355.81	3386.64	2144.61	1441.51	1633.8	1543.74	1798.58	1351.07	1944.82	1560.96	2136.97	2777.44	1569.86	1579.08	2069.11	1858.56				3.68	1974.31	828.889
3321.56	2769.88	1953.63	4124.13	765.576	1408.11	1126.29	3290.29	1638.06	1178.34	1498.8	3754.47	2097.34	1422	1429.69	1521.72	2089.78	1357.87	2024.28	1399.05	1974.54	2487.97	1960.6	1693.81	2192.85	1906.85				3.76	2014.9	832.946
3526.03	3401.43	1964.34	3809.1	778.372	1376.92	1189.77	3329.18	1627.59	1116.79	1646.84	4048.17	2318.6	1474.37	1240.94	1320.99	2096.37	1552.26	2012.32	1372.45	1787.39	2475.47	2460.59	1766.03	2302.19	1853.62				3.84	2071.08	886.509
3468.98	3255.26	2108.31	3924.83	602.602	1621.23	1273.67	3423.07	1580.08	1089.3	1618.03	4398.28	2394.89	1586.48	1146.31	1238.93	2115.78	1668.45	2024.17	1906.9	2165.79	2554.62	2299.12	1813.11	2133.12	1409.27				3.92	2108.48	922.827
3344.53	3545.75	2113.82	4108.28	691.259	1285.39	1274.99	3606.78	1391.98	1396.52	1745.61	4357.45	2259.36	1672.74	1243.17	1361.86	2206.04	1746.39	2297.29	1905.37	2000.9	2298.14	2140.28	1684.51	2217.88	1290.91				4	2122.58	939.534
3418.88	3714.05	2175.22	4042.74	742.069	1320.49	1326.49	3339.57	1319.98	1541.53	1814.65	4027.12	2496.24	1981.26	1251.5	1540.99	2316.91	1676.61	2631.86	2005.75	1973.49	2118.56	2012.19	1846.92	2445.88	1254.14				4.08	2166.73	893.433
3364.35	3970.21	2382.76	3854.74	932.329	1743.63	1347.81	3460.32	1488.73	1822.8	1927.45	3951.31	2507.96	1931.72	1184.54	1474.07	2400.82	1859.21	2582.23	2172.54	2171.24	2293.25	2017.35	1932.18	2320.46	1179.1				4.16	2241.27	856.404
3320.58	3952.37	2577.44	3670.92	921.342	2094.14	1635.6	3372.79	1489.88	1906.08	1946.87	3671.82	2976.41	2081.71	1185.98	1415.57	2292.94	1800.31	2356.87	2123.07	1934.07	2464.25	1940.15	1939	2376.79	1248.34				4.24	2257.51	809.447
3525.21	3670.39	2486.24	3625.67	1001.87	2426.71	1755.48	3434.02	1533.68	2272.6	1912.97	3425.73	3058.59	2301.26	987.06	1576.21	2428.64	2204.73	2124.95	2068.19	1747.73	2542.07	1932.45	1807.95	2397.44	1425.74				4.32	2295.14	772.195
3586.78	3729.77	2697.89	3647.44	1061.72	2396.57	1639.14	3498.14	1518.87	2344.92	1836.82	2842.59	3147.78	2012.08	1374.06	1460.53	2669.81	2391.27	2134.26	2084.16	1658.38	2460.64	1953.27	1728.43	2453.62	1419.36				4.4	2298.01	760.954
3609.44	3339.88	2930.2	3947.8	1122.13	2256.03	1625.11	3329.38	1754.39	2470.2	1922.83	2554.78	2962.86	1862.53	1340.81	1578.9	2954.17	2587.2	2203.69	2203.24	1479.62	2485.18	1896.67	1721.08	2348.74	1564.11				4.48	2309.65	740.084
4078.91	3198.44	3079.51	4042.13	1226.96	2253.26	1535.26	3404.49	1894.65	2656.07	2097.02	2455.93	2793.54	1990.68	1256.84	1652.73	3015.12	2672.38	1931.99	1921.71	1389.62	2734.96	1954.85	1982.34	2169.77	1710.11				4.56	2349.97	780.828
4058.11	2880.7	3915.46	4187.78	1343.21	2419.51	1581.27	3623.53	2125.16	3126.9	2364.71	2973.28	2811.22	2043.38	1327.4	1642.49	3372.96	2744.57	2050.12	1947.47	1646.48	3060.48	2066.44	2224.96	1970.76	1715.57				4.64	2508.61	838.966
4013.85	2719.67	4959.85	4292.37	1632.16	2657.03	1566.96	3437.6	2394.39	3616.69	2516.42	3089.49	2729.92	1924.01	1327.43	1679.36	3259.81	3195.05	2251.49	2388.45	1832.47	3108.79	2197.85	2503.16	1828.16	1789.55				4.72	2650.46	907.291
4101.83	2904.34	5181.13	4438.58	1666.74	2712.4	1529.14	3352.2	2431.04	3583.65	2736.56	3213.48	2802.86	1981.23	1212.61	1644.31	3528.4	3600.91	2032.5	2785.28	1925.25	2778.53	2187.81	2856.48	1875.98	2225.45				4.8	2741.87	953.402
4118.32	3133.02	4536.22	4828.32	1772.22	2759.58	1401.85	3661.81	2467.2	3604.75	3115.1	3503.26	2828.32	2091.47	1181.65	1533.04	3554.71	3182.94	2446	3189.62	2209.52	2633.94	2190.79	3120.67	2438.75	2709.31				4.88	2854.32	910.336
3962.46	3335.38	4279.14	5011.94	1844.45	2866.77	1801.95	3650.86	2478.53	3656.38	3050.72	3582.61	2878.11	2092.22	1737.37	1629.15	3828.44	2867.5	3033.01	3586.54	2637.79	2163.31	2078.95	3191.21	2724.69	3008.92				4.96	2960.71	850.715
3935.54	3403.65	4089.53	5189.6	1720.12	2743.33	1759.7	4107.03	2603.81	3890.38	3319.61	3761.33	2878.93	2056.4	1823.81	1672.03	4119.96	3066.66	3179.41	3677.34	2959.45	2279.67	1849.45	3343.91	2688.09	3379.66				5.04	3057.63	917.35
4107.57	4040.52	3752.61	5077.92	1999.27	2623.97	1849.54	4077.7	2387.85	4091.74	3175.07	4063.85	2699.64	2150.44	1867.5	1599.65	4648.74	3242.67	3175.88	3768.7	2788.55	2157.4	1761.54	3378.88	2614.85	3204				5.12	3088.69	967.937
4211.28	4054.67	3940.84	5084.7	2103.47	2428.67	1740.1	4139.45	2137.02	3780.63	3264	3883.22	2349.38	2081.68	2113.14	1760.88	4877.07	3080.15	3472.72	3587.64	3068.56	2076.74	1645.07	3374.01	2734.13	2992.07				5.2	3076.2	989.347
4567.59	3950.34	3390.13	4904.52	2095.81	2424.78	1653.11	4282.65	2138.6	3679.41	3305.53	3704.94	2280.99	1823.6	2206.74	2066.37	5038.92	3590.27	3770.3	3622.26	3045.74	2217.33	1653.01	3097.43	2700.69	2711.45				5.28	3073.94	997.973
4836.57	4053.41	3276.99	5086.56	1569.78	2552.56	1516.93	4312.41	2209.8	3497.44	3299.95	3741.96	2230.61	1835.86	2788.33	2510.03	4990.71	3942.31	4285.68	3372.69	3430.2	2072.46	1627.01	3197.26	3106.03	2646.24				5.36	3153.45	1057.57
4506.66	4242.61	3036.14	5058.87	1736.98	2642.74	1478.71	4388.79	2106.42	3092.35	3474.83	3843.21	2037.21	1645.72	2873.38	2690.12	4859	4236.69	4459.72	3242.44	3577.02	2153.29	1622.58	3014.22	3015.08	2794.37				5.44	3147.27	1062.78
4413.85	4225.52	2755.88	5299.96	1555.29	2637.03	1477.04	4179.39	2052.8	2978.23	3619.29	3946.44	2015.76	1843.06	2580.7	3052.75	4839.8	4165.44	4174.06	3268.78	3964.93	2114.73	1584.66	2963.53	3084.09	2640.11				5.52	3132.04	1077.75
4371.06	4042.29	2368.1	5387.65	1707.23	2406.91	1509.25	4025.11	1866.12	3008.02	3500.34	4179.92	2116.63	2172.7	2504.45	3449.48	4638.59	4152.13	3931.9	3612.8	3823.62	2402.8	1727.56	2689.72	3386.92	2228.68				5.6	3123.46	1049.92
4230.03	3997.18	2191.86	4795.32	1721.6	2235.95	1571.72	4064.97	1857.24	3164.43	3566.28	3875.34	2311.67	2185.93	2236.23	3561.45	5327.94	3836.33	3989.71	4163.35	3875.01	2299.27	1551.91	2661.27	3486.48	1933.74				5.68	3103.55	1081.58
4015.4	3911.37	1970.94	4351.43	1919.71	2219.61	1525.71	4165.23	1761.04	3627.68	3767.53	4046.39	2656.2	2183.38	2384.12	3552.36	5645.46	3922.86	4086.19	4494.13	4278.73	2100.28	1507.79	2787.64	3480.51	1733.63				5.76	3157.51	1136.75
4319.16	3615.21	2151.11	3763.99	2212.05	2199.02	1573.23	3807.35	1751.87	3984.27	3695.65	4295.61	2931.37	2091.85	2672.79	3353.39	5618.12	3723.34	4098.63	4728.29	4402.96	2074.1	1595.64	2827.15	3220.41	1642.97				5.84	3167.29	1107.89
4434.23	3376.11	2066.26	3210.84	2085.23	2088.16	1487.06	3926.3	1717.47	3858.99	3837.18	4054.64	3201.32	2282.46	2949.38	3663.88	5012.46	3705.9	4162.69	4753.77	4597.66	2293.69	1790.37	2658.34	3140.95	1714.79				5.92	3156.54	1053.88
4037.98	4008.08	2108.29	3129.42	1934.19	1842.31	1899.64	3667.52	1804.84	3496.81	3382.79	3944.62	3514.15	2108.7	3141.8	3932.55	4200.28	4018.92	4491.23	4828.53	4578.84	2267.7	1878.61	2372.68	2879.43	1738.96				6	3123.42	1012.63
3816.77	4323.66	2311.53	2996.9	1838.96	1844.96	2499.43	3604.7	1769.51	3490.26	3539.5	3370.6	3514.91	1837.19	3269.17	3692.72	3895.86	4061.77	4799.32	4348.59	4114.34	2411.1	2123.93	2310.01	2557.39	1756.5				6.08	3080.75	936.695
3882.28	4136.38	2602.88	2820.24	1987.01	1983.38	2741.48	3230.42	1985.43	3347.61	3485.1	3423.05	3392.22	1969.72	3457.71	3897.46	3590.08	4120.92	4050.17	4040.53	3790.32	2545.43	2014.01	2096.21	2176.7	1710.15				6.16	3018.34	824.072
3502.21	4324.39	2644.89	2616.76	2050.2	2249.87	2998.68	3281.73	1856.17	3323.85	3382.33	3281.65	3400.45	2191.43	3537.14	3860.71	3375.74	3841.8	3598.69	3699.14	3958.04	2481.57	2041.2	2142.14	2201.89	1704.87				6.24	2982.6	752.354
3515.31	4346.4	2630.88	2324.39	2191.34	2540.74	2674.53	2934.56	1767.07	3401.76	3580.66	3139.93	3177.04	2245.29	3429.17	3729.96	3467.78	3558.16	3311.5	3706.94	4354.27	2625.32	1720.55	1940.41	2265.92	1612.8				6.32	2930.49	779.776
3397.84	4968.46	2472.39	2243.75	2539.13	2734.93	2636.77	2913.28	1969.63	3323.41	3536.73	3673.47	3031.32	2289.83	3200.76	3489.36	3717.67	3452.64	3009.43	3739.93	4414.4	2647.72	1820.16	1625.29	2198.24	1480.02				6.4	2943.33	837.667
3390.03	4309.46	2506.98	2239.33	2784.62	2691.16	2367.84	2709.38	2437.75	3204.86	3496.34	3557.06	2876.98	2570.04	2760.82	3356.95	4205.9	3413.28	3091.92	3610.01	4394.81	2763.15	1744.57	1661.64	2043.72	1619.41				6.48	2915.69	764.825
3865.11	4489.2	2465.78	2587.08	2920.82	2656.72	2320.91	2494.53	2355	2881.03	3182.98	4039.55	2687.02	2611.18	2477.45	3209.43	3749.58	3443.45	3412.44	3274.38	4251.04	2509.81	1520.03	1674.64	1966.89	1672.35				6.56	2873.78	788.546
4046.71	4722.82	2418.9	2393.71	2597.09	2687.23	2360.03	2542.56	2291.45	2705.71	2693.35	3771.86	2731.57	2771.1	2370.47	3157.96	4021.97	3480.96	3302.49	2999.11	4356.47	2570.42	1596.66	1984.02	1729.96	1540.62				6.64	2840.2	823.27
4255.03	4969.13	2224.81	2452.95	2221.68	2597.78	2549.1	2489.84	2117.83	2676.98	2641.78	4174.34	2735.53	2914.07	2232.22	3393.92	3880.21	3610.53	3169.97	2783.68	4508.99	2595.26	1662.07	1970.98	1856.77	1575.59				6.72	2856.19	896.818
4148.82	4881.55	2031.94	2093.6	2395.87	2473.15	2833.2	2564.43	1821.49	2680.96	2426.31	4070.36	3173.07	3052.53	2150.25	3722.52	4529.49	3570.48	3095.05	2730.94	4313.11	2560.22	1704.33	1547.43	1765.9	1690.74				6.8	2847.22	955.07
4021.96	4973.17	2221.12	1982.04	2463.25	2386.38	3001.35	2702.53	1608.14	2416.4	2353.76	3863.34	3359.59	3075.23	2211.04	3614.52	4335.41	3368.64	2965.43	2608.77	4433.13	2600.76	1749.15	1806.49	1623.27	1915.04				6.88	2833.07	928.087
3837.56	4869.09	2154.66	1677.09	2173.3	2327.3	2893.68	2811.6	1613.14	2343.04	2328.04	4269.66	3298.32	3158.84	1976.36	3429.59	4681.83	3451.36	2913.41	2587.94	4535.5	2462.69	1919.7	1517.89	1438.56	2006.77				6.96	2795.27	1003.24
3777.58	4516.68	2012.36	1617.29	2019.68	2175.38	2833.75	2670.39	1929.81	2121.74	2564.52	4413.77	3168.92	2918.47	2050.95	3196.24	5442.05	3782.44	2652.28	2720.3	4243.97	2100.02	2069.27	1311.16	1350.75	1977.98				7.04	2755.3	1052.76
3920.73	4359.36	2124.66	1867.15	1820.16	2065.78	2458.14	2384.26	2094.1	2286.34	2353.96	4294.89	3401.97	2635.71	2032.11	2589.24	4972.03	3748.01	2304.26	2744.42	4358.79	2214.03	1982.29	1363.22	1400.88	1863.74				7.12	2678.47	996.867
4411.42	4566.71	2132.85	2113.58	1670.83	2080.97	2227.02	2547.41	2272.65	2616.22	2055.23	3912.25	3449.51	2259.92	1990.7	2079.92	4333	3446.22	2651.01	2912.56	4293.2	2392.93	2066.98	1359.09	1340.69	1473.49				7.2	2640.63	976.715
4610.63	4194.93	2216.23	2326.4	1409.2	2214.22	2041.9	2289.13	2200.74	2620.94	2177.69	3858.16	3454.04	2352.35	1958.48	1912.69	3792.06	3308.48	2844.99	3246.47	4292.76	2423.75	1951.76	1448.39	1201.15	1341.55				7.28	2603.43	958.401
4909.45	4252.46	2142.74	2323.82	1299.03	2081.34	1953.19	2365.25	2710.21	3032.54	2231.63	3659.29	3382.42	2404.43	1877.71	1844.04	3509.92	3488.11	2920.74	3350.52	4179.21	2474.95	1695.36	1598.85	953.557	1175.45				7.36	2608.32	1006.71
5044.47	3912.9	2074.53	2481.02	1274.94	2130.7	1707.45	2179.96	2710.12	3120.15	2433.22	3201.74	3110.96	2582.76	1735.12	1963.68	3615.71	3426.83	2690.35	3327.02	3861.38	2498.84	1652.21	1525.25	880.034	994.806				7.44	2543.7	987.616
4646.31	4015.51	2030.99	2575.68	1288.72	2009.98	1803.57	2232.68	2653.27	2931.63	2241.74	3354.73	3090.16	2482.22	1914.57	1652.14	3808.02	3504.77	2698.69	3056.11	3557.64	2260.27	1508.35	1538.53	943.818	870.698				7.52	2487.34	959.904
4477.41	3844.73	2013.3	2613.34	1202.4	2088.7	1928.41	2267.83	2478.05	2826.55	2265.15	3176.31	3009.01	2596.53	1855.04	1647.64	4044.67	3591.49	2569.64	3086.36	3189.33	2463.6	1562.84	1419.71	927.214	772.69				7.6	2458.38	940.049
4314.38	3687.6	1949.28	2797.25	1404.16	2246.11	2075.31	2520.78	2224.47	2584.85	2357.31	3093.82	2954.28	2578.58	1800.09	2033.17	4268.28	3634.25	2419.92	2990.77	2948.66	2483.84	1406.57	1493.37	981.704	1020.19				7.68	2471.88	882.32
4509.14	3718.49	1847.19	2990.21	1640.87	2475.76	2119.65	2526.54	2253.12	2374.35	2426.83	3035.12	3005.47	2617.92	1758.11	1836.8	4282.49	3749.56	2573.38	2711.76	2939.08	2679.66	1256.58	1675.38	1060.34	964.537				7.76	2501.09	902.668
4199.74	3678.75	1747.51	3056.77	1739.88	2488.06	2474.72	2607.85	2207.51	2308.84	2543.56	2810.96	3064.34	2730.64	1445.74	1787.83	4605.06	3412.73	2473.02	2358.35	2868.35	2544.47	1390.76	1542.82	1192.38	1050.82				7.84	2474.29	879.05
3680.43	3844.14	1739.78	3003.67	1728.74	2282.87	2550.28	3017.58	2157.46	2184.8	2572.84	2722.4	2962.35	2447.25	1185.88	1911.5	4934.28	3439.46	2268.57	2470.43	2789.87	2390.53	1609.59	1437	1156.51	1005.94				7.92	2442.08	901.929
3425.22	3910.68	1779.31	2876.28	1775.2	2201.51	2398.69	3217.95	2322.64	1974.96	2441.57	2307.45	2779.46	2120.95	1065.75	1684.19	4860.22	3113	2088.81	2423.95	2727.77	2583.12	1422.06	1558.3	1240.64	1054.83				8	2359.79	879.348
3138.25	3372.19	1762.2	2839.4	1723.9	1945.46	2390.35	3092.92	2398.39	1905.82	2255.21	2157.92	2446.77	1839.07	1041.48	1615.38	4853.02	2820.13	1931.24	2491.8	2640.19	2231.92	1459.05	1705.76	1253.25	1062.65				8.08	2245.14	817.095
2925.74	3478.66	1761.66	2837.99	1639.92	1834.06	2308.73	2911.69	2039.98	2013.6	2324.06	2215.48	2102.87	1468.44	1096.21	1486.72	4908.02	2745.11	1907	2396.75	2660.68	1955.37	1602.98	1864.41	1207.26	1163.35				8.16	2186.8	815.508
2790.26	3397.94	1867.7	2278.51	1756.06	1809.28	2491.11	2978.64	1726.56	1940.06	2216.82	2334.17	1785.83	1437.77	1112.72	1577.04	4792.73	2757.03	2015.41	2377.09	2677.32	1881.8	1714.29	1876.15	1118.19	1386.85				8.24	2157.59	777.85
2719.08	3352.57	1830.63	2003.68	1700.59	1677.69	2434.14	2854.53	1704.52	1701.61	2278.57	2302.37	1694.68	1107.96	997.334	1618.51	4382.67	2666.38	2129.65	2731.72	2615.45	1950.22	1802.19	1921.5	1233.02	1395.33				8.32	2107.95	738.202
2901.57	3039.6	1662.09	1962.41	1738.64	1733.52	2410.29	2722.08	1893.93	1719.39	2252.52	2405.99	1681.69	955.972	1063.01	1716.62	3908.79	2823.04	2127.22	2548.04	2557.49	2041.48	1555.59	1897.73	1084.07	1627.18				8.4	2078.07	671.825
2926.23	3196.9	1670.55	1890.24	1727.78	1725.31	2376.02	2844.97	1836.59	1541.32	1956.49	2481.35	1660.56	763.378	1011.59	1605.29	3565.44	2909.21	2226.22	2544.33	2526.9	2156.53	1642.72	1866.88	1285.21	1652.49				8.48	2061.17	671.431
2795.61	3219.17	1713.71	1794.55	1544.37	1661.36	2346.75	2678.9	1785.6	1558.88	2033.2	2259.95	1684.29	657.447	1004.22	1663.05	3141.53	3063.45	2269.42	2506.4	2387.52	2298.73	1612.65	2068.4	1536.03	1552.36				8.56	2032.21	632.748
2765.97	3051.82	1658	1772.59	1466.24	1792.83	2256.68	2663.2	1937.71	1667.28	1959.85	2162	1728.86	733.848	1002.79	1683	2962.81	3199.99	2225.26	2527.13	2261.5	2607.84	1591.4	1975.05	1685.16	1364.57				8.64	2027.05	612.997
2663.56	3128.44	1535.24	1619.22	1526.19	1873.74	2202.55	2509.89	1763.7	1689.09	1913.41	2144.57	1895.88	914.774	945.718	1618.2	2619.7	3129.49	2398.6	2664.44	2179.5	2352.44	1572.8	2083.1	1888.18	1360.5				8.72	2007.42	575.114
2733.43	3171.52	1740.77	1797.65	1626.52	1786.84	2309.23	2479.45	1906.13	1555.21	1968.41	2168.08	1952.34	1096.16	994.284	1608.51	2752.75	2860.9	2723.57	2528.47	2012.82	2469.13	1654.58	1860.54	1803.41	1408.18				8.8	2037.27	550.316
2885.08	3331.93	1504.15	1818.87	1806.35	1727.39	2098.75	2269.27	1902.82	1436.54	1730.79	2064.8	1928.36	1098.03	1089.41	1769.62	2775.01	2645.28	2818.85	2546.93	2131.33	2742.68	1774.72	1711.79	1598.72	1351.05				8.88	2021.48	579.454
2965.98	3234.27	1509.49	1890.5	1817.04	1552.71	2074.69	2084.51	1955.7	1456.36	1901.23	2198.45	1936.94	1292.78	1199.48	1771.74	2803.52	2693.75	2809.93	2603.6	2078.26	2626.47	1707.89	1670.2	1591.25	1272.86				8.96	2026.91	562.709
3272.73	3617.75	1552.73	2137.16	1958.14	1615.32	2162.4	2197.41	2060.56	1352.86	2028.1	2395.41	1848.74	1442.58	1107.17	1932.7	2688.64	2678.64	2641.88	2576.61	2107.09	2990.23	1723.51	1848.6	1594.66	1496.55				9.04	2116.47	607.338
3152.26	3539.7	1502.56	2384.97	1963.43	1747.84	2125.79	2243.54	2014.66	1259.52	1949.72	2512.21	1768.56	1280.43	1046.35	1754.98	2869.25	2530.04	2654.8	2678.46	2253	3139.43	1803.48	1653.73	1663.11	1442.44				9.12	2112.86	636.491
3165.12	3709.38	1666.96	2679.28	1813.49	1773.05	2102.05	2165.3	2038.31	1259.74	1872.41	2480.3	1714.74	1192.69	1086.66	1893.14	3295.64	2516.26	2801.8	2723.98	2309.97	3327.52	1628.44	1674.18	1585.37	1298.69				9.2	2145.17	712.226
3341.36	3532.07	1485.95	2930.35	1720.77	1707.67	2176.59	2083.87	1998.69	1147.12	1817.06	2583.36	1730.84	1041.86	1105.49	1637.16	3107	2257.77	2691.42	2500.85	2448.32	3151.57	1524.84	1768.16	1545.39	1189.89				9.28	2085.59	721.146
3454.8	3280.64	1441.67	2948.99	1678.3	1602.92	2317.63	2101.31	2094.84	1080.86	1855.16	2450.49	1822.28	1014.77	1266.66	1334.43	3099.83	2164.77	2424.65	2298.27	2361.89	3045.89	1400.79	1791.94	1646.76	1149.75				9.36	2043.47	702.387
3531.62	3419.76	1345.58	3018.9	1679.9	1691.97	2395.52	2106.89	2145.54	1116.77	1845.04	2317.77	1973.62	1081.7	1232.81	1653.14	3071.19	2239.76	2406.04	2430.07	2271.32	2919.31	1384.81	1693.43	1679.43	972.24				9.44	2062.47	712.064
3534.93	3353.02	1585.15	2797.03	1687.96	1547.14	2009.12	2353.35	2039.37	1078.02	1971.66	2303.05	2054.81	1212.68	1323.85	1823.45	3306.55	2232.47	2473.68	2502.21	2742.13	2838.01	1435.97	1768.59	1674.08	896.732				9.52	2097.89	704.659
3294.19	3078.4	1525.63	2846.01	1607.29	1689.04	1902.68	2345.82	1974.49	1071.84	1906.23	2316.68	2106.61	1425.25	1181.9	1673.4	3033.22	2186.82	2450.89	2338.24	3011.49	2977.37	1233.68	1701.57	1780.21	796.746				9.6	2055.99	685.184
3291.87	2726.9	1425.71	2835.86	1568.3	1778.94	1677.95	2036.81	2005.65	1256.27	1918.82	2265.45	2223.64	1711.4	1324.9	1607.92	3027.13	2130.87	2444.65	2453.49	3003.96	3024.99	948.758	1587.33	1877.27	823.087				9.68	2037.61	666.692
3361.52	2509.24	1412.61	2771.88		1663.62	1714.67	2154.75	2035.61	1103.15	2094.58	2118.85	2330.99	1730.17	1294.72	1703.89	2926.78	2067.09	2411.01	2620.37	2745.25	2894.14	1065.43	1678.71	1763.23	696.313				9.76	2034.74	656.467
3054.31	2364.2	1673.4	2769.17		1455.34	1811.03	2208.6	2081.42	1176.08	2123.84	2085	2325.8	1639.54	1347.81	1677.21	3012.91	1903.36	2407.75	2684.24	2763.74	2935.09	932.487	1697.22	1629.04	664.66				9.84	2016.93	647.57
3043.23	2332.06	1509.57	2663.79		1836.8	1859.58	2070.1	2217.04	1419.46	2234.44	1920.36	2204.81	1464.12	1321.65	1819.25	2957.06	1904.24	2418.16	2449.74	2461.08	2972.8	1085.79	1747.07	1774.03	858.061				9.92	2021.77	573.823
3301.08	2324.21	1364.2	2635.85		1752.41	1581.29	1980.19	2254.52	1385.85	1753.15	1943.38	2087.31	1260.12	1437.02	1694.92	2858.43	1855.64	2609.98	2574.2	2402.83	3099.16	1028.03	1684.92	1579.13	942.534				10	1975.61	628.128
3504.08	2476.61	1433.42	2613.83		1726.6	1550.78	2041.61	2328.14	1171.76	1761.5	2098.78	2025	1171.68	1355.25	1737.33	3138.76	1898.96	2720.86	2567.52	2297.42	3025.11	951.316	1508.02	1623.34	832.47				10.08	1982.41	695.949
3342.26	2513.5	1513.21	2605.72		1597.75	1631.15	2308.24	2219.33	1319.71	1887.45	2028.93	2008.29	1135.6	1382.61	2021.84	3039.51	1921.32	2762.52	2715.99	2423.21	2822.23	1079.84	1509.73	1607	746.355				10.16	2005.73	663.441
3153.4	2446.19	1610.42	2833.82		1789.15	1503.8	2087.81	2051.61	1405.35	1892.63	1893.02	1892.74	1162.01	1715.14	1686.28	3175.58	1932.25	2635.97		2270.78	3000.69	980.451	1795.94	1706.73	726.104				10.24	1972.83	645.564
3249.24	2601.77	1808.66	2903.47		1620.67	1523.26	1833.25	2070.03	1421.96	1826.05	1741.11	1745.79	1242.91	1687.5	1680.75	2952.48	1811.23	2794.26		2176.2	2949.52	973.721	2126.9	1778.26	929.016				10.32	1977	632.712
3259.89	2521.89	1893.3	2688.58		1281.52	1774.9	2095.45	1944.12		1797.16	1595.72	1774.61	1133.78	1630.64	1495.18	2829.98	2049.01	3076.42			2751.13	1006.64	1975.21	1362.98	916.21				10.4	1947.92	663.453
3139.24	2529.86	1771.44	2591.86			1843.83	1968.82	2210.2			1503.8	1644.28	1178.49	1615.83	1324.74	2972.75	1923.06	2968.14			2893.17	994.755	1918.65	1441.48	856.047				10.48	1964.52	688.31
3187.03	2453.59	1935.51	2636.66				1917.28	2176.14			1431.83	1627.17	1176.18	1517.14	1208.56	2814.45	1877.94	2688.15			2919.4	1109.1	1584.87	1320.67	782.254				10.56	1913.89	700.35
	2446.22	2097.89	2623.39				1940.81	1914.07			1419.31	1601.28	1231.58	1569.44	1268.21	2733.53	1795.47	2605.14			2550.65	1148.82	1577	1385.48	765.739				10.64	1815.22	586.864
	2486.47	2139.39	2523.83				1967.51	1864.95			1505.69	1738.21	1298.8	1528.14	1398.28	2774.19	1665.42	2481.14			2673.26	1153.52	1156.68		671.602				10.72	1825.12	612.76
	2365.08	2240.75	2379.9				1896.14	2020.02			1731.98	1850.1	1212.8	1575.66	1465.18	3061.98	1686.49				2936.68	1243.71	1109.62		703.197				10.8	1842.46	647.025
	2326.76	2164.36	2307.88				1798.49	2059.46			1863.49	1782.57	1220.41	1642.23	1450.52	3016.44	1557.41				2933.06	1173.91	1205.63		677.287				10.88	1823.75	634.661
	2359.8	2129.4	2287.95				1608.76	1774.09			1824.27	1672.92	1436.64	1933.93	1386.11	2981.95					2665.9	1219.26	1352.96		605.191				10.96	1815.94	606.092
	2289.27	2409.44	2033.29								1716.47	1760.71	1408.93	1902.01	1426.39	2878.95					2631.96	1271.02	1497.63		823.873				11.04	1850	586.269
	2167.89	2640.19	1949.1								1635.53	1945.12		1735.8	1517.29	2782.48						1382.11	1368.16		799.509				11.12	1811.2	576.337
	2040.47	2618.74	1807.47								1628.88	1824.94		1906.73	1488.05	2714.65						1393.82	1135.09		616.929				11.2	1743.25	606.195
	2033.48	2750.59	1578.03								1782.07	1967.1		1954.95								1566.66	1143.01		713.123				11.28	1721	577.805
	2021.11	3028.91	1427.41								1768.95	1883.25		1687.86									1251.55		734.035				11.36	1725.38	666.648
	1946.88	2605.53									1831.08	2025.99		1607.67											724.245				11.44	1790.23	619.056
	1924.96	3007.86									1956.82	2063.5		1387.51											711.243				11.52	1841.98	763.354
		2946.39									2149.11	2143.96																	11.6	2413.15	461.804
		2559.92									2486.5	2313.6																	11.68	2453.34	126.463
											2688.26																		11.76	2688.26	0
											2719.81																		11.84	2719.81	0
											2460.72																		11.92	2460.72	0
											2304.26																		12	2304.26	0
											2136.96																		12.08	2136.96	0
											2052.49																		12.16	2052.49	0
											2103.33																		12.24	2103.33	0
											2059.16																		12.32	2059.16	0
											2311.38																		12.4	2311.38	0
											2373.43																		12.48	2373.43	0
											2215.23																		12.56	2215.23	0
											2198.95																		12.64	2198.95	0
											2465.99																		12.72	2465.99	0

## Sheet: results aligned max
	10620.5				6870.92				4423.48				3167.29
	YSM3382	wt			YSM3383	scd2D			YSM3384	ras1D			YSM3385	scd2D ras1D
length	average	st dev			average	st dev			average	st dev			average	st dev
0													1949.41	259.591
0.08													2012.27	169.137
0.16													2008.49	87.1803
0.24													1833.22	283.037
0.32													1834.1	307.424
0.4													1869.22	312.561
0.48													1736.92	452.345
0.56													1741.29	441.99
0.64													1701.9	469.575
0.72													1696.08	480.85
0.8													1737.49	512.144
0.88													1725.08	464.47
0.96													1706.41	367.826
1.04													1799.64	368.006
1.12													1762.07	445.051
1.2													1805.97	434.103
1.28													1783.83	444.35
1.36													1783.73	474.698
1.44													1799.63	445.728
1.52													1778.8	487.025
1.6													1772.66	463.109
1.68					1565.78	311.687							1771.62	491.752
1.76	812.421	0			1374.34	443.272							1790.37	440.601
1.84	902.835	0			1412.02	350.88			1894.04	0			1775.32	478.513
1.92	837.312	0			1363.15	400.723			2190.81	0			1809.27	506.163
2	772.511	0			1342.81	436.018			2098.16	0			1829.49	498.211
2.08	854.174	0			1410.11	420.655			1798.52	271.858			1837.9	477.202
2.16	1537.75	598.415			1421.87	474.439			1802.1	386.55			1828.3	494.557
2.24	1694.97	709.905			1372.94	520.144			1760.78	680.416			1807.99	494.004
2.32	1710.79	609.205			1374.8	512.921			1769.91	718.164			1845.5	485.842
2.4	1522.26	683.879			1383.84	507.727			1625.7	508.194			1834.49	480.976
2.48	1648.14	554.477			1425.59	508.986			1604.26	459.313			1827.9	484.267
2.56	1714.01	627.737			1439.07	509.63			1581.67	450.923			1820.94	479.736
2.64	1650.39	579.892			1440.77	482.468			1547.03	420.617			1811.92	509.136
2.72	1745.26	541.939			1450.22	499.813			1513.09	404.571			1799.64	492.755
2.8	1742.82	556.624			1518.59	499.301			1473.72	407.754			1786.34	518.438
2.88	1762.42	509.433			1555.45	524.479			1533.71	400.643			1779.46	495.875
2.96	1789.06	527.733			1549.89	534.463			1587.6	427.316			1782.2	474.612
3.04	1781	601.223			1588.01	536.679			1637.36	477.857			1798.69	528.145
3.12	1767.24	519.809			1670.22	574.001			1644.48	526.204			1798.84	573.611
3.2	1858.85	562.788			1766.03	631.841			1665.71	502.508			1806.78	619.384
3.28	1878.3	566.832			1816.59	685.878			1690.29	503.044			1819.44	628.162
3.36	1993.57	565.296			1877.56	737.436			1705.34	517.073			1844.71	662.269
3.44	2064.34	622.048			1958.73	822.211			1744.14	547.207			1892.48	748.738
3.52	2132.57	570.261			2024.03	851.958			1764.97	570.387			1936.05	770.69
3.6	2332.83	653.372			2123.16	906.696			1834.4	568.623			1971.87	855.071
3.68	2486.7	699.809			2209	926.754			1881.15	591.812			1974.31	828.889
3.76	2674.96	815.852			2309.21	919.851			1996.93	681.064			2014.9	832.946
3.84	2815.04	855.837			2487.3	937			2122.11	698.65			2071.08	886.509
3.92	3072.11	1044.58			2513.45	916.232			2200.43	678.646			2108.48	922.827
4	3308	1196.73			2673.05	959.761			2318.6	756.23			2122.58	939.534
4.08	3616.74	1388.49			2810.05	945.724			2386.37	835.404			2166.73	893.433
4.16	3902.14	1469.19			2902.5	929.012			2470.84	905.616			2241.27	856.404
4.24	4220.41	1501.4			3041.1	930.19			2608.23	938.52			2257.51	809.447
4.32	4534.03	1478.23			3158.12	955.677			2764.25	1038.7			2295.14	772.195
4.4	4854.94	1419.56			3328.32	1082.93			2863.2	1062.66			2298.01	760.954
4.48	5178.54	1462.71			3602.56	1179.78			2921.37	1064.17			2309.65	740.084
4.56	5441.44	1494.42			3804.24	1319.63			3005.06	1072.77			2349.97	780.828
4.64	5722.84	1528.47			4042.81	1334.9			3012.97	1114.16			2508.61	838.966
4.72	6106.51	1655.46			4309.19	1426.81			3041.47	1210.88			2650.46	907.291
4.8	6484.83	1676.49			4590.27	1683.78			3166.42	1272.45			2741.87	953.402
4.88	6845.91	1891.65			4752.85	1831			3332.65	1257.94			2854.32	910.336
4.96	7156.99	2155.24			4829	1911.19			3490.58	1337.8			2960.71	850.715
5.04	7733.32	2312.24			4955.17	1879.27			3658.06	1404.1			3057.63	917.35
5.12	8193.72	2553.06			5197.45	1999.6			3755.86	1361.18			3088.69	967.937
5.2	8578.97	2747.91			5460.87	2093.31			3837.77	1387.82			3076.2	989.347
5.28	9001.64	3076.09			5656.03	2133.29			4008.33	1476.09			3073.94	997.973
5.36	9253.03	3210.53			5904.42	2283.42			4142.32	1485.32			3153.45	1057.57
5.44	9453.84	3299.27			6078.46	2368.55			4293.49	1515.56			3147.27	1062.78
5.52	9800.4	3385.99			6223.23	2501.15			4361.41	1515.49			3132.04	1077.75
5.6	9938.01	3215.79			6366.67	2522.07			4371.13	1504.48			3123.46	1049.92
5.68	10277.3	3103.13			6501.2	2480.26			4411.15	1734.77			3103.55	1081.58
5.76	10501.4	3112.3			6733.19	2469.56			4390.8	1689.64			3157.51	1136.75
5.84	10620.5	3252.56			6870.92	2373.16			4423.48	1652.9			3167.29	1107.89
5.92	10580.3	3347.79			6867.34	2360.66			4383.57	1471.41			3156.54	1053.88
6	10554.4	3377.34			6839.24	2185.14			4351.44	1461.18			3123.42	1012.63
6.08	10444.7	3255.44			6714.86	2151.58			4421.76	1313.5			3080.75	936.695
6.16	10377.6	3053.29			6661.9	2074.01			4419.22	1292.08			3018.34	824.072
6.24	10248.7	2968.19			6657	2126.64			4379.18	1238.14			2982.6	752.354
6.32	10147.6	2701.6			6571.71	2241.51			4419.18	1185.44			2930.49	779.776
6.4	9958.02	2721.5			6429.38	2225.82			4353.07	1234.88			2943.33	837.667
6.48	9529.18	2777.96			6204.29	2055.86			4232.96	1274.42			2915.69	764.825
6.56	9216.59	2891.29			6092.99	2013.89			4166.91	1346.32			2873.78	788.546
6.64	8874.26	2791			6081.99	2004.99			4041.15	1264.75			2840.2	823.27
6.72	8526.86	2805.36			6030.92	1959.45			3987.83	1171.17			2856.19	896.818
6.8	8211.29	2777.2			6005.29	1924.21			3869.04	1121.78			2847.22	955.07
6.88	7686.04	2788.17			5846.9	1914.39			3689.53	1084.12			2833.07	928.087
6.96	7223.46	2851.43			5538.75	1741.76			3541.04	1059.48			2795.27	1003.24
7.04	6789.67	2848.35			5367.71	1722.26			3456.63	1077.91			2755.3	1052.76
7.12	6500.65	2716.93			5101.53	1631.33			3341.36	1045.93			2678.47	996.867
7.2	6244.63	2599.11			4834.53	1672.22			3238.59	1084.75			2640.63	976.715
7.28	5806.96	2325.77			4572.47	1722.31			3241.96	1116.2			2603.43	958.401
7.36	5402.56	2031.37			4360.45	1682.78			3168.98	1042.17			2608.32	1006.71
7.44	5102.69	1994.68			4174.44	1637.67			3129.24	1027.25			2543.7	987.616
7.52	4765.37	1833.49			3912.39	1565.32			3098.2	980.149			2487.34	959.904
7.6	4455.79	1562.33			3714.3	1582.08			2987.66	968.903			2458.38	940.049
7.68	4125.32	1440.39			3515.22	1534.11			2876.33	914.029			2471.88	882.32
7.76	3878.57	1336.62			3291.28	1346.7			2849.48	875.788			2501.09	902.668
7.84	3603.34	1238.63			3098.67	1228.04			2771.39	847.398			2474.29	879.05
7.92	3359.39	1179.34			2938.25	1173.97			2712.37	853.612			2442.08	901.929
8	3035.77	1097.28			2806.35	1128.04			2697.86	875.53			2359.79	879.348
8.08	2884	1037.72			2661.44	1067.41			2677.45	875.095			2245.14	817.095
8.16	2765.77	1023.14			2483.44	975.434			2625.6	820.392			2186.8	815.508
8.24	2606.53	1007.7			2342.57	891.645			2589.28	779.6			2157.59	777.85
8.32	2458.95	971.63			2250.66	831.976			2518.02	733.427			2107.95	738.202
8.4	2314.76	875.707			2147.44	833.623			2510.61	768.418			2078.07	671.825
8.48	2175.54	869.383			2090.71	818.818			2455.14	735.997			2061.17	671.431
8.56	2122.28	868.452			2032.02	790.658			2397.58	721.639			2032.21	632.748
8.64	2038.29	807.087			2013.22	791.7			2363.35	721.896			2027.05	612.997
8.72	1972	777.075			1894.74	651.395			2245.99	649.156			2007.42	575.114
8.8	1971.97	707.506			1839.29	592.468			2236.83	591.489			2037.27	550.316
8.88	1942.74	683.138			1772.96	530.903			2195.32	584.785			2021.48	579.454
8.96	1919.55	653.643			1756.42	532.635			2113.07	546.956			2026.91	562.709
9.04	1916.63	643.743			1731.45	486.535			2023.14	515.5			2116.47	607.338
9.12	1837.21	612.84			1723.71	505.224			1976.58	496.365			2112.86	636.491
9.2	1876.92	586.226			1712.16	475.962			1941.93	472.413			2145.17	712.226
9.28	1999.1	649.143			1733.08	455.989			1905.14	477.508			2085.59	721.146
9.36	2095.06	539.987			1734.63	483.148			1899.15	460.554			2043.47	702.387
9.44	1995.17	519.88			1675.47	422.028			1886.18	421.46			2062.47	712.064
9.52	2272.6	124.453			1659.04	385.522			1890.88	410.593			2097.89	704.659
9.6	2139.59	16.8629			1642.26	407.453			2018.13	392.186			2055.99	685.184
9.68	1990.14	36.1391			1610.78	363.599			2001.43	455.715			2037.61	666.692
9.76	1947.15	116.308			1662.39	391.292			1952.68	511.993			2034.74	656.467
9.84	1891.44	0			1625.96	305.115			2231.35	403.419			2016.93	647.57
9.92	1983.87	0			1662.43	343.474			2259.35	412.625			2021.77	573.823
10	1966.79	0			1635.25	373.009			2161.72	337.963			1975.61	628.128
10.08	1830.31	0			1578.83	255.98			2198.26	241.016			1982.41	695.949
10.16	1867.76	0			1442.5	247.404			2304.73	312.315			2005.73	663.441
10.24					1488.99	402.789			2451.63	0			1972.83	645.564
10.32					1619.75	331.998			2259.84	0			1977	632.712
10.4					1400.36	208.213							1947.92	663.453
10.48													1964.52	688.31
10.56													1913.89	700.35
10.64													1815.22	586.864
10.72													1825.12	612.76
10.8													1842.46	647.025
10.88													1823.75	634.661
10.96													1815.94	606.092
11.04													1850	586.269
11.12													1811.2	576.337
11.2													1743.25	606.195
11.28													1721	577.805
11.36													1725.38	666.648
11.44													1790.23	619.056
11.52													1841.98	763.354
11.6													2413.15	461.804
11.68													2453.34	126.463
11.76													2688.26	0
11.84													2719.81	0
11.92													2460.72	0
12													2304.26	0
12.08													2136.96	0
12.16													2052.49	0
12.24													2103.33	0
12.32													2059.16	0
12.4													2311.38	0
12.48													2373.43	0
													2215.23	0
													2198.95	0
													2465.99	0

## Sheet: average
	YSM3382	YSM3383	YSM3384	YSM3385
length	average	average	average	average
0				1949.41
0.08				2012.27
0.16				2008.49
0.24				1833.22
0.32				1834.1
0.4				1869.22
0.48				1736.92
0.56				1741.29
0.64				1701.9
0.72				1696.08
0.8				1737.49
0.88				1725.08
0.96				1706.41
1.04				1799.64
1.12				1762.07
1.2				1805.97
1.28				1783.83
1.36				1783.73
1.44				1799.63
1.52				1778.8
1.6				1772.66
1.68		1565.78		1771.62
1.76	812.421	1374.34		1790.37
1.84	902.835	1412.02	1894.04	1775.32
1.92	837.312	1363.15	2190.81	1809.27
2	772.511	1342.81	2098.16	1829.49
2.08	854.174	1410.11	1798.52	1837.9
2.16	1537.75	1421.87	1802.1	1828.3
2.24	1694.97	1372.94	1760.78	1807.99
2.32	1710.79	1374.8	1769.91	1845.5
2.4	1522.26	1383.84	1625.7	1834.49
2.48	1648.14	1425.59	1604.26	1827.9
2.56	1714.01	1439.07	1581.67	1820.94
2.64	1650.39	1440.77	1547.03	1811.92
2.72	1745.26	1450.22	1513.09	1799.64
2.8	1742.82	1518.59	1473.72	1786.34
2.88	1762.42	1555.45	1533.71	1779.46
2.96	1789.06	1549.89	1587.6	1782.2
3.04	1781	1588.01	1637.36	1798.69
3.12	1767.24	1670.22	1644.48	1798.84
3.2	1858.85	1766.03	1665.71	1806.78
3.28	1878.3	1816.59	1690.29	1819.44
3.36	1993.57	1877.56	1705.34	1844.71
3.44	2064.34	1958.73	1744.14	1892.48
3.52	2132.57	2024.03	1764.97	1936.05
3.6	2332.83	2123.16	1834.4	1971.87
3.68	2486.7	2209	1881.15	1974.31
3.76	2674.96	2309.21	1996.93	2014.9
3.84	2815.04	2487.3	2122.11	2071.08
3.92	3072.11	2513.45	2200.43	2108.48
4	3308	2673.05	2318.6	2122.58
4.08	3616.74	2810.05	2386.37	2166.73
4.16	3902.14	2902.5	2470.84	2241.27
4.24	4220.41	3041.1	2608.23	2257.51
4.32	4534.03	3158.12	2764.25	2295.14
4.4	4854.94	3328.32	2863.2	2298.01
4.48	5178.54	3602.56	2921.37	2309.65
4.56	5441.44	3804.24	3005.06	2349.97
4.64	5722.84	4042.81	3012.97	2508.61
4.72	6106.51	4309.19	3041.47	2650.46
4.8	6484.83	4590.27	3166.42	2741.87
4.88	6845.91	4752.85	3332.65	2854.32
4.96	7156.99	4829	3490.58	2960.71
5.04	7733.32	4955.17	3658.06	3057.63
5.12	8193.72	5197.45	3755.86	3088.69
5.2	8578.97	5460.87	3837.77	3076.2
5.28	9001.64	5656.03	4008.33	3073.94
5.36	9253.03	5904.42	4142.32	3153.45
5.44	9453.84	6078.46	4293.49	3147.27
5.52	9800.4	6223.23	4361.41	3132.04
5.6	9938.01	6366.67	4371.13	3123.46
5.68	10277.3	6501.2	4411.15	3103.55
5.76	10501.4	6733.19	4390.8	3157.51
5.84	10620.5	6870.92	4423.48	3167.29
5.92	10580.3	6867.34	4383.57	3156.54
6	10554.4	6839.24	4351.44	3123.42
6.08	10444.7	6714.86	4421.76	3080.75
6.16	10377.6	6661.9	4419.22	3018.34
6.24	10248.7	6657	4379.18	2982.6
6.32	10147.6	6571.71	4419.18	2930.49
6.4	9958.02	6429.38	4353.07	2943.33
6.48	9529.18	6204.29	4232.96	2915.69
6.56	9216.59	6092.99	4166.91	2873.78
6.64	8874.26	6081.99	4041.15	2840.2
6.72	8526.86	6030.92	3987.83	2856.19
6.8	8211.29	6005.29	3869.04	2847.22
6.88	7686.04	5846.9	3689.53	2833.07
6.96	7223.46	5538.75	3541.04	2795.27
7.04	6789.67	5367.71	3456.63	2755.3
7.12	6500.65	5101.53	3341.36	2678.47
7.2	6244.63	4834.53	3238.59	2640.63
7.28	5806.96	4572.47	3241.96	2603.43
7.36	5402.56	4360.45	3168.98	2608.32
7.44	5102.69	4174.44	3129.24	2543.7
7.52	4765.37	3912.39	3098.2	2487.34
7.6	4455.79	3714.3	2987.66	2458.38
7.68	4125.32	3515.22	2876.33	2471.88
7.76	3878.57	3291.28	2849.48	2501.09
7.84	3603.34	3098.67	2771.39	2474.29
7.92	3359.39	2938.25	2712.37	2442.08
8	3035.77	2806.35	2697.86	2359.79
8.08	2884	2661.44	2677.45	2245.14
8.16	2765.77	2483.44	2625.6	2186.8
8.24	2606.53	2342.57	2589.28	2157.59
8.32	2458.95	2250.66	2518.02	2107.95
8.4	2314.76	2147.44	2510.61	2078.07
8.48	2175.54	2090.71	2455.14	2061.17
8.56	2122.28	2032.02	2397.58	2032.21
8.64	2038.29	2013.22	2363.35	2027.05
8.72	1972	1894.74	2245.99	2007.42
8.8	1971.97	1839.29	2236.83	2037.27
8.88	1942.74	1772.96	2195.32	2021.48
8.96	1919.55	1756.42	2113.07	2026.91
9.04	1916.63	1731.45	2023.14	2116.47
9.12	1837.21	1723.71	1976.58	2112.86
9.2	1876.92	1712.16	1941.93	2145.17
9.28	1999.1	1733.08	1905.14	2085.59
9.36	2095.06	1734.63	1899.15	2043.47
9.44	1995.17	1675.47	1886.18	2062.47
9.52	2272.6	1659.04	1890.88	2097.89
9.6	2139.59	1642.26	2018.13	2055.99
9.68	1990.14	1610.78	2001.43	2037.61
9.76	1947.15	1662.39	1952.68	2034.74
9.84	1891.44	1625.96	2231.35	2016.93
9.92	1983.87	1662.43	2259.35	2021.77
10	1966.79	1635.25	2161.72	1975.61
10.08	1830.31	1578.83	2198.26	1982.41
10.16	1867.76	1442.5	2304.73	2005.73
10.24		1488.99	2451.63	1972.83
10.32		1619.75	2259.84	1977
10.4		1400.36		1947.92
10.48				1964.52
10.56				1913.89
10.64				1815.22
10.72				1825.12
10.8				1842.46
10.88				1823.75
10.96				1815.94
11.04				1850
11.12				1811.2
11.2				1743.25
11.28				1721
11.36				1725.38
11.44				1790.23
11.52				1841.98
11.6				2413.15
11.68				2453.34
11.76				2688.26
11.84				2719.81
11.92				2460.72
12				2304.26
12.08				2136.96
12.16				2052.49
12.24				2103.33
12.32				2059.16
12.4				2311.38
12.48				2373.43
				2215.23
				2198.95
				2465.99

## Sheet: cleaned
	YSM3382	YSM3383	YSM3384	YSM3385
length	average	average	average	average
0
0.08
0.16
0.24
0.32
0.4
0.48
0.56
0.64
0.72
0.8
0.88
0.96
1.04
1.12
1.2
1.28				1783.83
1.36				1783.73
1.44				1799.63
1.52				1778.8
1.6				1772.66
1.68		1565.78		1771.62
1.76	812.421	1374.34		1790.37
1.84	902.835	1412.02	1894.04	1775.32
1.92	837.312	1363.15	2190.81	1809.27
2	772.511	1342.81	2098.16	1829.49
2.08	854.174	1410.11	1798.52	1837.9
2.16	1537.75	1421.87	1802.1	1828.3
2.24	1694.97	1372.94	1760.78	1807.99
2.32	1710.79	1374.8	1769.91	1845.5
2.4	1522.26	1383.84	1625.7	1834.49
2.48	1648.14	1425.59	1604.26	1827.9
2.56	1714.01	1439.07	1581.67	1820.94
2.64	1650.39	1440.77	1547.03	1811.92
2.72	1745.26	1450.22	1513.09	1799.64
2.8	1742.82	1518.59	1473.72	1786.34
2.88	1762.42	1555.45	1533.71	1779.46
2.96	1789.06	1549.89	1587.6	1782.2
3.04	1781	1588.01	1637.36	1798.69
3.12	1767.24	1670.22	1644.48	1798.84
3.2	1858.85	1766.03	1665.71	1806.78
3.28	1878.3	1816.59	1690.29	1819.44
3.36	1993.57	1877.56	1705.34	1844.71
3.44	2064.34	1958.73	1744.14	1892.48
3.52	2132.57	2024.03	1764.97	1936.05
3.6	2332.83	2123.16	1834.4	1971.87
3.68	2486.7	2209	1881.15	1974.31
3.76	2674.96	2309.21	1996.93	2014.9
3.84	2815.04	2487.3	2122.11	2071.08
3.92	3072.11	2513.45	2200.43	2108.48
4	3308	2673.05	2318.6	2122.58
4.08	3616.74	2810.05	2386.37	2166.73
4.16	3902.14	2902.5	2470.84	2241.27
4.24	4220.41	3041.1	2608.23	2257.51
4.32	4534.03	3158.12	2764.25	2295.14
4.4	4854.94	3328.32	2863.2	2298.01
4.48	5178.54	3602.56	2921.37	2309.65
4.56	5441.44	3804.24	3005.06	2349.97
4.64	5722.84	4042.81	3012.97	2508.61
4.72	6106.51	4309.19	3041.47	2650.46
4.8	6484.83	4590.27	3166.42	2741.87
4.88	6845.91	4752.85	3332.65	2854.32
4.96	7156.99	4829	3490.58	2960.71
5.04	7733.32	4955.17	3658.06	3057.63
5.12	8193.72	5197.45	3755.86	3088.69
5.2	8578.97	5460.87	3837.77	3076.2
5.28	9001.64	5656.03	4008.33	3073.94
5.36	9253.03	5904.42	4142.32	3153.45
5.44	9453.84	6078.46	4293.49	3147.27
5.52	9800.4	6223.23	4361.41	3132.04
5.6	9938.01	6366.67	4371.13	3123.46
5.68	10277.3	6501.2	4411.15	3103.55
5.76	10501.4	6733.19	4390.8	3157.51
5.84	10620.5	6870.92	4423.48	3167.29
5.92	10580.3	6867.34	4383.57	3156.54
6	10554.4	6839.24	4351.44	3123.42
6.08	10444.7	6714.86	4421.76	3080.75
6.16	10377.6	6661.9	4419.22	3018.34
6.24	10248.7	6657	4379.18	2982.6
6.32	10147.6	6571.71	4419.18	2930.49
6.4	9958.02	6429.38	4353.07	2943.33
6.48	9529.18	6204.29	4232.96	2915.69
6.56	9216.59	6092.99	4166.91	2873.78
6.64	8874.26	6081.99	4041.15	2840.2
6.72	8526.86	6030.92	3987.83	2856.19
6.8	8211.29	6005.29	3869.04	2847.22
6.88	7686.04	5846.9	3689.53	2833.07
6.96	7223.46	5538.75	3541.04	2795.27
7.04	6789.67	5367.71	3456.63	2755.3
7.12	6500.65	5101.53	3341.36	2678.47
7.2	6244.63	4834.53	3238.59	2640.63
7.28	5806.96	4572.47	3241.96	2603.43
7.36	5402.56	4360.45	3168.98	2608.32
7.44	5102.69	4174.44	3129.24	2543.7
7.52	4765.37	3912.39	3098.2	2487.34
7.6	4455.79	3714.3	2987.66	2458.38
7.68	4125.32	3515.22	2876.33	2471.88
7.76	3878.57	3291.28	2849.48	2501.09
7.84	3603.34	3098.67	2771.39	2474.29
7.92	3359.39	2938.25	2712.37	2442.08
8	3035.77	2806.35	2697.86	2359.79
8.08	2884	2661.44	2677.45	2245.14
8.16	2765.77	2483.44	2625.6	2186.8
8.24	2606.53	2342.57	2589.28	2157.59
8.32	2458.95	2250.66	2518.02	2107.95
8.4	2314.76	2147.44	2510.61	2078.07
8.48	2175.54	2090.71	2455.14	2061.17
8.56	2122.28	2032.02	2397.58	2032.21
8.64	2038.29	2013.22	2363.35	2027.05
8.72	1972	1894.74	2245.99	2007.42
8.8	1971.97	1839.29	2236.83	2037.27
8.88	1942.74	1772.96	2195.32	2021.48
8.96	1919.55	1756.42	2113.07	2026.91
9.04	1916.63	1731.45	2023.14	2116.47
9.12	1837.21	1723.71	1976.58	2112.86
9.2	1876.92	1712.16	1941.93	2145.17
9.28	1999.1	1733.08	1905.14	2085.59
9.36	2095.06	1734.63	1899.15	2043.47
9.44	1995.17	1675.47	1886.18	2062.47
9.52	2272.6	1659.04	1890.88	2097.89
9.6	2139.59	1642.26	2018.13	2055.99
9.68	1990.14	1610.78	2001.43	2037.61
9.76	1947.15	1662.39	1952.68	2034.74
9.84	1891.44	1625.96	2231.35	2016.93
9.92	1983.87	1662.43	2259.35	2021.77
10	1966.79	1635.25	2161.72	1975.61
10.08	1830.31	1578.83	2198.26	1982.41
10.16	1867.76	1442.5	2304.73	2005.73
10.24		1488.99	2451.63	1972.83
10.32		1619.75	2259.84	1977
10.4		1400.36		1947.92
10.48				1964.52
10.56				1913.89
10.64				1815.22
10.72				1825.12
10.8				1842.46
10.88				1823.75
10.96				1815.94
11.04				1850
11.12				1811.2
11.2				1743.25
11.28				1721
11.36
11.44
11.52
11.6
11.68
11.76
11.84
11.92
12
12.08
12.16
12.24
12.32
12.4
12.48

## Sheet: st dev
	YSM3382	YSM3383	YSM3384	YSM3385										wt	scd2D	ras1D	scd2D ras1D
length	average	average	average	average										st dev	st dev	st dev	st dev
0
0.08
0.16
0.24
0.32
0.4
0.48
0.56
0.64
0.72
0.8
0.88
0.96
1.04
1.12
1.2
1.28				1783.83													444.35
1.36				1783.73													474.698
1.44				1799.63													445.728
1.52				1778.8													487.025
1.6				1772.66													463.109
1.68		1565.78		1771.62											311.687		491.752
1.76	812.421	1374.34		1790.37										0	443.272		440.601
1.84	902.835	1412.02	1894.04	1775.32										0	350.88	0	478.513
1.92	837.312	1363.15	2190.81	1809.27										0	400.723	0	506.163
2	772.511	1342.81	2098.16	1829.49										0	436.018	0	498.211
2.08	854.174	1410.11	1798.52	1837.9										0	420.655	271.858	477.202
2.16	1537.75	1421.87	1802.1	1828.3										598.415	474.439	386.55	494.557
2.24	1694.97	1372.94	1760.78	1807.99										709.905	520.144	680.416	494.004
2.32	1710.79	1374.8	1769.91	1845.5										609.205	512.921	718.164	485.842
2.4	1522.26	1383.84	1625.7	1834.49										683.879	507.727	508.194	480.976
2.48	1648.14	1425.59	1604.26	1827.9										554.477	508.986	459.313	484.267
2.56	1714.01	1439.07	1581.67	1820.94										627.737	509.63	450.923	479.736
2.64	1650.39	1440.77	1547.03	1811.92										579.892	482.468	420.617	509.136
2.72	1745.26	1450.22	1513.09	1799.64										541.939	499.813	404.571	492.755
2.8	1742.82	1518.59	1473.72	1786.34										556.624	499.301	407.754	518.438
2.88	1762.42	1555.45	1533.71	1779.46										509.433	524.479	400.643	495.875
2.96	1789.06	1549.89	1587.6	1782.2										527.733	534.463	427.316	474.612
3.04	1781	1588.01	1637.36	1798.69										601.223	536.679	477.857	528.145
3.12	1767.24	1670.22	1644.48	1798.84										519.809	574.001	526.204	573.611
3.2	1858.85	1766.03	1665.71	1806.78										562.788	631.841	502.508	619.384
3.28	1878.3	1816.59	1690.29	1819.44										566.832	685.878	503.044	628.162
3.36	1993.57	1877.56	1705.34	1844.71										565.296	737.436	517.073	662.269
3.44	2064.34	1958.73	1744.14	1892.48										622.048	822.211	547.207	748.738
3.52	2132.57	2024.03	1764.97	1936.05										570.261	851.958	570.387	770.69
3.6	2332.83	2123.16	1834.4	1971.87										653.372	906.696	568.623	855.071
3.68	2486.7	2209	1881.15	1974.31										699.809	926.754	591.812	828.889
3.76	2674.96	2309.21	1996.93	2014.9										815.852	919.851	681.064	832.946
3.84	2815.04	2487.3	2122.11	2071.08										855.837	937	698.65	886.509
3.92	3072.11	2513.45	2200.43	2108.48										1044.58	916.232	678.646	922.827
4	3308	2673.05	2318.6	2122.58										1196.73	959.761	756.23	939.534
4.08	3616.74	2810.05	2386.37	2166.73										1388.49	945.724	835.404	893.433
4.16	3902.14	2902.5	2470.84	2241.27										1469.19	929.012	905.616	856.404
4.24	4220.41	3041.1	2608.23	2257.51										1501.4	930.19	938.52	809.447
4.32	4534.03	3158.12	2764.25	2295.14										1478.23	955.677	1038.7	772.195
4.4	4854.94	3328.32	2863.2	2298.01										1419.56	1082.93	1062.66	760.954
4.48	5178.54	3602.56	2921.37	2309.65										1462.71	1179.78	1064.17	740.084
4.56	5441.44	3804.24	3005.06	2349.97										1494.42	1319.63	1072.77	780.828
4.64	5722.84	4042.81	3012.97	2508.61										1528.47	1334.9	1114.16	838.966
4.72	6106.51	4309.19	3041.47	2650.46										1655.46	1426.81	1210.88	907.291
4.8	6484.83	4590.27	3166.42	2741.87										1676.49	1683.78	1272.45	953.402
4.88	6845.91	4752.85	3332.65	2854.32										1891.65	1831	1257.94	910.336
4.96	7156.99	4829	3490.58	2960.71										2155.24	1911.19	1337.8	850.715
5.04	7733.32	4955.17	3658.06	3057.63										2312.24	1879.27	1404.1	917.35
5.12	8193.72	5197.45	3755.86	3088.69										2553.06	1999.6	1361.18	967.937
5.2	8578.97	5460.87	3837.77	3076.2										2747.91	2093.31	1387.82	989.347
5.28	9001.64	5656.03	4008.33	3073.94										3076.09	2133.29	1476.09	997.973
5.36	9253.03	5904.42	4142.32	3153.45										3210.53	2283.42	1485.32	1057.57
5.44	9453.84	6078.46	4293.49	3147.27										3299.27	2368.55	1515.56	1062.78
5.52	9800.4	6223.23	4361.41	3132.04										3385.99	2501.15	1515.49	1077.75
5.6	9938.01	6366.67	4371.13	3123.46										3215.79	2522.07	1504.48	1049.92
5.68	10277.3	6501.2	4411.15	3103.55										3103.13	2480.26	1734.77	1081.58
5.76	10501.4	6733.19	4390.8	3157.51										3112.3	2469.56	1689.64	1136.75
5.84	10620.5	6870.92	4423.48	3167.29										3252.56	2373.16	1652.9	1107.89
5.92	10580.3	6867.34	4383.57	3156.54										3347.79	2360.66	1471.41	1053.88
6	10554.4	6839.24	4351.44	3123.42										3377.34	2185.14	1461.18	1012.63
6.08	10444.7	6714.86	4421.76	3080.75										3255.44	2151.58	1313.5	936.695
6.16	10377.6	6661.9	4419.22	3018.34										3053.29	2074.01	1292.08	824.072
6.24	10248.7	6657	4379.18	2982.6										2968.19	2126.64	1238.14	752.354
6.32	10147.6	6571.71	4419.18	2930.49										2701.6	2241.51	1185.44	779.776
6.4	9958.02	6429.38	4353.07	2943.33										2721.5	2225.82	1234.88	837.667
6.48	9529.18	6204.29	4232.96	2915.69										2777.96	2055.86	1274.42	764.825
6.56	9216.59	6092.99	4166.91	2873.78										2891.29	2013.89	1346.32	788.546
6.64	8874.26	6081.99	4041.15	2840.2										2791	2004.99	1264.75	823.27
6.72	8526.86	6030.92	3987.83	2856.19										2805.36	1959.45	1171.17	896.818
6.8	8211.29	6005.29	3869.04	2847.22										2777.2	1924.21	1121.78	955.07
6.88	7686.04	5846.9	3689.53	2833.07										2788.17	1914.39	1084.12	928.087
6.96	7223.46	5538.75	3541.04	2795.27										2851.43	1741.76	1059.48	1003.24
7.04	6789.67	5367.71	3456.63	2755.3										2848.35	1722.26	1077.91	1052.76
7.12	6500.65	5101.53	3341.36	2678.47										2716.93	1631.33	1045.93	996.867
7.2	6244.63	4834.53	3238.59	2640.63										2599.11	1672.22	1084.75	976.715
7.28	5806.96	4572.47	3241.96	2603.43										2325.77	1722.31	1116.2	958.401
7.36	5402.56	4360.45	3168.98	2608.32										2031.37	1682.78	1042.17	1006.71
7.44	5102.69	4174.44	3129.24	2543.7										1994.68	1637.67	1027.25	987.616
7.52	4765.37	3912.39	3098.2	2487.34										1833.49	1565.32	980.149	959.904
7.6	4455.79	3714.3	2987.66	2458.38										1562.33	1582.08	968.903	940.049
7.68	4125.32	3515.22	2876.33	2471.88										1440.39	1534.11	914.029	882.32
7.76	3878.57	3291.28	2849.48	2501.09										1336.62	1346.7	875.788	902.668
7.84	3603.34	3098.67	2771.39	2474.29										1238.63	1228.04	847.398	879.05
7.92	3359.39	2938.25	2712.37	2442.08										1179.34	1173.97	853.612	901.929
8	3035.77	2806.35	2697.86	2359.79										1097.28	1128.04	875.53	879.348
8.08	2884	2661.44	2677.45	2245.14										1037.72	1067.41	875.095	817.095
8.16	2765.77	2483.44	2625.6	2186.8										1023.14	975.434	820.392	815.508
8.24	2606.53	2342.57	2589.28	2157.59										1007.7	891.645	779.6	777.85
8.32	2458.95	2250.66	2518.02	2107.95										971.63	831.976	733.427	738.202
8.4	2314.76	2147.44	2510.61	2078.07										875.707	833.623	768.418	671.825
8.48	2175.54	2090.71	2455.14	2061.17										869.383	818.818	735.997	671.431
8.56	2122.28	2032.02	2397.58	2032.21										868.452	790.658	721.639	632.748
8.64	2038.29	2013.22	2363.35	2027.05										807.087	791.7	721.896	612.997
8.72	1972	1894.74	2245.99	2007.42										777.075	651.395	649.156	575.114
8.8	1971.97	1839.29	2236.83	2037.27										707.506	592.468	591.489	550.316
8.88	1942.74	1772.96	2195.32	2021.48										683.138	530.903	584.785	579.454
8.96	1919.55	1756.42	2113.07	2026.91										653.643	532.635	546.956	562.709
9.04	1916.63	1731.45	2023.14	2116.47										643.743	486.535	515.5	607.338
9.12	1837.21	1723.71	1976.58	2112.86										612.84	505.224	496.365	636.491
9.2	1876.92	1712.16	1941.93	2145.17										586.226	475.962	472.413	712.226
9.28	1999.1	1733.08	1905.14	2085.59										649.143	455.989	477.508	721.146
9.36	2095.06	1734.63	1899.15	2043.47										539.987	483.148	460.554	702.387
9.44	1995.17	1675.47	1886.18	2062.47										519.88	422.028	421.46	712.064
9.52	2272.6	1659.04	1890.88	2097.89										124.453	385.522	410.593	704.659
9.6	2139.59	1642.26	2018.13	2055.99										16.8629	407.453	392.186	685.184
9.68	1990.14	1610.78	2001.43	2037.61										36.1391	363.599	455.715	666.692
9.76	1947.15	1662.39	1952.68	2034.74										116.308	391.292	511.993	656.467
9.84	1891.44	1625.96	2231.35	2016.93										0	305.115	403.419	647.57
9.92	1983.87	1662.43	2259.35	2021.77										0	343.474	412.625	573.823
10	1966.79	1635.25	2161.72	1975.61										0	373.009	337.963	628.128
10.08	1830.31	1578.83	2198.26	1982.41										0	255.98	241.016	695.949
10.16	1867.76	1442.5	2304.73	2005.73										0	247.404	312.315	663.441
10.24		1488.99	2451.63	1972.83											402.789	0	645.564
10.32		1619.75	2259.84	1977											331.998	0	632.712
10.4		1400.36		1947.92											208.213		663.453
10.48				1964.52													688.31
10.56				1913.89													700.35
10.64				1815.22													586.864
10.72				1825.12													612.76
10.8				1842.46													647.025
10.88				1823.75													634.661
10.96				1815.94													606.092
11.04				1850													586.269
11.12				1811.2													576.337
11.2				1743.25													606.195
11.28				1721													577.805
11.36
11.44
11.52
11.6
11.68
11.76
11.84
11.92
12
12.08
12.16
12.24
12.32
12.4
12.48
