# Supplementary material for: Optogenetics reveals Cdc42 local activation by scaffold-mediated positive feedback and Ras GTPase
Source: PLoS Biol. 2020 Jan 24;18(1):e3000600. doi: 10.1371/journal.pbio.3000600 (PMC7002011; doi:10.1371/journal.pbio.3000600)
Supplement: S1 Data — (ZIP) [file pbio.3000600.s017.zip › S1_Data/Panel_1D/panel_1D.csv]

	YSM3382	YSM3383	YSM3384	YSM3385										wt	scd2D	ras1D	scd2D ras1D
length	average	average	average	average										st dev	st dev	st dev	st dev
0
0.08
0.16
0.24
0.32
0.4
0.48
0.56
0.64
0.72
0.8
0.88
0.96
1.04
1.12
1.2
1.28				1783.827301													444.3502313
1.36				1783.728263													474.6978404
1.44				1799.633875													445.7276346
1.52				1778.801623													487.0246647
1.6				1772.662915													463.1086258
1.68		1565.776329		1771.618515											311.68714		491.7521469
1.76	812.4214667	1374.33828		1790.367988										0	443.2721081		440.6007509
1.84	902.8349667	1412.01788	1894.040146	1775.321938										0	350.8796923	0	478.5133947
1.92	837.3120667	1363.146658	2190.807746	1809.265711										0	400.7232984	0	506.162895
2	772.5107667	1342.805522	2098.163746	1829.486638										0	436.0181746	0	498.2110417
2.08	854.1740667	1410.114763	1798.516887	1837.897488										0	420.6552738	271.8581757	477.2016371
2.16	1537.748717	1421.866698	1802.103337	1828.296891										598.4152058	474.4391533	386.5496936	494.556518
2.24	1694.973417	1372.935495	1760.779889	1807.992941										709.9051563	520.1436344	680.4157259	494.0041589
2.32	1710.785917	1374.795823	1769.909823	1845.49953										609.205231	512.92113	718.1641983	485.8423682
2.4	1522.263078	1383.841632	1625.70071	1834.491622										683.8791412	507.7267461	508.1939385	480.9759365
2.48	1648.144759	1425.591143	1604.255618	1827.902338										554.4773895	508.9861175	459.3129341	484.2673557
2.56	1714.014777	1439.065345	1581.668087	1820.93883										627.7365706	509.6301593	450.9228514	479.7363743
2.64	1650.385463	1440.772814	1547.03161	1811.918618										579.8921943	482.4683889	420.6173713	509.1358675
2.72	1745.264193	1450.222991	1513.090972	1799.636395										541.9388426	499.8128052	404.5714159	492.7550644
2.8	1742.819374	1518.588168	1473.718345	1786.339711										556.6244824	499.3012807	407.7544648	518.4384793
2.88	1762.420536	1555.451898	1533.713478	1779.460034										509.432779	524.4794214	400.6430214	495.8754018
2.96	1789.062045	1549.894187	1587.597032	1782.196422										527.7334158	534.4627955	427.3157969	474.6120868
3.04	1780.997113	1588.014802	1637.364428	1798.693764										601.2232005	536.6789321	477.8570762	528.1448465
3.12	1767.237334	1670.221864	1644.475909	1798.838176										519.8088213	574.0007322	526.2039387	573.6114138
3.2	1858.85375	1766.025114	1665.708509	1806.777518										562.788227	631.8407757	502.5075788	619.3841669
3.28	1878.303165	1816.588968	1690.294086	1819.437241										566.8323128	685.8780201	503.0440199	628.1618389
3.36	1993.567976	1877.559691	1705.341786	1844.708888										565.2957886	737.4362759	517.0734454	662.2685594
3.44	2064.335461	1958.725437	1744.135678	1892.478153										622.0477889	822.2108656	547.2070954	748.7383909
3.52	2132.56853	2024.033295	1764.970713	1936.046076										570.2607128	851.9578999	570.3866528	770.6901325
3.6	2332.834596	2123.155614	1834.398986	1971.871291										653.3723153	906.6964125	568.6226721	855.0705313
3.68	2486.700061	2209.00361	1881.151928	1974.312153										699.8092962	926.7535638	591.8124268	828.8886219
3.76	2674.963334	2309.211348	1996.925955	2014.902357										815.8520353	919.8513083	681.0644396	832.9459459
3.84	2815.036	2487.304891	2122.109347	2071.081857										855.837466	937.0000398	698.6499482	886.5085843
3.92	3072.114465	2513.447237	2200.425678	2108.483668										1044.575876	916.231812	678.6455147	922.826643
4	3308.00118	2673.049068	2318.597528	2122.584853										1196.729681	959.7610395	756.2297316	939.5336154
4.08	3616.743623	2810.052156	2386.373005	2166.733507										1388.487854	945.7240219	835.4040889	893.4328176
4.16	3902.140353	2902.495572	2470.835394	2241.272845										1469.194337	929.0117252	905.6159225	856.404343
4.24	4220.409738	3041.098622	2608.227317	2257.510811										1501.397617	930.189931	938.5196665	809.4468332
4.32	4534.026003	3158.120929	2764.253321	2295.137903										1478.231337	955.6767308	1038.698581	772.1948194
4.4	4854.938523	3328.322383	2863.198928	2298.010918										1419.557273	1082.931201	1062.6555	760.9541376
4.48	5178.543361	3602.559018	2921.373132	2309.653003										1462.713024	1179.779038	1064.167004	740.0836755
4.56	5441.435084	3804.237798	3005.063213	2349.972307										1494.424574	1319.625755	1072.771513	780.8282632
4.64	5722.8374	4042.808106	3012.969447	2508.612534										1528.469453	1334.899843	1114.164275	838.9658165
4.72	6106.506807	4309.186414	3041.466897	2650.462203										1655.458	1426.814296	1210.876527	907.2911741
4.8	6484.8258	4590.267802	3166.41824	2741.872999										1676.489482	1683.780889	1272.448207	953.4021439
4.88	6845.912442	4752.849595	3332.652213	2854.323699										1891.654785	1831.00462	1257.943975	910.3358859
4.96	7156.987438	4828.998914	3490.582205	2960.707422										2155.241143	1911.188236	1337.803325	850.7152955
5.04	7733.31573	4955.174714	3658.059536	3057.630953										2312.241675	1879.27445	1404.099506	917.3495009
5.12	8193.715561	5197.450198	3755.856732	3088.69403										2553.062833	1999.600107	1361.176853	967.9365535
5.2	8578.97345	5460.872791	3837.767697	3076.203476										2747.906588	2093.313291	1387.816836	989.3474151
5.28	9001.637269	5656.030987	4008.328921	3073.942614										3076.093941	2133.286232	1476.091537	997.9730767
5.36	9253.030376	5904.415814	4142.324709	3153.453722										3210.525485	2283.419479	1485.319525	1057.571654
5.44	9453.838857	6078.457814	4293.488232	3147.274872										3299.267389	2368.546552	1515.555515	1062.782034
5.52	9800.398303	6223.225195	4361.408586	3132.043003										3385.994686	2501.15266	1515.488825	1077.751556
5.6	9938.005246	6366.666022	4371.133309	3123.461299										3215.788686	2522.065033	1504.476556	1049.919315
5.68	10277.31922	6501.20381	4411.153863	3103.546353										3103.132718	2480.25525	1734.770544	1081.583984
5.76	10501.43833	6733.191406	4390.798536	3157.513164										3112.295682	2469.556773	1689.643272	1136.752301
5.84	10620.48176	6870.924164	4423.481059	3167.289584										3252.557635	2373.164548	1652.902129	1107.886935
5.92	10580.30561	6867.336048	4383.565063	3156.544053										3347.785795	2360.659011	1471.414204	1053.875458
6	10554.39886	6839.238602	4351.437105	3123.417734										3377.34432	2185.140794	1461.18157	1012.632719
6.08	10444.69202	6714.856256	4421.760832	3080.752834										3255.436806	2151.5768	1313.501719	936.6953124
6.16	10377.58926	6661.903352	4419.221686	3018.342411										3053.286129	2074.007246	1292.081879	824.0719792
6.24	10248.71771	6656.997006	4379.184801	2982.597911										2968.194119	2126.642628	1238.135559	752.3538421
6.32	10147.61993	6571.705487	4419.181459	2930.487241										2701.604868	2241.51102	1185.435015	779.7758027
6.4	9958.017142	6429.384079	4353.072567	2943.330541										2721.497645	2225.821741	1234.884475	837.6674395
6.48	9529.176665	6204.294529	4232.959044	2915.693299										2777.957644	2055.856893	1274.41668	764.8251578
6.56	9216.592642	6092.992695	4166.907271	2873.783238										2891.286399	2013.894646	1346.323289	788.5461191
6.64	8874.255638	6081.992218	4041.151194	2840.200014										2791.003304	2004.988848	1264.750022	823.2704263
6.72	8526.86485	6030.922556	3987.827794	2856.193499										2805.364106	1959.453875	1171.167045	896.8180881
6.8	8211.294084	6005.29111	3869.040497	2847.220572										2777.200487	1924.206831	1121.777738	955.0696379
6.88	7686.038326	5846.89861	3689.527917	2833.07318										2788.170716	1914.39023	1084.122542	928.0869204
6.96	7223.463619	5538.75096	3541.040444	2795.266457										2851.429507	1741.761816	1059.478717	1003.238472
7.04	6789.666607	5367.714814	3456.63069	2755.298314										2848.353097	1722.262709	1077.910363	1052.758483
7.12	6500.654734	5101.526418	3341.364074	2678.470211										2716.931309	1631.330324	1045.925959	996.8674625
7.2	6244.633742	4834.528737	3238.585713	2640.629791										2599.11364	1672.217927	1084.74697	976.7151892
7.28	5806.958365	4572.469922	3241.95554	2603.425745										2325.772472	1722.314252	1116.198331	958.4013972
7.36	5402.555719	4360.453356	3168.978367	2608.316622										2031.366857	1682.78467	1042.171062	1006.708261
7.44	5102.694219	4174.440072	3129.240786	2543.699199										1994.683488	1637.668945	1027.252242	987.6157105
7.52	4765.37253	3912.387141	3098.203882	2487.338261										1833.494379	1565.3236	980.1494062	959.9039908
7.6	4455.793003	3714.299195	2987.656528	2458.382695										1562.333606	1582.076219	968.9033141	940.0488943
7.68	4125.320407	3515.223345	2876.331074	2471.884149										1440.386411	1534.107566	914.0291277	882.3195447
7.76	3878.570757	3291.281364	2849.481101	2501.089703										1336.619128	1346.699698	875.7879679	902.6679911
7.84	3603.335626	3098.672333	2771.387197	2474.287507										1238.631726	1228.037693	847.3975143	879.0495524
7.92	3359.39348	2938.249214	2712.366324	2442.083253										1179.3376	1173.969763	853.6118223	901.9287088
8	3035.769576	2806.348595	2697.860824	2359.789499										1097.284609	1128.041836	875.5299414	879.3483858
8.08	2884.00195	2661.444072	2677.449424	2245.143249										1037.718305	1067.406983	875.0946085	817.0945597
8.16	2765.771219	2483.435972	2625.604547	2186.798284										1023.136999	975.4338793	820.3918627	815.5082741
8.24	2606.533669	2342.568491	2589.281921	2157.589218										1007.7028	891.6453395	779.5999263	777.8496177
8.32	2458.949884	2250.657514	2518.016947	2107.945026										971.629697	831.975952	733.4269282	738.2017937
8.4	2314.755803	2147.439795	2510.612894	2078.074822										875.7074991	833.6230161	768.4184146	671.8252828
8.48	2175.538073	2090.710306	2455.138505	2061.173191										869.3833535	818.8178429	735.9966541	671.4305298
8.56	2122.275715	2032.016687	2397.579709	2032.213503										868.4523728	790.6579982	721.6386154	632.7482364
8.64	2038.290384	2013.218445	2363.347047	2027.052664										807.0867904	791.6995929	721.8957316	612.9970236
8.72	1971.998103	1894.744506	2245.991174	2007.419938										777.0752103	651.3949543	649.1556232	575.1138303
8.8	1971.965274	1839.285698	2236.827309	2037.265395										707.5064875	592.4680959	591.4885276	550.3161503
8.88	1942.739111	1772.963148	2195.316459	2021.480503										683.1377668	530.902563	584.7852665	579.4538079
8.96	1919.553193	1756.423329	2113.067578	2026.907238										653.6428283	532.6346823	546.9564827	562.7089808
9.04	1916.627106	1731.453418	2023.135121	2116.468838										643.7431011	486.5351213	515.5002797	607.3384653
9.12	1837.206893	1723.707037	1976.57799	2112.856961										612.8401405	505.224261	496.3654692	636.4906888
9.2	1876.916558	1712.156798	1941.930017	2145.172103										586.22648	475.9617329	472.4129962	712.2260199
9.28	1999.103467	1733.082114	1905.140944	2085.593376										649.1432697	455.9888059	477.5084346	721.1463494
9.36	2095.058947	1734.630263	1899.145447	2043.472761										539.9872047	483.1478163	460.5543072	702.3871356
9.44	1995.172015	1675.472195	1886.18117	2062.466457										519.8804383	422.0277594	421.459727	712.063801
9.52	2272.598667	1659.036235	1890.882641	2097.886303										124.4529148	385.522041	410.5927015	704.659445
9.6	2139.592317	1642.262535	2018.132504	2055.988399										16.86287039	407.4526356	392.1858822	685.1839894
9.68	1990.143067	1610.78385	2001.431135	2037.612568										36.13909622	363.5993326	455.714516	666.6920864
9.76	1947.147717	1662.393028	1952.682022	2034.7428										116.3083882	391.2915597	511.9925125	656.4668008
9.84	1891.441467	1625.964921	2231.354916	2016.929988										0	305.115278	403.4194971	647.5701248
9.92	1983.874067	1662.430856	2259.351956	2021.771592										0	343.4736601	412.6247936	573.8228046
10	1966.790567	1635.248412	2161.715778	1975.61476										0	373.0090261	337.962693	628.1283832
10.08	1830.312067	1578.827918	2198.257137	1982.406612										0	255.9797081	241.0162285	695.9486186
10.16	1867.762267	1442.49964	2304.726837	2005.731764										0	247.4038355	312.3145124	663.4414642
10.24		1488.98596	2451.630546	1972.828118											402.7893351	0	645.564115
10.32		1619.754159	2259.838046	1977.000218											331.9983859	0	632.7119804
10.4		1400.359852		1947.923525											208.2126719		663.4528945
10.48				1964.52252													688.3102524
10.56				1913.891595													700.3500699
10.64				1815.223095													586.8640703
10.72				1825.121814													612.7598595
10.8				1842.455038													647.0250111
10.88				1823.745888													634.6614295
10.96				1815.942539													606.0922028
11.04				1849.99746													586.2694231
11.12				1811.199736													576.3370018
11.2				1743.252999													606.195253
11.28				1721.00096													577.8048367
11.36
11.44
11.52
11.6
11.68
11.76
11.84
11.92
12
12.08
12.16
12.24
12.32
12.4
12.48
