# Supplementary material for: Optogenetics reveals Cdc42 local activation by scaffold-mediated positive feedback and Ras GTPase
Source: PLoS Biol. 2020 Jan 24;18(1):e3000600. doi: 10.1371/journal.pbio.3000600 (PMC7002011; doi:10.1371/journal.pbio.3000600)
Supplement: S1 Data — (ZIP) [file pbio.3000600.s017.zip › S1_Data/Panel_1B/1B.xlsx]

## Sheet: YSM3378 wt average
cell1	cell2	cell3	cell4	cell5	cell6	cell7	cell8	cell9	cell10	cell11	cell12	cell13	cell14	cell15	cell16	cell17	cell18	cell19	cell20	cell21	cell22	cell23	cell24						average	st dev
							713.335											550.932											632.133	114.836
							833.626											467.142											650.384	259.143
							830.76			1128.96	795.924			885.317				512.819											830.756	220.34
	867.571						615.172	1065.76		913.732	718.762			830.309				669					469.95						768.781	188.264
	751.858			653.857	417.891	862.284	643.89	850.451		837.479	660.411			950.896			1178.99	523.173			255.027	741.725	435.832						697.412	240.204
	458.736			728.513	547.684	574.799	616.951	814.557	551.114	819.651	859.516		507.387	710.614	328.611		1143.26	403.423	371.419	329.468	243.974	650.533	384.499						581.301	226.928
	547.132			790.408	460.604	595.599	455.879	870.374	695.177	814.727	825.942		489.6	513.829	386.008	259.677	1144.72	425.481	392.877	360.734	201.545	761.222	302.556						564.705	242.298
580.464	683.198		301.81	610.887	328.696	650.719	647.351	1054.72	650.835	836.03	849.089	616.214	476.015	551.678	243.346	221.927	1137.94	587.828	647.391	479.248	403.647	744.544	254.864						589.497	240.488
673.145	858.037	457.49	334.435	618.793	393.705	603.983	787.787	927.772	458.803	879.592	843.136	764.321	478.334	496.016	267.57	212.504	818.347	539.341	561.706	622.647	452.443	798.477	348.873						591.552	207.966
580.2	611.832	415.003	329.124	665.864	358.24	481.925	821.321	993.604	480.467	741.919	627.795	667.085	377.237	545.384	346.979	330.545	890.392	525.703	275.746	465.485	397.925	625.367	380.622						538.99	190.086
559.845	537.067	667.569	203.751	550.34	329.934	295.988	705.492	1098.82	498.028	802.879	971.589	654.51	413.368	517.231	221.194	155.189	843.053	510.058	427.858	293.227	468.057	637.164	307.12						527.889	241.484
407.646	655.288	691.74	152.836	688.062	290.069	536.804	676.104	938.612	432.681	891.842	984.158	627.143	379.691	702.678	406.471	111.652	856.665	638.314	258.013	172.151	523.902	562.388	281.162						536.086	251.202
428.26	533.18	593.318	81.2976	659.92	367.223	394.884	590.716	1060.16	557.649	759.542	1119.65	550.799	485.968	670.838	446.396	56.9423	1015.2	677.855	274.295	198.828	532.848	733.279	226.306						542.306	278.074
451.424	679.284	675.36	203.252	553.486	374.406	342.436	680.337	741.736	422.973	922.1	1054.67	557.007	675.78	740.617	425.545	258.774	978.32	709.234	236.67	130.848	556.649	673.834	456.515						562.552	242.708
450.704	715.738	678.01	296.459	745.589	328.308	501.937	706.661	830.567	412.476	900.064	1123.1	719.448	729.207	578.103	370.232	260.215	954.523	577.8	318.677	202.676	690.106	677.504	325.295						587.225	242.313
576.866	629.753	681.766	340.466	585.757	359.302	263.776	609.801	748.331	536.272	961.249	1209.96	793.578	905.429	402.86	383.114	335.5	1032.12	670.049	415.748	297.35	708.797	672.055	486.594						608.604	247.358
843.018	612.281	619.296	277.94	509.567	315.224	369.179	750.191	793.91	659.086	1119.77	1268.89	723.819	1261.31	562.947	385.629	382.075	977.792	473.27	356.585	270.617	633.676	630.507	714.999						646.316	289.294
1108.89	585.435	530.595	515.388	582.589	460.831	467.472	835.144	975.099	828.906	1088.83	1586.61	667.8	1244.98	598.982	341.651	514.354	1095.76	601.501	343.786	350.266	494.996	691.363	872.341						724.315	320.343
1042.93	649.917	498.011	516.222	568.548	456.463	443.57	1050.35	959.152	967.7	1001.39	2134.1	1120.85	1084.93	567.121	478.476	485.531	1122.67	795.199	193.354	181.451	553.528	726.323	752.956						764.614	407.652
1036.96	658.261	407.743	531.545	687.649	384.007	459.729	1289.83	882.101	1530.91	1119.95	2342.46	1182.01	1215.68	548.212	498.184	551.256	1160.27	907.248	418.49	271.108	645.466	847.806	744.152						846.71	463.666
965.536	697.704	280.678	509.065	711.975	373.033	379.516	1336.76	965.04	2427.34	1329.62	2515.71	1062.17	1129.03	628.22	565.45	667.402	1112.58	1143.47	706.267	348.176	666.919	987.615	779.116						928.682	563.777
1005.42	696.957	221.336	795.657	553.757	234.96	410.677	1742.47	1043.9	3274.84	1548.67	2816.91	1155.01	1174.06	674.606	562.298	645.464	979.044	1215.55	718.387	416.299	864.665	1148.63	791.111						1028.78	728.623
864.221	642.855	365.316	868.938	605.018	343.307	643.787	1860.18	1337.04	3407.31	2106.49	3041.56	1183.42	1635.02	687.778	653.771	645.888	1091.56	1393.19	719.4	414.515	794.541	1395.24	816.179						1146.52	791.316
1259.36	562.298	468.316	943.684	689.701	566.885	868.603	2262.23	1214.43	3423.77	2414.19	3743.38	1515.29	2116.36	554.553	748.879	563.739	1364.29	1894.55	770.405	447.44	789.773	1858.96	859.676						1329.2	917.016
1279.63	596.439	613.272	960.901	658.934	872.379	1127.61	2568.02	1359.16	3599.31	3566.14	3993.62	1549.91	2283.96	822.256	930.001	553.603	1456.09	2307.29	1276.66	720.286	866.882	2284.39	883.471						1547.09	1025.5
1510.59	1078.46	717.113	969.924	926.308	1099.82	1353.28	3109.15	1449.65	3739.05	3573.87	4643.58	2085.79	2227.24	808.109	934.223	1081.79	1756.39	2877.32	1377.34	876.039	877.183	2320.78	884.852						1761.58	1091.1
2068.15	1418.6	1179.61	887.06	1298.17	1433.39	1652.86	3415.07	1570.77	3842.91	3486.72	5094.41	2348.92	2293.93	1064.81	1069.69	1370.09	1829.71	3448.19	1664.28	807.205	1087.79	2368.64	1004.41						1987.72	1113.54
2749.07	1738.03	1618.69	930.797	1667.55	1815	2476.02	3776.51	1675.53	4239.63	3432	5677.98	2629.13	2586.93	1445.18	1133.17	1849.95	1538.44	4188.16	1999.55	779.727	1406.42	2718.43	953.546						2292.73	1222.33
2822.07	1678.98	1961.87	1281.66	2405.24	2550.37	3125.82	4476.13	2128.15	4831.68	3421.01	6086.02	3362.46	3335.98	1882.46	1301.16	2204.61	1573.14	5639.39	2396.79	1097.01	1781.4	3337.64	1154.79						2743.16	1379.88
3256.74	2208.79	2710.74	1801.01	2744	3084.49	3675.53	5592.45	2665.9	4735.89	3135.85	6615.84	3785.15	4137.99	2641.01	1565.58	2607.99	1630.1	8377	2625.18	1557.25	2304.67	3566.7	1483.1						3271.21	1671.81
3371.97	2748.91	3340.32	2308.65	2496.09	3669.3	4946.2	6296.09	3636.17	5927.57	3764.39	6859.35	4333.31	5071.02	3390.52	1764.6	3230.85	1682.02	9453.63	3132.02	1915.81	2718.71	4568.53	1929.08						3856.46	1854.06
3718.83	2794.5	3607.72	2735.11	2586.46	4331.68	6159.12	7064.93	5121.27	7833.72	4167.32	6828.09	4912.27	5929.42	3887.24	2533.23	3482.04	1771.5	8564.6	3752.15	3054.79	3251.87	5497.55	2290.51						4411.5	1851.38
3953.72	2624.61	3989.84	3076.01	3315.25	5233.3	6148.38	8159.36	6491.81	9152.93	5183.26	7452.61	5084.95	6634.77	4051.02	3113.27	3349.31	2137.96	7998.45	4435.7	3718.81	3733.79	5468.02	2471.65						4874.12	1956.2
4384.84	2768.86	4078.73	3148.75	3686.49	5941.58	6498.74	8551.86	7112.5	12124.4	5188.53	8315.71	5017.26	6990.82	4325.5	3693.19	3969.86	2518.21	8247.72	5075.99	3942.38	4029.03	5143.51	2812.33						5315.28	2300.64
4389.1	2546.8	4368.3	3106.12	4229.81	5850.02	7324.7	8766.81	7411.52	15127.4	5594.85	8618.74	5662.39	7347.91	4255.74	4663.15	5191.89	2870.07	8604.34	6007.67	4092.52	3567.17	4880.45	2934.41						5725.49	2741.3
5234.84	2566.59	4807.76	3296.86	4350.1	5682.39	7809.57	9348.87	7998.16	15899.8	6894.32	7837.99	5974.03	8694.52	4466.31	5993.5	7094.14	3739.02	8970.94	7195.51	4671.54	3141.23	4697.55	3313.31						6236.62	2861.11
5663.52	2865.03	4887.07	3733.34	4126.89	6493.32	8702.57	9086.04	8408.99	15136	8390.1	7115.18	5813.67	9369.76	5456.43	7347.71	9454.99	5133.47	8895.06	8810.99	4894.98	2835.6	4615.46	3788.94						6709.38	2809.6
6441.02	3280.02	4640.42	5009.73	3922.34	6769.32	9263.31	9606.07	10920.4	15397.9	9119.42	6547.37	6655.93	10560.3	6251.56	8194.61	10340.9	6486.54	10037.9	9291.79	5913.59	2638.99	4482	3495.1						7302.77	3043.32
7176.6	3398.81	4825.87	6065.74	3716.29	6416.04	8223.17	10324.4	14107	15316.3	8129.24	6900.61	7920.96	10594.7	7561.17	7047.25	10800.4	7199.7	11243.5	8992.15	6431	2351.1	4251.12	3405.85						7599.96	3280.67
6394.1	3521.02	4435.76	6394.68	3256.37	6250.96	7466.25	10918.2	15924.4	14504.3	7169.49	6786.28	8099.23	10833.1	6520.08	6001.51	11106.8	7728.91	11300.5	8324.86	6281.84	2281.65	4159.75	3347.28						7458.63	3486.03
5161.6	3616.33	3146.33	5141.63	3273.48	6691.25	7482.44	9440.18	14797.4	13250	5949.3	7178	7463.11	11730.7	6195.89	5209.97	10978.3	7915	10952.3	7943.46	5451.22	2586.77	4331.56	4061.63						7081.16	3306.06
4678.44	3880.04	2654.3	4075.84	3579.17	6965.75	8308.28	8412.27	14045	10860.9	5341.7	7186.97	5757.42	11116.5	6369.37	6204.68	9731.13	7181.2	10564.9	8226.31	4629.5	3761.82	4881.58	4312.54						6780.23	2898.07
4615.55	3930.63	2336.08	3570.89	3398.22	6738.39	10004.5	8907.75	13726.2	9635.22	5127.76	6981.89	4668.14	9911.69	6414.08	7599.1	8216.09	6301.82	9958.34	7704.01	4333.3	4049.37	4999.17	3822.24						6539.6	2802.8
5505.5	3555.89	2457.06	2855.39	2397.2	4933.49	10875.2	8559.42	13256.1	8385.57	5272.17	5845.68	3647.04	8490.13	7291.1	7973.08	7585.03	5162.97	9981	7821.57	4619.18	3690.85	5012.53	3176.49						6181.23	2851.88
6075.3	3477.88	2259.62	2357.22	1539.63	4163.48	10739.3	8196.44	15315.1	6778.23	4824.52	4803.76	2575.84	9397.07	7987.66	7531.71	7289.06	4430.43	9747.69	6976.7	4137.59	2707.31	4727.44	2836.88						5869.83	3287.55
5353.37	3647.7	1904.55	2274.8	1069.19	3184.69	10415.7	8030.59	15499.9	5258.92	3983.65	3817.1	2240.78	9717.09	8262.1	6601.95	6915.43	4567.59	9994.51	5699.97	3459.92	2298.92	3804.85	2920.31						5455.15	3437.53
4885.73	3534.74	1608.8	2256.87	927.911	2896.66	9945.06	7286.02	13243.1	4533.6	3142.54	2957.99	2019.16	8743.94	9362	5590.17	5972.9	4841.37	9015.09	4167.34	3002.97	1962.14	3273.48	2469.39						4901.62	3162.89
4590.43	3086.97	1305.03	1974.78	822.382	2514.26	8726.76	6520.73	10719.9	4660.05	2489.23	2619.27	2061.75	6662.03	8692.51	4652.46	5269.8	4672.74	7065.58	3842.95	2414.99	1672.78	2965.26	2205.35						4258.67	2626.94
4112.99	2513.38	921.089	1502.56	852.671	1842.28	7606.5	5156.45	8032.2	4799.89	2131.7	2304.46	2252.61	5048.38	6732.71	3578.62	4585.88	4379.94	5120.56	3256.38	1758.01	1527.62	2903.51	2186.81						3546.13	2031.15
3849.07	2118.53	645.094	1510.4	832.9	1573.19	6369.51	4735.8	6416.41	4604.66	1738.89	2147.92	2051.48	4437.83	5304.02	2595.74	3994.36	4269.05	4052.77	2844.45	1483.74	1524.73	2714.3	1943.93						3073.28	1676.42
3216.81	1753.62	704.734	1420.96	772.578	1390.45	5639.37	3792.8	5502.4	3929.36	1364.24	2110.5	1707.2	4087.7	4358.61	2055.77	3631.89	4272.55	3203.35	2216.24	1215.42	1280.62	2770.94	1844.31						2676.77	1450.48
2628.02	1571.58	457.514	1229.13	708.28	1238.19	4800.88	3470.21	4889.55	3113.91	1166.13	2077.84	1411.57	3501.62	3382.71	1901.09	3436.24	4035.99	2884.77	2157.79	1059.71	1208.58	2449.18	1636.77						2350.72	1260.25
1810.86	1685.92	287.856	1093.1	498.634	1264.46	3959.46	3279.32	4391.23	2317.11	1031.73	1861.27	1231.4	3016.14	3355.76	1585.54	3310.68	3417.8	2708.7	2103.91	1122.7	1264.36	2232.76	1703.03						2105.57	1103.25
1728.16	1739.83	303.598	869.558	408.07	922.786	3527.41	2828.83	3454.62	1891.5	917.849	1620.47	1232.12	2641.73	3006.62	1477.25	2796.27	2878.44	2679.93	1957.08	1007.08	1209.02	1809.92	1480.23						1849.52	932.198
1224.39	1859.3	498.659	629.082	421.378	795.064	3223.98	2322.56	2428.17	1390.08	706.098	1339.04	1257.06	2327.16	2922.68	1373.72	2080.12	2283.64	2318.86	1834.84	1034.98	1053.79	1749.67	1399.81						1603.09	767.667
1019.22	1748.43	526.459	636.005	479.474	681.851	2723.38	2236.96	1955.95	1277.99	743.118	1287.56	1254.49	2004.82	2511.56	1344.41	1532.89	2054.65	2141.94	1653.81	965.681	935.773	1642.04	1121.03						1436.65	638.996
872.244	1629.81	493.618	609.005	434.595	699.281	2122.95	1819.62	1734.25	1525.38	785.557	1462	1208.14	1713.18	2112.85	1398.86	1227.4	2188.01	1564.43	1378.19	1020.58	817.676	1328.32	1096.72						1301.78	514.107
552.385	1603.78	460.337	669.611	386.431	511.271	1834.69	1757.96	1562.75	1378.98	820.891	1265.26	1296.66	1718.46	1650.97	1197.58	1005.62	2212.32	1260.12	1120.74	840.749	590.849	1201.46	984.829						1161.86	495.122
533.273	1311.29	539.588	643.369	412.226	374.75	1572.9	1620.46	1593.63	1506.32	734.835	1128.78	1178.85	1433.09	1219.45	1118.24	952.405	2499.88	960.16	905.649	782.093	682.117	955.187	913.125						1065.49	484.472
574.463	1377.71	441.57	612.392	484.238	318.851	1444.11	1603.51	1333.41	1760.43	549.017	1229.39	1033.95	1422.14	1021.19	956.723	832.07	2314.07	1082.9	971.419	448.968	763.742	927.196	949.517						1018.87	481.203
443.672	1316.3	255.872	441.443	407.875	324.234	1322.41	1552.93	1245.69	1633.84	590.985	1189.84	1145.58	1259.42	1059.9	837.235	832.071	1877.2	1043.86	760.001	369.842	862.802	821.375	964.572						939.956	442.129
439.139	1003.01	264.37	386.757	493.187	371.549	1299.41	1425.27	1084.17	1405.66	472.277	979.686	1094.31	1265.82	1091.84	898.575	615.654	1506.55	716.831	820.812	464.032	818.006	780.48	842.812						855.842	367.959
451.923	792.316	301.078	395.306	494.426	381.155	1054.74	1354.67	1146.87	1217.1	405.058	1058.4	1155.75	1209.71	903.716	922.229	596.13	1702.91	590.685	903.379	498.072	709.95	672.889	785.639						821.004	362.886
468.189	705.337	134.264	460.45	633.42	268.057	832.002	1250.77	1170.97	1211.44	509.856	961.159	1242.67	1384.22	998.107	735.45	767.018	1838.94	718.942	767.923	575.007	661.732	688.598	817.148						825.07	381.398
535.318	713.754	77.2397	429.766	441.395	406.304	1066.21	1361.1	1055.76	1408.76	528.265	1070.81	1000.06	1267.39	1105.72	734.614	665.718	1849.47	589.187	715.837	648.034	738.558	750.043	676.998						826.513	392.552
700.436	778.414	130.991	392.125	512.052	377.23	974.019	1508.47	945.956	1353.89	472.363	970.076	1047.98	1273.19	1182.94	706.677	644.054	1907.55	715.465	747.583	476.738	675.869	949.591	671.175						838.118	401.529
735.436	630.266	260.678	447.802	690.773	407.257	831.427	1151.03	838.721	1273.59	387.561	1048.23	1090.55	1402.96	1117.61	567.132	587.929	1858.35	718.525	825.589	498.682	726.522	781.017	874.607						823.01	364.79
479.484	663.829	252.222	567.458	704.377	324.1	876.843	1175.24	976.548	1485.27	363.26	942.486	1143.08	1188.74	1120.73	599.799	657.103	1516.3	828.089	837.969	525.659	719.022	744.654	859.896						814.673	336.242
662.78	660.503	266.288	646.318	792.609	234.582	985.918	1262.59	1113.94	1230.67	398.983	995.046	1119.11	1240.23	960.511	537.246	712.268	1082.5	911.282	876.336	489.756	596.481	902.661	843.537						813.423	297.81
699.053	603.559		688.54	548.987	313.533	884.173	1299.99	998.774	1046.51	416.778		1196.63	1288.17	935.065	512.881	641.838	983.77	868.692	752.793	454.788	603.519	734.991	803.522						785.298	274.675
754.097	727.373		735.127	690.661	438.097	855.457	1426.84	993.068	1203.38	438.576			1156.63	859.892	520.656	676.078	872.548	836.422	648.848	427.737	573.02	835.019	983.506						793.001	260.644
	552.049			402.629	372.25	933.752	1477.69	1178.34	1331.09	433.164			868.517	777.285	684.241	487.833	969.178	733.059	654.771	522.587	733.791	854.517	1044.56						790.069	311.963
	408.306			484.766	339.201	879.951	1558.64	991.382	1218.4	579.332			898.683	705.343	654.737		1179.46	546.178		538.237	716.167	799.603	889.448						787.52	319.82
	269.257					1019.45	1553.01	1090.46		631.593				628.943	690.211		1118.6	736.469		605.586	586.348		820.84						812.564	335.537
	424.153						1523.41	989.882		532.774				511.684				699.83					798.466						782.886	379.288
	461.703						1622.68	800.381		604.253				585.592				524.938											766.591	434.625
							1572.43			557.607								795.838											975.291	530.677
																		634.035											634.035	0

## Sheet: YSM3379 scd2D average
cell1	cell2	cell3	cell4	cell5	cell6	cell7	cell8	cell9	cell10	cell11	cell12	cell13	cell14	cell15	cell16	cell17	cell18	cell19	cell20	cell21	cell22	cell23	cell24						average	st dev
																	339.799
																	302.897
																	258.217
																	408.856	320.704
																	251.824	347.026
																	214.519	575.911
																	351.427	524.354
																	335.48	485.576
																	374.854	696.734		238.789	409.699
																	407.722	525.14	339.823	282.44	486.985
																	427.796	564.594	382.544	181.069	562.287
			991.723											930.848		701.068	562.702	582.428	378.402	154.564	635.473								617.151	272.88
	747.295		1033.19	918.948										976.829		781.153	710.917	448.741	319.61	-5.86215	693.098								662.392	322.577
	844.038		994.4	762.727						570.05				962.448		735.966	793.678	726.475	228.964	-33.4627	684.445								660.884	308.406
	803.457		855.597	756.91						721.877				833.247		915.142	705.058	755.74	197.315	27.2253	651.399								656.633	281.567
1116.71	887.712		779.268	728.616				919.89		637.744				816.366		672.253	788.2	723.654	151.609	75.5905	911.094								708.362	292.281
1304.96	872.439		915.094	729.008	157.839			819.255	742.096	686.905			879.849	879.36		501.672	714.28	646.81	325.397	108.949	1070.3								709.638	314.654
1197.1	876.762	657.286	1057.31	625.912	156.655			734.104	545.486	954.217			871.132	834.824	267.536	764.599	734.492	518.845	261.099	167.679	1145.21	543.559							679.674	312.848
1145.04	830.145	690.358	1052.23	766.862	277.898			773.436	636.186	901.775			744.298	910.179	441.486	652.178	763.3	636.715	443.764	92.6332	1079.38	771.33							716.273	266.018
1151.02	954.139	515.408	1070.61	723.72	195.793		1135.43	851.662	674.909	939.598			693.734	901.329	431.974	643.039	741.619	785.125	477.386	149.807	1051.97	649.421	635.277						732.046	278.462
1259.62	946.45	652.404	1029.3	605.986	214.448		1203.22	1008.38	728.676	840.564	423.72		846.72	921.877	497.796	605.389	977.192	849.598	391.107	145.281	874.662	649.434	700.14						744.181	291.753
1193.82	840.421	550.458	842.067	782.102	268.521		1127.56	1020.21	651.389	1020.77	240.032		952.76	910.904	513.714	624.45	889.135	810.519	263.283	51.7001	906.663	698.332	531.204						713.182	306.778
1059.97	857.992	617.821	929.658	697.588	424.067	639.094	1145.4	934.837	607.393	969.731	314.49		857.839	848.827	471.732	569.815	947.158	892.77	403.055	-3.95225	766.276	653.67	722.463						709.9	268.011
858.731	918.71	736.279	977.722	700.155	379.913	697.327	1028.64	1007.19	716.132	850.965	207.079	591.056	889.336	801.588	460.772	545.662	882.838	893.505	586.173	-5.21105	804.057	694.873	721.365						706.036	251.345
899.29	949.156	837.757	1022.99	789.705	469.925	492.077	1046.62	960.162	764.952	846.304	313.638	543.227	895.612	945.177	667.874	590.973	923.814	850.964	717.537	122.805	868.591	766.663	700.129						749.414	229.225
851.455	928.312	825.719	1262.91	627	420.783	608.198	1052.39	924.926	744.409	740.811	521.47	618.255	720.089	952.259	716.019	591.965	1039.76	821.192	755.518	35.5971	991.559	694.852	926.944						765.516	246.765
986.858	1002.27	917.54	1217.48	682.724	304.627	603.882	1019.19	947.26	737.16	924.925	428.712	603.561	911.02	1028.03	679.86	611.077	1026.75	929.371	692.745	-37.3033	916.329	803.401	946.06						786.814	276.088
794.636	910.494	950.891	1085.93	675.506	327.669	859.598	760.269	846.088	878.553	908.071	524.029	714.97	807.137	994.95	709.485	630.84	972.56	1051.89	777.116	-31.0672	893.258	717.583	822.376						774.285	239.861
830.538	880.207	1050.87	937.439	659.66	525.761	719.344	759.84	868.689	911.45	886.631	552.242	544.004	790.773	1176.95	738.264	578.906	937.06	1130.01	879.352	2.15275	720.733	739.945	969.333						782.923	241.441
828.996	935.003	1079.06	993.002	663.211	684.921	654.062	928.482	824.03	775.74	943.689	528.286	544.924	778.708	1220.26	730.746	778.158	1034.42	1243.63	723.837	65.7546	692.675	891.821	1033.49						815.704	247.793
951.378	991.744	913.979	1089.07	658.004	726.786	693.863	870.888	857.376	712.896	682.709	442.53	631.928	980.217	1277.84	730.383	648.139	852.623	1400.92	778.043	-17.5491	830.615	816.52	1006.25						813.632	275.007
762.793	985.552	893.941	1078.32	727.303	711.432	685.218	740.003	938.815	714.125	632.703	399.898	715.581	808.594	1177.76	816.382	557.675	1101.62	1421.2	847.158	1.42445	1166.51	602.201	998.933						811.881	287.573
787.375	999.534	916.273	1131.97	743.709	845.115	840.104	782.729	1136.82	848.612	549.797	285.939	845.853	971.864	1215.46	805.721	472.411	1329.43	1666.46	757.95	168.416	1022.36	577.853	1016.9						863.277	323.468
871.874	1037.82	768.937	1066.07	901.3	720.813	876.433	701.265	1133.12	808.201	660.028	467.294	837.938	827.848	1235.67	749.473	578.076	1421.77	1777.04	702.162	251.245	805.055	647.46	955.084						866.749	312.29
809.573	1134.17	703.838	1022.87	1097.19	733.816	695.678	752.75	1350.85	921.428	767	523.719	747.312	838.033	1134.87	869.677	764.689	1475.11	1816.54	844.472	231.78	1021.66	807.946	995.735						919.196	319.991
784.883	1038.63	752.947	1126.78	1163.09	1029.9	1062.7	812.537	1267.82	1241.11	708.192	530.37	854.07	974.008	1193.73	917.011	607.458	1220.21	1919.12	904.512	223.973	1435.19	997.494	976.63						989.265	332.27
755.881	944.637	928.628	1206.43	1244.56	1058.32	1071.23	791.088	1184.86	1173.3	624.557	685.889	778.677	892.625	1270.78	943.873	726.892	1263.36	2015.2	854.464	216.484	1579.89	1336.72	900.363						1018.7	356.55
710.588	977.544	897.743	1099.12	1184.25	1205.66	930.973	948.552	1271.43	1076.6	541.096	709.41	899.811	868.013	1245.57	943.836	784.314	1415.8	1933	1116.88	201.131	1308.85	1628.47	877.248						1032.33	353.602
920.199	1205.45	947.313	1115.53	1196.31	1341.56	830.537	862.119	1299.38	1120.43	516.844	730.997	864.703	963.532	1300.16	986.397	627.5	1380.81	1702.98	1028.5	334.251	1138.85	1543.23	950.488						1037.84	315.674
1022.08	1352.22	1070.81	1269.49	1118.68	1285.88	741.498	917.976	1270.98	1090.66	733.624	695.69	915.096	1033.13	1262.41	880.85	801.972	1485.98	1659.67	1081.71	345.605	1114.2	1308.56	985.876						1060.19	285.527
988.2	1418.75	984.162	1409.97	1094.23	1223.38	727.647	911.191	1401.69	1126.75	651.663	723.802	834.024	1018.74	916.606	899.72	839.329	1554.99	1686.19	1022.28	346.533	1122.36	1329.84	958.463						1049.6	309.505
1031.26	1603.06	1068.67	1220.62	1171.67	980.643	774.512	1227.23	1398.41	1088.42	768.921	796.378	854.618	1090.8	686.212	931.19	837.952	1490.43	1859.3	893.228	398.73	1240.31	1268.16	965.59						1068.6	318.991
1035.1	1601.74	1000.76	1291.89	1462.61	942.2	698.096	1258.5	1358.99	1135.31	923.906	870.991	878.237	1097.35	680.518	906.037	918.906	1231.91	1848.83	1019.81	373.248	1261.79	1169.62	1200.81						1090.3	312.402
1155.78	1486.12	1138.34	1261.63	1242.55	1109.67	603.466	1231.91	1279.4	1414.44	1125.41	862.321	932.681	1237.78	683.775	893.01	853.051	1104.29	1715.68	1115.65	360.842	1511	1162.78	1186.32						1111.16	300.68
1343.85	1477.98	1040.43	1334.35	1170.76	1029.59	641.264	1543	1182.78	1561.6	1325.58	826.777	857.32	1246.2	678.135	840.448	870.566	1233.01	1668.93	1044.26	363.681	1620.84	1066.29	1573.52						1147.55	344.534
1351.09	1435.05	1059.39	1358.41	996.785	1494.48	821.2	1509.99	1255.79	1387.66	1573.48	886.099	829.327	1143.38	849.525	837.881	729.905	1288.1	1687.6	867.89	535.644	1542.81	1166.28	1825.99						1184.74	341.644
1200.82	1619.87	962.714	1220.71	1001.77	1776.58	1044.04	1478.57	1246.2	1403.93	1311.19	1056.95	898.69	1180.71	790.72	1015.25	651.685	1276.18	1696.73	947.734	483.732	1598.92	1092.22	1594.02						1189.58	331.617
1305.06	1746.82	883.892	1330.75	1341.21	1797.46	1339.99	1531.65	1193.98	1428.15	1214.15	1058.22	885.088	1193.47	816.099	921.817	645.408	1466.43	1402.25	1074.38	495.642	1662.14	1102.41	1374.08						1217.11	330.195
1455.84	1472.46	944.79	1667.82	1362.01	1833.5	1647.7	1609.61	1197.4	1319.93	959.935	944.501	858.748	1246.07	987.359	1116.46	690.021	1545.08	1301.43	929.77	399.605	1533.87	1218.3	1396.08						1234.93	345.884
1566.71	1314.71	1254.15	1542.12	1450.33	1994.84	1621.62	1619.31	1262.88	1541.13	960.875	1168.12	794.796	1164.21	960.487	1248.89	721.071	1582.4	1410.49	834.871	491.436	1518.45	1191.97	1313.95						1272.08	346.69
1651.87	1301	1413.77	1642.44	1568.78	2224.15	1807.62	1577.72	1189.5	1691.61	1213.59	1338.35	698.886	837.847	1094.95	1165.57	872.422	1585.34	1526.47	853.19	563.626	1686.18	1304.11	1428.35						1343.22	390.256
1553.15	1397.1	1330.65	1697.17	1491.3	1934.19	1798.89	1654.05	1115.09	1537.39	1125.26	1497.39	709.104	1110.38	1296.81	1292.88	871.72	1649.43	1509.64	901.439	439.362	1806.38	1359.85	1479.62						1356.59	364.445
1507.63	1411.3	1409.36	1621.27	1644.89	1833.28	1869.89	1844.6	1168.08	1389.1	1501.29	1449.66	643.52	1342.59	1355.64	1183.77	714.232	1524.45	1615.92	969.266	484.097	1635.23	1440.73	1533.32						1378.88	363.48
1406.6	1527.48	1541.32	1699.94	1560.88	1665.6	1995.38	1731.73	1147.34	1458.03	1429.75	1241.23	720.008	1215.48	1157.6	1405.34	1009.97	1523.37	1805.44	975.907	472.013	1841.14	1458.75	1935.38						1413.57	372.344
1558.05	1835.86	1486.73	1845.98	1731.15	1488.34	2200.83	1756.2	925.247	1655.71	1454.59	1283.28	1131	1241.24	1334.01	1498.81	924.827	1476.14	2305.11	1207.03	749.717	1728.53	1660.78	1631.78						1504.62	373.234
1584.08	2004.22	1532.64	1715.64	1838.37	1483.36	2302.23	1910.66	981.36	1652.36	1411.49	1373.51	1209.99	1163.16	1124.08	1813.72	1074.11	1564.25	2687.93	1478.36	957.919	1836.28	1838.11	1742.68						1595.02	414.405
1501.88	2375.6	1459.65	1820.12	1721.24	1463.04	2100.8	1966.44	902.481	1905.1	1439.22	1420.89	1224.68	1331.4	1371.82	2019.23	1255.97	1716.49	2714.26	1506.67	1213.34	2079.7	1750.8	2065.37						1680.26	418.216
1502.73	2331.5	1548.2	1716.52	1805.78	1462.78	2113.73	2104.43	1044.18	1747.06	1468.02	1454.5	1316.61	1216.35	1754.76	1880.9	1224.83	1654.17	2806.13	1685.75	1134.98	2165.02	1845	1639.95						1692.66	408.427
1552.75	2098.24	1473.7	1762.79	1629.2	1358.79	1849.72	1757.52	848.301	1461.55	1432.79	1348.31	1173.8	1007.44	1522.5	1623.81	1189.38	1667.92	2575.59	1433.58	959.411	1926.09	1479.25	1378.67						1521.3	375.227
1487.11	1869.69	1447.17	1777.33	1696.54	1431.33	2002.48	1768.52	803.824	1422.92	1295.72	1200.65	1084.67	1052.87	1581	1459.34	998.886	1621.69	2482.86	1315.59	956.327	1357.86	1313.13	1298.43						1446.91	371.64
1577.94	1643.42	1447.44	1534.5	1443.75	1589.41	1842.09	1699.32	748.143	1377.05	1077.89	891.51	1129	1251.93	1584.29	1162.27	1081.06	1546.33	2341.01	1171.99	807.968	1145.7	1188.25	1162.97						1351.88	356.854
1276.85	1608.23	1447.52	1754.33	1441.22	1692.81	1673.13	1742.48	667.041	1559.52	1184.97	843.854	1038.71	1603.9	1625.05	1134.36	1246.83	1393.4	1998.63	993.927	752.205	965.419	1168.62	1268.25						1336.72	349.362
1033.77	1887.92	1408.42	1617.86	1528.58	1833.59	1542.62	1700.89	713.217	1659.15	1352.14	849.797	863.14	1719.92	1712.81	1187.15	1177.39	1123.14	1958.02	1220.22	812.131	679.098	1253.6	1247.46						1336.75	384.289
877.94	1861.84	1602.05	1607.46	1482.4	2006.7	1492.34	1623.09	744.319	1734.12	1388.06	779.511	1073.13	1562.8	1418.17	1269.89	1036.5	1027.35	1691.7	1118.33	645.631	584.738	1182.22	1222.93						1293.05	393.071
889.67	1592.78	1651.34	1693.32	1419.14	1774.06	1630.74	1647.73	867.656	1666.8	1294.38	692.046	1099.81	1331.75	1212.55	1246.8	949.916	1172	1323.46	1023.41	583.616	566.541	1239.61	975.246						1231.02	361.53
1012.18	1922.57	1701.23	1677.67	1648.52	1651.98	1765.61	1536.47	859.014	1506.08	1197.28	757.704	1037.24	1221.87	964.346	1404.36	760.624	1149.34	1430.92	901.885	658.725	397.797	1158.13	1095.34						1225.7	399.804
871.995	1941.43	1498.77	1671.77	1585.8	1341.87	1756.07	1514	1009.05	1303.32	1195.18	934.158	950.516	1099.99	914.545	1622.8	849.268	1165.43	1079.91	822.927	502.125	408.299	1122.07	955.377						1171.53	386.586
782.174	1937.7	1370.01	1894.39	1604.36	1318.49	1541.77	1506.31	978.725	1308.18	1127.91	815.879	889.727	982.616	893.291	1687.54	986.504	999.106	1192.94	747.842	545.477	364.857	904.205	880.192						1135.84	407.219
807.037	2142.34	1138.18	1792.08	1517.95	1109.83	1396.39	1384.18	856.432	1450.8	1096.36	689.363	925.558	921.379	875.006	1758.94	863.43	763.165	790.677	760.091	523.207	322.353	909.315	884.86						1069.96	431.042
615.678	2143.68	1259.71	1498.26	1326.25	1110.12	1257.3	1249.98	805.036	1337.6	1061.21	1004.72	1025.68	1047.07	1061.52	1961.56	810.56	772.308	862.69	679.179	455.005	559.24	908.402	984.974						1074.9	400.024
724.268	2021.51	946.904	1573.74	1333.9	1279.68	1065.92	1197.23	1020.36	1201.25	1033.89	983.19	1041.2	679.618	1389.4	1812.06	929.284	826.585	1126.27	753.818	401.008	636.973	956.494	702.634						1068.22	374.344
788.768	1899.57	1216.02	1561.43	1168.82	1209.29	1065.94	1188.97	976.323	1064.77	1105.62	852.177	935.117	696.425	1316.91	1983.08	825.244	932.164	1084.63	775.037	513.323	457.473	937.662	778.462						1055.55	369.023
560.221	1905.96	1171.72	1504.93	946.868	1299.81	1209.57	1233.57	914.743	1064.91	1181.07	927.22	881.26	817.896	1424.44	1947.37	792.166	1037.14	943.826	712.217	475.393	444.124	903.128	734.016						1043.07	385.31
584.063	1821.36	1132.21	1487.47	1036.15	1278.31	1155.94	983.56	943.119	1154.5	1128.46	711.261	766.205	844.823	1537.1	1842.56	867.902	854.878	907.256	589.597	426.47	428.827	843.534	984.591						1012.92	378.878
515.715	1406.07	998.045	1636.35	1048.35	1230.45	1127.87	1061.07	1053.91	962.415	1103.51	630.658	784.753	615.836	1387.15	1937.09	744.325	627.18	891.618	578.232	346.174	363.525	890.402	917.3						952.417	386.983
490.511	1235.79	1130.57	1617.25	935.923	1379.41	1134.52	1120.99	948.093	1187.4	1135.68	901.314	661.682	670.715	1322.43	1580.08	515.053	613.777	1031.29	684.47	409.61	419.842	981.1	1109.86						967.389	347.678
553.261	1107.53	1222.69	1273.63	858.65	1375.78	1143.18	1027.62	806.767	1266.83	1166.29	1029.87	565.915	750.946	1200.48	1462.05	717.527	549.532	1045.41	799.077	316.33	416.742	988.178	1076.91						946.716	311.374
573.226	1535.3	1067.96	1266.49	781.851	1471.5	1130.27	1090.63	864.553	1409.98	1309.79	1105.15	679.308	621.877	1264.89	1287.66	755.356	479.154	951.693	785.14	328.074	423.814	914.335	1221.3						971.637	344.63
480.377	1494.57	832.736	1267.32	905.303	1482.09	1135.03	1015.97	975.04	1395.25	1270.66	1210.35	587.895	639.537	1162.53	1369.28	762.181	509.758	918.258	566.542	329.745	459.849	949.043	1166.74						953.586	350.278
461.769	1265.34	808.408	1170.55	835.999	1484.14	972.438	965.023	850.007	1070.45	1247.76	1083.85	434.656	797.884	1075.99	1277.92	878.619	568.121	1116.45	551.658	613.374	410.641	1007.02	1269.48						925.731	300.829
724.17	1216.59	727.256	1039.46	562.607	1376.74	1211.48	969.675	969.206	934.235	1192.86	1154.05	365.256	969.763	1164.5	1080.65	1068.15	457.495	966.853	798.504	572.783	446.128	1016.88	1156.68						922.583	279.156
683.724	1218.4	1171.09	1010.29	552.476	1387.66	1055.86	979.329	1369.42	1083.9	965.655	1077.07	413.691	964.084	1016.75	915.211	773.249	643.384	926.312	929.251	657.99	325.825	884.923	1147.46						923.042	270.885
762.574	1104.13	1012.08	951.797	568.32	1260.68	1144.58	950.711	1483.39	1213.56	892.472	1150.9	323.714	980.735	1095.66	919.076	688.664	590.091	1027.21	1016.39	668.026	424.795	798.892	989.515						917.415	273.326
701.227	1171.59	901.018	887.585	529.177	1304.24	1048.61	1151	1350.87	1206.61	1038.18	1045.51	405.004	1030.76	854.421	1041.49	961.227	604.609	984.404	954.855	564.738	393.328	918.39	1072.02						921.703	264.583
639.033	959.676	888.569	1070.45	543.982	1188.69	1197.07	1290.18	1343.81	1171.37	848	945.355	468.572	1003.94	896.967	912.761	1064.62	695.27	1145.61	860.63	873.838	455.613	874.259	1025.94						931.842	241.836
766.86	823.887	750.336	1253.9	386.207	1240.37	1066.72	973.533	1418.81	1051.52	920.181	781.061	512.86	1127.57	831.763	783.517	986.38	521.849	977.66	706.877	672.901	396.489	861.634	917.215						863.754	262.09
809.769	798.237	731.753	1089.6	285.036	1131.17	957.384	1015.85	1387.62	1159.14	977.432	810.67	539.287	1027.94	929.906	676.017	1003.15	561.926	1008.24	510.789	593.198	324.748	667.338	943.032						830.801	272.011
754.513	994.415	741.706	1070.84	351.037	909.468	992.633	913.182	1396	1089.15	779.728	835.194	470.215	977.706	997.61	649.252	913.345	772.971	1013.43	478.156	501.462	374.835	868.945	872.509						821.596	251.439
754.88	1031.11	810.431	1230.56	330.097	1081.29	968.58	902.811	1419.88	1020.37	751.01	538.878	423.911	989.417	1046.05	684.967	987.185	769.722	1130.68	568.559	501.692	231.77	965.537	741.384						828.366	291.669
667.835	1102.52	704.497	1170.01	244.953	1143.82	833.855	1072.88	1398.47	1009.66	725.302	567.04	513.444	679.383	1227.81	510.829	864.49	831.586	1117.15	697.534	566.421	279.942	1021.22	870.157						825.867	299.365
712.993	1140.85	689.541	1080.92	231.646	1012.89	773.279	976.056	1282.45	1099.86	839.352	476.044	472.802	720.887	1062.64	514.653	853.551		980.412	671.338	552.736	457.625	839.148	773.038						791.944	264.481
737.623	1118.72	886.601	939.691	283.414	1062.04	769.26	1103.96	1241.71	983.635	1006.67	486.795	540.911	875.882	926.662	438.159	980.89		721.26	660.387	440.623	426.538	1002.72	930.662						807.166	264.134
885.644	1002.94	1120.66	988.15	338.229	1048.99	728.695	1163.84	1331.75	980.477	940.252	393.626	707.836	862.535	1015.73	508.437	1019.77		813.596	696.336	591.665	477.136	941.489	918.538						846.797	255.317
922.963	1032.18	888.19	1047.96	380.37	970.081		1010.6	1381.6	1138.74	882.266	507.139	715.63	1030.31	1014.75	512.934	895.195		786.198	698.071	747.65		1086.11	994.858						887.799	234.756
890.577	951.478	956.63	1079.45	410.862	956.54			1229.89	1109.21	797.771	535.15	810.564	1013.67	841.687	602.034	935.437			672.939	418.81		980.895	1081.69						856.593	233.092
790.361	742.873	983.712	955.121	452.174	812.588			1452.93	1180.46	857.812	546.659	811.108	1133.67	747.95	599.89	890.787			714.198	388.135		1044.48	1081.49						851.916	263.328
589.167	651.415	907.563	936.19	430.362	853.194			1344.17		986.631	464.727	838.563	1039.11	812.63	495.138	865.812			707.165			962.692	1169.59						826.713	249.388
695.715	719.916		1056.24	579.604	644.95			1395.48		1049.6	464.113	723.336	888.664	851.315	556.771	958.582							1145.75						837.86	260.981
	694.815		1067.05	488.664	560.204			1390.08		971.208	582.535	695.677	715.491	921.441	675.955	1008.8							1200.71						844.048	272.138
	891.683		1076.74	633.735	552.19			1370.93		859.037	620.997	707.774	681.038		537.373	930.641							1162.93						835.422	263.005
	906.027		1143.83	524.708				1395.71		901.329	753.742	695.224	910.37		562.692	855.173													864.88	260.969
	986.125		1179.44	503.975				1317.45		1010.62	841.998	796.218			421.284	1103.15
	795.858		1199.92	568.649				1444.72		990.12	954.997	792.641			373.965	1175.22
	818.098			570.352				1561.6		995.097	1027.88	768.496			376.525	1175.65
	988.933			517.649				1329.87		949.044	1077.83	743.361			570.23	1009.67
	951.702			575.536				1184.67		897.912	1003.39	664.95			551.722	892.487
	1114.61			555.794				1052.59		813.984	1100.39	707.606			289.825	969.435
	1091.14			580.634							966.674	578.59			444.995	1236.33
	966.954			636.246							901.349	413.619			542.135
											1058.19	399.275			523.025
											1048.1	459.241			359.75
											880.985	281.525
											765.176
											812.426
											911.973
											1012.6

## Sheet: YSM3380 ras1D average
cell1	cell2	cell3	cell4	cell5	cell6	cell7	cell8	cell9	cell10	cell11	cell12	cell13	cell14	cell15	cell16	cell17	cell18	cell19	cell20	cell21	cell22	cell23	cell24						average	st dev
										1142.47
										1317.48
										1063.1
										1116.42
						284.598				1274.59										791.711
						255.795				1394.49							875.914			849.831
						339.461			532.217	1181.99							742.691			845.659
				541.278		276.19			462.099	1090.35		827.977				212.416	582.456			790.959
				428.544		398.977	1241.59	1010.7	453.019	1144.97		872.884				545.882	449.106			677.646			488.441
			673.433	473.428		285.65	1286.14	970.67	507.587	1222.55	764.596	860.148				318.412	534.502			692.518			460.689
709.596	599.054		829.859	479.402		106.888	1242.04	1046.46	512.117	1264.05	708.062	990.026			677.558	276.753	544.939			770.722			416.225						698.36	323.341
737.413	631.017		832.633	336.585		165.379	1246.43	1015.52	603.49	1190.42	588.506	988.806			531.342	438.719	502.828			661.533			353.379						676.5	309.173
769.024	712.573	10.5866	994.881	405.432		264.543	1057.6	986.885	715.506	1177.12	752.632	1111.13			654.568	579.607	641.524		471.393	738.573		428.836	444.96						679.861	303.499
580.841	605.549	-56.8956	937.835	353.263		287.79	974.888	1264.86	843.95	1420.41	757.093	1053.73			833.449	646.642	748.5		617.102	601.861		439.439	444.489						702.884	347.848
944.272	796.809	-55.253	828.207	507.371		248.787	921.453	1104.05	840.563	1281.15	766.771	1179.53			794.201	710.29	709.862	446.202	646.207	645.89		523.233	463.009						715.13	313.128
930.097	786.748	109.437	741.325	454.688		409.991	965.539	1066.2	575.008	1296.86	824.028	1043.72			810.111	728.681	784.398	367.764	577.78	756.12		610.503	590.575						721.479	273.816
1030.06	814.648	60.5448	854.246	499.808		309.477	1147.32	1106.61	635.547	1239.64	714.493	1100.61	928.799		752.645	983.27	776.907	471.884	565.195	849.208		459.169	604.792						757.375	300.046
1178.94	750.437	87.6261	797.037	481.449	258.55	261.802	1095.47	1088.78	536.313	1187.43	717.357	1100.34	905.661	678.035	645.117	1302.27	889.621	271.866	620.166	916.902		544.175	507.179						731.414	337.333
1114.99	603.926	171.586	944.261	529.712	523.665	236.892	993.898	1189.26	295.928	1139.87	606.406	1012.86	893.385	774.28	682.14	1206.22	856.485	487.367	625.598	841.762	467.093	624.291	665.855						728.655	296.377
860.994	583.46	179.846	1002.55	503.236	414.218	351.679	1034.68	1134.71	541.586	1222.04	604.74	807.828	877.314	672.54	703.462	1033.44	960.032	427.848	691.803	879.396	512.733	496.212	830.355						721.946	268.812
794.48	504.879	355.956	949.595	779.34	646.718	257.356	1030.67	1122.67	573.028	1395.8	638.255	1039.2	788.089	729.752	690.403	872.615	841.578	486.824	579.716	959.306	452.85	553.977	838.573						745.068	261.969
887.305	723.911	431.116	971.26	670.41	624.578	334.446	1179.73	960.699	586.954	1400.29	556.071	1100.02	690.059	649.275	758.227	919.202	804.496	308.29	608.387	1132.56	692.482	523.221	791.894						762.703	268.903
817.072	711.546	499.412	993.202	742.817	522.707	477.795	1021.17	1157.14	443.874	1467.71	622.04	1261.61	700.6	830.37	776.896	880.743	611.899	394.224	709.827	1117.93	631.351	482.162	570.06						768.507	279.696
886.797	757.774	448.599	1004.86	706.825	483.352	299.662	966.389	1246.23	633.841	1539.35	629.595	1211.79	668.715	868.609	766.55	822.092	654.246	398.981	754.785	1023.71	584.336	387.745	614.801						764.984	295.822
646.707	726.186	475.586	988.417	883.492	532.128	105.985	1051.78	1153.69	556.198	1317.66	466.731	1066.86	587.35	847.779	693.261	773.572	760.275	632.731	762.308	937.423	584.279	368.676	706.837						734.413	269.922
602.134	742.391	481.165	1147.42	859.681	679.978	180.081	1025.73	1111.62	775.03	1397.11	416.215	941.123	617.035	899.403	600.976	725.526	777.627	554.098	652.96	922.855	440.596	491.478	594.524						734.865	271.107
833.403	825.058	732.714	1245.14	925.082	767.595	424.97	1103.41	1001.36	698.642	1380.81	473.586	1039.07	748.023	1058.03	490.471	939.897	797.736	407.902	719.486	775.813	474.747	562.123	591.401						792.352	260.069
1091.32	857.968	886.757	1249.93	867.669	697.28	350.569	1336.71	972.449	633.803	1404.14	608.509	1185.59	799.788	811.949	470.761	919.312	633.225	326.953	670.966	871.622	451.608	575.835	538.752						800.561	298.334
1021.15	737.745	1023.03	1447.03	808.739	597.896	351.868	1505.34	1004.14	570.285	1494.09	663.666	912.937	743.229	914.217	540.755	703.882	641.902	198.774	595.339	746.343	403.89	675.078	574.076						786.475	336.935
1293.75	986.612	872.401	1472.34	983.116	679.507	437.055	1551	1006.8	519.543	1518.25	513.961	729.761	624.096	1050.5	577.562	770.324	681.144	207.668	631.431	763.513	617.961	667.311	516.095						819.655	352.914
1296.1	1241.18	603.437	1332.11	1205.84	912.423	696.162	1640.99	971.785	693.543	1555.19	410.128	728.038	832.522	1237.22	656.73	566.522	796.54	243.508	690.702	734.644	767.736	685.173	634.711						880.539	355.412
1168.69	1177.52	397.36	1152.17	1304.87	590.45	594.853	1656.21	998.992	591.743	1570.24	561.523	733.065	1009.46	1416.38	701.747	562.392	878.211	298.332	807.741	850.347	951.047	675.663	558.976						883.666	364.443
1230.47	1094.38	358.449	1152.1	1442.16	696.682	770.052	1765.24	1008.88	667.034	1475.34	703.017	817.986	916.719	1309.93	724.261	508.291	828.666	551.236	970.003	956.851	807.117	736.843	884.423						932.339	332.657
1431.83	1016.02	495.594	1274.97	1533.98	587.261	714.251	1993.17	1084.64	750.216	1614.63	494.542	973.823	853.687	1670.81	1031.86	582.193	1288.1	583.124	1023.94	1152.33	847.345	855.942	1158.2						1042.19	400.961
1748.62	1121.82	466.336	1475.37	1477.03	658.967	864.132	2140.95	1034.29	866.965	1577.26	441.132	961.289	983.739	1897.26	783.426	574.292	1572.77	522.408	847.694	1560.18	722.834	1029.21	1495.23						1117.63	481.552
1648.5	1153.01	556.688	1692.74	1487.13	604.42	1191.24	2632.86	1132.15	945.161	1630.37	535.76	1066.53	920.738	1904.59	682.846	538.567	1875.72	689.737	625.807	1791.19	670.824	1037.59	1518.65						1188.87	557.348
1608.74	1092.85	609.899	1653.67	1537.65	573.66	1467.68	2511.46	1317.03	999.705	1626.35	488.332	1380.94	766.151	1998.28	874.867	570.374	1883.52	1049.89	415.613	1663.85	774.278	1043.03	1042.34						1206.26	539.035
1423.43	1121.54	685.991	1696.19	1445.04	579.925	1506.09	2393.87	1426.84	1026.93	1768.98	393.048	1751.73	975.862	1679.73	1001.87	706.808	1818.95	1379.66	525.742	1444.31	757.815	1102.7	689.548						1220.94	503.827
1314.08	1071.82	726.474	2155.79	1164.81	456.241	1396.38	2558.15	1666.72	1131.76	1956.3	266.12	1999.08	1528.94	1558.98	957.013	711.711	1618.6	1337.15	553.152	1199.9	624.682	982.591	678.263						1233.95	577.84
1272.41	1130.72	1079.39	1990.84	978.102	628.18	1465.65	2277.92	1879.39	1259.41	1988.67	357.89	1648.86	1797.9	1801.24	792.166	665.708	1451.32	1347.69	766.654	1090.91	724.938	951.858	774.503						1255.1	515.302
892.177	1337.25	1377.13	1843.98	911.391	667.136	1373.54	2060.63	2028.61	1486.88	1923.47	383.876	1481.47	1791.1	1866.67	799.289	546.92	1104.29	1266.92	833.092	851.944	754.07	854.938	789.759						1217.77	504.943
1154.49	1546.9	1584.08	2172.03	932.137	729.217	1367.12	2282.78	2260.3	1826.51	1973.26	301.289	1417.78	1746.36	2260.62	1072.62	578.818	1208.26	1077.6	755.352	741.378	809.21	834.991	880.394						1313.06	590.07
1281.11	1770.81	1275.11	2359.28	1052.87	797.782	1382.86	2537.13	2392.44	2396.25	2076.6	308.658	1277.4	1404.62	2608.16	1680.37	598.905	1110.94	896.612	841.054	883.604	724.647	792.632	862.126						1388	682.457
1676.01	1693.26	854.364	2325.21	966.07	960.041	1429.65	2191.31	2233.19	2768.95	2235.66	391.172	1448.15	1800.6	2345.98	2309.57	806.391	1025.18	943.801	802.132	1150.4	876.139	793.68	1055.41						1461.76	668.681
1747.34	1852.04	621.822	2625.19	1173.53	762.233	1417.48	1975.89	2047.52	3133.64	1912.1	717.546	1650.19	2106.69	1798.21	2179.2	965.76	1301.56	812.573	738.038	1467.24	897.401	769.76	906.335						1482.47	673.035
1712.05	1665.5	559.227	2771.88	1290.95	992.901	1290.95	1889.06	2241.91	3280.87	1771.96	1132.22	1392.79	2054.12	1447.88	1706.28	1298.29	1006.96	562.884	850.179	1865.58	781.97	843.99	859.278						1469.57	673.023
1740.1	1818.7	876.226	2601.1	1148.2	1169.26	1455.98	2099.91	2809.01	3486.94	1656.84	1815.86	1471.07	2265.92	1278.1	1063.67	1337.01	1043.78	461.452	861.513	2175.52	919.616	891.077	931.494						1557.43	725.245
1407.12	2026.06	1049.76	2285.62	1189.1	1312.3	1733.83	2392.89	3165.68	3684.11	1576.3	2792.91	1432.12	2446.2	1247.42	810.482	1115.24	1184.36	522.601	1036.9	2338.43	1024.18	1101.05	1124.83						1666.64	800.291
1379.04	1930.63	1131.9	2108.99	1216.16	1535.67	2113.9	2913.24	3333.63	3715	1753.75	3125.05	1621.59	2524.96	1165.66	843.434	987.309	1335.45	738.568	1284.25	2229.73	1215.15	1213.73	1279.12						1779	821.893
1497.83	2051.81	1132.86	1451.65	1236.78	1563.44	2126.95	3023.63	3248.46	3853.85	1973.74	3239.23	1380.1	2637.75	1235.27	975.568	1047.78	1465.64	736.412	1292.28	1827.48	1372.72	1432.67	1443.89						1801.99	821.049
1603.02	1781.95	1315.91	1541.21	1589.97	1391.27	2236.91	2439.25	2911.26	3703.94	1804.97	2799.36	1142.25	2810.81	1418.96	1116.26	1058.13	1606.41	711.252	1411.99	1532.65	1131.7	1532.76	1467.92						1752.51	711.588
1540.34	1453.23	1179.43	1727.89	1848.69	1532.61	2463.9	2343.83	2393.05	3335.55	1938.15	3043.74	971.997	2465.68	1454.58	1126.06	1193.4	1757.71	652.956	1649.5	1222.52	1063.95	1220.95	1478.59						1710.76	665.845
1349.6	1386.26	1250.15	2272.33	1869.73	1632.03	2802.67	2234.34	1968.33	2788.55	1820.41	2146.22	891.614	2245.14	1346.67	1147.09	971.77	1536.76	518.795	1743.33	996.966	844.65	843.541	1500.12						1587.79	618.167
1482.43	993.005	1428.53	2790.46	2211.76	1639.39	2789.53	2449.55	1385.01	2599.85	1854.02	1834.7	966.868	1936.83	1358.7	1093.19	957.595	1376.14	666.298	1672.34	833.945	894.741	651.831	1312.13						1549.12	648.749
1651.41	945.689	1396.75	3298.74	2478.91	2022.73	2436.01	2581.42	1278.36	2547.9	1583.54	1459.53	933.7	1899.18	1181.66	980.458	893.422	1202.88	839.002	1157.42	856.731	705.359	517.392	1204.22						1502.18	721.387
1681.76	924.62	1415.92	3921.43	2437.38	1793.42	2353.8	2527.31	1473.1	2440.19	1491.62	1305.83	941.164	1954.98	976.318	974.012	910.971	1250.98	810.6	1078.31	851.232	772.948	545.604	956.561						1491.25	785.527
1889.01	866.403	1268.98	3848.01	1964.46	1364.13	2396.37	2234.1	1679.44	2157.95	1595.06	1312.29	860.489	1882.58	999.906	918.953	892.563	1278.44	788.65	986.845	858.303	716.619	487.891	700.324						1414.49	753.24
1896.21	781.605	1350.72	3246.9	1844.67	1146.27	2185.35	1587.75	1506.05	1837.82	1568.75	1145.71	732.085	1718.38	1290.82	1045.71	853.975	1282.14	770.276	1108	930.797	687.831	508.301	425.103						1310.47	625.946
1841.54	679.041	1636.47	3281.83	2030.37	1170.67	1950.51	1251.68	1527.03	1713.3	2039.22	1133.99	873.303	1717.84	1649.26	1136.11	996.337	1164.42	704.073	1426.65	669.503	631.632	422.451	402.397						1335.4	655.047
1677.5	873.675	1489.64	3337.73	1925.01	1319.72	1829.07	1718.3	1383.42	1849.53	1713.98	1087.01	1023.18	1678.7	1852.72	1125.52	1289.87	1302.04	802.087	1338.01	563.513	643.352	501.711	379.163						1362.69	627.421
1703.43	957.944	1163.82	3121.01	1616.73	1365.22	1805.48	1869.75	1390.88	1778.4	1560.45	1048.88	755.552	1536.71	1871.5	1225.03	1442.23	1130.74	815.88	1122.33	685.111	787.715	398.768	467.443						1317.54	582.541
2085.34	914.378	897.272	2577.31	1459.42	1307.9	1503.06	1708.09	1525.26	1405.57	1447.29	1106.55	484.782	1440.54	1816.39	1440.22	1402.93	1137.55	715.548	1045.14	609.884	919.407	604.268	505.96						1252.5	511.142
2302.77	640.664	1009.92	2202.79	1422.55	1358.32	1290.54	1248.63	1528.25	1103.76	1262.7	1320.62	501.214	1445.28	1610.28	1246.32	1566	1279.87	604.128	866.153	560.711	1010.04	550.779	332.805						1177.71	498.847
2562.6	770.128	949.973	1722.94	1292	1321.89	1410.87	883.864	1526.61	935.432	1146.32	1319.45	469.091	1230.85	1391.48	1254.57	1611.4	1158.97	600.285	776.737	874.163	855.601	545.874	227.027						1118.26	487.34
2431.91	674.019	1130.22	1614.7	1010	1179.17	1400.16	867.916	1532.95	831.776	972.802	1360.47	491.353	1152.89	1440.73	1362.77	1447.34	1110.65	600.46	578.864	906.14	947.913	472.455	277.999						1074.82	468.034
2039.59	673.182	1038.26	1557.82	997.341	1278.2	1258.93	907.074	1376.58	655.42	1113.53	1257.16	585.127	1053.86	1469.16	1146.43	1188.67	1028.63	499.272	618.416	706.886	897.418	445.708	244.275						1001.54	407.372
1754.14	529.925	763.463	1448.3	1016.34	1269.52	1113.51	854.082	1317.04	670.773	1022.39	1252.26	670.048	981.031	1552.39	1029.08	1091.76	1149.53	508.28	646.918	718.287	1039.3	628.274	302.704						972.057	356.662
1368.57	508.188	446.367	1269.21	991.963	1351.86	1108.49	926.528	1231.78	687.794	1023.84	1324.36	639.641	1159.1	1713.85	957.242	1019.17	1079.71	650.642	651.48	617.766	1287	626.966	286.045						955.315	355.147
1191.45	619.294	508.646	1291.55	983.391	1310.67	911.196	900.002	1165.17	618.65	1052.83	1447.47	500.127	1348.61	1714.62	922.241	915.851	1182.17	786.328	681.078	594.546	1350.38	810.936	354.877						965.087	347.914
1206.08	627.673	577.951	1261.89	1012.48	1072.42	876.608	1034.6	1165.88	576.307	963.169	1121.85	541.257	1571.18	1978.7	976.098	944.082	1187.34	743.198	677.774	747.219	1280.63	821.722	514.862						978.373	347.322
1434.07	515.005	597.003	1300.37	827.089	1023.59	886.625	870.229	1098.06	580.631	1087.64	1073.56	580.568	1748.86	1916.83	879.825	1053.35	1136.36	517.795	582.965	673.019	1108.7	856.144	658.271						958.607	371.232
1369.72	654.769	611.287	1198.92	817.699	1104.35	786.834	847.686	866.017	600.915	1123.28	1076.82	558.533	1770.91	1586.36	896.33	1050.58	1158.34	294.3	511.17	496.309	1030.94	737.137	880.784						917.917	351.534
1413.14	669.271	517.543	1020.3	855.931	1165.22	985.602	814.453	802.538	499.233	1068.09	1021.8	540.011	1834.6	1348.06	1161.96	1018.41	1354.99	257.004	497.179	682.067	909.347	774.424	901.872						921.377	355.027
1215.65	871.808	670.282	1071.65	884.769	1229.72	958.76	945.161	932.122	576.734	1056.34	1075.34	517.382	1799.31	1242.6	1099.99	919.963	1405.53	384.251	530.551	671.563	863.691	525.922	931.067						932.507	322.884
1209.77	853.65	602.352	1225.65	824.913	1164.66	848.189	894.593	765.887	685.054	1239.85	1138.39	532.175	1508.18	1145.13	1081.52	753.094	1198.54	521.494	614.855	570.842	727.087	839.39	607.695						898.04	277.287
977.457	1047.1	631.253	1387.68	819.243	1104.65	994.579	933.106	810.163	651.077	1222.3	1279.06	438.431	1200.87	948.572	1141.04	622.615	1080.72	412.383	523.121	608.63	809.343	554.082	694.67						870.506	279.847
1111.52	968.848	366.549	1527.58	729.607	1173.43	1072.83	1001.85	676.159	731.969	1387.57	1089.97	492.897	1164.67	892.344	1117.58	558.166	1043.48	425.74	588.973	700.425	889	621.047	459.331						866.314	312.848
1343.45	1233.62	417.439	1469.08	880.628	1151.2	1098.57	1087.28	532.612	886.598	1368.51	953.653	525.791	1179.94	1078.73	1172.01	457.575	1229.58	355.475	637.812	816.663	857.415	725.822	476.053						913.98	334.161
1279.67	1285.99	433.746	1393.46	868.22	977.121	1182.5	1045.58	596.892	763.022	1230.94	945.403	529.52	1218.91	888.56	1110.96	426.723	1158.1	413.704	564.013	888.027	801.186	733.298	484.132						884.154	310.147
1206.23	1222.61	470.001	1166.2	858.658	1000.21	1234.96	959.212	610.861	677.199	1360.85	951.062	416.372	1078.29	823.148	1188.81	443.754	1099.06	344.911	546.358	794.244	948.559	531.306	481.946						850.617	311.448
1365.49	1295.03	501.807	1342.14	726.757	1103.75	1218.85	904.715	640.362	686.973	1302.42	883.112	436.716	1121.22	924.354	990.008	398.358	1217.28	334.33	597.476	866.087	906.066	758.019	521.606						876.789	320.508
1514.93	1136.99	447.913	1428.78	704.898	1073.85	1172.61	999.528	550.828	840.801	1278.83	972.222	393.027	1121.2	878.525	1048.49	524.931	1180.73	455.501	482.502	807.52	802.284	761.569	368.46						872.788	334.066
1497.35	1176.99	370.66	1338.48	846.182	1039.69	1252.45	1090.55	671.24	925.032	1302.63	868.288	340.882	1042.46	901.87	1158.39	590.99	1395.4	458.938	454.175	791.06	720.117	684.191	560.602						894.942	339.071
1643.43	1160.94	443.04	1270.61	878.688	998.023	1375.71	1127.92	644.54	1009.22	1303.07	758.844	338.979	1109.31	962.44	1157.31	749.77	1333.45	456.165	506.136	792.607	736.411	691.265	375.212						909.295	352.707
1717.61	1161.93	569.136	1246.36	951.181	860.496	1419.61	888.291	539.686	1192.63	1308.73	799.672	317.986	1006.64	903.408	1266.11	796.056	1276.42	478.444	560.16	965.007	743.638	739.701	404.656						921.398	352.138
1700.39	1107.26	417.168	1223.24	815.734		1391.76	1086.06	621.512	929.587	1383.72	923.149	282.023	919.011	1020.56	972.097	750.518		414.102	589.987	998.908	746.247	475.497	318.519						867.593	371.795
1585.16	1133.33	322.58	1191.28	779.576		1580.56	1102.44	677.687	833.378	1363.41	891.817	243.976	1117.19		1123.14	948.173		466.004	610.873	960.246	869.161	653.883	518.192						903.431	370.254
1543.96	1039.75	470.933	1112.48	810.833		1348.27	936.392	700.382	901.874	1423.01	867.267	282.385	1133.42		1114.4	984.072		541.634	424.464	908.851	918.958	572.018	482.305						881.793	339.646
1444.43	1004.83	511.43	1118.09	676.142		1511.2	947.462	784.695	889.242	1408.28	863.436	169.387			1071.97	1049.06		596.569	382.248	1148.14	813.13	664.048	408.964						873.137	362.896
1727.15	1005.55	639.686	1124.1	768.249		1440.01	866.029	649.937	1058.9	1610.41	730.98	221.691			1019.62	1005.95		422.294		992.327	777.329	623.533	270.134						892.309	405.099
1736.57	990.921		998.141			1450.54	936.238	651.08	1195.79	1624.42	802.097	251.715				1074.07				851.507	760.262	541.102	378.458						949.528	426.15
1865.81	934.362		1021.25			1221.96	772.109	680.994	1125.32	1584.13	733.939	396.085				1012.34				832.037	580.739	732.426	417.06						927.371	404.105
1755.29	1016.37		1015.66			1265.21	912.583	597.564	1059.33	1758.03	705.984	472.878				898.28				921.235	748.768		279.791						957.641	423.046
1697.76	912.639					1213.43	752.213	675.903	970.485	1674.7	865.362	490.042				727.379				953.478	686.894		271.155
1931.33	982.762					1213.27	747.47	849.374	861.163	1681.4		368.164				926.953				1023.41	635.535
	849.872					1392.1	823.475		746.648	1802.22		452.674				823.098				917.986	580.768
						1162.26				1749.3		460.067				763.59				958.067	653.556
						1154.2				1749.46		408.195				827.773				893.032
										1638.88		376.844
										1719.1		340.488
										1818.59		327.857
										1735.87		391.189

## Sheet: YSM3381 ras1D scd2D average
cell1	cell2	cell3	cell4	cell5	cell6	cell7	cell8	cell9	cell10	cell11	cell12	cell13	cell14	cell15	cell16	cell17	cell18	cell19	cell20	cell21	cell22	cell23	cell24						average	st dev
														917.168
														1044.13
														1081.66
														1222.11							404.188								813.148	578.357
982.11	861.802								871.732					1273.68							477.209								893.306	285.991
999.088	951.159								741.436				883.54	1104	981.779						524.945	773.409							869.92	183.462
804.073	1041.32		780.358						820.749				677.213	1154.79	954.462					956.971	421.413	756.394							836.775	205.542
894.742	1039.29		735.981						857.772				713.297	1229.3	1282.28					957.384	353.324	850.224	1083.51						908.827	259.806
1078.08	1045.31		718.635			1158.3		903.471	791.657	1062.88	547.892		790.48	1237.88	1189.9					944.027	374.514	645.631	1115.54						906.947	255.429
814.085	1167.7	1090.05	733.381			1037.3		933.371	1002.89	1257.41	523.861		703.635	1191.16	937.174					894.021	513.48	668.887	1203.28						916.981	239.114
734.505	1000.7	1060.25	569.557	1090.72		1078.23		813.392	794.115	1429.06	651.001		861.441	1267.48	1128.83	977.139			492.653	880.281	637.777	695.499	1098.97						908.506	248.454
675.642	977.092	1027.58	608.31	1047.1		1085.64	968.95	801.313	815.978	1354.45	604.593	879.774	764.737	1296.74	1049.25	872.456	764.333		579.17	895.285	695.668	749.94	1196.31						895.923	218.359
701.737	1046.75	1135.85	668.776	1006.13		1146.12	850.142	790.707	1039.41	1276.97	623.726	868.673	630.322	1296.8	1107.69	911.363	837.808		584.926	804.104	519.019	747.35	1107.69						895.548	228.033
651.335	965.045	935.318	730.306	1052.57		1063.36	827.423	647.607	846.375	1331.11	641.745	1082.94	701.776	1217.1	1152.22	1019.79	735.944		599.126	790.019	510.107	659.83	995.994						870.774	223.755
658.767	1018.87	928.478	717.016	1113.05		1151.31	1051.4	725.188	713.797	1288.81	656.927	823.611	715.811	1312.11	764.394	957.267	678.287		718.192	732.239	563.882	644.649	1108.82						865.585	223.705
671.638	837.712	630.991	667.537	1061.23		1061.96	820.441	661.734	825.986	1308.86	732.875	848.271	879.091	1085.93	1090.47	868.329	640.096	550.341	657.974	751.474	638.896	733.742	1088.47						831.046	198.372
716.468	936.906	724.126	624.497	1011.14	1702.59	1022.51	1201.48	645.026	775.297	1325.25	755.521	797.657	756.434	995.003	1020.62	848.328	757.527	824.625	727.722	766.871	642.625	737.71	978.744						887.278	247.787
862.177	864.834	926.135	689.431	1081.14	1589.68	1057.06	1001.84	457.897	638.971	1412.64	582.914	755.399	827.432	1107.5	937.406	936.241	858.311	693.214	716.091	864.266	482.682	848.961	946.846						880.794	258.74
707.134	876.233	1126.48	728.184	1315.15	1624.09	1277.43	1036.61	388.106	715.883	1335.61	663.246	777.208	904.212	989.269	830.652	897.948	783.825	831.659	755.338	850.955	461.527	881.348	894.105						902.175	278.192
846.546	925.759	974.735	856.666	1178.96	1651.82	1244.09	923.113	445.399	673.887	1342.47	696.824	781.986	879.034	982.604	1036.8	1053.35	711.278	526.541	812.038	836.34	598.883	883.331	888.659						906.296	264.43
623.36	980.718	1032.32	916.829	1313.65	1743.39	1126.23	904.85	452.778	555.567	1281.11	514.835	805.912	852.572	1004.15	952.052	1144.81	864.793	483.334	761.993	925.766	596.591	830.531	732.506						891.694	298.484
752.922	797.939	1032.22	898.479	1062.26	1660.55	1216.22	802.367	524.404	615.833	1455.34	599.441	991.517	656.205	892.561	789.741	1095.42	887.846	594.574	850.062	888.561	495.628	814.501	763.057						880.735	278.14
824.136	780.833	967.288	1101.74	1180.18	1638.52	1104.78	920.753	473.037	710.842	1323.72	701.441	698.488	641.201	940.908	772.665	1001.89	789.226	742.258	790.108	740.85	477.358	899.944	819.033						876.716	259.689
883.175	699.218	1016.41	1405.18	1205	1757.91	991.17	826.119	485.037	685.476	1388.46	546.081	900.744	1019.86	832.657	916.302	1092.64	810.275	760.712	674.679	644.024	596.634	755.082	813.196						904.419	298.864
916.222	737.702	1084.08	1174.38	1235.97	1669.49	921.433	935.211	352.699	710.636	1409	652.242	700.216	944.2	786.112	578.257	925.463	711.427	618.183	877.142	869.99	805.129	850.099	767.131						884.684	279.538
1119.61	669.364	974.049	1241.62	1189.2	1523.69	932.004	815.491	442.157	644.036	1296.42	627.048	624.592	729.069	708.321	617.964	877.619	625.734	585.909	853.973	948.159	711.978	1084.37	835.119						861.562	267.797
1079.1	632.294	914.571	1126.72	1112.27	1575.5	835.538	769.912	481.096	618.835	1464.13	589.505	754.508	850.85	697.711	723.064	882.164	748.786	517.43	967.849	966.93	788.492	1063.16	866.279						876.112	267.672
1057.04	503.656	857.32	1237.19	1118.74	1469.27	760.079	638.43	327.451	563.593	1290.32	602.334	686.284	810.354	864.272	736.175	851.76	679.194	535.844	986.235	915.014	642.251	877.605	687.437						820.743	269.755
1040.4	529.009	840.727	1569.95	1075.81	1593.76	738.948	592.959	266.102	831.386	1340.29	702.138	701.822	794.153	873.579	711.96	949.734	630.149	657.255	1152.45	771.671	565.806	778.651	831.973						855.862	313.944
957.159	679.664	769.658	1511.51	1024.91	1598.96	742.497	704.789	274.008	712.304	1665.24	681.728	872.204	750.89	725.155	570.805	775.11	771.402	536.793	1076.9	982.138	547.204	1050.89	935.179						871.546	333.833
957.025	557.982	942.751	1281.15	1007.32	1309.83	692.33	644.925	256.138	639.23	1373.57	741.613	875.572	811.917	890.121	637.116	985.98	867.704	520.663	987.968	941.552	602.979	765.682	859.446						839.607	259.317
1101.35	575.319	940.214	1168.25	976.712	1330.44	886.274	728.981	404.873	643.994	1177.59	771.396	823.571	832.925	838.459	726.877	915.443	811.923	587.157	956.276	962.024	678.311	763.099	945.595						856.128	211.123
1149.45	555.247	893.294	1078.9	1019.99	1345.34	751.06	821	395.11	544.015	1221.54	695.473	972.203	758.522	910.234	1018.19	783.091	881.037	581.133	983.415	883.317	785.616	628.563	1203.4						869.13	237.681
951.26	492.692	976.083	983.338	1001.09	1200.91	699.749	783.648	359.338	499.195	1433.76	579.148	1015.19	921.596	635.097	853.499	961.365	798.905	540.034	888.507	949.984	746.536	804.821	969.14						835.204	241.856
1122.04	520.122	959.375	972.437	824.626	1314.24	768.429	924.189	285.413	550.734	1425.2	621.895	886.986	799.719	556.79	827.002	1088.53	695.402	417.096	806.107	735.764	624.187	827.545	838.041						807.994	264.753
1221.45	522.259	987.25	1139.65	1054	1208.72	697.954	956.159	277.23	654.903	1438.75	763.591	1078.12	749.745	762.468	1036.84	876.796	725.582	503.169	838.83	835.077	626.219	757.101	921.196						859.711	261.771
1149.74	511.227	1046.79	924.408	1002.92	987.604	826.081	855.885	374.942	784.594	1352.87	711.577	1259.57	777.158	629.023	1150.27	891.669	792.474	571.015	834.003	985.976	676.595	722.807	853.93						861.38	233.184
1067.81	493.061	1097.05	934.16	897.617	1046.51	922.86	824.932	379.502	741.992	1347.55	636.539	1477.85	995.922	583.57	1126.69	954.084	854.863	457.755	796.921	899.297	751.807	795.599	950.123						876.419	260
1013.54	504.755	953.674	1069.89	1136.13	1046.62	981.092	928.255	363.791	817.379	1359.97	574.982	1402.17	1056.19	783.664	950.761	984.593	977.364	445.944	777.801	869.375	926.194	846.582	735.416						896.088	251.53
953.491	567.648	947.794	1160.27	1064.11	1028.23	929.307	685.776	359.398	832.415	1548.09	679.053	1292.08	875.791	733.454	1146.56	1052.18	946.768	490.563	832.208	960.555	861.377	780.546	734.393						894.252	257.547
1127.68	533.43	1003.56	988.335	1129.66	1101.32	895.586	737.983	378.798	897.123	1401.96	491.053	1352.28	821.703	629.761	1015.77	1015.01	963.588	402.015	805.375	794.572	874.729	639.397	882.597						870.137	267.439
1092.5	447.798	903.908	923.362	1003.35	1081.63	803.801	920.249	454.897	725.968	1570.2	474.931	1413.86	789.405	751.496	978.505	1085.04	1006.04	408.693	882.888	884.465	804.675	710.083	976.865						878.942	278.663
1086.13	657.229	771.305	868.693	1107.28	1038.61	852.273	946.429	527.903	639.139	1544.61	634.108	1338.74	610.323	824.446	878.729	1123.44	990.183	458.089	917.628	997.257	755.857	771.137	1044.62						891.007	253.025
1034.36	740.913	800.919	887.328	998.809	1035.78	943.527	990.871	343.389	599.58	1601.09	781.257	1376.08	488.311	704.388	915.443	1068.44	1076.69	469.863	978.013	960.871	901.1	829.637	1056.76						899.309	273.141
990.063	602.338	894.585	779.651	1085.11	968.616	895.642	1021.55	425.643	734.159	1660.45	819.254	1352.34	497.981	701.631	1067.3	1245.83	903.815	537.99	826.481	887.075	954.278	863.797	998.281						904.744	272.308
1049.86	494.111	890.276	961.4	1073.24	954.979	1157.93	1070.65	371.993	776.815	1560.41	866.252	1465.92	641.594	684.046	894.912	1002.42	1001.74	571.791	821.643	758.326	844.268	871.739	989.511						907.326	267.85
989.108	620.599	887.466	970.007	1083.62	837.66	1150.01	1106.11	358.869	746.259	1708.75	992.638	1513.61	717	744.612	943.447	1030.81	1133.36	508.162	846.594	824.761	750.787	777.289	995.539						926.544	288.321
961.668	719.513	811.005	956.077	919.296	990.767	1256.27	1038.15	425.502	766.814	1555.26	841.299	1485.39	626.178	744.571	1072.51	1028.55	1219.3	481.321	841.855	888.662	886.885	699.21	990.867						925.288	270.267
817.598	662.743	825.852	975.854	942.314	1117.25	1411.11	1050.2	478.1	724.793	1626.03	993.706	1482.41	749.627	794.936	1062.26	940.04	1184.62	617.197	876.672	651.661	956.475	670.666	1090.06						945.923	281.068
911.561	777.425	858.536	940.877	969.525	1168.66	1183.57	953.267	442.423	814.903	1768.34	1091.09	1562.87	661.384	753.266	992.089	1011	1239.3	677.445	1087.85	818.748	876.166	837.015	1163.73						981.71	283.228
1007.5	769.004	839.412	921.963	959.939	1224	1325.93	866.637	394.938	858.478	1870.03	1095.19	1560.14	781.689	748.787	929.574	779.006	1244.68	694.7	1206.11	798.184	966.589	1011.18	1106.8						998.353	305.061
828.448	799.171	939.919	978.176	913.001	1320.72	1500.47	1008.65	476.953	786.847	1680.24	1008.85	1695.79	755.065	679.346	921.94	749.622	1105.42	679.908	1021.27	558.148	810.795	991.975	1161.94						973.861	315.354
1009.79	781.935	909.207	1054.15	873.846	1080.53	1661.36	917.086	481.617	798.41	1710.78	1007.35	1451.41	667.104	582.211	964.241	1086.21	1248.38	597.879	1012.78	475.326	732.168	738.116	1094.52						955.683	325.638
961.431	800.981	901.908	1209	760.49	863.663	1487.2	969.856	434.837	865.31	1770.65	1025.17	1579.43	625.374	509.103	943.526	848.282	1122.81	529.034	1108.25	545.918	726.776	801.675	1059.63						935.43	333.379
985.26	828.356	1022.11	1179.78	890.952	907.619	1378.55	940.446	430.55	831.712	1952.19	974.711	1605.3	705.525	557.804	1020.21	666.117	1058.91	436.705	1142.71	577.509	694.225	829.006	1134.56						947.951	351.744
1096.78	606.264	1007.53	1344.87	884.795	979.54	1247.63	892.087	509.597	825.412	1751.86	953.7	1470.99	517.78	565.803	894.641	790.145	1078.37	486.467	1110.83	585.11	639.528	1016.45	1323.83						940.834	330.469
1107.91	627.021	886.804	1197.41	891.423	852.167	1199.87	966.523	373.039	575.231	1536.45	990.705	1362.99	639.518	503.229	858.94	934.376	1125.14	525.331	1093.32	545.232	633.82	855.154	1124.33						891.914	296.205
1022.4	799.857	887.096	1120.28	920.529	1003.88	1136.65	918.096	439.865	447.158	1659.26	1005.67	1493.38	644.254	495.769	762.458	958.68	1086.13	521.991	1064.13	636.236	604.05	935.192	1083.94						901.956	305.425
1151.83	816.677	896.645	1205.1	856.524	948.801	1118.87	818.945	539.972	582.94	1501.65	966.018	1330.99	681.663	586.167	913.625	844.449	1067.03	594.338	1012.6	534.096	557.963	911.919	1088.24						896.961	261.61
1290.48	986.746	888.403	1144.34	951.34	1008.71	1073.67	848.635	468.015	570.79	1709.41	919.553	1412.64	722.702	608.797	1041.7	1038.85	1256.5	639.249	1143.85	455.558	671.344	920.083	1146.5						954.911	304.257
1179.8	999.45	926.037	1212.91	961.523	967.143	1191.49	802.445	503.17	573.581	1572.9	1030.96	1354.08	707.909	371.782	1057.6	994.817	905.439	612.222	1086.04	535.078	631.291	1110.33	939.818						926.159	289.804
1188.81	907.93	1121.62	1142.51	848.913	975.056	1181.99	836.321	489.28	440.467	1653.49	1085.01	1411.06	741.642	527.549	1074.37	864.496	629.877	682.706	1042.63	599.358	765.649	1218.59	849.237						928.273	298.951
1270.6	836.856	1215.08	985.766	822.722	1033.42	1206.64	900.462	331.291	381.474	1639.82	1289.94	1376.26	909.638	605.581	1272.9	938.254	820.95	544.219	1276.8	559.194	749.414	1058.08	812.648						951.584	329.291
1207.96	869.755	1140.97	791.025	648.835	1196.96	1325.61	902.489	317.254	538.845	1400.48	1232.8	1412.72	852.027	480.959	1133.83	1081.57	1016.41	686.247	1230.91	388.941	594.82	832.038	844.5						921.997	321.473
1160.24	1011.92	1095.83	723.998	578.347	1263.63	1289.99	911.738	364.228	586.616	1266.22	1242.17	1258.05	932.288	666.443	1105.21	1088.15	763.982	755.033	1086.68	568.201	544.712	701.95	618.377						899.333	284.717
1281.77	838.482	1162.42	717.424	501.631	1278.7	1400.95	839.623	308.185	463.522	1446.08	1203.6	1384.58	928.709	781.649	882.238	1157.67	749.537	694.121	982.395	556.911	649.635	684.318	542.163						893.179	328.474
1259.84	953.13	1145.32	714.656	516.559	1127.78	1425.28	779.292	348.584	381.189	1583.47	1190.71	1380.97	1035.55	763.304	1003.89	1091.22	796.218	747.577	970.373	632.092	627.723	862.46	683.462						917.527	321.86
1232.14	1018.53	1242.99	766.186	573.066	1138.46	1228.63	877.282	385.186	361.807	1472.45	1045.71	1296.73	910.637	700.393	972.656	917.696	933.668	666.854	1121.47	732.717	563.626	1021.29	574.135						906.429	295.202
1267.34	1172.88	1422.96	709.822	696.162	1152.22	1096.61	1096.3	388.493	363.19	1673.36	1128.64	1204.7	977.24	836.137	991.15	963.278	1005.63	809.67	938.877	667.537	539.544	876.394	618.755						941.538	313.454
1200.76	1263.03	1429.64	737.473	739.372	1343.3	1107.27	1066.07	251.911	460.793	1689.38	1103.68	1164.26	1196.65	980.361	1096.46	1144.98	916.694	933.843	949.104	717.563	718.733	896.934	660.269						990.355	315.814
1126.38	1290.48	1295.59	617.757	692.642	1334.98	1202.29	1067.74	442.055	502.142	1699.15	1039.99	1363.63	1032.62	966.479	1062.81	975.989	1198.33	950.545	985.546	733.181	815.356	809.899	684.153						995.405	299.07
1151.92	1281.63	1321.87	735.88	903.047	1311.79	1004.05	1038.69	412.528	517.71	1706.74	1037.07	1545.22	1163.43	768.817	1063.07	1158.68	1087.8	822.443	931.868	643.949	699.014	830.967	718.89						994.045	311.869
1191.69	1342.29	1301.14	570.069	827.089	1423.62	1098.2	1199.46	411.729	519.222	1566.17	1092.7	1359.16	1218.44	815.141	1267.76	1119.85	1043.18	830.966	928.231	552.075	710.986	849.452	719.961						998.275	317.071
1167.62	1421.14	1336.97	536.425	740.062	1559.31	1272.58	1172.1	520.756	539.176	1489.71	896.711	1432.71	1202.09	892.718	988.317	1144.76	926.041	846.892	909.17	577.02	672.331	1002.31	571.064						992.416	328.201
1125.75	1047.77	1293.09	599.322	718.469	1701.24	1135.04	1168.57	584.142	579.631	1500.85	910.268	1478.72	1231.44	1138.56	972.576	1110.28	1100.98	856.524	910.807	636.503	762.134	1226.48	737.75						1021.95	305.139
910.372	1101.07	1372.84	732.051	938.039	1427.17	1159.56	1123.97	511.095	428.289	1468.07	853.816	1609.86	1083.84	1100.58	958.155	1044.18	1143.8	806.889	884.816	658.34	821.331	1124.22	730.31						999.694	292.171
922.202	1176.58	1390.74	553.671	1039.28	1522.03	1353.97	1035.44	551.368	546.392	1467.99	792.352	1612.29	1137.53	986.658	918.201	1032.4	1083.76	823.73	853.743	579.855	906.096	820.575	666.346						990.551	312.551
1112.47	1190.56	1368.68	627.674	1135.74	1600.78	1200.36	1181.96	688.516	577.457	1351.97	916.906	1519.34	1125.57	1125.01	870.896	940.748	1037.95	959.673	954.931	803.753	784.541	747.138	900.357						1030.12	267.508
1105.55	1282.28	1354.01	816.578	1135.93	1517.03	1252.62	1108.78	745.989	618.202	1260.82	824.622	1490.32	1099.64	1061.22	976.626	809.592	972.399	832.277	1080.46	921.867	650.006	919.011	914.07						1031.25	243.676
978.861	1182.49	1322.81	832.759	1038	1531.52	1155.3	1169.4	802.377	611.081	1172.66	953.94	1468.78	1101.39	1014.13	943.571	904.773	1150.8	640.754	734.949	475.828	798.698	834.678	869.791						987.056	259.181
1128.44	1174.39	1225.37	854.26	962.498	1722.5	1252.42	1217.11	891.679	616.211	1303.99	995.165	1577.79	982.498	861.075	878.955	1063.07	989.111	1005.95	833.138	536.392	862.567	899.918	1119.61						1039.75	265.801
1177.87	1155.51	1337.98	882.285	1019.25	1526.49	1346.09	1065.18	841.868	585.874	1376	1088.47	1456.04	1014.81	1039.6	820.2	1297.15	930.345	911.65	843.784	645.941	915.273	941.303	1164.98						1057.66	245.131
1232.85	1347.94	1303.98	742.1	1193.8	1507.99	1042.26	987.765	936.733	786.149	1362.82	908.416	1492.79	1239.94	1354.3	911.777	1095.14	963.185	889.357	705.024	461.392	995.185	644.385	1160.04						1052.72	275.08
1202.19	1208.12	1422.77	909.725	1007.33	1701.03	1036.32	1263.09	968.602	808.356	1198.53	874.032	1586.5	1153.45	1303.01	870.656	891.903	925.442	774.282	622.72	765.298	904.736	717.572	1144.53						1052.51	272.776
1182.85	1194.48	1514.27	1037	994.319		1098.67	1340.32	1109.06	601.17	1291.65	847.342	1694.73	1166.14	1288.42	903.048	897.539	917.611	852.412	601.22	517.385	884.604	956.992	890.596						1033.99	284.159
1130.51	1362.38	1451.15	1117.76	963.619		1102.1	1184.2	1057.09	748.12	1209.53	855.1	1686.52	1097.49	1362.62	933.597	897.95	760.476		906.127	751.353	1029.07	932.791	1010.56						1070.46	238.49
897.576	1247.12	1492.27	1115.18	1078.12		964.309	1116.18	1118.23	796.37	1208.01	859.265	1756.27	1008.97	1190	890.212	961.43	810.639		897.26	1014.89	938.34	1022.77	1041.4						1064.76	223.457
991.804	1318.38	1458.77	1239.31	1039.8		1065.29	1166.07	1137.95	711.744	1014.88	834.735	1720.42	1172.25	1134.65	759.635	997.645	705.857		876.925	914.304	1048.41	922.481	1107.19						1060.84	239.47
977.339	1341.24	1409.1	1204.96	1115.14		1068.11		1115.62	717.491	1065.17	866.975	1681.25	1067.58	1103.22	760.44	1000.52	806.316		971.947	951.56	1186.03	923.785	1234.29						1074.67	225.269
979.408	1255.31	1495.17	1192.05			1092.99		1188.9	793.273	1140.49	881.896		1124.55	1003.46	937.058	1043.27			738.907	1047.85	1144.81	1030.49	1219.02						1072.72	177.39
1155.5	1450.18		1328.23			1132.26		1063.46	865.448	1028.55	751.9		1097.39	810.651	1007.21				833.688	819.465	1255.84	1118.99	1283.06						1062.61	206.434
1233.95	1484.06		1552.17			1050.71			786.746	1023.26	727.643		1248.01	1004.1	1010.83				832.615	896.325	1089.64	879.803	1043.68						1057.57	237.816
1158.69	1443.1		1677.68						916.924				1207.13	920.777	1045.63					1154.92	1163.18	1134.71	1008.71						1166.5	224.244
1176.97	1517.88								811.804				977.415	758.217	1137.32					1099.42	1117.11	1204.83							1089	225.564
1082.13	1374.78								805.409				1002.13	1096.12	1235.83					1170.62	1177.19	1062.41							1111.85	158.803
1070.41	1448.06												1113.74	880.941	991.038					1041	972.782	974.266							1061.53	171.423
988.893	1480.88													875.008	742.183					1033.46	1169.49								1048.32	256.631
929.342	1390.05													835.649															1051.68	296.76
	1458.88													692.849															1075.86	541.663
														774.11

## Sheet: results all
7599.96			1692.66			1801.99
YSM3378			YSM3379			YSM3380			YSM3381
wt			scd2D			ras1D			ras1D scd2D
average	st dev		average	st dev		average	st dev		average	st dev
632.133	114.836
650.384	259.143
830.756	220.34
768.781	188.264								813.148	578.357
697.412	240.204								893.306	285.991
581.301	226.928								869.92	183.462
564.705	242.298								836.775	205.542
589.497	240.488								908.827	259.806
591.552	207.966								906.947	255.429
538.99	190.086								916.981	239.114
527.889	241.484					698.36	323.341		908.506	248.454
536.086	251.202		617.151	272.88		676.5	309.173		895.923	218.359
542.306	278.074		662.392	322.577		679.861	303.499		895.548	228.033
562.552	242.708		660.884	308.406		702.884	347.848		870.774	223.755
587.225	242.313		656.633	281.567		715.13	313.128		865.585	223.705
608.604	247.358		708.362	292.281		721.479	273.816		831.046	198.372
646.316	289.294		709.638	314.654		757.375	300.046		887.278	247.787
724.315	320.343		679.674	312.848		731.414	337.333		880.794	258.74
764.614	407.652		716.273	266.018		728.655	296.377		902.175	278.192
846.71	463.666		732.046	278.462		721.946	268.812		906.296	264.43
928.682	563.777		744.181	291.753		745.068	261.969		891.694	298.484
1028.78	728.623		713.182	306.778		762.703	268.903		880.735	278.14
1146.52	791.316		709.9	268.011		768.507	279.696		876.716	259.689
1329.2	917.016		706.036	251.345		764.984	295.822		904.419	298.864
1547.09	1025.5		749.414	229.225		734.413	269.922		884.684	279.538
1761.58	1091.1		765.516	246.765		734.865	271.107		861.562	267.797
1987.72	1113.54		786.814	276.088		792.352	260.069		876.112	267.672
2292.73	1222.33		774.285	239.861		800.561	298.334		820.743	269.755
2743.16	1379.88		782.923	241.441		786.475	336.935		855.862	313.944
3271.21	1671.81		815.704	247.793		819.655	352.914		871.546	333.833
3856.46	1854.06		813.632	275.007		880.539	355.412		839.607	259.317
4411.5	1851.38		811.881	287.573		883.666	364.443		856.128	211.123
4874.12	1956.2		863.277	323.468		932.339	332.657		869.13	237.681
5315.28	2300.64		866.749	312.29		1042.19	400.961		835.204	241.856
5725.49	2741.3		919.196	319.991		1117.63	481.552		807.994	264.753
6236.62	2861.11		989.265	332.27		1188.87	557.348		859.711	261.771
6709.38	2809.6		1018.7	356.55		1206.26	539.035		861.38	233.184
7302.77	3043.32		1032.33	353.602		1220.94	503.827		876.419	260
7599.96	3280.67		1037.84	315.674		1233.95	577.84		896.088	251.53
7458.63	3486.03		1060.19	285.527		1255.1	515.302		894.252	257.547
7081.16	3306.06		1049.6	309.505		1217.77	504.943		870.137	267.439
6780.23	2898.07		1068.6	318.991		1313.06	590.07		878.942	278.663
6539.6	2802.8		1090.3	312.402		1388	682.457		891.007	253.025
6181.23	2851.88		1111.16	300.68		1461.76	668.681		899.309	273.141
5869.83	3287.55		1147.55	344.534		1482.47	673.035		904.744	272.308
5455.15	3437.53		1184.74	341.644		1469.57	673.023		907.326	267.85
4901.62	3162.89		1189.58	331.617		1557.43	725.245		926.544	288.321
4258.67	2626.94		1217.11	330.195		1666.64	800.291		925.288	270.267
3546.13	2031.15		1234.93	345.884		1779	821.893		945.923	281.068
3073.28	1676.42		1272.08	346.69		1801.99	821.049		981.71	283.228
2676.77	1450.48		1343.22	390.256		1752.51	711.588		998.353	305.061
2350.72	1260.25		1356.59	364.445		1710.76	665.845		973.861	315.354
2105.57	1103.25		1378.88	363.48		1587.79	618.167		955.683	325.638
1849.52	932.198		1413.57	372.344		1549.12	648.749		935.43	333.379
1603.09	767.667		1504.62	373.234		1502.18	721.387		947.951	351.744
1436.65	638.996		1595.02	414.405		1491.25	785.527		940.834	330.469
1301.78	514.107		1680.26	418.216		1414.49	753.24		891.914	296.205
1161.86	495.122		1692.66	408.427		1310.47	625.946		901.956	305.425
1065.49	484.472		1521.3	375.227		1335.4	655.047		896.961	261.61
1018.87	481.203		1446.91	371.64		1362.69	627.421		954.911	304.257
939.956	442.129		1351.88	356.854		1317.54	582.541		926.159	289.804
855.842	367.959		1336.72	349.362		1252.5	511.142		928.273	298.951
821.004	362.886		1336.75	384.289		1177.71	498.847		951.584	329.291
825.07	381.398		1293.05	393.071		1118.26	487.34		921.997	321.473
826.513	392.552		1231.02	361.53		1074.82	468.034		899.333	284.717
838.118	401.529		1225.7	399.804		1001.54	407.372		893.179	328.474
823.01	364.79		1171.53	386.586		972.057	356.662		917.527	321.86
814.673	336.242		1135.84	407.219		955.315	355.147		906.429	295.202
813.423	297.81		1069.96	431.042		965.087	347.914		941.538	313.454
785.298	274.675		1074.9	400.024		978.373	347.322		990.355	315.814
793.001	260.644		1068.22	374.344		958.607	371.232		995.405	299.07
790.069	311.963		1055.55	369.023		917.917	351.534		994.045	311.869
787.52	319.82		1043.07	385.31		921.377	355.027		998.275	317.071
812.564	335.537		1012.92	378.878		932.507	322.884		992.416	328.201
782.886	379.288		952.417	386.983		898.04	277.287		1021.95	305.139
766.591	434.625		967.389	347.678		870.506	279.847		999.694	292.171
975.291	530.677		946.716	311.374		866.314	312.848		990.551	312.551
634.035	0		971.637	344.63		913.98	334.161		1030.12	267.508
			953.586	350.278		884.154	310.147		1031.25	243.676
			925.731	300.829		850.617	311.448		987.056	259.181
			922.583	279.156		876.789	320.508		1039.75	265.801
			923.042	270.885		872.788	334.066		1057.66	245.131
			917.415	273.326		894.942	339.071		1052.72	275.08
			921.703	264.583		909.295	352.707		1052.51	272.776
			931.842	241.836		921.398	352.138		1033.99	284.159
			863.754	262.09		867.593	371.795		1070.46	238.49
			830.801	272.011		903.431	370.254		1064.76	223.457
			821.596	251.439		881.793	339.646		1060.84	239.47
			828.366	291.669		873.137	362.896		1074.67	225.269
			825.867	299.365		892.309	405.099		1072.72	177.39
			791.944	264.481		949.528	426.15		1062.61	206.434
			807.166	264.134		927.371	404.105		1057.57	237.816
			846.797	255.317		957.641	423.046		1166.5	224.244
			887.799	234.756					1089	225.564
			856.593	233.092					1111.85	158.803
			851.916	263.328					1061.53	171.423
			826.713	249.388					1048.32	256.631
			837.86	260.981					1051.68	296.76
			844.048	272.138					1075.86	541.663
			835.422	263.005
			864.88	260.969

## Sheet: aligned max
YSM3378			YSM3379			YSM3380			YSM3381
wt			scd2D			ras1D			ras1D scd2D
average	st dev		average	st dev		average	st dev		average	st dev
			617.151	272.88					813.148	578.357
			662.392	322.577					893.306	285.991
			660.884	308.406					869.92	183.462
			656.633	281.567					836.775	205.542
			708.362	292.281					908.827	259.806
			709.638	314.654					906.947	255.429
			679.674	312.848					916.981	239.114
			716.273	266.018		698.36	323.341		908.506	248.454
632.133	114.836		732.046	278.462		676.5	309.173		895.923	218.359
650.384	259.143		744.181	291.753		679.861	303.499		895.548	228.033
830.756	220.34		713.182	306.778		702.884	347.848		870.774	223.755
768.781	188.264		709.9	268.011		715.13	313.128		865.585	223.705
697.412	240.204		706.036	251.345		721.479	273.816		831.046	198.372
581.301	226.928		749.414	229.225		757.375	300.046		887.278	247.787
564.705	242.298		765.516	246.765		731.414	337.333		880.794	258.74
589.497	240.488		786.814	276.088		728.655	296.377		902.175	278.192
591.552	207.966		774.285	239.861		721.946	268.812		906.296	264.43
538.99	190.086		782.923	241.441		745.068	261.969		891.694	298.484
527.889	241.484		815.704	247.793		762.703	268.903		880.735	278.14
536.086	251.202		813.632	275.007		768.507	279.696		876.716	259.689
542.306	278.074		811.881	287.573		764.984	295.822		904.419	298.864
562.552	242.708		863.277	323.468		734.413	269.922		884.684	279.538
587.225	242.313		866.749	312.29		734.865	271.107		861.562	267.797
608.604	247.358		919.196	319.991		792.352	260.069		876.112	267.672
646.316	289.294		989.265	332.27		800.561	298.334		820.743	269.755
724.315	320.343		1018.7	356.55		786.475	336.935		855.862	313.944
764.614	407.652		1032.33	353.602		819.655	352.914		871.546	333.833
846.71	463.666		1037.84	315.674		880.539	355.412		839.607	259.317
928.682	563.777		1060.19	285.527		883.666	364.443		856.128	211.123
1028.78	728.623		1049.6	309.505		932.339	332.657		869.13	237.681
1146.52	791.316		1068.6	318.991		1042.19	400.961		835.204	241.856
1329.2	917.016		1090.3	312.402		1117.63	481.552		807.994	264.753
1547.09	1025.5		1111.16	300.68		1188.87	557.348		859.711	261.771
1761.58	1091.1		1147.55	344.534		1206.26	539.035		861.38	233.184
1987.72	1113.54		1184.74	341.644		1220.94	503.827		876.419	260
2292.73	1222.33		1189.58	331.617		1233.95	577.84		896.088	251.53
2743.16	1379.88		1217.11	330.195		1255.1	515.302		894.252	257.547
3271.21	1671.81		1234.93	345.884		1217.77	504.943		870.137	267.439
3856.46	1854.06		1272.08	346.69		1313.06	590.07		878.942	278.663
4411.5	1851.38		1343.22	390.256		1388	682.457		891.007	253.025
4874.12	1956.2		1356.59	364.445		1461.76	668.681		899.309	273.141
5315.28	2300.64		1378.88	363.48		1482.47	673.035		904.744	272.308
5725.49	2741.3		1413.57	372.344		1469.57	673.023		907.326	267.85
6236.62	2861.11		1504.62	373.234		1557.43	725.245		926.544	288.321
6709.38	2809.6		1595.02	414.405		1666.64	800.291		925.288	270.267
7302.77	3043.32		1680.26	418.216		1779	821.893		945.923	281.068
7599.96	3280.67		1692.66	408.427		1801.99	821.049		981.71	283.228
7458.63	3486.03		1521.3	375.227		1752.51	711.588		998.353	305.061
7081.16	3306.06		1446.91	371.64		1710.76	665.845		973.861	315.354
6780.23	2898.07		1351.88	356.854		1587.79	618.167		955.683	325.638
6539.6	2802.8		1336.72	349.362		1549.12	648.749		935.43	333.379
6181.23	2851.88		1336.75	384.289		1502.18	721.387		947.951	351.744
5869.83	3287.55		1293.05	393.071		1491.25	785.527		940.834	330.469
5455.15	3437.53		1231.02	361.53		1414.49	753.24		891.914	296.205
4901.62	3162.89		1225.7	399.804		1310.47	625.946		901.956	305.425
4258.67	2626.94		1171.53	386.586		1335.4	655.047		896.961	261.61
3546.13	2031.15		1135.84	407.219		1362.69	627.421		954.911	304.257
3073.28	1676.42		1069.96	431.042		1317.54	582.541		926.159	289.804
2676.77	1450.48		1074.9	400.024		1252.5	511.142		928.273	298.951
2350.72	1260.25		1068.22	374.344		1177.71	498.847		951.584	329.291
2105.57	1103.25		1055.55	369.023		1118.26	487.34		921.997	321.473
1849.52	932.198		1043.07	385.31		1074.82	468.034		899.333	284.717
1603.09	767.667		1012.92	378.878		1001.54	407.372		893.179	328.474
1436.65	638.996		952.417	386.983		972.057	356.662		917.527	321.86
1301.78	514.107		967.389	347.678		955.315	355.147		906.429	295.202
1161.86	495.122		946.716	311.374		965.087	347.914		941.538	313.454
1065.49	484.472		971.637	344.63		978.373	347.322		990.355	315.814
1018.87	481.203		953.586	350.278		958.607	371.232		995.405	299.07
939.956	442.129		925.731	300.829		917.917	351.534		994.045	311.869
855.842	367.959		922.583	279.156		921.377	355.027		998.275	317.071
821.004	362.886		923.042	270.885		932.507	322.884		992.416	328.201
825.07	381.398		917.415	273.326		898.04	277.287		1021.95	305.139
826.513	392.552		921.703	264.583		870.506	279.847		999.694	292.171
838.118	401.529		931.842	241.836		866.314	312.848		990.551	312.551
823.01	364.79		863.754	262.09		913.98	334.161		1030.12	267.508
814.673	336.242		830.801	272.011		884.154	310.147		1031.25	243.676
813.423	297.81		821.596	251.439		850.617	311.448		987.056	259.181
785.298	274.675		828.366	291.669		876.789	320.508		1039.75	265.801
793.001	260.644		825.867	299.365		872.788	334.066		1057.66	245.131
790.069	311.963		791.944	264.481		894.942	339.071		1052.72	275.08
787.52	319.82		807.166	264.134		909.295	352.707		1052.51	272.776
812.564	335.537		846.797	255.317		921.398	352.138		1033.99	284.159
782.886	379.288		887.799	234.756		867.593	371.795		1070.46	238.49
766.591	434.625		856.593	233.092		903.431	370.254		1064.76	223.457
975.291	530.677		851.916	263.328		881.793	339.646		1060.84	239.47
634.035	0		826.713	249.388		873.137	362.896		1074.67	225.269
			837.86	260.981		892.309	405.099		1072.72	177.39
			844.048	272.138		949.528	426.15		1062.61	206.434
			835.422	263.005		927.371	404.105		1057.57	237.816
			864.88	260.969		957.641	423.046		1166.5	224.244
									1089	225.564
									1111.85	158.803
									1061.53	171.423
									1048.32	256.631
									1051.68	296.76
									1075.86	541.663

## Sheet: chart
	YSM3378	YSM3379	YSM3380	YSM3381										YSM3378	YSM3379	YSM3380	YSM3381
	wt	scd2D	ras1D	ras1D scd2D										wt	scd2D	ras1D	ras1D scd2D
length	average	average	average	average										st dev	st dev	st dev	st dev
0
0.08
0.16
0.24
0.32
0.4
0.48
0.56
0.64	632.133	732.046	676.5	895.923										114.836	278.462	309.173	218.359
0.72	650.384	744.181	679.861	895.548										259.143	291.753	303.499	228.033
0.8	830.756	713.182	702.884	870.774										220.34	306.778	347.848	223.755
0.88	768.781	709.9	715.13	865.585										188.264	268.011	313.128	223.705
0.96	697.412	706.036	721.479	831.046										240.204	251.345	273.816	198.372
1.04	581.301	749.414	757.375	887.278										226.928	229.225	300.046	247.787
1.12	564.705	765.516	731.414	880.794										242.298	246.765	337.333	258.74
1.2	589.497	786.814	728.655	902.175										240.488	276.088	296.377	278.192
1.28	591.552	774.285	721.946	906.296										207.966	239.861	268.812	264.43
1.36	538.99	782.923	745.068	891.694										190.086	241.441	261.969	298.484
1.44	527.889	815.704	762.703	880.735										241.484	247.793	268.903	278.14
1.52	536.086	813.632	768.507	876.716										251.202	275.007	279.696	259.689
1.6	542.306	811.881	764.984	904.419										278.074	287.573	295.822	298.864
1.68	562.552	863.277	734.413	884.684										242.708	323.468	269.922	279.538
1.76	587.225	866.749	734.865	861.562										242.313	312.29	271.107	267.797
1.84	608.604	919.196	792.352	876.112										247.358	319.991	260.069	267.672
1.92	646.316	989.265	800.561	820.743										289.294	332.27	298.334	269.755
2	724.315	1018.7	786.475	855.862										320.343	356.55	336.935	313.944
2.08	764.614	1032.33	819.655	871.546										407.652	353.602	352.914	333.833
2.16	846.71	1037.84	880.539	839.607										463.666	315.674	355.412	259.317
2.24	928.682	1060.19	883.666	856.128										563.777	285.527	364.443	211.123
2.32	1028.78	1049.6	932.339	869.13										728.623	309.505	332.657	237.681
2.4	1146.52	1068.6	1042.19	835.204										791.316	318.991	400.961	241.856
2.48	1329.2	1090.3	1117.63	807.994										917.016	312.402	481.552	264.753
2.56	1547.09	1111.16	1188.87	859.711										1025.5	300.68	557.348	261.771
2.64	1761.58	1147.55	1206.26	861.38										1091.1	344.534	539.035	233.184
2.72	1987.72	1184.74	1220.94	876.419										1113.54	341.644	503.827	260
2.8	2292.73	1189.58	1233.95	896.088										1222.33	331.617	577.84	251.53
2.88	2743.16	1217.11	1255.1	894.252										1379.88	330.195	515.302	257.547
2.96	3271.21	1234.93	1217.77	870.137										1671.81	345.884	504.943	267.439
3.04	3856.46	1272.08	1313.06	878.942										1854.06	346.69	590.07	278.663
3.12	4411.5	1343.22	1388	891.007										1851.38	390.256	682.457	253.025
3.2	4874.12	1356.59	1461.76	899.309										1956.2	364.445	668.681	273.141
3.28	5315.28	1378.88	1482.47	904.744										2300.64	363.48	673.035	272.308
3.36	5725.49	1413.57	1469.57	907.326										2741.3	372.344	673.023	267.85
3.44	6236.62	1504.62	1557.43	926.544										2861.11	373.234	725.245	288.321
3.52	6709.38	1595.02	1666.64	925.288										2809.6	414.405	800.291	270.267
3.6	7302.77	1680.26	1779	945.923										3043.32	418.216	821.893	281.068
3.68	7599.96	1692.66	1801.99	981.71										3280.67	408.427	821.049	283.228
3.76	7458.63	1521.3	1752.51	998.353										3486.03	375.227	711.588	305.061
3.84	7081.16	1446.91	1710.76	973.861										3306.06	371.64	665.845	315.354
3.92	6780.23	1351.88	1587.79	955.683										2898.07	356.854	618.167	325.638
4	6539.6	1336.72	1549.12	935.43										2802.8	349.362	648.749	333.379
4.08	6181.23	1336.75	1502.18	947.951										2851.88	384.289	721.387	351.744
4.16	5869.83	1293.05	1491.25	940.834										3287.55	393.071	785.527	330.469
4.24	5455.15	1231.02	1414.49	891.914										3437.53	361.53	753.24	296.205
4.32	4901.62	1225.7	1310.47	901.956										3162.89	399.804	625.946	305.425
4.4	4258.67	1171.53	1335.4	896.961										2626.94	386.586	655.047	261.61
4.48	3546.13	1135.84	1362.69	954.911										2031.15	407.219	627.421	304.257
4.56	3073.28	1069.96	1317.54	926.159										1676.42	431.042	582.541	289.804
4.64	2676.77	1074.9	1252.5	928.273										1450.48	400.024	511.142	298.951
4.72	2350.72	1068.22	1177.71	951.584										1260.25	374.344	498.847	329.291
4.8	2105.57	1055.55	1118.26	921.997										1103.25	369.023	487.34	321.473
4.88	1849.52	1043.07	1074.82	899.333										932.198	385.31	468.034	284.717
4.96	1603.09	1012.92	1001.54	893.179										767.667	378.878	407.372	328.474
5.04	1436.65	952.417	972.057	917.527										638.996	386.983	356.662	321.86
5.12	1301.78	967.389	955.315	906.429										514.107	347.678	355.147	295.202
5.2	1161.86	946.716	965.087	941.538										495.122	311.374	347.914	313.454
5.28	1065.49	971.637	978.373	990.355										484.472	344.63	347.322	315.814
5.36	1018.87	953.586	958.607	995.405										481.203	350.278	371.232	299.07
5.44	939.956	925.731	917.917	994.045										442.129	300.829	351.534	311.869
5.52	855.842	922.583	921.377	998.275										367.959	279.156	355.027	317.071
5.6	821.004	923.042	932.507	992.416										362.886	270.885	322.884	328.201
5.68	825.07	917.415	898.04	1021.95										381.398	273.326	277.287	305.139
5.76	826.513	921.703	870.506	999.694										392.552	264.583	279.847	292.171
5.84	838.118	931.842	866.314	990.551										401.529	241.836	312.848	312.551
5.92	823.01	863.754	913.98	1030.12										364.79	262.09	334.161	267.508
6	814.673	830.801	884.154	1031.25										336.242	272.011	310.147	243.676
6.08	813.423	821.596	850.617	987.056										297.81	251.439	311.448	259.181
6.16	785.298	828.366	876.789	1039.75										274.675	291.669	320.508	265.801
6.24	793.001	825.867	872.788	1057.66										260.644	299.365	334.066	245.131
6.32	790.069	791.944	894.942	1052.72										311.963	264.481	339.071	275.08
6.4	787.52	807.166	909.295	1052.51										319.82	264.134	352.707	272.776
6.48	812.564	846.797	921.398	1033.99										335.537	255.317	352.138	284.159
6.56	782.886	887.799	867.593	1070.46										379.288	234.756	371.795	238.49
6.64	766.591	856.593	903.431	1064.76										434.625	233.092	370.254	223.457
6.72	975.291	851.916	881.793	1060.84										530.677	263.328	339.646	239.47
6.8	634.035	826.713	873.137	1074.67										0	249.388	362.896	225.269
6.88
6.96
7.04
7.12
7.2
7.28
7.36
7.44
7.52
7.6
7.68
7.76
7.84
7.92
8
8.08
8.16
8.24
8.32
8.4
8.48
8.56
8.64
8.72
8.8
8.88
8.96
9.04
9.12
9.2
9.28
9.36
9.44
9.52
9.6
9.68
9.76
9.84
9.92
10
10.08
10.16
10.24
10.32
10.4
10.48
10.56
10.64
10.72
10.8
10.88
10.96
11.04
11.12
11.2
11.28
11.36
11.44
11.52
11.6
11.68
11.76
11.84
11.92
12
12.08
12.16
12.24
12.32
12.4
12.48
