# Supplementary material for: Optogenetics reveals Cdc42 local activation by scaffold-mediated positive feedback and Ras GTPase
Source: PLoS Biol. 2020 Jan 24;18(1):e3000600. doi: 10.1371/journal.pbio.3000600 (PMC7002011; doi:10.1371/journal.pbio.3000600)
Supplement: S1 Data — (ZIP) [file pbio.3000600.s017.zip › S1_Data/Panel_1B/panel_1B.csv]

	YSM3378	YSM3379	YSM3380	YSM3381										YSM3378	YSM3379	YSM3380	YSM3381
	wt	scd2D	ras1D	ras1D scd2D										wt	scd2D	ras1D	ras1D scd2D
length	average	average	average	average										st dev	st dev	st dev	st dev
0
0.08
0.16
0.24
0.32
0.4
0.48
0.56
0.64	632.1334571	732.0463404	676.4997774	895.9228984										114.8361212	278.4623731	309.1728914	218.3585469
0.72	650.3844071	744.1805183	679.8612831	895.5480893										259.1432509	291.7533678	303.4993602	228.0325891
0.8	830.7558171	713.1823047	702.8835041	870.7738938										220.3399428	306.7777388	347.8479238	223.7554404
0.88	768.7814111	709.8999436	715.1303394	865.5852166										188.2640602	268.0105307	313.1275286	223.7050324
0.96	697.4115139	706.0360608	721.4785794	831.0456987										240.2035744	251.3453011	273.8155235	198.3718267
1.04	581.3007217	749.41434	757.3754363	887.2784792										226.9279299	229.2254389	300.0455706	247.786865
1.12	564.7045484	765.5160483	731.4139567	880.7941959										242.2978648	246.7651314	337.3331992	258.7403049
1.2	589.4973496	786.8137358	728.6553548	902.1747084										240.488328	276.0876553	296.3770726	278.1924308
1.28	591.552404	774.2849025	721.9459298	906.2960042										207.9661062	239.8605387	268.811741	264.429875
1.36	538.9902207	782.9232525	745.0678673	891.6944292										190.0860077	241.4412752	261.968896	298.4844156
1.44	527.8886832	815.7044525	762.7032714	880.7349501										241.4843321	247.7926245	268.9033102	278.1397173
1.52	536.0863082	813.6315525	768.5068423	876.7163334										251.2023831	275.0074131	279.696363	259.6888213
1.6	542.3064374	811.8807191	764.9843214	904.4187209										278.0740228	287.5730855	295.8222287	298.8643222
1.68	562.5524499	863.2772483	734.4128548	884.6837292										242.7082383	323.4679201	269.9220839	279.5375376
1.76	587.2248957	866.7493566	734.8648923	861.5620501										242.3130012	312.2903306	271.1069322	267.796809
1.84	608.6040499	919.1958691	792.3522839	876.1120334										247.3583915	319.9908488	260.0692719	267.6724616
1.92	646.3155165	989.2652858	800.5608881	820.7434542										289.2939869	332.2696629	298.3340493	269.7548572
2	724.3153707	1018.695273	786.4752131	855.8618792										320.3425636	356.5504258	336.9354291	313.9435443
2.08	764.614479	1032.328177	819.6548881	871.5458042										407.6517743	353.6015075	352.9138206	333.8328151
2.16	846.7099665	1037.837102	880.5394006	839.6068501										463.665558	315.6740038	355.4120878	259.3170145
2.24	928.6824415	1060.19334	883.6662173	856.1277667										563.7768331	285.5265306	364.4432655	211.1229767
2.32	1028.778083	1049.604327	932.3390423	869.1302042										728.622737	309.5052982	332.6572291	237.6805523
2.4	1146.521662	1068.596019	1042.185955	835.2037126										791.3163649	318.9907774	400.9611682	241.8556037
2.48	1329.198154	1090.298732	1117.632992	807.9941126										917.0156853	312.4016749	481.5516913	264.7529863
2.56	1547.092371	1111.16204	1188.867826	859.7111751										1025.500505	300.6801504	557.3481874	261.7706745
2.64	1761.577646	1147.548182	1206.255967	861.3803292										1091.100165	344.5335743	539.0349589	233.1840976
2.72	1987.724396	1184.740794	1220.94088	876.4190667										1113.543158	341.6438641	503.8267515	260.0002105
2.8	2292.726521	1189.580732	1233.945792	896.0884917										1222.332178	331.6171508	577.8399687	251.530287
2.88	2743.159279	1217.105115	1255.096451	894.2518417										1379.883067	330.1953507	515.3016317	257.5473527
2.96	3271.205842	1234.928869	1217.771263	870.1371584										1671.805312	345.8835509	504.943206	267.4394157
3.04	3856.462208	1272.076461	1313.062201	878.9419042										1854.055328	346.6897015	590.0702628	278.6626905
3.12	4411.497567	1343.222644	1387.998513	891.0069417										1851.384084	390.2555132	682.456663	253.0249671
3.2	4874.115771	1356.592848	1461.763421	899.3086417										1956.203368	364.4453675	668.6808512	273.1411227
3.28	5315.282779	1378.879311	1482.470334	904.7437959										2300.639505	363.4795788	673.0352449	272.3082438
3.36	5725.494079	1413.570073	1469.569721	907.3263417										2741.301788	372.3437824	673.0227921	267.8502643
3.44	6236.617083	1504.622423	1557.430613	926.5441376										2861.113389	373.233688	725.2453878	288.3208018
3.52	6709.380292	1595.021386	1666.644905	925.2880084										2809.603161	414.4049905	800.2913447	270.2669462
3.6	7302.769804	1680.258565	1778.995438	945.9233209										3043.316971	418.2160243	821.8927351	281.0675263
3.68	7599.958375	1692.661619	1801.991605	981.7099959										3280.672164	408.4269938	821.0485645	283.2282048
3.76	7458.632642	1521.296377	1752.505042	998.3527417										3486.026883	375.2269491	711.5884791	305.0611516
3.84	7081.156479	1446.913644	1710.762746	973.8610542										3306.058237	371.6400286	665.8454046	315.3539211
3.92	6780.232258	1351.884152	1587.79413	955.6829917										2898.066257	356.8539555	618.1671864	325.6375806
4	6539.600279	1336.718986	1549.118909	935.4295292										2802.795033	349.3619883	648.7494793	333.3792694
4.08	6181.233212	1336.751598	1502.183726	947.9506959										2851.882739	384.2888796	721.3868445	351.7439698
4.16	5869.825179	1293.051832	1491.252267	940.8336501										3287.548713	393.0711698	785.5267622	330.4690079
4.24	5455.147658	1231.015369	1414.490613	891.9139334										3437.52738	361.5298998	753.239674	296.2048585
4.32	4901.623708	1225.703898	1310.46758	901.9560209										3162.89484	399.803942	625.9460472	305.4253194
4.4	4258.666896	1171.527657	1335.401388	896.9605209										2626.944073	386.5863486	655.046807	261.6102847
4.48	3546.133242	1135.841602	1362.68503	954.9109292										2031.153101	407.2185794	627.4212346	304.2569297
4.56	3073.283183	1069.955315	1317.542467	926.1594876										1676.41797	431.0423	582.5406818	289.8036098
4.64	2676.767787	1074.904961	1252.502751	928.2732292										1450.478197	400.0238268	511.1417405	298.9507459
4.72	2350.718704	1068.215807	1177.713096	951.5835542										1260.24743	374.3442212	498.8465988	329.2911061
4.8	2105.572046	1055.551932	1118.255642	921.9973834										1103.253206	369.0227416	487.3402762	321.4730909
4.88	1849.515412	1043.065436	1074.818659	899.3329084										932.1977629	385.3101908	468.0336432	284.716661
4.96	1603.088346	1012.922452	1001.538792	893.1794917										767.6665236	378.8781748	407.3720924	328.4737525
5.04	1436.645183	952.4167358	972.0571006	917.5272084										638.9962804	386.9826128	356.6617114	321.8596261
5.12	1301.777379	967.3892858	955.3151339	906.4294209										514.1072395	347.677543	355.1471276	295.20163
5.2	1161.862117	946.7162525	965.0867673	941.5377876										495.1223792	311.3736759	347.9143768	313.454283
5.28	1065.486262	971.6373108	978.3734423	990.3554292										484.4722395	344.629595	347.3216446	315.8142668
5.36	1018.874279	953.5863233	958.6070464	995.4050917										481.2031192	350.2780381	371.2320924	299.0704552
5.44	939.9561124	925.7312358	917.9170423	994.0445917										442.1290538	300.8290584	351.5342667	311.8686453
5.52	855.841879	922.5825483	921.3774964	998.2745542										367.9593575	279.1560344	355.0268894	317.0709097
5.6	821.0037749	923.0423066	932.5066256	992.4160959										362.8856306	270.8852413	322.883799	328.2013135
5.68	825.0697207	917.4151941	898.0400839	1021.953629										381.3981094	273.3256449	277.2872453	305.1393804
5.76	826.5132249	921.7028608	870.5061589	999.6938751										392.5515162	264.5828679	279.8472969	292.1709782
5.84	838.118129	931.8418816	866.3140506	990.5505876										401.5285964	241.8359391	312.8482434	312.550987
5.92	823.0101707	863.7542566	913.9797131	1030.124017										364.7900987	262.0897633	334.1613666	267.5078889
6	814.6729665	830.8014191	884.1537756	1031.246204										336.2424185	272.0112685	310.147491	243.6758075
6.08	813.4227332	821.5960941	850.6170298	987.0556084										297.8100155	251.4388149	311.4476033	259.1809917
6.16	785.2980447	828.36594	876.7887173	1039.754529										274.6747416	291.6691567	320.5082508	265.8013445
6.24	793.0010631	825.8667108	872.7877464	1057.664038										260.6437954	299.3651673	334.0662456	245.1308994
6.32	790.0685217	791.9437176	894.9424548	1052.721733										311.9627095	264.4814229	339.0706214	275.0798068
6.4	787.5198763	807.165822	909.2949964	1052.508471										319.8201177	264.1342272	352.7065793	272.7756155
6.48	812.5640567	846.7970698	921.3983964	1033.992834										335.5372613	255.3172262	352.1384765	284.1593402
6.56	782.8855616	887.7992812	867.5925487	1070.459876										379.288048	234.7556311	371.7948766	238.490026
6.64	766.5910071	856.5933658	903.4314237	1064.763289										434.6253806	233.0923022	370.2537727	223.4571424
6.72	975.2910905	851.9157079	881.7927951	1060.841594										530.6765021	263.3277431	339.6457831	239.4703295
6.8	634.0345571	826.7125377	873.1373012	1074.669768										0	249.3877327	362.8959055	225.2686494
6.88
6.96
7.04
7.12
7.2
7.28
7.36
7.44
7.52
7.6
7.68
7.76
7.84
7.92
8
8.08
8.16
8.24
8.32
8.4
8.48
8.56
8.64
8.72
8.8
8.88
8.96
9.04
9.12
9.2
9.28
9.36
9.44
9.52
9.6
9.68
9.76
9.84
9.92
10
10.08
10.16
10.24
10.32
10.4
10.48
10.56
10.64
10.72
10.8
10.88
10.96
11.04
11.12
11.2
11.28
11.36
11.44
11.52
11.6
11.68
11.76
11.84
11.92
12
12.08
12.16
12.24
12.32
12.4
12.48
