# Supplementary material for: Optogenetics reveals Cdc42 local activation by scaffold-mediated positive feedback and Ras GTPase
Source: PLoS Biol. 2020 Jan 24;18(1):e3000600. doi: 10.1371/journal.pbio.3000600 (PMC7002011; doi:10.1371/journal.pbio.3000600)
Supplement: S1 Data — (ZIP) [file pbio.3000600.s017.zip › S1_Data/Panel_1E/1E.xlsx]

## Sheet: YSM3378
wt
experiment 1 delta vision 20190208						experiment 2 delta vision march2019						experiment 3 delta vision april2019
YSM3378						YSM3378						YSM3378
	length	width	ratio				cell length	cell width	ratio				cell length	cell width	ratio			ratio
cell1	7.583	2.398	3.16222			cell1	137.931	33.242	4.1493			cell1	119.604	39.185	3.05229		exp1	3.16222
cell2	7.259	2.592	2.80054			cell2	133.735	36.069	3.70775			cell2	123.64	29.845	4.14274			2.80054
cell3	8.799	2.301	3.82399			cell3	130.388	32.311	4.03541			cell3	131.641	36.756	3.58148			3.82399
cell4	8.256	2.795	2.95385			cell4	118.068	34	3.47259			cell4	119.04	35.18	3.38374			2.95385
cell5	8.031	2.154	3.72841			cell5	128.413	33.541	3.82854			cell5	157.455	42.982	3.66328			3.72841
cell6	7.544	2.326	3.24334			cell6	111.018	35.847	3.097			cell6	136.345	35.774	3.81129			3.24334
cell7	8.439	2.493	3.38508			cell7	125.032	33.106	3.77672			cell7	120.968	38.069	3.1776			3.38508
cell8	8.452	2.126	3.97554			cell8	113.217	34.176	3.31276			cell8	111.45	34.337	3.24577			3.97554
cell9	7.466	2.463	3.03126			cell9	136.308	31.575	4.31696			cell9	157.588	44.347	3.55352			3.03126
cell10	7.157	2.267	3.15704			cell10	135.093	36.014	3.75112			cell10	133.809	35.306	3.78998			3.15704
cell11	7.127	2.439	2.9221			cell11	115.694	33.242	3.48036			cell11	121.693	38.351	3.17314			2.9221
cell12	7.419	2.638	2.81236			cell12	110.535	35.468	3.11647			cell12	115.162	33.056	3.48385			2.81236
cell13	7.991	2.301	3.47284			cell13	118.068	28.071	4.20605			cell13	127.736	29.174	4.37842			3.47284
cell14	7.651	2.683	2.85166			cell14	122.319	28.018	4.36573			cell14	125.377	40.863	3.06823			2.85166
cell15	8.175	2.11	3.87441			cell15	139.589	32.14	4.34315			cell15	113.749	33.342	3.41158			3.87441
cell16	8.449	2.247	3.76012			cell16	144.586	32	4.51831			cell16	124.412	34.709	3.58443			3.76012
cell17	9.147	2.263	4.04198			cell17	143.265	34.015	4.21182			cell17	110.757	33.575	3.29879			4.04198
cell18	7.101	2.263	3.13787			cell18	109.293	33.015	3.3104			cell18	124.425	34.555	3.60078			3.13787
cell19	9.258	2.025	4.57185			cell19	131.4	41.4	3.17391			cell19	114.813	36.812	3.1189			4.57185
cell20	7.909	2.035	3.88649			cell20	139.918	33.541	4.17155			cell20	106.919	35.681	2.99652			3.88649
cell21	8.435	2.283	3.6947			cell21	116.108	33.015	3.51683			cell21	113.689	34.129	3.33116			3.6947
cell22	9.1	2.137	4.25831			cell22	106.231	34.525	3.07693			cell22	126.135	38.087	3.31176			4.25831
cell23	7.158	2.318	3.08801			cell23	137.117	36.346	3.77255			cell23	113.192	35.619	3.17785			3.08801
cell24	8.449	2.178	3.87925			cell24	123.065	32.249	3.81609			cell24	121.156	37.589	3.22318			3.87925
cell25	8.144	2.018	4.03568			cell25	107.815	34.713	3.1059			cell25	115.324	33.598	3.43247			4.03568
cell26	7.628	2.163	3.52658			cell26	130.311	36.014	3.61834			cell26	128.057	38.073	3.36346			3.52658
cell27	8.34	2.66	3.13534			cell27	107.299	37.802	2.83845			cell27	125.568	38.22	3.2854			3.13534
cell28	7.604	2.154	3.53018			cell28	108.632	36.401	2.98431			cell28	137.99	33.92	4.0681			3.53018
cell29	7.124	2.212	3.22061			cell29	127.138	35.114	3.62072			cell29	112.899	28.855	3.91263			3.22061
cell30	8.449	2.247	3.76012			cell30	113.547	36.401	3.11934			cell30	108.209	30.092	3.59594			3.76012
cell31	7.533	2.834	2.65808			cell31	121.84	31.321	3.89004			cell31	117.304	30.24	3.8791			2.65808
cell32	6.848	2.599	2.63486			cell32	107.201	31.401	3.41394									2.63486
cell33	7.8	2.212	3.52622			cell33	143.122	33.615	4.25768				123.1	35.4942				3.52622
cell34	6.601	2.398	2.75271										12.1647	3.73373				2.75271
cell35	7.877	2.531	3.11221				124.039	33.9305										3.11221
cell36	6.993	2.54	2.75315				12.4183	2.5902				values um	13.3318	3.84402	3.46818			2.75315
cell37	7.502	1.949	3.84915										1.31744	0.404363				3.84915
cell38	7.772	2.47	3.14656			values um	13.4335	3.67468	3.65568									3.14656
cell39	8.142	2.398	3.39533				1.3449	0.280518										3.39533
cell40	8.524	2.624	3.24848															3.24848
cell41	8.463	2.247	3.76636															3.76636
cell42	7.502	2.094	3.58262															3.58262
cell43	7.142	2.722	2.62381															2.62381
cell44	8.393	2.746	3.05645															3.05645
cell45	8.837	2.405	3.67443															3.67443
cell46	9.669	2.272	4.25572															4.25572
cell47	8.347	2.337	3.57167															3.57167
cell48	8.737	2.516	3.47258															3.47258
cell49	8.001	2.212	3.61709															3.61709
cell50	7.707	2.443	3.15473															3.15473
																	exp2	4.1493
																		3.70775
	7.96068	2.35676																4.03541
	0.678909	0.218781																3.47259
																		3.82854
values um	13.3047	3.93884	3.37781															3.097
	1.13466	0.365647																3.77672
																		3.31276
																		4.31696
																		3.75112
YLM1102	cell length	cell width	ratio															3.48036
exp1	13.3047	3.93884	3.37781															3.11647
exp2	13.4335	3.67468	3.65568															4.20605
exp3	13.3318	3.84402	3.46818															4.36573
																		4.34315
	13.3566	3.81918	3.50055															4.51831
	0.067905	0.133824	0.141739															4.21182
																		3.3104
																		3.17391
																		4.17155
																		3.51683
																		3.07693
																		3.77255
																		3.81609
																		3.1059
																		3.61834
																		2.83845
																		2.98431
																		3.62072
																		3.11934
																		3.89004
																		3.41394
																		4.25768
																	exp3	3.05229
																		4.14274
																		3.58148
																		3.38374
																		3.66328
																		3.81129
																		3.1776
																		3.24577
																		3.55352
																		3.78998
																		3.17314
																		3.48385
																		4.37842
																		3.06823
																		3.41158
																		3.58443
																		3.29879
																		3.60078
																		3.1189
																		2.99652
																		3.33116
																		3.31176
																		3.17785
																		3.22318
																		3.43247
																		3.36346
																		3.2854
																		4.0681
																		3.91263
																		3.59594
																		3.8791

## Sheet: YSM3380
ras1D
experiment 1 delta vision 20190208				experiment 2 delta vision march2019				experiment 3 delta vision april2019
YSM3380				YSM3380				YSM3380
	length	width	ratio		cell length	cell width	ratio		cell length	cell width	ratio				ratio
cell1	5.454	2.658	2.05192	cell1	110.494	55.714	1.98324	cell1	82.462	55.241	1.49277			exp1	2.05192
cell2	7.938	3.304	2.40254	cell2	79.712	48.466	1.6447	cell2	78.422	48.053	1.63199				2.40254
cell3	5.678	3.502	1.62136	cell3	94.149	62.642	1.50297	cell3	73.406	58.641	1.25179				1.62136
cell4	5.547	2.916	1.90226	cell4	85.866	45.541	1.88547	cell4	87.603	45.374	1.93069				1.90226
cell5	5.131	3.135	1.63668	cell5	96.302	46.84	2.05598	cell5	81.729	52.299	1.56273				1.63668
cell6	5.236	3.602	1.45364	cell6	91.093	50.922	1.78887	cell6	81.371	52.388	1.55324				1.45364
cell7	6.356	3.217	1.97575	cell7	92.049	54.129	1.70055	cell7	71.558	44.934	1.59251				1.97575
cell8	4.605	2.973	1.54894	cell8	82.97	45.88	1.80841	cell8	9.915	5.11	1.94031				1.54894
cell9	5.194	2.763	1.87984	cell9	81.32	49.649	1.6379	cell9	8.101	6.309	1.28404				1.87984
cell10	5.773	2.987	1.93271	cell10	99.328	52.202	1.90276	cell10	9.431	5.536	1.70358				1.93271
cell11	5.591	3.037	1.84096	cell11	86.313	55.579	1.55298	cell11	8.355	5.195	1.60828				1.84096
cell12	4.979	3.178	1.56671	cell12	82.219	47.127	1.74463	cell12	8.828	5.878	1.50187				1.56671
cell13	5.323	2.679	1.98694	cell13	73.824	53.31	1.38481	cell13	74.673	60.43	1.23569				1.98694
cell14	5.21	2.734	1.90563	cell14	96.773	59.506	1.62627	cell14	98.618	60.419	1.63223				1.90563
cell15	5.189	3.484	1.48938	cell15	94.641	49.649	1.9062	cell15	87.496	50.083	1.74702				1.48938
cell16	5.78	3.121	1.85197	cell16	82.225	49.729	1.65346	cell16	80.387	59.884	1.34238				1.85197
cell17	5.276	3.246	1.62539	cell17	84.119	52.202	1.61141	cell17	71.754	55.214	1.29956				1.62539
cell18	4.418	2.922	1.51198	cell18	107.708	46.174	2.33265	cell18	79.914	57.554	1.3885				1.51198
cell19	5.916	3.127	1.89191	cell19	84.404	53.535	1.57661	cell19	70.568	55.083	1.28112				1.89191
cell20	5.514	4.115	1.33998	cell20	91.761	47.76	1.92129	cell20	83.663	57.479	1.45554				1.33998
cell21	5.439	3.595	1.51293	cell21	70.036	51.662	1.35566	cell21	85.59	54.227	1.57837				1.51293
cell22	5.274	3.929	1.34233	cell22	83.952	41.593	2.01842	cell22	80.331	55.915	1.43666				1.34233
cell23	4.491	3.165	1.41896	cell23	87.052	55.082	1.58041	cell23	70.532	52.666	1.33923				1.41896
cell24	5.698	3.156	1.80545	cell24	85.024	48.01	1.77096	cell24	69.313	63.001	1.10019				1.80545
cell25	5.184	3.156	1.64259	cell25	81.056	50.09	1.61821	cell25	71.37	60.052	1.18847				1.64259
cell26	5.392	3.336	1.61631	cell26	82.006	50.289	1.63069	cell26	81.262	62.278	1.30483				1.61631
cell27	6.939	3.585	1.93556	cell27	79.12	61.685	1.28265	cell27	79.222	50.431	1.5709				1.93556
cell28	6.017	3.531	1.70405	cell28	91.706	41.146	2.2288	cell28	85.114	56.089	1.51748				1.70405
cell29	5.188	3.178	1.63247	cell29	82.219	44.011	1.86815	cell29	71.51	51.968	1.37604				1.63247
cell30	5.043	3.595	1.40278	cell30	90.443	50.804	1.78023	cell30	72.664	55.247	1.31526				1.40278
cell31	5.333	3.311	1.61069	cell31	83.648	44.777	1.8681	cell31	113.107	65.652	1.72283				1.61069
cell32	5.328	3.385	1.574	cell32	100.648	57.94	1.73711	cell32	87.88	57.831	1.5196				1.574
cell33	5.191	2.987	1.73786	cell33	86.764	46.239	1.87642								1.73786
cell34	5.697	3.36	1.69554	cell34	94.578	51.039	1.85305		69.2547	47.7019					1.69554
cell35	5	3.111	1.6072	cell35	110.693	65.788	1.68257		27.8097	18.9967					1.6072
cell36	5.86	3.451	1.69806	cell36	102.616	65.307	1.57129								1.69806
cell37	5.145	3.559	1.44563	cell37	88.865	46.755	1.90065	values um	7.50028	5.16612	1.45182				1.44563
cell38	4.871	3.246	1.50062						3.01179	2.05734					1.50062
cell39	5.523	3.217	1.71682		89.1269	51.3182									1.71682
cell40	5.837	2.876	2.02955		9.43309	6.08402									2.02955
cell41	5.617	3.206	1.75203												1.75203
cell42	4.324	2.813	1.53715	values um	9.65245	5.55776	1.73675								1.53715
cell43	4.617	2.605	1.77236		1.0216	0.658899									1.77236
cell44	4.63	2.741	1.68916												1.68916
cell45	4.952	2.749	1.80138												1.80138
cell46	5.314	2.813	1.88909												1.88909
cell47	4.943	2.501	1.97641												1.97641
cell48	5.627	2.861	1.96679												1.96679
cell49	5.591	3.254	1.71819												1.71819
cell50	5.533	2.669	2.07306												2.07306
														exp2	1.98324
															1.6447
	5.39412	3.15282													1.50297
	0.605592	0.345518													1.88547
															2.05598
values um	9.01517	5.2693	1.71089												1.78887
	1.01212	0.577463													1.70055
															1.80841
															1.6379
															1.90276
YLM1100	cell length	cell width	ratio												1.55298
exp1	9.01517	5.2693	1.71089												1.74463
exp2	9.65245	5.55776	1.73675												1.38481
exp3	7.50028	5.16612	1.45182												1.62627
															1.9062
	8.72263	5.33106	1.63315												1.65346
	1.1055	0.202995	0.157569												1.61141
															2.33265
															1.57661
															1.92129
															1.35566
															2.01842
															1.58041
															1.77096
															1.61821
															1.63069
															1.28265
															2.2288
															1.86815
															1.78023
															1.8681
															1.73711
															1.87642
															1.85305
															1.68257
															1.57129
															1.90065
														exp3	1.49277
															1.63199
															1.25179
															1.93069
															1.56273
															1.55324
															1.59251
															1.94031
															1.28404
															1.70358
															1.60828
															1.50187
															1.23569
															1.63223
															1.74702
															1.34238
															1.29956
															1.3885
															1.28112
															1.45554
															1.57837
															1.43666
															1.33923
															1.10019
															1.18847
															1.30483
															1.5709
															1.51748
															1.37604
															1.31526
															1.72283
															1.5196

## Sheet: YSM3379
scd2D
experiment 1 delta vision 20190208				experiment 2 delta vision march2019				experiment 3 delta vision april2019
YSM3379				YSM3379				YSM3379
	length	width	ratio		cell length	cell width	ratio		cell length	cell width	ratio				ratio
cell1	6.863	3.345	2.05172	cell1	85.703	51.225	1.67307	cell1	85.068	52.676	1.61493			exp1	2.05172
cell2	5.502	2.849	1.9312	cell2	86.122	50.804	1.69518	cell2	106.352	58.721	1.81114				1.9312
cell3	5.682	2.979	1.90735	cell3	82.42	49.041	1.68063	cell3	94.209	61.847	1.52326				1.90735
cell4	5.612	3.451	1.6262	cell4	78.746	46.098	1.70823	cell4	99.223	54.34	1.82597				1.6262
cell5	5.29	3.037	1.74185	cell5	97.494	50.488	1.93103	cell5	83.387	55.27	1.50872				1.74185
cell6	6.442	3.25	1.98215	cell6	97.99	47.927	2.04457	cell6	94.981	45.868	2.07075				1.98215
cell7	5.644	3.336	1.69185	cell7	80.081	50.01	1.6013	cell7	91.538	46.018	1.98918				1.69185
cell8	4.864	2.729	1.78234	cell8	85.615	47.297	1.81016	cell8	88.404	45.983	1.92254				1.78234
cell9	6.743	3.087	2.18432	cell9	81.841	44.721	1.83004	cell9	90.897	45.728	1.98778				2.18432
cell10	6.213	2.985	2.08141	cell10	76.42	46.098	1.65777	cell10	96.557	50.762	1.90215				2.08141
cell11	5.61	3.217	1.74386	cell11	141.152	53.6	2.63343	cell11	82.737	56.433	1.46611				1.74386
cell12	5.453	3.241	1.68251	cell12	77.466	46.819	1.65458	cell12	77.283	42.167	1.83278				1.68251
cell13	5.803	3.259	1.78061	cell13	85.088	45.541	1.86838	cell13	91.972	49.931	1.84198				1.78061
cell14	6.57	3.081	2.13242	cell14	83.522	43.324	1.92785	cell14	75.098	39.295	1.91113				2.13242
cell15	6.61	2.93	2.25597	cell15	85.235	51.894	1.64248	cell15	89.732	50.376	1.78125				2.25597
cell16	6.356	3.149	2.01842	cell16	84.386	46.228	1.82543	cell16	84.922	40.995	2.07152				2.01842
cell17	6.157	3.117	1.9753	cell17	94.594	52.631	1.79731	cell17	88.5	43.839	2.01875				1.9753
cell18	6.439	3.188	2.01976	cell18	83.15	50.01	1.66267	cell18	85.53	43.552	1.96386				2.01976
cell19	5.445	3.037	1.79289	cell19	87.115	46.755	1.86322	cell19	92.464	45.563	2.02937				1.79289
cell20	5.968	3.299	1.80903	cell20	83.199	39.294	2.11735	cell20	75.682	46.604	1.62394				1.80903
cell21	5.103	3.217	1.58626	cell21	89.107	42.579	2.09275	cell21	90.114	50.41	1.78762				1.58626
cell22	5.71	3.046	1.87459	cell22	93.915	43.417	2.16309	cell22	93.371	45.664	2.04474				1.87459
cell23	5.508	2.987	1.84399	cell23	88.051	51.039	1.72517	cell23	102.234	48.971	2.08764				1.84399
cell24	4.63	3.135	1.47687	cell24	81.208	51.15	1.58764	cell24	85.982	45.151	1.90432				1.47687
cell25	5.427	3.458	1.5694	cell25	88.583	48.697	1.81906	cell25	93.766	49.689	1.88706				1.5694
cell26	6.365	3.217	1.97855	cell26	88.537	49.329	1.79483	cell26	102.001	48.862	2.08753				1.97855
cell27	6.492	3.922	1.65528	cell27	90.065	47.756	1.88594								1.65528
cell28	5.518	3.711	1.48693	cell28	83.661	51.181	1.63461		90.0771	48.6429					1.48693
cell29	6.475	3.965	1.63304	cell29	116.141	50.996	2.27745		7.86533	5.45691					1.63304
cell30	6.844	3.505	1.95264	cell30	98.675	52.771	1.86987								1.95264
cell31	6.626	3.585	1.84826					values um	9.75535	5.26802	1.8518				1.84826
cell32	6.644	2.842	2.33779		89.1761	48.2907			0.851816	0.590983					2.33779
cell33	6.093	3.178	1.91724		12.598	3.42932									1.91724
cell34	6.181	3.023	2.04466												2.04466
cell35	6.327	3.181	1.989	values um	9.65777	5.22988	1.84665								1.989
cell36	5.926	3.272	1.81112		1.36436	0.371396									1.81112
cell37	5.591	3.209	1.74229												1.74229
cell38	6.137	2.876	2.13387												2.13387
cell39	8.321	3.627	2.29418												2.29418
cell40	5.389	2.768	1.94689												1.94689
cell41	5.56	3.073	1.80931												1.80931
cell42	5.319	2.708	1.96418												1.96418
cell43	6.382	3.362	1.89827												1.89827
cell44	6.557	2.973	2.20552												2.20552
cell45	6.608	3.101	2.13093												2.13093
cell46	5.252	3.484	1.50746												1.50746
cell47	6.007	2.984	2.01307												2.01307
cell48	6.562	3.559	1.84378												1.84378
cell49	5.77	3.451	1.67198												1.67198
cell50	6.849	3.867	1.77114												1.77114
														exp2	1.67307
															1.69518
	6.02878	3.21704													1.68063
	0.649617	0.29302													1.70823
															1.93103
values um	10.0759	5.37663	1.87401												2.04457
	1.0857	0.489724													1.6013
															1.81016
															1.83004
															1.65777
YLM1101	cell length	cell width	ratio												2.63343
exp1	10.0759	5.37663	1.87401												1.65458
exp2	9.65777	5.22988	1.84665												1.86838
exp3	9.75535	5.26802	1.8518												1.92785
															1.64248
	9.82966	5.29151	1.85749												1.82543
	0.218738	0.0761408	0.0145405												1.79731
															1.66267
															1.86322
															2.11735
															2.09275
															2.16309
															1.72517
															1.58764
															1.81906
															1.79483
															1.88594
															1.63461
															2.27745
															1.86987
														exp3	1.61493
															1.81114
															1.52326
															1.82597
															1.50872
															2.07075
															1.98918
															1.92254
															1.98778
															1.90215
															1.46611
															1.83278
															1.84198
															1.91113
															1.78125
															2.07152
															2.01875
															1.96386
															2.02937
															1.62394
															1.78762
															2.04474
															2.08764
															1.90432
															1.88706
															2.08753

## Sheet: YSM3381
ras1D scd2D
experiment 1 delta vision 20190208				experiment 2 delta vision march2019				experiment 3 delta vision april2019
YSM3381				YSM3381				YSM3381
	length	width	ratio		cell length	cell width	ratio		cell length	cell width	ratio				ratio
cell1	5.317	3.24	1.64105	cell1	55.145	40.608	1.35798	cell1	67.829	56.002	1.21119			exp1	1.64105
cell2	5.135	3.531	1.45426	cell2	82.565	51.923	1.59014	cell2	74.544	54.783	1.36071				1.45426
cell3	6.085	3.311	1.83781	cell3	62.626	52.202	1.19969	cell3	72.825	66.38	1.09709				1.83781
cell4	5.188	3.509	1.47848	cell4	82.219	64.281	1.27906	cell4	71.682	60.692	1.18108				1.47848
cell5	4.891	3.345	1.46218	cell5	64.281	58.078	1.1068	cell5	68.935	52.332	1.31726				1.46218
cell6	4.825	3.819	1.26342	cell6	68.154	60.083	1.13433	cell6	80.69	63.29	1.27492				1.26342
cell7	5.318	3.81	1.3958	cell7	100.09	65	1.53985	cell7	87.106	65.389	1.33212				1.3958
cell8	4.799	3.761	1.27599	cell8	65.115	56.754	1.14732	cell8	77.972	66.253	1.17688				1.27599
cell9	4.769	2.987	1.59659	cell9	62.968	48.27	1.3045	cell9	73.489	66.582	1.10374				1.59659
cell10	4.679	3.543	1.32063	cell10	71.309	44.385	1.6066	cell10	73.985	68.403	1.0816				1.32063
cell11	5.05	3.269	1.54481	cell11	71.554	59.076	1.21122	cell11	69.606	58.522	1.1894				1.54481
cell12	4.766	3.858	1.23536	cell12	63.285	50.478	1.25371	cell12	63.305	53.1	1.19218				1.23536
cell13	4.718	3.908	1.20727	cell13	78.518	51.788	1.51614	cell13	63.734	51.567	1.23595				1.20727
cell14	5.638	3.629	1.5536	cell14	65.215	50.249	1.29784	cell14	75.283	59.377	1.26788				1.5536
cell15	4.602	3.431	1.3413	cell15	61.774	51.43	1.20113	cell15	64.942	56.951	1.14031				1.3413
cell16	5.691	3.965	1.43531	cell16	68.593	58.728	1.16798	cell16	70.863	56.376	1.25697				1.43531
cell17	5.75	3.902	1.4736	cell17	82.389	56.719	1.45258	cell17	65.689	60.037	1.09414				1.4736
cell18	4.862	3.719	1.30734	cell18	78.772	56.719	1.38881	cell18	89.149	70.427	1.26584				1.30734
cell19	6.186	4.029	1.53537	cell19	69.656	55.57	1.25348	cell19	71.12	53.54	1.32835				1.53537
cell20	5.49	3.953	1.38882	cell20	80.529	48.301	1.66723	cell20	73.933	60.875	1.21451				1.38882
cell21	4.731	3.719	1.27212	cell21	78.435	57.009	1.37584	cell21	88.468	66.302	1.33432				1.27212
cell22	5.145	3.712	1.38605	cell22	86.556	57.983	1.49278	cell22	82.879	53.298	1.55501				1.38605
cell23	4.881	3.758	1.29883	cell23	73	69.354	1.05257	cell23	70.502	57.012	1.23662				1.29883
cell24	5.829	3.49	1.6702	cell24	70.178	54.589	1.28557	cell24	95.994	61.965	1.54916				1.6702
cell25	5.508	3.45	1.59652	cell25	78.058	61.074	1.27809	cell25	81.997	59.754	1.37224				1.59652
cell26	4.929	3.817	1.29133	cell26	80.131	53.535	1.4968	cell26	70.166	53.592	1.30926				1.29133
cell27	6.332	3.395	1.8651	cell27	87.658	57.775	1.51723	cell27	109.904	58.894	1.86613				1.8651
cell28	5.047	3.478	1.45112	cell28	81.841	66.242	1.23549	cell28	87.004	61.001	1.42627				1.45112
cell29	5.323	3.684	1.4449	cell29	79.246	73.376	1.08	cell29	76.022	48.189	1.57758				1.4449
cell30	5.218	3.884	1.34346	cell30	74.33	54.781	1.35686	cell30	83.777	53.422	1.56821				1.34346
cell31	5.579	3.703	1.50662	cell31	78.102	54.342	1.43723								1.50662
cell32	5.576	3.345	1.66697	cell32	64.327	43.566	1.47654		76.7798	59.1436					1.66697
cell33	4.586	3.709	1.23645	cell33	56.223	47.381	1.18661		10.3918	5.67075					1.23645
cell34	5.622	4.377	1.28444	cell34	82.42	60.605	1.35995								1.28444
cell35	5.769	3.767	1.53146					values um	8.31525	6.40525	1.29819				1.53146
cell36	4.67	4.001	1.16721		73.6842	55.6545			1.12543	0.614142					1.16721
cell37	5.462	4.14	1.31932		9.86469	7.15771									1.31932
cell38	4.949	3.987	1.24128												1.24128
cell39	5.456	3.847	1.41825	values um	7.98	6.02739	1.32396								1.41825
cell40	4.952	3.128	1.58312		1.06835	0.77518									1.58312
cell41	5.468	3.593	1.52185												1.52185
cell42	5.131	4.06	1.26379												1.26379
cell43	5.485	3.402	1.61229												1.61229
cell44	5.605	3.915	1.43167												1.43167
cell45	5.415	3.648	1.48438												1.48438
cell46	4.626	3.526	1.31197												1.31197
cell47	5.076	3.383	1.50044												1.50044
cell48	5.338	3.707	1.43998												1.43998
cell49	4.666	3.643	1.28081												1.28081
cell50	5.427	3.694	1.46914												1.46914
														exp2	1.35798
	5.2312	3.66962													1.59014
	0.435854	0.274926													1.19969
															1.27906
values um	8.74289	6.13302	1.42554												1.1068
	0.728441	0.459483													1.13433
															1.53985
															1.14732
															1.3045
															1.6066
YLM1100	cell length	cell width	ratio												1.21122
exp1	8.74289	6.13302	1.42554												1.25371
exp2	7.98	6.02739	1.32396												1.51614
exp3	8.31525	6.40525	1.29819												1.29784
															1.20113
	8.34604	6.18855	1.34923												1.16798
	0.382375	0.194956	0.0673316												1.45258
															1.38881
															1.25348
															1.66723
															1.37584
															1.49278
															1.05257
															1.28557
															1.27809
															1.4968
															1.51723
															1.23549
															1.08
															1.35686
															1.43723
															1.47654
															1.18661
															1.35995
														exp3	1.21119
															1.36071
															1.09709
															1.18108
															1.31726
															1.27492
															1.33212
															1.17688
															1.10374
															1.0816
															1.1894
															1.19218
															1.23595
															1.26788
															1.14031
															1.25697
															1.09414
															1.26584
															1.32835
															1.21451
															1.33432
															1.55501
															1.23662
															1.54916
															1.37224
															1.30926
															1.86613
															1.42627
															1.57758
															1.56821

## Sheet: all_average 3
YSM3378	cell length	cell width	ratio		wt
	13.3566	3.81918	3.50055
	0.067905	0.133824	0.141739
YSM3379	cell length	cell width	ratio		scd2D
	9.82966	5.29151	1.85749
	0.218738	0.0761408	0.0145405
YSM3380	cell length	cell width	ratio		ras1D
	8.72263	5.33106	1.63315
	1.1055	0.202995	0.157569
YSM3381	cell length	cell width	ratio		ras1D scd2D
	8.34604	6.18855	1.34923
	0.382375	0.194956	0.0673316
	YSM3378	YSM3379	YSM3380	YSM3381				t test ratio
	wt	scd2D	ras1D	ras1D scd2D				wt scd2D	wt ras1D	wt scd2D ras1D
cell length	13.3566	9.82966	8.72263	8.34604				1.45473e-77	1.23639e-86	2.82545e-90
cell width	3.81918	5.29151	5.33106	6.18855
ratio	3.50055	1.85749	1.63315	1.34923				scd2D vs ras1D	scd2D vs ras1D scd2D	ras1D vs ras1D scd2D
								1.8991e-10	7.60524e-48	2.98713e-22
	0.067905	0.218738	1.1055	0.382375
	0.133824	0.0761408	0.202995	0.194956
	0.141739	0.0145405	0.157569	0.0673316
