# Supplementary material for: Optogenetics reveals Cdc42 local activation by scaffold-mediated positive feedback and Ras GTPase
Source: PLoS Biol. 2020 Jan 24;18(1):e3000600. doi: 10.1371/journal.pbio.3000600 (PMC7002011; doi:10.1371/journal.pbio.3000600)
Supplement: S1 Data — (ZIP) [file pbio.3000600.s017.zip › S1_Data/ReadMe_Figure1.txt]

The Excel files (.xlsx) contain:
* Single cell quantifications and average data from single strains.
* Final results for all strains centered to their max values with standard deviations.

The .cvs files contain only the final values of the traces shown in figure panel.
