# Supplementary material for: Optogenetics reveals Cdc42 local activation by scaffold-mediated positive feedback and Ras GTPase
Source: PLoS Biol. 2020 Jan 24;18(1):e3000600. doi: 10.1371/journal.pbio.3000600 (PMC7002011; doi:10.1371/journal.pbio.3000600)
Supplement: S2 Data — (ZIP) [file pbio.3000600.s018.zip]

Archive with 82 entries (67 files):
- S2_Data/
- S2_Data/Panel_2F/
- S2_Data/Panel_2F/Recruitment_HalfTimes_Opto_YSM3565.csv
- __MACOSX/
- __MACOSX/S2_Data/
- __MACOSX/S2_Data/Panel_2F/
- __MACOSX/S2_Data/Panel_2F/._Recruitment_HalfTimes_Opto_YSM3565.csv
- S2_Data/Panel_2F/README_Panel2F.txt
- __MACOSX/S2_Data/Panel_2F/._README_Panel2F.txt
- S2_Data/Panel_2F/Recruitment_HalfTimes_OptoQ61L_YSM3566.csv
- __MACOSX/S2_Data/Panel_2F/._Recruitment_HalfTimes_OptoQ61L_YSM3566.csv
- __MACOSX/S2_Data/._Panel_2F
- S2_Data/.DS_Store
- __MACOSX/S2_Data/._.DS_Store
- S2_Data/Panel_2E/
- S2_Data/Panel_2E/Graph_250ms/
- S2_Data/Panel_2E/Graph_250ms/250ms_OptoQ61L_SingleTraces_YSM3566.csv
- __MACOSX/S2_Data/Panel_2E/
- __MACOSX/S2_Data/Panel_2E/Graph_250ms/
- __MACOSX/S2_Data/Panel_2E/Graph_250ms/._250ms_OptoQ61L_SingleTraces_YSM3566.csv
- S2_Data/Panel_2E/Graph_250ms/250ms_Opto_Profile_YSM3565.csv
- __MACOSX/S2_Data/Panel_2E/Graph_250ms/._250ms_Opto_Profile_YSM3565.csv
- S2_Data/Panel_2E/Graph_250ms/250ms_OptoQ61L_Profile_YSM3566.csv
- __MACOSX/S2_Data/Panel_2E/Graph_250ms/._250ms_OptoQ61L_Profile_YSM3566.csv
- S2_Data/Panel_2E/Graph_250ms/250ms_Opto_SingleTraces_YSM3565.csv
- __MACOSX/S2_Data/Panel_2E/Graph_250ms/._250ms_Opto_SingleTraces_YSM3565.csv
- __MACOSX/S2_Data/Panel_2E/._Graph_250ms
- S2_Data/Panel_2E/Graph_500ms/
- S2_Data/Panel_2E/Graph_500ms/500ms_OptoQ61L_Profile_YSM3566.csv
- __MACOSX/S2_Data/Panel_2E/Graph_500ms/
- __MACOSX/S2_Data/Panel_2E/Graph_500ms/._500ms_OptoQ61L_Profile_YSM3566.csv
- S2_Data/Panel_2E/Graph_500ms/500ms_Opto_Profile_YSM3565.csv
- __MACOSX/S2_Data/Panel_2E/Graph_500ms/._500ms_Opto_Profile_YSM3565.csv
- S2_Data/Panel_2E/Graph_500ms/500ms_OptoQ61L_SingleTraces_YSM3566.csv
- __MACOSX/S2_Data/Panel_2E/Graph_500ms/._500ms_OptoQ61L_SingleTraces_YSM3566.csv
- S2_Data/Panel_2E/Graph_500ms/500ms_Opto_SingleTraces_YSM3565.csv
- __MACOSX/S2_Data/Panel_2E/Graph_500ms/._500ms_Opto_SingleTraces_YSM3565.csv
- __MACOSX/S2_Data/Panel_2E/._Graph_500ms
- S2_Data/Panel_2E/.DS_Store
- __MACOSX/S2_Data/Panel_2E/._.DS_Store
- S2_Data/Panel_2E/Graph_50ms/
- S2_Data/Panel_2E/Graph_50ms/50ms_Opto_Profile_YSM3565.csv
- __MACOSX/S2_Data/Panel_2E/Graph_50ms/
- __MACOSX/S2_Data/Panel_2E/Graph_50ms/._50ms_Opto_Profile_YSM3565.csv
- S2_Data/Panel_2E/Graph_50ms/50ms_OptoQ61L_SingleTraces_YSM3566.csv
- __MACOSX/S2_Data/Panel_2E/Graph_50ms/._50ms_OptoQ61L_SingleTraces_YSM3566.csv
- S2_Data/Panel_2E/Graph_50ms/50ms_OptoQ61L_Profile_YSM3566.csv
- __MACOSX/S2_Data/Panel_2E/Graph_50ms/._50ms_OptoQ61L_Profile_YSM3566.csv
- S2_Data/Panel_2E/Graph_50ms/50ms_Opto_SingleTraces_YSM3565.csv
- __MACOSX/S2_Data/Panel_2E/Graph_50ms/._50ms_Opto_SingleTraces_YSM3565.csv
- __MACOSX/S2_Data/Panel_2E/._Graph_50ms
- S2_Data/Panel_2E/README_Panel2E.txt
- __MACOSX/S2_Data/Panel_2E/._README_Panel2E.txt
- __MACOSX/S2_Data/._Panel_2E
- S2_Data/Panel_2D/
- S2_Data/Panel_2D/1s_profile_YSM3565.csv
- __MACOSX/S2_Data/Panel_2D/
- __MACOSX/S2_Data/Panel_2D/._1s_profile_YSM3565.csv
- S2_Data/Panel_2D/4s_profile_YSM3565.csv
- __MACOSX/S2_Data/Panel_2D/._4s_profile_YSM3565.csv
- S2_Data/Panel_2D/15s_profile_YSM3565.csv
- __MACOSX/S2_Data/Panel_2D/._15s_profile_YSM3565.csv
- S2_Data/Panel_2D/0s_profile_YSM3565.csv
- __MACOSX/S2_Data/Panel_2D/._0s_profile_YSM3565.csv
- S2_Data/Panel_2D/1.5s_profile_YSM3565.csv
- __MACOSX/S2_Data/Panel_2D/._1.5s_profile_YSM3565.csv
- S2_Data/Panel_2D/README_Panel2D.txt
- __MACOSX/S2_Data/Panel_2D/._README_Panel2D.txt
- S2_Data/Panel_2D/3s_profile_YSM3565.csv
- __MACOSX/S2_Data/Panel_2D/._3s_profile_YSM3565.csv
- S2_Data/Panel_2D/2.5s_profile_YSM3565.csv
- __MACOSX/S2_Data/Panel_2D/._2.5s_profile_YSM3565.csv
- S2_Data/Panel_2D/2s_profile_YSM3565.csv
- __MACOSX/S2_Data/Panel_2D/._2s_profile_YSM3565.csv
- S2_Data/Panel_2D/3.5s_profile_YSM3565.csv
- __MACOSX/S2_Data/Panel_2D/._3.5s_profile_YSM3565.csv
- S2_Data/Panel_2D/4.5s_profile_YSM3565.csv
- __MACOSX/S2_Data/Panel_2D/._4.5s_profile_YSM3565.csv
- S2_Data/Panel_2D/0.5s_profile_YSM3565.csv
- __MACOSX/S2_Data/Panel_2D/._0.5s_profile_YSM3565.csv
- __MACOSX/S2_Data/._Panel_2D
- __MACOSX/._S2_Data
