# Supplementary material for: Optogenetics reveals Cdc42 local activation by scaffold-mediated positive feedback and Ras GTPase
Source: PLoS Biol. 2020 Jan 24;18(1):e3000600. doi: 10.1371/journal.pbio.3000600 (PMC7002011; doi:10.1371/journal.pbio.3000600)
Supplement: S2 Data — (ZIP) [file pbio.3000600.s018.zip › S2_Data/Panel_2F/Recruitment_HalfTimes_Opto_YSM3565.csv]

Strain = YSM3565
Recruitment_Half_Times_Opto
Cell #	50 ms (s)	250 ms (s)	500 ms (s)		Halt-time units = second (s)
1	0.56	0.72	0.8
2	0.71	0.84	0.57
3	0.37	1.09	0.9
4	0.59	0.88	0.66
5	0.89	0.66	0.89
6	1.24	1.36	0.9
7	0.61	0.67	0.64
8	0.67	0.68	0.95
9	0.78	0.72	0.75
10	0.9	0.84	0.96
11	0.81	0.84	0.86
12	0.66	0.73	0.56
13	1.04	0.54	1.01
14	0.8	0.87	0.7
15	0.75	0.78	0.8
16	0.7	1.04	0.77
17	0.85	0.69	0.79
18	1.01	0.36	0.92
19	0.68	0.94	0.73
20	0.87	0.66	0.92
21	0.81	0.94	0.63
22	0.72	0.67	0.99
23	1.02	0.5	0.76
24	0.75	0.99	0.58
25	0.79	0.82	0.81
26	0.63	1.02	0.75
27	0.55	0.75	0.59
28	0.75	0.55	0.8
29	1.29	0.86	0.58
30	0.68	1.11	0.72
31	0.99	0.56	1.03
32	0.79	0.98	1.44
33	0.61	1.06	1.25
34	0.97	0.56	1.13
35	1.03	0.98	0.78
36	1.13	0.9	1.08
37	1.15	0.96	0.88
38	1.01	0.62	1.26
39	0.85	0.77	0.78
40	0.91	0.78	1.23
41	0.72	0.61	0.95
42	0.97	1.01	0.89
43	1.58	0.64	0.75
44	0.66	0.63	0.9
45	0.83	0.54	0.92
46	1.06	0.57	1.28
47	0.96	0.68	0.72
48	0.88	0.92	0.68
49	1.13	0.95	0.77
50	1.16	0.68	0.77
51	0.52	1.12	0.82
52	0.63	0.94	1.24
53	1.22	0.68	0.86
54	0.7	1.15	1.03
55	0.5	0.77	1.04
56	0.74	1.73	1.02
57	0.69	1.28	0.88
58	1.08	0.93	0.49
59	0.86	1.37	0.67
60	0.65	1.04	0.74
61	0.77	0.94	0.57
62	0.62	0.63	1.01
63	0.9	0.99	1
64	1.21	0.66	0.77
65	0.76	0.92	0.98
66	1.4	0.66	0.65
67	0.87	0.45	0.6
68	1.06	0.85	0.62
69	0.59	0.87	0.75
70	2.01	0.92	1.1
71	0.78	1.09	0.62
72	0.67	0.77	1.34
73	0.7	0.33	0.76
74	0.67	0.72	0.3
75	0.85	1.07	0.9
76	0.75	0.82	0.93
77	0.91	0.87	0.98
78	1.01	0.76	0.86
79	0.84	0.73	1.06
80	0.93	0.73	0.48
81	0.58	0.91	1.06
82	0.75	0.75	1.03
83	0.94	0.62	0.91
84	0.93	0.71	0.65
85	0.61	1.21	0.66
86	0.69	0.64	1.06
87	0.67	1.06	0.79
88	0.64	0.65	0.79
89	1.11	0.84	0.9
90	0.95	0.98	1.04
