# Supplementary material for: Optogenetics reveals Cdc42 local activation by scaffold-mediated positive feedback and Ras GTPase
Source: PLoS Biol. 2020 Jan 24;18(1):e3000600. doi: 10.1371/journal.pbio.3000600 (PMC7002011; doi:10.1371/journal.pbio.3000600)
Supplement: S2 Data — (ZIP) [file pbio.3000600.s018.zip › S2_Data/Panel_2F/README_Panel2F.txt]

Plasma membrane recruitment half-times relative to the figure 2F (calculated from data shown in S2_Data > Panel_2E).
Per each of the strains, single cell half-time recruitment values are provided for each of the tested conditions (50 ms, 250 ms and 500 ms). All these values were plotted in figure 2F.

Strains = YSM3565 and YSM3566.
