# Supplementary material for: Optogenetics reveals Cdc42 local activation by scaffold-mediated positive feedback and Ras GTPase
Source: PLoS Biol. 2020 Jan 24;18(1):e3000600. doi: 10.1371/journal.pbio.3000600 (PMC7002011; doi:10.1371/journal.pbio.3000600)
Supplement: S2 Data — (ZIP) [file pbio.3000600.s018.zip › S2_Data/Panel_2F/Recruitment_HalfTimes_OptoQ61L_YSM3566.csv]

Strain =	YSM3566
Recruitment_Half_Times_OptoQ61L
Cell1 #	50 ms (s)	250 ms (s)	500 ms (s)
1	0.86	1.18	1.13		Halt-time units = second (s)
2	0.95	1.08	1.07
3	1.05	0.74	1
4	0.86	1.1	0.77
5	1.05	0.59	0.99
6	0.84	0.71	0.85
7	0.77	0.77	1.53
8	0.75	0.85	0.69
9	1.05	1.03	1.09
10	0.9	0.73	0.95
11	0.8	0.82	0.79
12	1.11	0.64	0.58
13	0.98	1.05	0.71
14	0.79	1.23	0.47
15	1.21	1.41	0.61
16	0.87	1.48	0.88
17	0.78	1.49	1
18	0.77	1.92	0.84
19	1.17	1.05	0.77
20	0.86	1.36	0.73
21	0.79	0.91	1.18
22	0.58	0.7	1.1
23	0.87	0.93	0.95
24	1.63	0.66	1.11
25	1.34	0.56	1.19
26	1.01	0.89	0.84
27	1.21	0.8	1.32
28	1.11	1.28	0.85
29	0.85	1.11	1.11
30	1.16	1	0.97
31	0.67	0.77	0.56
32	1.13	0.43	0.89
33	0.75	0.56	1.6
34	1.06	0.52	0.77
35	0.8	1.1	1.16
36	1.05	0.78	1.16
37	1.09	0.72	0.82
38	1.2	1.88	1.09
39	1.06	0.82	0.79
40	0.95	0.79	0.82
41	1.6	0.85	1.05
42	0.75	1.09	0.71
43	1.34	0.76	0.82
44	1.26	0.89	1.47
45	1.18	0.78	0.88
46	1.24	0.73	1.1
47	0.81	0.75	1.14
48	1.03	1.07	1.98
49	0.84	0.7	1.03
50	1.33	0.65	0.46
51	1.06	0.74	0.86
52	1.04	0.79	1.12
53	1.25	0.87	0.91
54	0.99	0.89	1.42
55	0.8	0.82	0.61
56	1.19	0.82	1.57
57	0.83	1.28	0.86
58	0.94	1.26	1.98
59	1.23	0.79	1.03
60	1.3	1.06	1.2
61	2.69	0.76	0.84
62	0.4	0.67	0.97
63	0.97	0.87	0.98
64	0.81	0.72	1.02
65	0.81	0.93	0.63
66	0.58	0.86	0.83
67	0.44	0.8	0.71
68	0.52	0.93	1.11
69	0.56	0.6	1.11
70	0.72	0.76	0.64
71	1.33	0.92	0.83
72	1	0.79	1.76
73	0.66	1.05	0.83
74	0.87	0.95	0.68
75	1.41	0.69	0.92
76	1.13	1.01	0.85
77	0.92	1.27	1.27
78	0.59	0.7	1.05
79	1	0.53	0.68
80	0.71	0.68	0.84
81	0.91	0.91	0.75
82	0.7	0.82	0.72
83	0.79	0.83	0.89
84	0.93	0.84	0.53
85	0.98	0.82	0.67
86	0.87	0.93	0.67
87	0.92	0.88	0.94
88	1.18	0.72	1.22
89	1.07	1.27	0.67
90	0.76	0.99	1.02
