# Supplementary material for: Optogenetics reveals Cdc42 local activation by scaffold-mediated positive feedback and Ras GTPase
Source: PLoS Biol. 2020 Jan 24;18(1):e3000600. doi: 10.1371/journal.pbio.3000600 (PMC7002011; doi:10.1371/journal.pbio.3000600)
Supplement: S2 Data — (ZIP) [file pbio.3000600.s018.zip › S2_Data/Panel_2E/Graph_250ms/250ms_OptoQ61L_SingleTraces_YSM3566.csv]

Strain =	YSM3566
Graph_250ms_Opto
Time (s)	Trace 1	Trace 2	Trace 3	Trace 4	Trace 5	Trace 6	Trace 7	Trace 8	Trace 9	Trace 10	Trace 11	Trace 12	Trace 13	Trace 14	Trace 15	Trace 16	Trace 17	Trace 18	Trace 19	Trace 20	Trace 21	Trace 22	Trace 23	Trace 24	Trace 25	Trace 26	Trace 27	Trace 28	Trace 29	Trace 30	Trace 31	Trace 32	Trace 33	Trace 34	Trace 35	Trace 36	Trace 37	Trace 38	Trace 39	Trace 40	Trace 41	Trace 42	Trace 43	Trace 44	Trace 45	Trace 46	Trace 47	Trace 48	Trace 49
0	0.00	0.00	0.00	0.00	0.00	0.00	0.00	0.00	0.00	0.00	0.00	0.00	0.00	0.00	0.00	0.00	0.00	0.00	0.00	0.00	0.00	0.00	0.00	0.00	0.00	0.00	0.00	0.00	0.00	0.00	0.00	0.00	0.00	0.00	0.00	0.00	0.00	0.00	0.00	0.00	0.00	0.00	0.00	0.00	0.00	0.00	0.00	0.00	0.00
0.72	219.78	344.02	747.83	316.17	457.29	320.48	408.88	449.22	236.93	311.94	488.35	511.03	450.28	384.67	380.84	762.18	263.40	243.63	618.21	452.76	377.74	709.10	597.77	396.43	312.88	430.27	201.00	289.13	432.91	395.60	242.62	501.05	427.50	346.42	119.61	285.66	189.17	233.12	222.82	319.73	534.02	423.77	371.55	290.47	392.40	399.38	357.05	188.09	288.77
1.45	304.29	503.09	819.49	395.25	571.61	508.75	600.85	616.89	296.83	417.71	588.18	700.52	639.51	512.18	562.15	1120.64	332.86	350.85	888.49	596.57	502.41	859.16	757.46	640.55	425.20	648.60	303.80	376.51	596.82	484.92	409.03	774.34	609.69	490.12	227.52	420.67	295.67	255.82	292.35	467.80	774.03	536.66	488.32	454.51	519.32	619.02	469.63	308.88	420.86
2.17	356.15	582.23	906.55	406.72	561.73	517.32	586.02	641.69	353.76	476.98	685.12	793.28	685.73	630.34	615.24	1380.37	408.77	397.35	980.99	627.49	517.35	959.32	892.53	685.64	416.47	681.34	395.70	408.42	662.40	577.39	406.30	878.75	692.03	561.90	229.48	509.23	329.18	341.51	340.51	537.63	894.15	593.76	654.42	512.24	603.45	706.35	557.50	361.08	439.69
2.89	387.58	622.87	1030.73	465.10	638.02	605.33	646.57	727.14	397.03	542.68	673.45	877.55	693.27	694.89	646.48	1414.33	416.51	415.80	1060.11	667.62	518.98	1009.32	944.63	682.29	463.09	764.07	361.57	470.72	640.95	620.47	424.39	896.60	741.01	605.94	242.14	525.56	332.44	325.02	296.98	557.58	876.64	613.15	659.08	497.99	626.14	730.72	638.93	366.50	453.35
3.61	370.46	629.72	1041.10	466.86	569.20	552.46	682.63	736.21	376.28	535.59	766.81	803.79	757.78	722.94	704.75	1503.55	534.17	463.55	1128.97	763.29	577.00	1100.40	964.73	663.21	472.89	754.90	368.64	466.92	695.82	666.94	430.12	950.91	714.80	539.05	203.20	499.67	348.94	352.63	339.92	606.21	897.18	639.12	735.11	551.02	689.27	674.30	628.97	378.91	488.69
4.33	406.13	686.63	1076.23	523.81	715.05	641.94	727.98	782.18	403.49	588.63	781.76	878.97	802.58	745.67	723.14	1609.09	485.67	390.59	1194.19	819.24	628.63	1046.34	1068.42	776.61	491.70	765.71	380.29	461.36	719.85	675.44	509.49	953.31	742.36	569.19	319.94	584.39	349.72	414.96	397.43	600.61	917.93	673.95	706.83	523.15	734.51	788.80	627.87	410.38	532.48
5.05	417.67	733.03	1102.69	529.18	712.89	652.58	753.39	808.45	437.72	599.18	818.97	896.77	815.64	763.67	787.38	1685.03	505.64	419.82	1112.61	830.95	609.70	1036.57	1163.24	756.76	438.09	791.17	377.82	527.13	731.79	767.42	478.42	870.86	778.81	598.91	246.56	520.23	384.62	392.90	347.27	620.93	998.69	708.44	772.76	591.89	721.96	736.40	648.94	410.38	501.30
5.77	405.82	724.32	1045.39	537.53	652.76	675.95	748.93	801.46	451.02	580.72	812.69	869.97	929.90	827.26	846.12	1616.53	538.18	510.15	1235.99	819.93	678.43	994.43	1124.09	732.80	518.78	847.46	384.37	506.00	639.05	703.03	483.84	915.59	779.50	592.18	239.60	588.80	406.18	428.16	346.56	634.41	1006.70	726.41	691.44	592.33	722.39	788.68	624.75	430.53	539.28
6.49	424.46	785.93	1105.11	554.89	667.89	638.38	730.53	784.13	456.13	490.63	809.51	933.78	854.64	859.03	905.92	1714.50	599.13	539.28	1268.11	850.36	649.69	1092.25	1096.28	764.75	445.68	807.17	349.75	550.02	777.14	787.70	479.06	862.27	808.69	602.38	223.61	543.85	439.67	427.21	349.83	602.60	1050.19	730.65	740.08	632.37	736.92	808.83	676.05	442.62	536.78
7.21	416.49	765.09	1117.86	570.81	719.59	625.10	730.94	861.79	450.26	601.82	869.29	899.33	844.05	797.77	877.43	1849.59	565.32	543.81	1255.05	947.91	647.50	1159.91	1041.96	847.96	537.14	873.79	402.74	578.84	822.04	729.97	544.86	859.49	793.94	568.01	268.31	588.26	371.35	493.10	413.91	637.20	1052.56	751.87	715.49	622.14	781.21	817.71	653.92	468.93	537.50
7.93	461.93	799.20	1102.19	630.52	703.78	659.70	750.74	863.96	477.21	548.31	835.26	962.58	896.39	863.21	863.07	1965.49	569.19	536.58	1282.81	923.96	682.99	1148.75	1136.41	831.79	506.12	852.71	411.87	642.83	786.91	751.34	506.66	854.81	853.38	626.46	297.16	547.12	372.60	476.93	422.10	586.64	1048.42	767.09	771.88	603.63	779.35	797.93	664.86	432.91	527.20
8.65	468.51	802.57	1080.43	560.75	683.50	628.64	736.89	824.07	426.73	564.59	887.36	910.45	856.41	812.39	863.34	1858.27	598.53	579.01	1293.92	917.79	708.31	1215.17	1204.73	774.51	502.56	864.48	431.08	571.21	892.42	740.80	492.98	827.95	809.41	625.60	272.23	589.10	384.05	459.38	398.62	654.11	1042.65	778.03	731.38	615.43	737.96	799.25	691.76	527.86	512.17
9.37	484.21	828.72	1118.40	621.31	742.73	632.59	765.06	885.92	502.14	542.26	878.20	953.12	860.50	918.27	936.54	1954.89	647.21	633.87	1379.14	946.02	677.60	1161.37	1192.75	799.93	554.72	846.54	436.19	597.06	864.30	772.89	550.05	798.93	753.81	589.74	295.65	655.40	399.02	538.69	376.57	663.19	1073.64	744.52	743.16	606.54	724.36	793.38	667.95	470.70	519.51
10.09	500.33	819.52	1155.01	531.97	688.59	608.57	760.12	844.28	429.64	527.08	886.12	891.03	921.78	853.73	878.45	1977.77	558.37	577.76	1329.38	960.32	679.90	1248.65	1173.32	814.12	457.27	867.25	422.49	573.91	869.36	751.28	508.03	781.66	709.34	597.58	281.26	554.83	382.24	499.84	415.43	658.72	1082.25	785.93	753.34	638.51	727.56	793.75	671.31	511.65	533.28
10.81	463.69	801.96	1227.22	589.19	759.84	635.41	776.67	848.65	482.59	611.81	845.53	908.56	943.80	848.61	932.75	2043.77	569.53	599.90	1356.63	987.37	714.58	1216.57	1156.89	771.51	490.87	903.90	410.41	610.62	851.25	796.00	507.11	855.52	769.34	580.93	278.36	565.48	380.22	483.14	419.95	648.90	1003.97	799.72	656.00	616.18	719.62	800.94	671.95	457.85	542.35
11.53	476.57	780.77	1208.79	592.43	712.25	631.13	799.70	896.53	461.99	589.01	838.11	810.35	908.05	861.61	895.41	1961.44	635.00	571.66	1397.31	912.47	696.56	1170.98	1116.65	805.49	430.80	920.54	447.56	607.90	871.96	769.50	501.42	794.84	691.86	581.36	297.69	552.86	403.21	493.97	444.45	648.34	1060.72	804.36	743.35	618.72	739.05	761.65	662.11	457.76	558.81
12.25	473.41	794.25	1190.18	655.87	664.51	580.25	737.50	803.84	443.47	556.72	822.79	904.93	964.07	895.08	920.46	2042.03	613.18	584.29	1243.61	965.60	725.45	1232.13	1143.65	730.31	492.98	805.23	422.86	682.51	846.06	806.98	484.99	778.64	703.23	563.28	277.41	598.08	386.74	542.18	418.36	666.39	1065.90	862.42	773.01	626.89	736.16	846.18	673.32	485.69	555.82
12.97	492.94	762.76	1226.38	608.82	710.76	619.54	865.80	840.33	496.20	613.41	862.87	884.53	948.56	915.57	905.41	1964.73	639.98	619.11	1382.47	993.48	708.75	1125.72	1157.58	731.18	483.11	875.21	413.77	611.75	941.80	802.72	489.77	762.48	692.20	526.26	343.48	577.85	329.38	549.66	376.15	611.37	1086.07	886.83	700.65	704.19	725.36	854.65	672.31	437.60	530.98
13.69	505.73	769.69	1267.50	641.04	687.21	621.90	770.83	856.77	479.06	559.52	830.40	898.90	941.75	953.18	941.20	2005.41	634.70	628.55	1393.52	1024.12	658.48	1208.86	1210.03	690.21	506.14	965.92	412.74	579.18	887.63	713.66	484.68	695.57	669.26	524.72	337.63	577.04	337.12	580.43	407.56	635.36	1111.53	860.76	697.34	650.73	689.07	791.97	663.79	427.32	534.97
14.41	488.86	757.45	1265.83	615.55	744.03	642.07	757.01	914.16	489.67	596.62	842.25	871.58	959.97	890.43	1031.53	2056.40	658.54	699.19	1391.41	971.17	678.82	1209.87	1139.49	718.91	605.52	918.56	464.48	611.40	926.21	757.29	506.21	656.36	613.55	530.91	361.85	631.13	362.68	574.57	409.39	637.06	1104.73	860.44	714.27	612.46	729.66	784.91	669.45	430.69	502.73
15.13	556.16	676.86	1216.90	566.62	669.86	657.39	748.54	807.86	518.33	622.72	846.99	898.94	1029.70	930.62	937.85	2063.03	683.04	737.48	1274.26	1046.28	716.51	1171.61	1104.94	731.92	524.01	990.17	514.28	609.28	965.33	831.01	501.32	655.79	601.83	542.99	367.96	582.86	341.73	517.49	410.19	674.67	1127.00	824.25	702.65	580.58	673.15	814.19	662.29	468.00	498.54
[truncated: 41 more columns]
