# Supplementary material for: Optogenetics reveals Cdc42 local activation by scaffold-mediated positive feedback and Ras GTPase
Source: PLoS Biol. 2020 Jan 24;18(1):e3000600. doi: 10.1371/journal.pbio.3000600 (PMC7002011; doi:10.1371/journal.pbio.3000600)
Supplement: S2 Data — (ZIP) [file pbio.3000600.s018.zip › S2_Data/Panel_2E/Graph_250ms/250ms_OptoQ61L_Profile_YSM3566.csv]

Strain =	YSM3566
Graph_250ms_OptoQ61L					Mean/Mean Fluo. Int. = mean fluorescence intensity
Time (s)	Mean Fluo. Int.	Mean+Std	Mean-Std		Std = standard deviation
0	0	0	0		Mean+Std = mean fluorescence intensity + standard deviation
0.72	397.22	526.14	268.29		Mean-Std = mean fluorescence intensity - standard deviation
1.45	544.33	713.32	375.34
2.17	611.57	805.23	417.92
2.89	642	846.92	437.09
3.61	664.2	874.56	453.84
4.33	697.97	916.03	479.91
5.05	710.59	933.25	487.94
5.77	722.81	945.4	500.23
6.49	732.24	966.52	497.95
7.21	756.85	994.04	519.66
7.93	763.16	1008.65	517.67
8.65	761.51	1005.39	517.63
9.37	772.59	1016.82	528.35
10.09	770.36	1024.69	516.03
10.81	774.01	1030.77	517.24
11.53	769.71	1021.36	518.06
12.25	773.41	1027.94	518.89
12.97	778.28	1033.94	522.63
13.69	778.86	1040.59	517.13
14.41	781.22	1040.56	521.88
15.13	785.54	1041.23	529.86
