# Supplementary material for: Optogenetics reveals Cdc42 local activation by scaffold-mediated positive feedback and Ras GTPase
Source: PLoS Biol. 2020 Jan 24;18(1):e3000600. doi: 10.1371/journal.pbio.3000600 (PMC7002011; doi:10.1371/journal.pbio.3000600)
Supplement: S2 Data — (ZIP) [file pbio.3000600.s018.zip › S2_Data/Panel_2E/Graph_250ms/250ms_Opto_SingleTraces_YSM3565.csv]

Strain =	YSM3565
Graph_250ms_Opto
Time (s)	Trace 1	Trace 2	Trace 3	Trace 4	Trace 5	Trace 6	Trace 7	Trace 8	Trace 9	Trace 10	Trace 11	Trace 12	Trace 13	Trace 14	Trace 15	Trace 16	Trace 17	Trace 18	Trace 19	Trace 20	Trace 21	Trace 22	Trace 23	Trace 24	Trace 25	Trace 26	Trace 27	Trace 28	Trace 29	Trace 30	Trace 31	Trace 32	Trace 33	Trace 34	Trace 35	Trace 36	Trace 37	Trace 38	Trace 39	Trace 40	Trace 41	Trace 42	Trace 43	Trace 44	Trace 45	Trace 46	Trace 47	Trace 48	Trace 49
0	0.00	0.00	0.00	0.00	0.00	0.00	0.00	0.00	0.00	0.00	0.00	0.00	0.00	0.00	0.00	0.00	0.00	0.00	0.00	0.00	0.00	0.00	0.00	0.00	0.00	0.00	0.00	0.00	0.00	0.00	0.00	0.00	0.00	0.00	0.00	0.00	0.00	0.00	0.00	0.00	0.00	0.00	0.00	0.00	0.00	0.00	0.00	0.00	0.00
0.72	602.20	488.64	459.87	569.57	419.83	594.60	654.24	701.15	648.01	568.69	513.77	720.58	445.97	539.07	347.83	260.90	673.49	553.90	464.72	430.82	489.29	351.49	430.81	508.56	423.54	482.59	463.85	615.97	457.25	662.39	455.85	460.31	345.41	368.20	316.68	431.52	239.86	281.61	352.76	428.14	398.70	340.60	359.87	309.96	421.98	439.68	324.90	401.92	253.63
1.45	742.26	620.20	642.10	775.91	593.51	690.09	815.27	879.27	813.06	789.93	578.16	996.95	606.13	660.57	462.34	350.32	861.67	631.45	589.55	545.39	583.69	457.76	592.23	710.20	579.66	639.61	622.00	773.91	559.89	958.86	639.52	534.99	492.45	499.35	480.30	640.98	376.62	424.79	464.49	508.59	382.13	373.99	477.70	422.11	556.98	543.85	447.89	549.50	369.58
2.17	899.41	696.09	791.00	904.15	570.69	754.43	921.63	1056.41	904.72	827.67	662.89	991.08	656.56	727.02	528.34	413.00	999.52	695.61	653.77	617.12	615.15	516.26	643.64	846.06	632.91	667.02	764.09	869.60	619.96	982.18	602.75	589.28	639.95	466.16	568.44	769.95	410.47	380.26	531.30	594.66	469.56	469.75	487.47	467.77	629.42	617.86	490.61	622.90	402.04
2.89	957.92	762.09	834.66	898.55	600.11	800.14	929.86	1013.47	895.67	841.18	766.06	1070.05	640.16	765.36	539.15	379.59	1045.36	646.41	664.38	622.92	633.42	558.05	663.59	845.84	616.22	779.28	722.22	883.97	660.59	1087.99	631.12	613.18	580.29	494.98	582.02	779.02	430.09	425.42	561.71	584.05	465.09	520.03	580.60	512.09	680.82	577.23	490.09	631.38	429.28
3.61	915.07	795.39	890.26	917.75	646.16	882.54	926.40	1005.72	944.72	858.15	693.03	1199.54	722.35	799.73	513.69	452.38	1074.32	722.62	721.93	645.66	681.95	562.08	685.40	820.17	654.96	758.69	796.29	942.63	656.11	1141.15	639.43	653.94	668.85	542.55	556.39	847.24	467.29	459.84	550.10	682.48	488.90	502.29	549.91	530.52	695.19	684.80	530.63	663.51	401.96
4.33	926.58	831.39	891.17	984.05	612.61	963.94	988.23	1141.35	993.95	886.51	709.84	1173.85	647.89	795.25	547.61	452.90	1104.97	766.08	721.64	636.99	774.22	540.49	682.91	956.30	687.57	755.42	790.12	913.05	676.71	1187.56	675.46	736.86	664.70	558.35	666.03	787.20	478.60	471.41	547.16	640.90	510.82	576.45	576.32	552.83	678.86	619.77	519.57	691.99	428.71
5.05	975.97	846.73	947.82	999.46	680.72	923.61	970.04	1105.90	1020.19	964.43	778.97	1153.54	677.25	821.03	624.57	447.23	1130.77	765.88	769.91	688.27	751.96	571.37	648.52	964.25	696.61	782.10	815.51	957.24	642.08	1191.29	679.77	693.73	678.33	539.30	653.62	866.77	476.55	447.66	538.55	676.38	562.79	555.71	563.14	571.18	683.04	624.75	565.22	752.89	492.52
5.77	1016.18	852.02	945.73	1058.94	683.35	918.46	984.85	1161.09	1049.34	979.40	823.80	1127.68	702.75	892.50	580.48	492.87	1179.41	731.48	754.53	681.60	789.02	575.27	700.55	934.40	704.46	797.51	759.82	906.24	707.70	1205.51	725.66	748.97	731.05	565.69	693.63	870.12	460.65	442.53	632.10	700.72	532.99	607.19	609.97	526.19	624.49	673.45	539.87	759.56	472.19
6.49	1041.72	847.39	949.01	1093.32	674.30	1030.73	1000.77	1133.68	1059.19	953.37	819.24	1191.45	706.44	875.07	620.46	464.32	1173.64	778.97	761.83	680.69	783.78	561.54	696.57	1023.79	753.19	826.24	843.48	916.37	771.24	1352.85	675.25	755.33	732.07	529.51	621.62	885.70	441.52	459.09	589.76	655.35	495.55	614.84	601.37	506.87	708.56	673.06	568.77	760.72	453.89
7.21	1025.08	910.81	999.39	1060.59	686.57	1020.25	1041.13	1095.33	1047.28	960.19	797.96	1198.43	730.29	936.52	612.99	476.90	1112.39	750.24	757.85	709.88	856.70	560.37	673.40	972.00	750.40	832.73	857.92	912.76	801.30	1270.43	747.09	738.28	721.91	573.95	678.12	888.30	491.83	457.14	588.84	664.50	507.62	588.52	597.89	527.29	679.72	628.25	552.97	777.34	515.52
7.93	1029.35	878.75	983.58	1127.16	700.09	1035.80	1079.70	1111.70	1011.72	1013.78	823.98	1256.45	704.12	946.62	630.92	500.93	1112.67	744.79	815.25	706.60	794.13	580.99	675.74	986.94	749.31	906.16	830.27	1038.06	725.41	1306.65	736.28	797.64	681.42	564.37	670.05	944.58	528.57	465.99	573.96	645.09	503.65	602.34	585.40	554.83	699.59	682.18	572.35	719.15	547.88
8.65	1033.97	865.17	935.03	1076.98	683.24	1122.83	1020.47	1127.73	1061.17	1070.35	877.90	1287.00	773.28	911.58	659.40	470.67	1166.59	754.23	855.38	695.34	784.82	624.05	673.76	1031.13	765.28	881.89	848.62	985.54	806.88	1408.24	698.38	777.27	725.31	537.14	654.12	909.43	515.40	482.34	611.46	705.51	506.11	580.82	593.29	497.51	735.35	701.15	561.55	728.77	476.93
9.37	1001.50	827.80	964.18	1129.87	736.45	1102.00	1005.28	1149.33	1062.04	1068.47	836.52	1250.58	684.56	954.93	594.79	511.95	1202.18	716.61	844.84	673.14	857.14	577.65	686.38	1046.16	757.81	921.74	845.80	970.63	801.99	1376.85	750.06	834.71	790.22	569.73	670.80	943.34	505.44	476.41	572.21	702.55	553.60	566.84	550.51	540.83	689.64	723.11	567.69	784.96	481.52
10.09	1094.62	857.10	1121.90	1150.77	716.66	1138.58	1112.97	1186.10	1124.68	1028.06	854.70	1294.44	696.72	913.82	613.95	515.62	1225.08	744.44	868.19	738.37	868.34	654.18	704.99	1077.02	789.93	906.34	836.33	1008.94	813.87	1362.39	701.89	773.57	768.15	601.35	683.47	980.75	546.91	453.78	676.50	741.40	549.03	599.45	586.43	544.66	637.61	685.24	590.93	794.45	474.09
10.81	1092.64	891.60	1081.63	1149.95	762.79	1093.40	1116.10	1257.97	1090.97	1092.62	864.56	1314.59	716.56	920.93	635.97	539.46	1197.64	655.57	824.50	692.04	847.81	645.42	680.08	1024.68	763.64	983.90	895.49	989.70	805.97	1381.59	716.24	824.55	789.11	563.21	681.12	911.58	535.74	457.28	644.04	781.40	537.64	631.54	611.35	509.83	674.96	722.77	552.48	812.66	516.85
11.53	1067.87	902.34	968.55	1158.71	758.11	1151.06	1116.90	1215.17	1147.35	1045.90	903.43	1259.61	707.83	955.83	619.89	524.12	1185.96	680.27	937.56	728.30	865.80	663.42	665.79	1109.23	804.85	980.06	898.36	912.30	767.06	1432.30	745.64	783.67	801.86	590.95	670.31	890.60	538.79	471.02	657.69	698.88	623.73	656.12	590.98	512.95	712.39	721.09	567.30	816.83	518.50
12.25	1055.79	861.21	1067.57	1060.34	713.43	1158.62	1110.66	1168.79	1078.59	1081.80	827.16	1279.74	729.67	894.27	656.34	527.79	1112.92	709.62	923.74	706.48	859.98	622.38	668.13	1071.65	797.31	960.08	898.75	936.41	819.53	1460.11	750.14	805.13	707.91	581.56	795.40	940.86	539.52	535.47	609.39	803.86	539.37	632.48	637.79	561.54	705.78	734.01	574.46	788.57	571.46
12.97	1075.78	936.59	1017.64	1063.71	734.09	1199.60	1086.42	1226.81	1125.70	1078.63	869.46	1361.15	746.87	984.29	631.41	596.62	1169.09	647.79	873.73	762.54	870.08	624.86	689.32	1068.09	767.73	945.83	891.77	941.96	822.94	1449.18	719.25	842.24	799.46	615.62	717.63	914.88	577.47	520.80	673.82	759.21	538.95	654.69	648.62	574.88	690.02	664.42	606.37	830.01	518.60
13.69	1023.48	946.40	1087.53	1112.48	687.48	1177.93	1103.87	1299.24	1155.40	1080.23	891.15	1353.44	717.52	969.01	637.21	550.15	1177.20	694.65	859.56	771.86	865.66	569.66	667.57	1110.35	827.85	945.44	880.26	966.91	800.06	1470.00	796.29	815.77	834.07	603.45	771.19	1034.77	574.58	553.78	683.35	724.70	596.56	663.99	613.98	523.59	646.73	714.37	590.98	777.33	503.54
14.41	1051.77	939.21	1069.89	1146.17	696.78	1241.36	1165.06	1218.87	1113.72	1068.30	888.00	1264.86	771.69	1014.24	616.36	564.24	1141.01	643.38	892.65	740.06	843.65	580.28	688.69	1120.21	837.63	951.60	873.74	1006.44	824.29	1404.18	782.19	819.32	785.46	594.24	773.44	897.21	542.76	507.02	718.93	779.87	619.47	638.07	651.42	546.84	652.30	627.52	596.16	860.75	577.10
15.13	1001.21	959.82	1148.48	1066.24	795.83	1177.04	1159.40	1237.93	1112.71	1082.45	919.57	1313.44	727.33	989.11	700.10	545.88	1171.65	643.10	830.19	754.39	802.59	631.37	740.33	1078.34	781.90	1003.17	879.99	930.14	847.76	1453.64	713.33	838.32	889.15	597.08	748.93	960.04	542.15	539.24	719.66	763.21	609.37	651.03	592.67	589.63	675.56	677.27	569.30	783.48	556.85
[truncated: 41 more columns]
