# Supplementary material for: Optogenetics reveals Cdc42 local activation by scaffold-mediated positive feedback and Ras GTPase
Source: PLoS Biol. 2020 Jan 24;18(1):e3000600. doi: 10.1371/journal.pbio.3000600 (PMC7002011; doi:10.1371/journal.pbio.3000600)
Supplement: S2 Data — (ZIP) [file pbio.3000600.s018.zip › S2_Data/Panel_2E/Graph_500ms/500ms_OptoQ61L_SingleTraces_YSM3566.csv]

Strain =	YSM3566
Graph_500ms_Opto
Time (s)	Trace 1	Trace 2	Trace 3	Trace 4	Trace 5	Trace 6	Trace 7	Trace 8	Trace 9	Trace 10	Trace 11	Trace 12	Trace 13	Trace 14	Trace 15	Trace 16	Trace 17	Trace 18	Trace 19	Trace 20	Trace 21	Trace 22	Trace 23	Trace 24	Trace 25	Trace 26	Trace 27	Trace 28	Trace 29	Trace 30	Trace 31	Trace 32	Trace 33	Trace 34	Trace 35	Trace 36	Trace 37	Trace 38	Trace 39	Trace 40	Trace 41	Trace 42	Trace 43	Trace 44	Trace 45	Trace 46	Trace 47	Trace 48	Trace 49
0	0.00	0.00	0.00	0.00	0.00	0.00	0.00	0.00	0.00	0.00	0.00	0.00	0.00	0.00	0.00	0.00	0.00	0.00	0.00	0.00	0.00	0.00	0.00	0.00	0.00	0.00	0.00	0.00	0.00	0.00	0.00	0.00	0.00	0.00	0.00	0.00	0.00	0.00	0.00	0.00	0.00	0.00	0.00	0.00	0.00	0.00	0.00	0.00	0.00
0.97	286.18	461.47	484.55	634.17	478.92	415.38	356.97	704.51	559.96	554.68	369.41	602.30	298.11	418.45	327.65	435.06	704.89	510.92	782.09	611.68	587.42	462.35	452.38	403.16	532.01	389.68	398.27	539.82	586.27	434.20	614.31	433.42	433.75	484.32	500.60	507.37	323.12	278.41	334.07	368.28	484.52	359.87	494.18	226.54	412.73	334.31	416.36	263.72	329.55
1.94	357.10	622.21	617.14	743.88	621.83	565.60	448.63	824.86	696.90	713.19	512.29	823.59	335.26	532.44	388.32	610.86	832.65	699.64	976.21	790.21	806.67	691.85	420.61	583.69	586.23	471.17	462.04	696.08	768.07	546.29	618.59	643.82	506.20	668.13	734.28	725.75	374.68	348.70	452.50	444.75	630.96	416.75	645.54	416.41	565.08	510.54	523.43	304.15	418.22
2.91	389.30	612.50	726.78	819.87	739.38	573.48	546.77	960.28	853.61	756.90	531.07	887.00	433.13	548.93	412.99	703.60	940.01	789.47	1118.27	933.38	899.87	767.00	518.54	679.07	676.79	535.06	520.01	673.22	916.04	594.37	668.10	683.14	559.76	666.63	737.54	787.30	430.79	417.38	508.82	493.34	694.90	490.40	719.88	514.34	622.60	626.56	610.53	369.63	501.80
3.88	422.17	714.89	795.82	839.69	761.25	608.85	592.81	962.40	873.07	799.88	572.41	913.89	406.28	532.79	465.94	722.73	1014.93	829.58	1149.04	991.96	889.03	787.16	613.98	697.18	702.29	560.19	601.03	765.62	922.15	650.61	683.71	765.03	613.07	715.62	832.44	857.73	442.70	417.15	520.79	532.40	741.17	511.24	723.80	493.23	658.23	635.89	635.22	360.43	516.68
4.85	419.75	693.96	795.55	920.88	745.28	615.50	602.21	1046.95	911.56	849.41	615.00	872.73	395.73	594.28	528.99	731.99	1072.39	913.56	1216.28	922.42	965.52	819.29	611.87	717.64	785.84	607.00	604.03	743.38	944.01	689.02	735.31	685.33	657.43	762.96	864.40	901.92	429.24	478.88	556.19	540.93	788.90	537.58	734.10	543.32	677.39	658.11	638.61	328.17	493.55
5.82	457.60	755.56	763.09	865.40	789.60	588.67	694.07	1024.76	948.91	884.98	604.47	850.98	454.09	562.03	568.49	765.66	1107.64	846.05	1285.11	1010.51	1071.61	794.32	614.71	764.60	803.32	576.25	624.58	771.88	1031.72	724.42	761.58	730.85	667.35	726.14	847.95	924.93	483.09	464.49	534.64	539.82	784.82	531.14	765.15	517.53	692.42	654.20	682.55	383.30	543.02
6.79	504.24	738.77	852.31	1000.53	827.10	637.17	729.78	1060.04	924.27	887.30	597.54	1005.29	430.51	528.95	515.89	713.42	1073.21	864.04	1278.31	943.36	1060.41	834.34	647.24	840.35	830.12	556.89	655.37	777.85	1094.79	711.62	769.69	787.28	681.98	767.45	910.31	1005.58	481.05	473.22	535.81	554.50	803.43	586.51	812.12	584.07	655.70	674.22	727.01	434.84	545.85
7.76	460.52	771.12	818.05	953.39	740.12	699.84	730.72	1020.41	979.43	904.80	592.32	931.77	372.97	570.17	498.79	788.75	1135.11	902.35	1289.54	928.94	1077.35	849.35	616.95	804.64	843.33	593.63	698.68	806.10	1083.48	729.78	787.81	805.85	687.89	770.85	922.68	1032.08	472.61	513.15	533.09	569.96	847.09	558.38	780.47	584.50	719.67	733.80	726.22	426.98	534.15
8.73	498.34	815.17	826.88	982.82	858.44	671.12	663.22	1012.12	997.80	898.85	620.13	971.61	465.64	553.91	484.68	758.81	1194.27	876.40	1263.77	954.28	1117.67	923.72	661.10	804.81	889.13	636.62	663.20	814.84	1127.44	759.15	769.94	835.35	811.43	766.34	904.15	998.15	474.23	501.69	550.73	582.85	802.05	528.95	843.44	597.98	721.61	722.98	736.22	509.66	624.67
9.7	516.66	905.73	837.30	967.41	899.05	725.42	732.12	1019.46	1011.00	907.23	592.48	921.24	424.60	537.65	419.34	837.93	1225.72	899.00	1220.43	951.40	1120.24	928.99	699.34	829.62	913.13	612.86	673.68	825.76	1088.95	759.69	760.75	834.82	809.29	759.11	945.33	1002.68	493.95	531.81	573.82	609.04	833.42	526.11	780.79	566.59	765.15	729.44	740.37	454.80	573.36
10.67	530.26	792.99	872.80	940.69	895.09	699.29	724.39	999.19	977.75	929.49	654.09	920.02	445.52	569.04	476.32	818.17	1235.08	883.61	1236.36	1018.87	1104.79	921.05	677.33	799.14	862.82	619.90	712.71	867.11	1114.82	792.65	762.57	823.86	783.49	775.35	986.63	971.60	527.89	485.76	589.96	582.48	827.91	492.58	799.61	620.51	747.58	745.48	704.38	501.10	578.37
11.64	496.41	809.05	837.08	940.38	873.71	721.12	763.43	1012.77	1032.68	947.54	663.14	889.59	453.82	562.45	448.21	795.27	1192.91	876.05	1204.74	990.40	1144.63	936.80	683.65	781.56	902.60	638.70	728.67	881.97	1056.00	725.05	801.85	822.57	771.36	787.36	990.60	973.65	533.80	496.82	582.20	566.11	909.21	528.78	854.55	634.90	735.30	724.51	743.78	552.16	583.20
12.61	541.30	876.82	935.70	946.88	838.72	704.25	729.43	1054.37	1058.43	929.24	614.64	831.21	435.21	553.66	396.71	764.75	1162.55	891.67	1175.10	984.47	1171.05	988.45	657.54	818.05	901.90	652.58	779.88	910.98	1069.32	765.07	765.35	794.51	816.89	823.50	1009.02	1036.46	464.80	471.95	585.83	648.05	873.28	502.52	769.63	638.55	758.85	725.76	761.82	528.29	629.24
13.58	511.36	804.66	912.28	953.84	896.43	700.68	766.50	1032.27	1009.29	980.73	630.30	868.54	482.17	574.06	437.68	813.44	1194.20	893.96	1232.01	986.34	1213.67	941.63	664.75	818.82	849.78	629.03	750.19	927.07	1127.08	724.82	863.35	760.05	813.09	771.84	1051.30	1056.08	520.29	498.66	549.11	565.62	888.95	513.32	828.01	670.39	711.20	701.96	797.10	516.13	593.72
14.55	498.88	831.95	929.83	985.42	897.68	681.21	765.55	1078.30	1072.68	983.64	587.70	885.50	424.17	556.77	423.58	761.38	1150.67	900.94	1261.39	1005.70	1105.26	924.39	641.89	834.81	906.25	666.96	700.95	898.77	1163.00	702.88	774.54	761.64	879.42	842.58	1038.87	1018.00	523.80	519.93	543.86	579.41	920.00	549.48	851.39	660.13	706.16	718.92	836.44	549.19	611.00
15.52	490.53	845.27	865.68	943.20	861.66	731.39	849.18	1099.20	1091.93	998.58	612.38	827.66	482.25	519.62	394.78	773.38	1153.56	918.22	1229.37	1037.71	1143.47	995.40	640.96	832.40	967.06	621.37	763.54	917.74	1102.33	731.59	801.67	806.76	906.71	851.34	1016.08	1043.95	496.31	564.41	562.89	556.98	941.40	563.72	865.51	663.13	685.27	704.58	790.25	539.44	606.12
[truncated: 41 more columns]
