# Supplementary material for: Optogenetics reveals Cdc42 local activation by scaffold-mediated positive feedback and Ras GTPase
Source: PLoS Biol. 2020 Jan 24;18(1):e3000600. doi: 10.1371/journal.pbio.3000600 (PMC7002011; doi:10.1371/journal.pbio.3000600)
Supplement: S2 Data — (ZIP) [file pbio.3000600.s018.zip › S2_Data/Panel_2E/Graph_500ms/500ms_Opto_SingleTraces_YSM3565.csv]

Strain =	YSM3565
Graph_500ms_Opto
Time (s)	Trace 1	Trace 2	Trace 3	Trace 4	Trace 5	Trace 6	Trace 7	Trace 8	Trace 9	Trace 10	Trace 11	Trace 12	Trace 13	Trace 14	Trace 15	Trace 16	Trace 17	Trace 18	Trace 19	Trace 20	Trace 21	Trace 22	Trace 23	Trace 24	Trace 25	Trace 26	Trace 27	Trace 28	Trace 29	Trace 30	Trace 31	Trace 32	Trace 33	Trace 34	Trace 35	Trace 36	Trace 37	Trace 38	Trace 39	Trace 40	Trace 41	Trace 42	Trace 43	Trace 44	Trace 45	Trace 46	Trace 47	Trace 48	Trace 49
0	0.00	0.00	0.00	0.00	0.00	0.00	0.00	0.00	0.00	0.00	0.00	0.00	0.00	0.00	0.00	0.00	0.00	0.00	0.00	0.00	0.00	0.00	0.00	0.00	0.00	0.00	0.00	0.00	0.00	0.00	0.00	0.00	0.00	0.00	0.00	0.00	0.00	0.00	0.00	0.00	0.00	0.00	0.00	0.00	0.00	0.00	0.00	0.00	0.00
0.97	764.09	680.32	545.02	624.85	811.06	897.11	1156.29	717.77	790.62	706.14	543.06	971.60	515.77	515.86	627.66	448.51	642.92	489.91	543.88	563.65	652.64	686.83	950.59	648.55	731.66	544.32	602.89	712.00	664.62	812.07	379.46	569.37	441.99	505.77	623.48	554.47	473.64	331.97	448.54	651.64	273.93	482.89	406.58	399.73	442.38	382.19	381.05	557.51	373.48
1.94	925.97	853.17	656.11	704.57	923.30	1027.91	1432.58	845.25	901.80	928.34	677.28	1145.50	637.28	611.37	796.95	536.58	807.30	598.87	636.23	655.01	728.32	819.35	1154.38	728.01	850.71	619.94	767.15	935.89	784.19	935.55	440.83	679.19	511.32	698.99	756.89	706.73	584.37	434.79	552.40	763.75	363.96	620.85	497.26	520.38	508.26	485.15	487.27	680.03	499.03
2.91	1054.03	907.92	701.85	729.54	1015.16	1191.37	1578.17	897.13	1029.44	1086.88	771.60	1224.16	725.82	657.26	888.78	626.90	840.91	628.86	713.86	735.00	814.25	977.09	1163.10	791.66	973.60	709.56	839.27	985.00	870.75	1092.80	475.03	841.36	620.10	694.67	817.93	734.18	682.61	445.00	619.79	918.96	411.68	726.96	511.33	574.43	523.53	504.72	500.47	743.60	536.25
3.88	1032.55	955.75	689.80	848.25	1057.54	1254.11	1540.89	943.17	1088.73	1101.85	786.88	1309.83	773.06	689.64	893.30	619.59	898.97	654.25	760.01	759.44	817.86	944.52	1249.97	815.66	942.56	684.68	868.95	1008.43	829.75	1042.40	503.11	893.79	645.92	847.06	881.60	810.80	740.81	498.72	604.98	972.18	445.02	747.27	509.71	591.57	560.86	549.17	527.84	743.47	579.84
4.85	1030.66	886.26	707.05	831.51	1050.27	1270.46	1718.75	1019.69	1009.49	1113.97	869.70	1326.13	778.35	726.93	909.10	621.04	913.53	736.83	763.74	848.33	891.62	1006.01	1293.85	814.24	1010.43	740.78	873.59	1070.92	875.31	1104.96	499.61	932.21	632.19	832.22	911.81	869.19	735.73	522.62	648.83	1009.51	431.44	771.40	542.93	604.12	629.61	593.82	612.07	794.23	656.66
5.82	1085.18	977.41	762.75	855.85	1058.94	1304.11	1669.42	1052.56	1051.71	1235.68	846.01	1357.68	761.49	697.88	944.42	610.25	885.74	723.76	725.19	841.25	831.95	989.08	1345.21	842.48	965.96	804.52	910.09	1005.05	912.54	1047.01	537.11	1062.35	640.52	897.91	946.71	855.94	756.59	597.91	611.27	1125.10	436.81	774.33	578.59	671.07	604.22	635.31	598.13	826.21	521.42
6.79	1135.79	1025.07	822.30	897.64	1181.01	1313.04	1644.03	1143.46	1158.24	1170.01	837.42	1294.29	738.86	710.88	959.88	635.75	945.35	747.71	765.38	793.50	932.67	1112.71	1395.19	914.22	1151.84	844.78	852.61	1120.20	910.05	1224.29	569.76	1000.54	668.98	852.20	925.87	957.64	810.01	620.05	669.16	1072.26	419.49	791.58	562.92	696.85	644.94	589.97	566.43	821.86	602.69
7.76	1188.05	1018.78	820.54	849.17	1211.84	1357.99	1588.15	1111.73	1146.96	1250.52	879.25	1294.07	826.96	749.34	951.22	675.51	969.44	742.19	778.42	851.03	843.70	1118.86	1405.54	884.26	1129.41	794.28	839.88	1106.65	873.78	1207.21	565.69	1043.28	692.25	902.29	934.28	934.97	798.09	601.52	675.28	1110.86	474.66	757.18	570.47	691.04	609.37	639.57	605.55	861.13	584.52
8.73	1154.62	939.51	862.77	865.22	1284.73	1377.25	1706.57	1145.46	1130.27	1207.23	877.51	1347.35	858.75	731.64	969.90	698.75	988.40	801.51	779.52	859.22	927.52	1109.79	1364.14	931.26	1140.11	785.00	809.40	1100.77	900.35	1225.10	567.43	1054.92	771.53	915.85	928.48	977.34	763.65	591.20	685.94	1133.55	448.49	787.54	634.72	698.19	626.90	665.58	586.46	835.68	577.82
9.7	1265.20	1000.83	832.14	878.66	1216.16	1422.26	1708.91	1097.07	1130.00	1239.00	844.83	1312.76	848.28	753.24	940.32	671.30	939.49	780.51	864.29	890.10	873.32	1148.28	1482.45	854.71	1157.81	760.78	891.17	1162.26	935.59	1235.90	573.03	1015.53	729.29	947.07	925.00	987.65	752.43	655.46	659.54	1088.34	459.29	826.23	675.36	674.40	700.48	662.60	566.80	898.35	558.49
10.67	1207.46	926.62	902.78	864.71	1271.15	1454.83	1779.30	1121.06	1169.28	1264.33	891.48	1262.64	885.38	748.08	999.22	659.38	973.34	786.90	816.97	908.94	846.12	1131.77	1413.06	828.49	1075.78	758.62	838.94	1194.54	892.19	1162.25	630.94	1066.97	883.39	897.19	882.16	965.90	794.48	638.78	731.51	1125.77	523.99	816.67	617.20	712.10	738.97	728.46	571.50	820.62	607.30
11.64	1253.95	955.12	893.02	911.20	1238.55	1419.82	1703.69	1126.40	1212.58	1265.18	868.50	1344.31	890.35	754.40	991.38	737.69	992.74	762.88	790.35	922.61	952.47	1186.59	1440.37	898.59	1167.27	798.28	908.86	1153.98	947.52	1232.32	564.93	1161.45	752.35	926.74	1013.52	982.27	795.46	590.64	749.60	1223.12	499.86	832.94	631.25	665.25	682.36	725.39	591.89	784.93	583.63
12.61	1198.02	957.91	842.22	915.17	1313.32	1406.73	1709.22	1145.83	1223.59	1280.93	926.32	1370.48	909.26	760.29	1039.77	713.17	1071.93	761.07	841.19	873.85	912.33	1149.62	1473.98	895.54	1082.90	866.07	887.12	1213.05	924.86	1162.80	652.75	1189.31	783.64	1018.82	1020.27	981.66	826.26	648.76	733.06	1230.68	515.98	891.90	629.69	688.82	710.51	693.93	552.98	793.60	621.16
13.58	1207.21	960.25	869.37	855.18	1245.58	1421.60	1653.51	1181.96	1243.09	1281.37	948.56	1282.19	959.19	776.14	1065.46	724.70	1011.41	794.68	850.04	967.99	923.79	1148.07	1415.26	873.67	1096.72	817.59	890.62	1143.97	949.34	1189.27	641.08	1167.23	786.68	979.15	1018.93	949.24	762.93	645.76	745.31	1233.80	545.07	866.44	606.86	620.28	686.59	774.01	627.85	803.06	692.25
14.55	1171.85	925.21	894.89	853.51	1316.57	1530.15	1740.20	1172.69	1208.74	1291.51	974.72	1383.49	941.29	813.00	1034.48	746.17	1142.45	808.90	847.77	951.44	950.24	1170.21	1494.15	887.86	1116.24	846.12	891.55	1209.80	946.80	1192.32	616.71	1168.30	854.50	1018.37	991.23	1003.84	831.43	598.24	695.24	1223.99	483.53	853.50	615.77	627.10	663.83	714.63	601.25	795.08	658.60
15.52	1221.42	952.00	857.66	851.60	1244.40	1477.62	1728.92	1173.01	1200.29	1298.26	847.96	1331.44	938.75	804.21	1135.52	705.06	1082.83	890.33	832.65	911.87	940.10	1228.47	1441.53	875.32	1182.97	773.11	897.43	1166.12	949.78	1270.88	699.74	1199.07	828.49	982.39	970.96	963.78	784.85	621.30	694.14	1246.91	479.45	837.14	574.25	724.16	730.18	691.35	544.43	848.06	662.67
[truncated: 41 more columns]
