# Supplementary material for: Optogenetics reveals Cdc42 local activation by scaffold-mediated positive feedback and Ras GTPase
Source: PLoS Biol. 2020 Jan 24;18(1):e3000600. doi: 10.1371/journal.pbio.3000600 (PMC7002011; doi:10.1371/journal.pbio.3000600)
Supplement: S2 Data — (ZIP) [file pbio.3000600.s018.zip › S2_Data/Panel_2E/Graph_50ms/50ms_Opto_Profile_YSM3565.csv]

Strain =	YSM3565
Graph_50ms_Opto					Mean/Mean Fluo. Int. = mean fluorescence intensity
Time (s)	Mean Fluo. Int.	Mean+Std	Mean-Std		Std = standard deviation
0	0	0	0		Mean+Std = mean fluorescence intensity + standard deviation
0.5	355.7	446.35	265.04		Mean-Std = mean fluorescence intensity - standard deviation
1	539.75	665.72	413.79
1.6	619.19	765.96	472.42
2.1	657.39	816.65	498.13
2.6	684.08	852.9	515.26
3.1	709.23	881.9	536.56
3.6	725.68	908.78	542.59
4.2	743.28	930.58	555.99
4.7	758.51	948.01	569.01
5.2	772.08	964.29	579.87
5.7	781.14	978.23	584.06
6.2	792.05	987.11	597
6.8	792.66	986.3	599.01
7.3	804.1	1004.63	603.57
7.8	808.99	1006.06	611.93
8.3	818.04	1029.84	606.24
8.8	828.14	1038.78	617.51
9.4	826.62	1035.39	617.86
9.9	836.98	1051.63	622.34
10.4	832.59	1045.2	619.98
10.9	838.19	1057.26	619.11
11.4	856.6	1083.62	629.59
12	847.68	1066.42	628.95
12.5	851.79	1076.19	627.39
13	846.78	1067.96	625.6
13.5	858.02	1084.42	631.61
14	860.94	1085	636.89
14.6	859.97	1087.05	632.89
15.1	863.69	1101.15	626.23
