# Supplementary material for: Optogenetics reveals Cdc42 local activation by scaffold-mediated positive feedback and Ras GTPase
Source: PLoS Biol. 2020 Jan 24;18(1):e3000600. doi: 10.1371/journal.pbio.3000600 (PMC7002011; doi:10.1371/journal.pbio.3000600)
Supplement: S2 Data — (ZIP) [file pbio.3000600.s018.zip › S2_Data/Panel_2E/Graph_50ms/50ms_OptoQ61L_SingleTraces_YSM3566.csv]

Strain =	YSM3566
Graph_50ms_Opto
Time (s)	Trace 1	Trace 2	Trace 3	Trace 4	Trace 5	Trace 6	Trace 7	Trace 8	Trace 9	Trace 10	Trace 11	Trace 12	Trace 13	Trace 14	Trace 15	Trace 16	Trace 17	Trace 18	Trace 19	Trace 20	Trace 21	Trace 22	Trace 23	Trace 24	Trace 25	Trace 26	Trace 27	Trace 28	Trace 29	Trace 30	Trace 31	Trace 32	Trace 33	Trace 34	Trace 35	Trace 36	Trace 37	Trace 38	Trace 39	Trace 40	Trace 41	Trace 42	Trace 43	Trace 44	Trace 45	Trace 46	Trace 47	Trace 48	Trace 49
0	0.00	0.00	0.00	0.00	0.00	0.00	0.00	0.00	0.00	0.00	0.00	0.00	0.00	0.00	0.00	0.00	0.00	0.00	0.00	0.00	0.00	0.00	0.00	0.00	0.00	0.00	0.00	0.00	0.00	0.00	0.00	0.00	0.00	0.00	0.00	0.00	0.00	0.00	0.00	0.00	0.00	0.00	0.00	0.00	0.00	0.00	0.00	0.00	0.00
0.5	431.79	453.13	332.84	455.74	262.87	310.75	380.24	318.88	240.77	412.93	616.86	460.43	393.81	302.24	392.15	264.89	331.98	323.60	409.47	322.44	342.80	229.99	348.52	147.15	247.34	234.24	388.39	176.61	345.29	98.52	236.99	223.12	218.80	224.21	403.99	289.83	301.25	205.25	305.05	212.99	277.15	286.13	275.48	235.27	226.11	224.79	276.78	215.43	260.02
1	645.01	671.27	493.54	647.77	441.82	504.75	622.48	544.98	448.77	611.20	884.04	780.66	644.14	542.50	596.01	381.31	520.50	528.38	636.25	537.92	537.52	338.84	538.52	238.08	396.43	404.42	545.21	386.04	557.40	249.80	313.82	302.29	291.41	367.63	687.65	496.06	511.29	436.65	554.70	393.85	475.63	467.21	378.43	398.18	416.74	318.66	463.89	394.77	454.32
1.6	795.07	741.59	631.62	771.08	553.95	571.63	742.35	608.98	541.36	734.75	1099.99	907.00	693.19	684.45	712.35	457.03	596.50	578.61	716.78	622.80	653.87	379.46	701.77	287.35	477.00	515.32	613.56	473.78	676.11	303.62	380.49	310.50	326.37	374.85	773.59	631.47	657.08	541.59	619.71	453.97	547.22	618.32	511.82	535.35	550.66	327.49	527.37	416.45	521.28
2.1	846.48	842.99	645.73	848.10	581.56	573.22	777.00	668.87	566.00	750.59	1247.25	982.60	888.39	715.61	741.13	492.44	734.02	660.55	828.23	705.99	727.98	428.67	705.75	300.29	484.80	543.23	705.66	523.16	694.69	261.81	342.76	366.90	338.76	428.11	854.50	694.10	686.74	608.65	674.42	503.51	560.09	580.81	535.70	622.75	576.40	395.62	593.31	479.55	551.89
2.6	858.77	880.10	702.83	927.83	537.08	557.91	763.60	704.76	573.18	784.28	1269.16	1007.58	879.84	720.17	807.67	521.22	656.68	656.25	806.63	718.58	719.69	457.59	774.52	336.50	538.45	557.99	751.93	569.25	685.75	276.64	350.74	407.27	340.07	492.92	905.52	736.42	707.41	624.73	745.60	497.99	640.76	566.83	558.32	680.82	580.97	407.81	690.40	554.00	573.15
3.1	960.32	890.52	689.09	1007.60	511.89	625.15	866.49	733.10	645.04	864.25	1247.90	1043.66	892.41	706.04	825.74	511.04	714.33	719.18	852.08	792.55	723.91	437.16	776.22	349.52	582.42	623.19	759.53	541.91	768.20	295.09	350.95	427.16	375.27	474.67	960.48	709.89	757.50	641.64	721.88	547.46	655.53	590.89	652.13	686.43	648.98	421.82	699.29	539.82	590.11
3.6	959.41	900.33	782.75	983.40	582.24	619.67	878.35	775.50	652.30	906.67	1327.41	1151.73	885.05	741.90	844.33	537.67	763.10	714.55	901.82	768.46	761.23	458.34	793.56	369.45	560.48	589.49	822.75	544.67	751.25	324.03	402.50	400.93	405.28	456.44	1008.89	743.74	805.76	658.68	781.37	528.48	669.38	668.08	617.73	696.70	681.11	421.32	740.59	594.29	622.22
4.2	964.10	912.19	787.96	1014.31	647.69	649.21	946.05	762.28	716.24	942.36	1283.67	1180.38	944.20	768.64	904.19	517.35	819.63	760.72	930.55	805.16	770.38	414.70	740.11	390.89	636.07	621.05	825.97	568.61	794.35	300.22	424.05	475.77	371.73	527.74	1032.86	724.64	767.69	701.17	811.71	582.59	732.93	610.89	751.51	769.71	709.41	456.32	703.26	581.13	595.95
4.7	957.13	962.21	819.73	970.76	610.48	662.71	947.01	738.18	725.03	936.19	1357.07	1244.34	941.32	698.88	944.68	515.37	787.49	719.06	903.09	800.90	909.66	426.18	749.51	391.32	587.93	654.10	896.45	639.09	796.23	306.71	419.75	459.01	398.93	522.73	1044.81	781.15	824.17	680.48	771.14	610.59	696.35	667.55	748.39	718.12	753.37	495.97	727.78	616.93	626.47
5.2	991.60	982.85	824.45	1036.53	593.95	695.02	918.49	769.00	751.20	954.96	1336.97	1207.16	899.95	757.06	1046.42	548.19	796.91	749.34	874.15	790.61	841.65	440.04	852.38	431.17	633.11	644.00	883.98	624.18	843.32	341.13	404.09	431.51	380.76	522.31	1006.94	752.45	838.57	699.26	823.02	579.46	748.11	647.48	702.85	816.25	688.98	517.80	730.66	604.32	634.74
5.7	998.90	978.22	768.11	968.42	650.96	736.66	965.02	782.25	701.84	943.83	1410.14	1302.42	957.26	772.38	964.01	535.27	745.07	750.04	938.19	794.40	811.53	464.25	832.19	444.05	611.53	674.04	890.46	666.28	772.60	368.20	440.68	448.86	400.47	571.45	1036.73	864.85	842.45	727.36	831.92	632.67	836.83	669.60	686.15	759.15	654.29	475.68	694.90	602.67	610.26
6.2	992.02	970.75	883.00	973.86	608.55	687.39	868.03	721.34	731.24	937.56	1433.05	1313.73	956.16	797.10	996.02	602.99	769.77	760.53	992.55	831.24	798.05	441.80	873.22	484.99	626.28	681.52	920.22	686.05	815.08	362.32	461.94	430.67	387.63	560.05	1018.83	802.66	919.95	681.25	839.75	615.41	798.93	660.01	731.28	806.82	714.64	467.61	713.93	645.07	565.88
6.8	1054.96	1010.33	788.52	1004.47	689.94	697.53	902.32	767.54	815.42	897.63	1401.81	1305.18	1025.47	765.63	969.58	598.27	876.01	777.15	1012.32	790.60	813.61	468.01	857.58	446.78	631.89	700.88	922.64	666.74	849.99	413.93	455.85	502.31	404.91	561.93	1009.27	828.23	921.26	709.74	871.55	662.08	817.78	704.70	708.48	784.39	801.34	522.84	713.95	618.75	684.84
7.3	1063.87	1046.61	809.29	1047.83	681.55	711.35	918.70	804.27	765.86	954.96	1478.14	1255.94	990.13	785.56	1010.95	605.56	822.83	808.09	922.17	812.41	819.01	502.91	864.43	470.87	709.71	709.95	1013.78	629.98	846.24	375.39	440.64	498.57	413.40	595.83	1048.71	839.09	909.45	763.12	863.86	632.00	778.37	657.70	677.81	779.41	694.73	484.70	716.08	676.31	640.82
7.8	1021.24	1012.51	811.47	1052.80	698.18	746.01	971.57	820.49	795.51	963.39	1527.46	1297.05	989.26	837.33	1008.19	581.20	814.37	798.15	970.88	825.77	807.57	478.46	815.08	417.12	696.54	704.71	952.84	693.12	840.09	406.17	469.20	535.01	448.47	577.82	1094.95	869.86	929.26	751.02	879.49	582.99	811.26	731.30	706.72	796.27	750.79	528.14	743.48	655.31	732.72
8.3	1012.86	1061.25	867.93	1014.33	667.42	706.38	926.78	759.65	730.42	932.77	1484.71	1337.71	1016.52	889.98	1033.82	626.89	763.72	752.81	1081.75	826.45	854.61	435.27	862.91	435.61	683.89	663.76	977.32	683.32	898.71	362.55	436.29	485.64	479.06	540.42	989.63	822.19	890.62	773.03	843.68	644.02	838.19	760.92	744.65	754.23	766.36	501.74	680.67	645.35	687.37
8.8	984.23	1135.95	846.22	1013.83	691.47	722.75	1015.61	788.52	750.20	992.40	1520.57	1330.96	1029.01	800.94	1068.09	609.52	815.14	755.69	1105.04	788.51	864.12	479.85	881.03	456.83	702.95	712.95	985.00	670.88	850.85	363.57	465.22	507.70	475.20	587.88	1036.25	901.06	944.48	817.74	903.16	627.31	894.95	707.38	810.94	887.77	782.86	537.71	728.22	644.12	707.45
9.4	1039.63	1087.87	876.06	1063.98	723.07	734.63	938.14	801.87	803.01	960.92	1454.81	1305.10	1074.63	817.87	947.99	617.89	789.12	762.05	1115.68	821.90	881.20	515.55	903.02	460.90	763.29	663.45	934.58	699.30	906.31	434.40	459.32	557.19	438.94	535.87	1064.41	969.99	955.58	815.81	875.77	639.01	852.60	708.38	754.25	893.91	806.23	511.91	723.21	643.71	772.94
9.9	1073.49	1097.01	891.29	1116.25	673.14	759.34	952.62	823.61	744.09	1005.61	1432.01	1362.61	1088.61	852.99	1051.97	576.34	851.29	817.11	1044.27	879.18	845.61	475.14	919.61	520.58	732.94	727.54	956.16	712.66	849.37	385.39	431.83	541.39	426.04	618.11	1059.11	864.20	922.22	801.16	893.54	640.55	859.07	707.79	815.13	851.43	794.82	515.67	720.22	659.72	669.08
10.4	1067.92	1098.80	877.74	1075.93	718.56	738.61	933.83	857.64	787.54	1045.05	1442.93	1378.33	1107.18	889.08	1019.53	642.09	793.21	810.98	1087.94	870.07	865.77	424.20	921.62	491.36	758.49	708.44	953.34	677.60	929.97	378.90	477.93	507.35	409.39	614.69	1018.81	873.61	947.48	815.79	900.20	654.16	867.04	737.17	740.05	858.78	751.25	565.48	767.50	582.96	703.00
10.9	1088.89	1065.52	878.16	1111.46	749.85	728.35	941.79	806.28	742.08	1014.47	1494.46	1354.62	1063.35	871.16	1061.84	630.16	796.61	752.23	1184.72	906.48	873.55	496.78	939.91	490.02	798.01	695.94	949.59	669.84	847.96	377.13	456.94	487.69	419.66	592.18	1060.05	824.08	928.80	818.17	921.67	639.40	901.01	751.64	820.53	881.76	821.18	525.05	761.62	630.58	675.71
11.4	1107.58	1104.87	901.50	1097.96	772.04	752.34	916.45	817.79	761.31	1037.40	1489.72	1320.49	1096.89	863.53	1081.70	592.69	809.16	777.12	1130.62	901.55	826.24	498.35	935.37	493.40	722.00	737.29	969.32	713.34	928.74	399.14	431.37	513.41	430.89	599.23	1070.14	915.89	916.29	833.92	924.99	638.65	915.44	739.24	788.62	875.38	853.28	569.54	707.71	689.65	701.26
12	1064.37	1086.21	938.97	1122.25	786.12	752.05	927.92	826.42	771.55	1038.13	1489.38	1359.89	1236.54	919.40	1148.32	623.65	877.17	786.14	1123.27	861.81	890.58	474.98	916.97	508.34	773.16	745.16	1033.00	721.14	891.37	400.42	434.72	558.95	429.39	605.44	1052.81	942.83	989.58	852.62	949.11	682.89	910.88	690.49	879.93	867.36	845.34	598.33	763.01	670.66	688.46
12.5	1090.79	1135.84	947.52	1112.59	719.76	727.38	950.86	822.26	792.47	1059.77	1419.89	1406.24	1070.06	889.93	1116.13	669.71	833.53	802.41	1137.21	887.90	854.14	437.00	968.48	543.73	703.40	772.48	1035.73	680.22	879.79	407.66	438.22	534.64	416.33	595.30	1072.15	937.21	942.13	752.56	965.90	680.36	964.95	741.34	825.40	921.82	829.90	542.24	818.25	670.53	682.54
13	1140.01	1128.93	849.91	1151.97	773.18	763.13	977.43	830.35	813.71	1021.46	1496.24	1391.05	1100.06	853.50	1124.90	636.60	847.67	831.68	1139.29	902.21	847.33	436.66	957.68	560.81	752.73	711.85	1052.56	680.44	913.61	399.20	453.35	510.70	408.81	584.31	1098.17	947.10	966.26	845.45	1008.19	645.08	940.92	744.38	828.46	926.19	831.06	556.80	761.33	670.67	737.35
13.5	1093.60	1082.79	960.00	1100.53	764.70	744.28	994.77	844.13	735.45	1061.29	1514.95	1419.94	1088.13	836.90	1152.64	594.51	862.06	843.96	1166.98	911.07	820.75	464.14	896.46	493.69	775.91	683.05	1107.57	660.52	895.42	391.22	403.48	541.28	473.82	628.02	1110.14	876.44	916.32	820.68	925.90	671.60	976.61	716.99	850.36	804.57	855.14	558.67	806.28	719.19	668.83
14	1119.42	1147.02	979.14	1116.13	797.79	785.67	995.58	815.41	751.82	1039.31	1475.83	1435.32	1119.21	864.50	1128.84	666.65	793.20	761.90	1140.07	892.18	924.37	454.58	960.44	484.66	771.70	733.16	1066.70	722.58	845.65	396.22	465.43	510.65	459.10	634.88	1083.76	890.28	930.00	848.56	938.31	593.38	987.05	688.35	868.51	875.96	819.98	570.23	790.76	697.89	718.57
14.6	1121.44	1099.24	916.32	1148.02	781.90	793.07	956.00	814.82	823.07	1007.99	1432.04	1355.21	1096.89	856.29	1208.16	693.01	810.87	819.30	1105.89	903.78	879.44	532.87	888.44	532.98	752.36	746.41	1068.54	691.42	904.48	362.27	421.66	540.65	455.83	622.75	1051.70	933.53	917.09	841.48	937.37	631.76	1001.05	682.83	906.56	900.79	807.56	628.58	789.35	694.53	719.99
15.1	1110.78	1118.07	958.25	1246.65	776.48	790.54	962.73	846.90	801.13	1052.59	1463.32	1325.24	1121.02	883.73	1105.88	637.29	845.56	809.84	1160.00	1001.22	889.89	483.92	939.26	516.60	784.49	745.87	995.29	731.17	918.11	409.66	480.16	549.53	421.13	589.10	1124.88	936.17	955.58	894.23	1009.40	628.67	990.32	773.19	864.32	903.41	801.05	641.72	768.91	629.48	732.63
[truncated: 41 more columns]
