# Supplementary material for: Optogenetics reveals Cdc42 local activation by scaffold-mediated positive feedback and Ras GTPase
Source: PLoS Biol. 2020 Jan 24;18(1):e3000600. doi: 10.1371/journal.pbio.3000600 (PMC7002011; doi:10.1371/journal.pbio.3000600)
Supplement: S2 Data — (ZIP) [file pbio.3000600.s018.zip › S2_Data/Panel_2E/Graph_50ms/50ms_Opto_SingleTraces_YSM3565.csv]

Strain =	YSM3565
Graph_50ms_Opto
Time (s)	Trace 1	Trace 2	Trace 3	Trace 4	Trace 5	Trace 6	Trace 7	Trace 8	Trace 9	Trace 10	Trace 11	Trace 12	Trace 13	Trace 14	Trace 15	Trace 16	Trace 17	Trace 18	Trace 19	Trace 20	Trace 21	Trace 22	Trace 23	Trace 24	Trace 25	Trace 26	Trace 27	Trace 28	Trace 29	Trace 30	Trace 31	Trace 32	Trace 33	Trace 34	Trace 35	Trace 36	Trace 37	Trace 38	Trace 39	Trace 40	Trace 41	Trace 42	Trace 43	Trace 44	Trace 45	Trace 46	Trace 47	Trace 48	Trace 49
0	0.00	0.00	0.00	0.00	0.00	0.00	0.00	0.00	0.00	0.00	0.00	0.00	0.00	0.00	0.00	0.00	0.00	0.00	0.00	0.00	0.00	0.00	0.00	0.00	0.00	0.00	0.00	0.00	0.00	0.00	0.00	0.00	0.00	0.00	0.00	0.00	0.00	0.00	0.00	0.00	0.00	0.00	0.00	0.00	0.00	0.00	0.00	0.00	0.00
0.5	289.85	290.10	351.27	313.23	283.96	409.44	494.31	495.29	257.02	301.90	519.54	390.77	454.88	375.44	355.84	409.46	507.33	426.83	364.07	296.88	437.55	341.83	529.13	414.34	326.34	432.22	378.73	536.42	486.78	328.85	334.29	358.45	301.84	237.63	345.40	257.83	341.74	347.04	349.11	209.81	187.72	294.35	144.30	308.17	284.47	437.39	328.69	187.05	306.83
1	392.23	491.61	506.11	509.17	384.82	524.49	701.71	810.03	363.29	469.80	742.31	505.17	630.11	646.39	460.77	646.19	739.83	718.08	517.01	545.20	748.81	597.74	849.18	578.32	547.36	595.27	526.46	753.00	685.19	498.37	532.67	482.46	407.25	426.40	564.03	420.51	524.62	527.35	553.60	323.16	347.19	433.25	224.58	469.58	478.60	660.79	510.43	317.12	524.10
1.6	467.91	557.80	565.23	601.75	464.58	633.61	761.23	873.58	434.03	602.02	860.53	618.52	783.94	642.51	540.73	729.64	858.88	794.96	583.55	519.81	818.78	627.69	955.66	730.26	584.77	661.90	590.03	896.67	828.48	581.42	623.68	608.30	473.07	489.80	716.70	464.04	608.96	573.81	610.11	411.66	378.70	542.71	292.27	539.04	487.21	717.92	585.28	319.42	656.89
2.1	457.66	612.33	578.51	619.52	518.28	684.38	848.93	910.92	488.04	648.14	912.70	646.66	873.43	768.86	554.95	780.04	940.61	861.17	585.54	641.77	876.07	601.54	1074.55	771.22	652.54	758.99	637.04	920.06	833.82	573.32	731.16	668.34	487.08	540.63	788.85	529.96	658.28	637.44	660.34	414.21	451.80	584.61	271.02	504.30	573.34	729.38	633.90	349.04	740.88
2.6	457.03	579.69	516.27	658.04	532.25	700.53	883.68	950.57	469.97	652.83	938.79	632.43	884.98	783.63	547.00	835.21	985.53	943.85	642.35	655.04	926.23	731.88	1003.83	834.81	646.50	784.31	666.08	991.39	867.49	564.19	719.56	642.91	512.60	549.78	858.90	593.01	654.94	666.69	656.65	456.70	454.35	656.10	277.08	507.80	587.14	804.65	659.50	382.95	738.91
3.1	447.50	624.53	519.64	629.65	556.68	745.19	962.39	945.38	550.01	747.27	950.30	691.95	902.11	800.01	638.95	840.08	934.12	949.34	632.45	691.28	916.31	710.39	1066.27	839.78	733.34	776.55	671.29	973.59	931.87	627.83	762.56	715.11	500.39	582.04	917.49	634.69	674.34	591.91	667.17	492.83	457.75	652.19	281.92	553.54	590.65	868.47	677.74	391.67	788.28
3.6	483.98	627.58	537.23	640.50	527.26	769.78	875.29	1006.86	544.90	748.25	1046.12	663.03	926.90	840.04	602.02	882.46	1042.58	978.55	671.19	701.76	1020.33	755.71	1112.02	918.11	751.56	875.72	679.07	1014.33	1051.51	645.85	718.82	697.30	500.12	583.18	942.94	619.07	746.32	641.43	657.33	451.84	467.57	716.82	292.66	509.56	589.55	873.72	708.89	400.93	779.96
4.2	482.97	683.31	522.67	662.85	555.45	786.34	946.49	1021.61	488.05	802.64	1009.74	653.59	948.65	841.51	618.40	912.35	1036.21	1006.94	661.50	731.89	1029.84	766.42	1206.58	908.74	737.42	842.29	703.57	1042.02	1038.57	666.64	719.55	731.89	521.35	590.60	979.21	617.91	760.57	649.69	700.66	469.97	500.45	698.87	315.37	533.68	598.76	851.48	744.25	404.04	847.43
4.7	547.32	598.43	582.14	688.21	534.29	773.27	951.91	979.24	535.82	785.64	1049.85	694.46	989.05	836.54	600.76	927.54	1016.00	1013.89	711.10	755.96	1044.58	725.03	1299.28	924.49	754.70	857.63	755.26	1031.26	1068.78	665.17	777.62	727.53	549.69	638.73	946.84	621.59	783.59	674.29	709.89	516.68	492.09	718.76	352.90	640.85	588.18	919.05	730.65	420.83	856.24
5.2	559.23	693.83	560.37	702.91	524.00	856.13	955.84	1060.62	507.72	789.61	1076.21	732.69	955.31	870.62	625.34	853.71	1027.46	1036.51	718.59	785.93	1049.80	772.74	1195.05	957.72	758.06	852.87	760.64	1071.19	1013.87	682.51	830.65	717.92	530.47	660.73	1009.66	653.05	826.97	720.20	784.47	565.27	488.26	676.27	348.43	650.67	631.33	943.50	719.00	447.73	866.59
5.7	509.94	699.64	535.32	714.81	637.02	907.07	973.68	1078.38	525.04	818.44	1062.82	724.91	952.46	887.41	605.56	960.36	1060.86	1012.69	779.28	782.24	1041.14	756.35	1306.36	962.10	791.50	864.09	717.29	1099.39	1085.64	745.23	817.24	729.58	533.05	677.60	967.87	654.63	797.41	752.32	778.71	565.76	488.01	677.21	310.00	597.19	633.57	883.02	751.30	441.54	930.32
6.2	509.55	713.32	548.10	705.70	596.05	847.84	1047.18	1097.44	531.57	773.45	1057.57	770.97	1052.40	864.04	637.69	906.20	997.28	1046.57	702.54	760.43	1086.84	750.87	1248.99	949.08	770.14	853.50	717.68	1076.15	1027.87	673.31	835.56	742.96	569.06	617.47	986.26	691.93	846.70	791.55	789.39	554.06	527.08	694.65	347.51	664.83	664.55	998.84	796.48	437.30	923.58
6.8	513.26	653.02	590.01	708.46	595.03	855.14	997.53	1094.82	556.50	790.89	1036.10	763.81	1055.88	885.71	628.21	1006.21	1051.21	1053.67	759.18	770.25	1048.80	718.48	1226.20	849.55	745.16	791.06	657.60	1134.08	1060.06	619.73	856.94	768.86	523.78	656.05	976.07	700.21	807.07	794.73	750.80	539.86	533.82	741.43	349.80	658.95	674.79	980.47	764.78	464.96	958.92
7.3	562.46	655.33	633.70	708.93	664.24	904.91	973.15	1077.85	560.96	776.87	1035.14	759.86	1082.72	915.12	714.64	975.44	1056.49	1073.91	766.17	794.13	1086.09	760.29	1357.56	946.20	759.04	861.50	741.73	1110.30	1171.72	657.72	900.01	749.28	573.68	661.76	969.93	699.50	869.88	752.32	777.11	548.15	486.66	709.33	375.37	585.78	684.24	972.34	790.20	467.60	951.86
7.8	539.07	692.99	612.45	735.26	645.73	912.10	1007.89	1028.42	588.76	852.75	1102.60	768.03	1091.08	896.92	672.42	962.52	1071.66	1051.36	768.02	753.16	1075.22	747.03	1318.08	900.19	739.21	831.96	717.59	1032.34	1126.68	703.68	880.43	788.09	565.22	700.78	959.53	726.40	860.04	779.05	812.64	543.13	476.54	694.76	391.32	610.16	700.52	1022.68	780.14	454.79	956.99
8.3	517.68	711.34	611.67	659.07	645.19	927.53	1024.98	1091.61	578.91	802.46	1142.67	750.56	1062.61	888.48	652.04	906.92	1097.66	1090.83	736.91	781.08	1122.81	714.92	1328.13	913.70	755.94	845.98	698.57	1147.84	1191.48	696.64	893.11	817.66	566.21	677.54	1022.62	736.70	881.52	825.99	739.32	525.85	516.13	750.61	416.56	631.98	701.07	1017.65	768.87	472.36	957.22
8.8	562.73	757.58	624.22	725.43	631.15	925.37	985.29	1143.39	601.67	848.13	1114.97	715.68	1109.74	899.70	673.26	907.28	1159.59	1114.54	771.80	792.52	1100.79	832.13	1325.54	976.59	759.53	857.00	727.73	1131.18	1253.86	700.66	882.28	822.65	626.31	686.32	1023.59	754.46	856.59	800.73	805.75	509.58	483.30	788.89	406.65	611.51	675.21	1008.98	851.90	464.05	974.85
9.4	576.99	705.32	581.49	685.37	636.43	883.88	942.84	1075.50	572.47	842.26	1172.88	753.74	1094.62	901.53	703.09	959.71	1139.42	1109.72	718.22	797.46	1084.71	796.92	1369.94	943.26	837.67	791.90	708.26	1130.52	1243.28	703.54	878.59	826.57	600.66	680.73	1058.28	729.40	921.92	822.88	818.66	567.17	479.16	734.13	402.70	619.06	672.41	1021.82	764.61	434.33	968.35
9.9	564.75	733.92	614.72	682.91	668.40	933.19	989.52	1057.20	577.36	839.75	1208.70	739.66	1115.16	977.81	687.79	942.31	1129.03	1190.34	753.22	846.77	1079.27	773.04	1406.62	973.51	821.17	870.24	780.15	1214.27	1281.80	715.92	853.60	813.74	610.32	658.24	1021.85	746.52	857.95	804.17	814.00	525.68	488.12	761.69	416.77	619.31	699.78	998.35	810.22	455.78	966.93
10.4	579.34	722.16	594.67	715.85	676.17	975.85	999.33	1077.29	632.91	800.41	1181.16	765.46	1118.28	959.09	709.78	928.66	1191.30	1192.65	789.15	871.22	1033.40	768.51	1307.90	919.40	776.51	790.34	698.83	1091.54	1173.23	683.83	919.51	806.13	602.59	711.35	1033.80	705.40	920.61	799.47	791.44	521.15	507.22	782.83	404.68	629.33	658.20	1025.83	840.28	449.92	1008.89
10.9	500.68	680.10	566.04	697.14	611.68	961.26	952.55	1100.89	580.23	845.19	1170.19	750.48	1157.65	909.62	739.63	863.32	1203.97	1161.65	785.31	808.62	1027.92	826.87	1307.66	960.74	814.24	868.48	680.68	1141.57	1207.09	703.26	965.50	832.46	607.46	675.97	1075.78	754.15	899.80	794.50	849.31	547.47	494.04	762.59	472.49	637.17	652.62	1054.57	782.28	472.11	924.53
11.4	550.02	703.68	599.21	699.60	623.19	1021.53	982.65	1201.67	587.56	866.69	1150.45	781.22	1236.56	963.97	729.90	960.04	1229.92	1179.18	699.95	798.01	1108.91	853.21	1478.57	926.03	836.87	895.34	748.19	1130.95	1325.20	714.91	967.85	804.44	575.34	709.36	1111.27	753.26	876.43	864.71	853.26	546.40	525.33	850.99	456.10	656.64	709.81	1080.42	835.23	477.02	1000.50
12	550.59	703.41	633.24	688.89	615.82	978.14	956.24	1158.10	576.59	837.33	1214.26	760.10	1091.59	934.36	757.50	932.83	1218.75	1170.06	735.30	764.98	1063.04	803.01	1361.35	956.43	790.52	861.82	734.83	1126.62	1253.64	742.46	904.69	846.42	581.13	710.46	1050.83	709.20	907.48	832.30	898.70	573.21	496.71	772.31	432.12	680.02	726.81	1102.61	838.73	454.96	1014.44
12.5	554.89	706.41	603.68	710.21	629.54	994.55	936.63	1156.21	591.73	851.35	1169.36	752.76	1143.64	981.87	694.45	936.98	1255.73	1194.65	684.50	808.94	1103.85	826.57	1422.37	978.95	816.09	902.49	682.53	1189.88	1294.56	742.19	952.88	823.01	568.61	711.22	1115.25	794.76	948.38	854.10	852.71	622.63	485.38	807.36	429.55	650.02	736.38	1071.31	842.02	460.55	942.24
13	544.17	694.94	521.62	689.59	670.19	993.14	977.89	1102.33	575.16	842.92	1104.68	817.13	1088.70	953.07	745.82	945.13	1255.26	1185.50	708.38	777.11	1156.68	848.64	1328.26	947.16	790.33	887.19	671.25	1220.07	1248.68	682.53	897.75	806.36	577.40	714.63	1090.84	797.48	917.75	824.30	830.63	548.76	517.53	801.44	394.54	639.20	724.98	1178.65	825.21	452.30	993.06
13.5	526.77	725.96	541.39	704.88	698.89	1037.48	975.62	1091.13	617.39	827.85	1212.21	777.29	1177.11	952.22	743.52	986.58	1267.16	1226.21	744.84	811.66	1210.12	925.21	1495.19	986.49	804.41	900.61	712.67	1174.62	1319.63	778.14	879.28	765.30	553.65	734.22	1050.29	757.98	929.73	857.60	874.44	592.03	496.53	856.63	433.16	672.58	692.50	1109.12	910.24	468.04	1044.65
14	468.96	693.28	557.78	656.94	668.33	1010.22	963.67	1134.43	608.45	810.19	1180.56	808.71	1174.56	945.20	745.53	943.14	1228.81	1224.17	739.62	800.85	1148.11	878.62	1459.05	947.22	908.27	906.51	703.22	1165.74	1302.30	707.53	940.36	776.95	556.28	755.16	1123.18	722.57	937.32	819.23	859.75	560.85	538.42	806.11	463.01	684.87	725.13	1123.08	918.54	501.20	964.35
14.6	530.91	736.55	587.95	707.61	675.64	1053.29	990.78	1110.01	570.55	797.96	1223.12	794.40	1177.81	958.65	744.95	936.94	1178.67	1244.83	646.24	804.39	1196.09	911.69	1418.35	948.10	843.16	872.83	714.18	1228.02	1323.92	739.36	888.52	753.05	572.54	683.83	1132.24	766.45	988.35	896.15	816.76	548.27	521.99	853.36	418.83	661.12	744.98	1086.61	905.59	471.49	995.36
15.1	525.94	728.04	551.50	662.66	663.57	1049.65	898.74	1104.62	613.14	810.49	1182.22	740.88	1255.98	941.54	690.44	940.74	1337.96	1310.82	724.48	783.58	1197.77	873.98	1443.33	930.80	877.28	881.60	675.86	1282.76	1353.51	712.13	932.08	814.95	592.59	712.71	1124.44	782.40	938.94	903.61	872.97	527.35	522.45	804.46	423.68	620.53	768.14	1077.96	896.86	487.61	988.07
[truncated: 41 more columns]
