# Supplementary material for: Optogenetics reveals Cdc42 local activation by scaffold-mediated positive feedback and Ras GTPase
Source: PLoS Biol. 2020 Jan 24;18(1):e3000600. doi: 10.1371/journal.pbio.3000600 (PMC7002011; doi:10.1371/journal.pbio.3000600)
Supplement: S2 Data — (ZIP) [file pbio.3000600.s018.zip › S2_Data/Panel_2E/README_Panel2E.txt]

Plasma membrane fluorescence intensities (RFP Channel) over time relative to the figure 2E.

Per each of the conditions (graph 50 ms, graph 250 ms and graph 500 ms), single trace values (per strain) are provided in the files named "SingleTraces", from which mean and mean+/-std values were calculated (these values are shown in the files named "profile").

Strains = YSM3565 and YSM3566.
