# Supplementary material for: Optogenetics reveals Cdc42 local activation by scaffold-mediated positive feedback and Ras GTPase
Source: PLoS Biol. 2020 Jan 24;18(1):e3000600. doi: 10.1371/journal.pbio.3000600 (PMC7002011; doi:10.1371/journal.pbio.3000600)
Supplement: S2 Data — (ZIP) [file pbio.3000600.s018.zip › S2_Data/Panel_2D/1s_profile_YSM3565.csv]

Strain =	YSM3565
Timepoint = 1.5 s
Distance (µm)	Fluorescence Intensity A.U.)
0	134.98
0.08	228.82
0.17	443.23
0.25	797.61
0.33	1182.03
0.42	1381.61
0.5	1297.32
0.58	1073.59
0.66	888
0.75	765.77
0.83	693.15
0.91	646.03
1	605.74
1.08	581.5
1.16	570.18
