# Supplementary material for: Optogenetics reveals Cdc42 local activation by scaffold-mediated positive feedback and Ras GTPase
Source: PLoS Biol. 2020 Jan 24;18(1):e3000600. doi: 10.1371/journal.pbio.3000600 (PMC7002011; doi:10.1371/journal.pbio.3000600)
Supplement: S2 Data — (ZIP) [file pbio.3000600.s018.zip › S2_Data/Panel_2D/4s_profile_YSM3565.csv]

Strain =	YSM3565
Timepoint = 4 s
Distance (µm)	Fluorescence Intensity A.U.)
0	162.06
0.08	272.48
0.17	533.93
0.25	961.79
0.33	1420.25
0.42	1616.98
0.5	1434.32
0.58	1091.15
0.66	816.61
0.75	649.78
0.83	554.62
0.91	492.05
1	456.73
1.08	430.83
1.16	417.67
