# Supplementary material for: Optogenetics reveals Cdc42 local activation by scaffold-mediated positive feedback and Ras GTPase
Source: PLoS Biol. 2020 Jan 24;18(1):e3000600. doi: 10.1371/journal.pbio.3000600 (PMC7002011; doi:10.1371/journal.pbio.3000600)
Supplement: S2 Data — (ZIP) [file pbio.3000600.s018.zip › S2_Data/Panel_2D/15s_profile_YSM3565.csv]

Strain =	YSM3565
Timepoint = 15 s
Distance (µm)	Fluorescence Intensity A.U.)
0	173.57
0.08	290.57
0.17	569.89
0.25	1033.47
0.33	1537.74
0.42	1760.68
0.5	1534.36
0.58	1118.86
0.66	792.65
0.75	595.35
0.83	484.59
0.91	416.75
1	372.77
1.08	343.07
1.16	329.31
