# Supplementary material for: Optogenetics reveals Cdc42 local activation by scaffold-mediated positive feedback and Ras GTPase
Source: PLoS Biol. 2020 Jan 24;18(1):e3000600. doi: 10.1371/journal.pbio.3000600 (PMC7002011; doi:10.1371/journal.pbio.3000600)
Supplement: S2 Data — (ZIP) [file pbio.3000600.s018.zip › S2_Data/Panel_2D/0s_profile_YSM3565.csv]

Strain =	YSM3565
Timepoint = 0 s
Distance (µm)	Fluorescence Intensity A.U.)
0	56.53
0.08	93.49
0.17	175.71
0.25	320.1
0.33	529.29
0.42	760.19
0.5	952.22
0.58	1075.34
0.66	1122.97
0.75	1119.43
0.83	1099.62
0.91	1070.82
1	1042.09
1.08	1010.39
1.16	991.84
