# Supplementary material for: Optogenetics reveals Cdc42 local activation by scaffold-mediated positive feedback and Ras GTPase
Source: PLoS Biol. 2020 Jan 24;18(1):e3000600. doi: 10.1371/journal.pbio.3000600 (PMC7002011; doi:10.1371/journal.pbio.3000600)
Supplement: S2 Data — (ZIP) [file pbio.3000600.s018.zip › S2_Data/Panel_2D/1.5s_profile_YSM3565.csv]

Strain =	YSM3565
Timepoint = 1.5 s
Distance (µm)	Fluorescence Intensity A.U.)
0	145.32
0.08	247.08
0.17	481.96
0.25	859.07
0.33	1272.84
0.42	1472.8
0.5	1353.63
0.58	1086.52
0.66	862.98
0.75	728.63
0.83	641.84
0.91	588.82
1	555.93
1.08	530.61
1.16	514.27
