# Supplementary material for: Optogenetics reveals Cdc42 local activation by scaffold-mediated positive feedback and Ras GTPase
Source: PLoS Biol. 2020 Jan 24;18(1):e3000600. doi: 10.1371/journal.pbio.3000600 (PMC7002011; doi:10.1371/journal.pbio.3000600)
Supplement: S2 Data — (ZIP) [file pbio.3000600.s018.zip › S2_Data/Panel_2D/3s_profile_YSM3565.csv]

Strain =	YSM3565
Timepoint = 3 s
Distance (µm)	Fluorescence Intensity A.U.)
0	154.26
0.08	263.67
0.17	521.59
0.25	935.57
0.33	1381.83
0.42	1576.58
0.5	1410.97
0.58	1087.34
0.66	823.86
0.75	663.28
0.83	573.75
0.91	515.84
1	479.93
1.08	458.76
1.16	442.99
