# Supplementary material for: Optogenetics reveals Cdc42 local activation by scaffold-mediated positive feedback and Ras GTPase
Source: PLoS Biol. 2020 Jan 24;18(1):e3000600. doi: 10.1371/journal.pbio.3000600 (PMC7002011; doi:10.1371/journal.pbio.3000600)
Supplement: S2 Data — (ZIP) [file pbio.3000600.s018.zip › S2_Data/Panel_2D/2.5s_profile_YSM3565.csv]

Strain =	YSM3565
Timepoint = 2.5 s
Distance (µm)	Fluorescence Intensity A.U.)
0	152.46
0.08	260.15
0.17	513.11
0.25	922.49
0.33	1357.89
0.42	1548.75
0.5	1387.3
0.58	1083
0.66	830.71
0.75	680.23
0.83	588.36
0.91	529.41
1	492.81
1.08	468.25
1.16	458.6
