# Supplementary material for: Optogenetics reveals Cdc42 local activation by scaffold-mediated positive feedback and Ras GTPase
Source: PLoS Biol. 2020 Jan 24;18(1):e3000600. doi: 10.1371/journal.pbio.3000600 (PMC7002011; doi:10.1371/journal.pbio.3000600)
Supplement: S2 Data — (ZIP) [file pbio.3000600.s018.zip › S2_Data/Panel_2D/2s_profile_YSM3565.csv]

Strain =	YSM3565
Timepoint = 2 s
Distance (µm)	Fluorescence Intensity A.U.)
0	149.58
0.08	254.89
0.17	495.76
0.25	891.2
0.33	1319.21
0.42	1515.11
0.5	1379.55
0.58	1087.58
0.66	847.09
0.75	701.5
0.83	613.31
0.91	558.16
1	523.4
1.08	493.73
1.16	482.83
