# Supplementary material for: Optogenetics reveals Cdc42 local activation by scaffold-mediated positive feedback and Ras GTPase
Source: PLoS Biol. 2020 Jan 24;18(1):e3000600. doi: 10.1371/journal.pbio.3000600 (PMC7002011; doi:10.1371/journal.pbio.3000600)
Supplement: S2 Data — (ZIP) [file pbio.3000600.s018.zip › S2_Data/Panel_2D/3.5s_profile_YSM3565.csv]

Strain =	YSM3565
Timepoint = 3.5 s
Distance (µm)	Fluorescence Intensity A.U.)
0	160.51
0.08	267.79
0.17	524.19
0.25	947.73
0.33	1398.14
0.42	1594.59
0.5	1426.01
0.58	1088.4
0.66	814.14
0.75	658.01
0.83	565.36
0.91	506.13
1	466.99
1.08	439.79
1.16	426.96
