# Supplementary material for: Optogenetics reveals Cdc42 local activation by scaffold-mediated positive feedback and Ras GTPase
Source: PLoS Biol. 2020 Jan 24;18(1):e3000600. doi: 10.1371/journal.pbio.3000600 (PMC7002011; doi:10.1371/journal.pbio.3000600)
Supplement: S2 Data — (ZIP) [file pbio.3000600.s018.zip › S2_Data/Panel_2D/4.5s_profile_YSM3565.csv]

Strain =	YSM3565
Timepoint = 4.5 s
Distance (µm)	Fluorescence Intensity A.U.)
0	160.14
0.08	275.76
0.17	542.75
0.25	976.03
0.33	1436.92
0.42	1632.39
0.5	1447.93
0.58	1093.71
0.66	808.48
0.75	636.87
0.83	540.23
0.91	479.59
1	441.84
1.08	416.9
1.16	404.76
