# Supplementary material for: Optogenetics reveals Cdc42 local activation by scaffold-mediated positive feedback and Ras GTPase
Source: PLoS Biol. 2020 Jan 24;18(1):e3000600. doi: 10.1371/journal.pbio.3000600 (PMC7002011; doi:10.1371/journal.pbio.3000600)
Supplement: S2 Data — (ZIP) [file pbio.3000600.s018.zip › S2_Data/Panel_2D/0.5s_profile_YSM3565.csv]

Strain =	YSM3565
Timepoint = 0.5 s
Distance (µm)	Fluorescence Intensity A.U.)
0	109.86
0.08	183.89
0.17	354.7
0.25	634.62
0.33	962.62
0.42	1173.27
0.5	1172.9
0.58	1067.72
0.66	952.31
0.75	874.84
0.83	820.12
0.91	773.94
1	744.95
1.08	720.67
1.16	707.21
