# Supplementary material for: Optogenetics reveals Cdc42 local activation by scaffold-mediated positive feedback and Ras GTPase
Source: PLoS Biol. 2020 Jan 24;18(1):e3000600. doi: 10.1371/journal.pbio.3000600 (PMC7002011; doi:10.1371/journal.pbio.3000600)
Supplement: S3 Data — (ZIP) [file pbio.3000600.s019.zip]

Archive with 99 entries (78 files):
- S3_Data/
- S3_Data/.DS_Store
- __MACOSX/
- __MACOSX/S3_Data/
- __MACOSX/S3_Data/._.DS_Store
- S3_Data/Panel_3C/
- S3_Data/Panel_3C/.DS_Store
- __MACOSX/S3_Data/Panel_3C/
- __MACOSX/S3_Data/Panel_3C/._.DS_Store
- S3_Data/Panel_3C/Graph_Scd2-GFP/
- S3_Data/Panel_3C/Graph_Scd2-GFP/.DS_Store
- __MACOSX/S3_Data/Panel_3C/Graph_Scd2-GFP/
- __MACOSX/S3_Data/Panel_3C/Graph_Scd2-GFP/._.DS_Store
- S3_Data/Panel_3C/Graph_Scd2-GFP/Scd2-GFP_OptoQ61L_Profile_YSM3575.csv
- __MACOSX/S3_Data/Panel_3C/Graph_Scd2-GFP/._Scd2-GFP_OptoQ61L_Profile_YSM3575.csv
- S3_Data/Panel_3C/Graph_Scd2-GFP/Scd2-GFP_Opto_Profile_YSM3574.csv
- __MACOSX/S3_Data/Panel_3C/Graph_Scd2-GFP/._Scd2-GFP_Opto_Profile_YSM3574.csv
- __MACOSX/S3_Data/Panel_3C/._Graph_Scd2-GFP
- S3_Data/Panel_3C/README_Panel3C.txt
- __MACOSX/S3_Data/Panel_3C/._README_Panel3C.txt
- S3_Data/Panel_3C/Graph_Scd1-3GFP/
- S3_Data/Panel_3C/Graph_Scd1-3GFP/Scd1-3GFP_Opto_Profile_YSM3577.csv
- __MACOSX/S3_Data/Panel_3C/Graph_Scd1-3GFP/
- __MACOSX/S3_Data/Panel_3C/Graph_Scd1-3GFP/._Scd1-3GFP_Opto_Profile_YSM3577.csv
- S3_Data/Panel_3C/Graph_Scd1-3GFP/.DS_Store
- __MACOSX/S3_Data/Panel_3C/Graph_Scd1-3GFP/._.DS_Store
- S3_Data/Panel_3C/Graph_Scd1-3GFP/Scd1-3GFP_OptoQ61L_Profile_YSM3578.csv
- __MACOSX/S3_Data/Panel_3C/Graph_Scd1-3GFP/._Scd1-3GFP_OptoQ61L_Profile_YSM3578.csv
- __MACOSX/S3_Data/Panel_3C/._Graph_Scd1-3GFP
- S3_Data/Panel_3C/Graph_CRIB-3GFP/
- S3_Data/Panel_3C/Graph_CRIB-3GFP/.DS_Store
- __MACOSX/S3_Data/Panel_3C/Graph_CRIB-3GFP/
- __MACOSX/S3_Data/Panel_3C/Graph_CRIB-3GFP/._.DS_Store
- S3_Data/Panel_3C/Graph_CRIB-3GFP/CRIB-3GFP_OptoQ61L_Profile_YSM3569.csv
- __MACOSX/S3_Data/Panel_3C/Graph_CRIB-3GFP/._CRIB-3GFP_OptoQ61L_Profile_YSM3569.csv
- S3_Data/Panel_3C/Graph_CRIB-3GFP/CRIB-3GFP_Opto_Profile_YSM3568.csv
- __MACOSX/S3_Data/Panel_3C/Graph_CRIB-3GFP/._CRIB-3GFP_Opto_Profile_YSM3568.csv
- __MACOSX/S3_Data/Panel_3C/._Graph_CRIB-3GFP
- S3_Data/Panel_3C/Graph_Pak1-sfGFP/
- S3_Data/Panel_3C/Graph_Pak1-sfGFP/.DS_Store
- __MACOSX/S3_Data/Panel_3C/Graph_Pak1-sfGFP/
- __MACOSX/S3_Data/Panel_3C/Graph_Pak1-sfGFP/._.DS_Store
- S3_Data/Panel_3C/Graph_Pak1-sfGFP/Pak1-sfGFP_OptoQ61L_Profile_YSM3572.csv
- __MACOSX/S3_Data/Panel_3C/Graph_Pak1-sfGFP/._Pak1-sfGFP_OptoQ61L_Profile_YSM3572.csv
- S3_Data/Panel_3C/Graph_Pak1-sfGFP/Pak1-sfGFP_Opto_Profile_YSM3571.csv
- __MACOSX/S3_Data/Panel_3C/Graph_Pak1-sfGFP/._Pak1-sfGFP_Opto_Profile_YSM3571.csv
- __MACOSX/S3_Data/Panel_3C/._Graph_Pak1-sfGFP
- __MACOSX/S3_Data/._Panel_3C
- S3_Data/Panel_3D/
- S3_Data/Panel_3D/.DS_Store
- __MACOSX/S3_Data/Panel_3D/
- __MACOSX/S3_Data/Panel_3D/._.DS_Store
- S3_Data/Panel_3D/GFP_Recruitment_HalfTimes_YSM3569_YSM3572_YSM3575_YSM3578.csv
- __MACOSX/S3_Data/Panel_3D/._GFP_Recruitment_HalfTimes_YSM3569_YSM3572_YSM3575_YSM3578.csv
- S3_Data/Panel_3D/README_Panel3D.txt
- __MACOSX/S3_Data/Panel_3D/._README_Panel3D.txt
- __MACOSX/S3_Data/._Panel_3D
- S3_Data/Panel_3E/
- S3_Data/Panel_3E/.DS_Store
- __MACOSX/S3_Data/Panel_3E/
- __MACOSX/S3_Data/Panel_3E/._.DS_Store
- S3_Data/Panel_3E/Scd2-GFP_OptoWT_Profile_YSM3687.csv
- __MACOSX/S3_Data/Panel_3E/._Scd2-GFP_OptoWT_Profile_YSM3687.csv
- S3_Data/Panel_3E/README_Panel3E.txt
- __MACOSX/S3_Data/Panel_3E/._README_Panel3E.txt
- S3_Data/Panel_3E/Scd2-GFP_OptoQ61L_Profile_YSM3575.csv
- __MACOSX/S3_Data/Panel_3E/._Scd2-GFP_OptoQ61L_Profile_YSM3575.csv
- S3_Data/Panel_3E/Scd2-GFP_OptoT17N_Profile_YSM3688.csv
- __MACOSX/S3_Data/Panel_3E/._Scd2-GFP_OptoT17N_Profile_YSM3688.csv
- S3_Data/Panel_3E/Scd2-GFP_Opto_Profile_YSM3574.csv
- __MACOSX/S3_Data/Panel_3E/._Scd2-GFP_Opto_Profile_YSM3574.csv
- __MACOSX/S3_Data/._Panel_3E
- S3_Data/Panel_3G/
- S3_Data/Panel_3G/TipSignal_SingleTraces_Cdc42-sfGFP-SW_OptoQ61L_YSM3581.csv
- __MACOSX/S3_Data/Panel_3G/
- __MACOSX/S3_Data/Panel_3G/._TipSignal_SingleTraces_Cdc42-sfGFP-SW_OptoQ61L_YSM3581.csv
- S3_Data/Panel_3G/TipSignal_Normalized_Cdc42-sfGFP-SW_Opto_YSM3580.csv
- __MACOSX/S3_Data/Panel_3G/._TipSignal_Normalized_Cdc42-sfGFP-SW_Opto_YSM3580.csv
- S3_Data/Panel_3G/.DS_Store
- __MACOSX/S3_Data/Panel_3G/._.DS_Store
- S3_Data/Panel_3G/README_Panel3G.txt
- __MACOSX/S3_Data/Panel_3G/._README_Panel3G.txt
- S3_Data/Panel_3G/TipSignal_SingleTraces_Cdc42-sfGFP-SW_Opto_YSM3580.csv
- __MACOSX/S3_Data/Panel_3G/._TipSignal_SingleTraces_Cdc42-sfGFP-SW_Opto_YSM3580.csv
- S3_Data/Panel_3G/TipSignal_Normalized_Cdc42-sfGFP-SW_OptoQ61L_YSM3581.csv
- __MACOSX/S3_Data/Panel_3G/._TipSignal_Normalized_Cdc42-sfGFP-SW_OptoQ61L_YSM3581.csv
- __MACOSX/S3_Data/._Panel_3G
- S3_Data/Panel_3F/
- S3_Data/Panel_3F/Cdc42-sfGFP-SW_Opto_Profile_YSM3580.csv
- __MACOSX/S3_Data/Panel_3F/
- __MACOSX/S3_Data/Panel_3F/._Cdc42-sfGFP-SW_Opto_Profile_YSM3580.csv
- S3_Data/Panel_3F/.DS_Store
- __MACOSX/S3_Data/Panel_3F/._.DS_Store
- S3_Data/Panel_3F/README_Panel3F.txt
- __MACOSX/S3_Data/Panel_3F/._README_Panel3F.txt
- S3_Data/Panel_3F/Cdc42-sfGFP-SW_OptoQ61L_Profile_YSM3581.csv
- __MACOSX/S3_Data/Panel_3F/._Cdc42-sfGFP-SW_OptoQ61L_Profile_YSM3581.csv
- __MACOSX/S3_Data/._Panel_3F
- __MACOSX/._S3_Data
