# Supplementary material for: Optogenetics reveals Cdc42 local activation by scaffold-mediated positive feedback and Ras GTPase
Source: PLoS Biol. 2020 Jan 24;18(1):e3000600. doi: 10.1371/journal.pbio.3000600 (PMC7002011; doi:10.1371/journal.pbio.3000600)
Supplement: S3 Data — (ZIP) [file pbio.3000600.s019.zip › S3_Data/Panel_3C/Graph_Scd2-GFP/Scd2-GFP_OptoQ61L_Profile_YSM3575.csv]

Strain =	YSM3575
Graph_Scd2-GFP_OptoQ61L
Time (s)	Mean Fluo. Int.	Mean+Std	Mean-Std		Mean/Mean Fluo. Int. = mean fluorescence intensity
0	0	0	0		Std = standard deviation
3.22	39.69	67.93	11.45		Mean+Std = mean fluorescence intensity + standard deviation
6.21	39.71	69.39	10.03		Mean-Std = mean fluorescence intensity - standard deviation
8.98	48.37	82.46	14.29
12.18	50.92	85.83	16.01
15.14	55.1	96.25	13.96
18.03	54.28	96.6	11.96
21.13	60.11	105.62	14.6
24.14	60.51	107.66	13.35
27.05	63.51	105.25	21.77
30.09	62.61	107.8	17.42
33.15	67.29	117.38	17.2
36.03	67.33	116.21	18.46
39.15	63.17	109.24	17.09
42.14	64.7	115.44	13.96
45.03	65.74	120.01	11.46
48.15	67.05	117.71	16.39
51.13	64.25	113.56	14.94
54.05	72.92	125.32	20.52
57.12	75.89	132.68	19.09
60.12	77.86	136.16	19.56
63.03	77.06	132.7	21.41
66.14	75.14	131.8	18.49
69.1	72.96	128.35	17.57
72.07	78.63	139.76	17.51
75.16	77.7	136.51	18.89
78.08	77.87	138.93	16.81
81.09	80.11	143.88	16.35
84.17	81.57	139.3	23.84
87.05	80.28	142.72	17.83
