# Supplementary material for: Optogenetics reveals Cdc42 local activation by scaffold-mediated positive feedback and Ras GTPase
Source: PLoS Biol. 2020 Jan 24;18(1):e3000600. doi: 10.1371/journal.pbio.3000600 (PMC7002011; doi:10.1371/journal.pbio.3000600)
Supplement: S3 Data — (ZIP) [file pbio.3000600.s019.zip › S3_Data/Panel_3C/Graph_Scd2-GFP/Scd2-GFP_Opto_Profile_YSM3574.csv]

Strain =	YSM3574
Graph_Scd2-GFP_Opto
Time (s)	Mean Fluo. Int.	Mean+Std	Mean-Std		Mean/Mean Fluo. Int. = mean fluorescence intensity
0	0	0	0		Std = standard deviation
3.22	-0.56	14.89	-16.01		Mean+Std = mean fluorescence intensity + standard deviation
6.21	2.39	19.01	-14.24		Mean-Std = mean fluorescence intensity - standard deviation
8.98	2.05	21.52	-17.42
12.18	0.32	17.55	-16.92
15.14	4.34	23.42	-14.75
18.03	5.27	23.38	-12.84
21.13	5.12	28.64	-18.4
24.14	4.7	27.62	-18.21
27.05	4.4	28.05	-19.26
30.09	6.82	35.39	-21.76
33.15	5.91	32.37	-20.55
36.03	7.8	35.9	-20.31
39.15	9.01	36.24	-18.22
42.14	11.63	38.14	-14.89
45.03	8.21	34.65	-18.23
48.15	7.94	36.5	-20.62
51.13	12	41.96	-17.97
54.05	11.4	44.06	-21.26
57.12	12.09	46.81	-22.63
60.12	12.12	43.59	-19.34
63.03	10.57	43.95	-22.8
66.14	10.55	44.57	-23.46
69.1	17.05	56.42	-22.32
72.07	12.56	48.4	-23.28
75.16	13.9	51.18	-23.38
78.08	14.53	53.56	-24.51
81.09	13.32	51.34	-24.7
84.17	14.62	53.33	-24.09
87.05	16.08	53.92	-21.77
