# Supplementary material for: Optogenetics reveals Cdc42 local activation by scaffold-mediated positive feedback and Ras GTPase
Source: PLoS Biol. 2020 Jan 24;18(1):e3000600. doi: 10.1371/journal.pbio.3000600 (PMC7002011; doi:10.1371/journal.pbio.3000600)
Supplement: S3 Data — (ZIP) [file pbio.3000600.s019.zip › S3_Data/Panel_3C/README_Panel3C.txt]

Plasma membrane GFP fluorescence intensities relative to the figure 3C.
Per each of the tested proteins (CRIB-3GFP, Pak1-sfGFP, Scd2-GFP and Scd1-3GFP) mean and mean+/-std values are provided in the files named as "profile" for each of the strains.

Single Cell values ("SingleTraces" files) relative to these quantifications are found in S4S_Data > Panel_S4A (each file contains the single cell traces per strain from which mean and mean+/-std values from S3_Data > Panel_3C were calculated). WT control single cell values are also provided, which are shown in supplementary figure 4A.

*CRIB-3GFP Strains = YSM3568 (Opto) and YSM3569 (OptoQ61L). Single cell traces are in S11_Data > Panel_S4A > Graphs_CRIB-3GFP > Graphs_GFP ("SingleTraces" files).

*Pak1-sfGFP Strains = YSM3571 (Opto) and YSM3572 (OptoQ61L). Single cell traces are in S11_Data > Panel_S4A > Graphs_Pak1-sfGFP > Graphs_GFP ("SingleTraces" files).

*Scd2-GFP Strains = YSM3574 (Opto) and YSM3575 (OptoQ61L). Single cell traces are in S11_Data > Panel_S4A > Graphs_Scd1-3GFP > Graphs_GFP ("SingleTraces" files).

*Scd1-3GFP Strains = YSM3577 (Opto) and YSM3578 (OptoQ61L). Single cell traces are in S11_Data > Panel_S4A > Graphs_Scd2-GFP > Graphs_GFP ("SingleTraces" files).
