# Supplementary material for: Optogenetics reveals Cdc42 local activation by scaffold-mediated positive feedback and Ras GTPase
Source: PLoS Biol. 2020 Jan 24;18(1):e3000600. doi: 10.1371/journal.pbio.3000600 (PMC7002011; doi:10.1371/journal.pbio.3000600)
Supplement: S3 Data — (ZIP) [file pbio.3000600.s019.zip › S3_Data/Panel_3C/Graph_Scd1-3GFP/Scd1-3GFP_Opto_Profile_YSM3577.csv]

Strain =	YSM3577
Graph_Scd1-3GFP_Opto
Time (s)	Mean Fluo. Int.	Mean+Std	Mean-Std		Mean/Mean Fluo. Int. = mean fluorescence intensity
0	0	0	0		Std = standard deviation
2.89	-5.32	19.75	-30.4		Mean+Std = mean fluorescence intensity + standard deviation
5.89	-4.4	20.32	-29.13		Mean-Std = mean fluorescence intensity - standard deviation
8.89	-2.31	30.21	-34.83
11.89	0.54	35.1	-34.01
14.89	0.73	36.98	-35.52
17.89	2.28	36.49	-31.93
20.89	-0.01	41.2	-41.22
23.89	2.24	42.88	-38.39
26.89	2.89	46.34	-40.55
29.89	3.76	37.25	-29.74
32.89	6.11	42.83	-30.61
35.89	1.23	38.74	-36.28
38.89	-0.22	36.43	-36.88
41.89	0.85	39.96	-38.25
44.89	0.37	38.84	-38.09
47.89	1.51	41.82	-38.8
50.89	1.06	41.81	-39.69
53.89	-7.09	37.77	-51.95
56.89	2.27	48.01	-43.46
59.89	-5.97	37.31	-49.25
62.89	-1.81	47.76	-51.39
65.89	-3.86	40.26	-47.97
68.89	-3.52	44.51	-51.54
71.89	1.49	48.5	-45.53
74.89	-3.68	41.64	-49
77.89	-0.61	48.48	-49.7
80.89	1.64	57.21	-53.93
83.89	3.88	61.95	-54.19
86.89	-1.46	52.69	-55.61
