# Supplementary material for: Optogenetics reveals Cdc42 local activation by scaffold-mediated positive feedback and Ras GTPase
Source: PLoS Biol. 2020 Jan 24;18(1):e3000600. doi: 10.1371/journal.pbio.3000600 (PMC7002011; doi:10.1371/journal.pbio.3000600)
Supplement: S3 Data — (ZIP) [file pbio.3000600.s019.zip › S3_Data/Panel_3C/Graph_Scd1-3GFP/Scd1-3GFP_OptoQ61L_Profile_YSM3578.csv]

Strain =	YSM3578
Graph_Scd1-3GFP_OptoQ61L
Time (s)	Mean Fluo. Int.	Mean+Std	Mean-Std		Mean/Mean Fluo. Int. = mean fluorescence intensity
0	0	0	0		Std = standard deviation
2.89	6.49	43.73	-30.76		Mean+Std = mean fluorescence intensity + standard deviation
5.89	5.88	41.72	-29.96		Mean-Std = mean fluorescence intensity - standard deviation
8.89	10.74	55.79	-34.31
11.89	14.69	59.65	-30.28
14.89	16.28	57.84	-25.28
17.89	16.69	55.85	-22.48
20.89	18.71	58.12	-20.7
23.89	14.15	56.46	-28.16
26.89	16.38	63.61	-30.86
29.89	22.67	62.63	-17.29
32.89	22.73	70	-24.54
35.89	15.42	54.78	-23.93
38.89	28.78	75.48	-17.92
41.89	23.6	73.15	-25.95
44.89	31.09	73.01	-10.84
47.89	18.88	60.53	-22.77
50.89	27.53	70.51	-15.46
53.89	22.45	70.71	-25.8
56.89	29.09	70.65	-12.46
59.89	22.33	76.35	-31.69
62.89	32.22	85.1	-20.65
65.89	30.24	81.24	-20.77
68.89	29.73	78.28	-18.82
71.89	28.16	83.47	-27.15
74.89	37.45	93.65	-18.74
77.89	32.03	84.27	-20.21
80.89	35.95	82.62	-10.72
83.89	40.86	92.62	-10.9
86.89	28.79	74.7	-17.12
