# Supplementary material for: Optogenetics reveals Cdc42 local activation by scaffold-mediated positive feedback and Ras GTPase
Source: PLoS Biol. 2020 Jan 24;18(1):e3000600. doi: 10.1371/journal.pbio.3000600 (PMC7002011; doi:10.1371/journal.pbio.3000600)
Supplement: S3 Data — (ZIP) [file pbio.3000600.s019.zip › S3_Data/Panel_3C/Graph_CRIB-3GFP/CRIB-3GFP_OptoQ61L_Profile_YSM3569.csv]

Strain =	YSM3569
Graph_CRIB-3GFP_OptoQ61L
Time (s)	Mean Fluo. Int.	Mean+Std	Mean-Std		Mean/Mean Fluo. Int. = mean fluorescence intensity
0	0	0	0		Std = standard deviation
3.25	22.78	54.77	-9.219371627		Mean+Std = mean fluorescence intensity + standard deviation
6.35	26.18	65.31	-12.95154018		Mean-Std = mean fluorescence intensity - standard deviation
9.17	28.96	74.49	-16.57172909
12.33	24.49	69.31	-20.33492901
15.36	34.43	79.62	-10.76218746
18.19	29.93	76.31	-16.45328179
21.49	39.1	90	-11.80954272
24.24	41.9	94.43	-10.62124571
27.38	44.83	103.11	-13.44597975
30.48	39.4	96.42	-17.62364014
33.3	43.95	102.6	-14.70930631
36.57	42.27	96.83	-12.28227997
39.29	46.61	107.07	-13.85657602
42.43	46.3	102.02	-9.428194108
45.36	48.92	111.49	-13.64262812
48.36	45.1	98.07	-7.864057781
51.43	38.76	87.48	-9.973261064
54.34	42.31	96.76	-12.12936028
57.46	49.47	111.75	-12.80736826
60.35	48.61	108.62	-11.40534315
63.43	58.3	127.7	-11.10278956
66.38	57.43	122.54	-7.676837263
69.43	52.27	115.83	-11.28275081
72.45	47.44	107.85	-12.96330027
75.46	54.4	120.82	-12.01661686
78.42	51.06	122.61	-20.48956898
81.41	58.35	132.34	-15.64646319
84.41	59.37	131.86	-13.12950952
87.4	52.82	113.73	-8.089136392
