# Supplementary material for: Optogenetics reveals Cdc42 local activation by scaffold-mediated positive feedback and Ras GTPase
Source: PLoS Biol. 2020 Jan 24;18(1):e3000600. doi: 10.1371/journal.pbio.3000600 (PMC7002011; doi:10.1371/journal.pbio.3000600)
Supplement: S3 Data — (ZIP) [file pbio.3000600.s019.zip › S3_Data/Panel_3C/Graph_CRIB-3GFP/CRIB-3GFP_Opto_Profile_YSM3568.csv]

Strain =	YSM3568
Graph_CRIB-3GFP_Opto
Time (s)	Mean Fluo. Int.	Mean+Std	Mean-Std		Mean/Mean Fluo. Int. = mean fluorescence intensity
0	0	0	0		Std = standard deviation
3.25	1.62	26.87	-23.64		Mean+Std = mean fluorescence intensity + standard deviation
6.35	3.72	32.09	-24.66		Mean-Std = mean fluorescence intensity - standard deviation
9.17	5.82	38.14	-26.51
12.33	5.92	31.87	-20.02
15.36	3.69	32.92	-25.55
18.19	3.29	35.9	-29.33
21.49	0.87	30.75	-29.01
24.24	3.57	38.01	-30.86
27.38	-4.63	27.33	-36.6
30.48	-0.42	32.66	-33.5
33.3	-11.41	33.34	-56.16
36.57	-4.02	29.43	-37.48
39.29	-6.2	31.1	-43.5
42.43	-7.44	27.79	-42.67
45.36	-7.07	28.32	-42.46
48.36	-3.45	28.84	-35.73
51.43	0.25	35.22	-34.72
54.34	0.01	35.03	-35
57.46	1.1	36.12	-33.91
60.35	-0.64	33.39	-34.66
63.43	-5.94	30.9	-42.77
66.38	-0.48	33.26	-34.21
69.43	0.14	38.44	-38.15
72.45	-1.79	41.63	-45.2
75.46	-1.7	40.68	-44.08
78.42	3.19	44.25	-37.88
81.41	3.39	48.16	-41.38
84.41	6.69	46.99	-33.6
87.4	4.89	45.61	-35.84
