# Supplementary material for: Optogenetics reveals Cdc42 local activation by scaffold-mediated positive feedback and Ras GTPase
Source: PLoS Biol. 2020 Jan 24;18(1):e3000600. doi: 10.1371/journal.pbio.3000600 (PMC7002011; doi:10.1371/journal.pbio.3000600)
Supplement: S3 Data — (ZIP) [file pbio.3000600.s019.zip › S3_Data/Panel_3C/Graph_Pak1-sfGFP/Pak1-sfGFP_OptoQ61L_Profile_YSM3572.csv]

Strain =	YSM3572
Graph_Pak1-sfGFP_OptoQ61L
Time (s)	Mean Fluo. Int.	Mean+Std	Mean-Std		Mean/Mean Fluo. Int. = mean fluorescence intensity
0	0	0	0		Std = standard deviation
3.26	20.31	52.28	-11.65		Mean+Std = mean fluorescence intensity + standard deviation
6.4	24.7	59.36	-9.96		Mean-Std = mean fluorescence intensity - standard deviation
8.97	30.88	69.84	-8.08
12.77	35.48	72.64	-1.68
15.1	40.18	79.46	0.9
18.64	48.11	87.25	8.97
21.31	47.23	95.14	-0.68
24.47	51.43	94.71	8.14
27.46	46.85	94.74	-1.05
30.27	55.7	108.54	2.85
33.68	55.4	103.59	7.22
36.22	62.73	115.24	10.22
39.65	60.43	115.9	4.97
42.31	61.75	118.16	5.35
45.53	60.87	116.17	5.57
48.45	70.86	123.52	18.2
51.44	65.15	118.24	12.06
54.52	62.98	116.23	9.74
57.4	70.6	127.6	13.59
60.47	76.51	135.26	17.76
63.41	73.07	122.1	24.04
66.39	77.99	128.55	27.43
69.52	72.51	128.83	16.19
72.38	79.75	133.18	26.33
75.48	76.58	134.01	19.16
78.5	75.68	136.28	15.09
81.26	77.65	138.41	16.9
84.58	88.81	148.43	29.2
87.16	88.37	146.69	30.05
