# Supplementary material for: Optogenetics reveals Cdc42 local activation by scaffold-mediated positive feedback and Ras GTPase
Source: PLoS Biol. 2020 Jan 24;18(1):e3000600. doi: 10.1371/journal.pbio.3000600 (PMC7002011; doi:10.1371/journal.pbio.3000600)
Supplement: S3 Data — (ZIP) [file pbio.3000600.s019.zip › S3_Data/Panel_3C/Graph_Pak1-sfGFP/Pak1-sfGFP_Opto_Profile_YSM3571.csv]

Strain =	YSM3571
Graph_Pak1-sfGFP_Opto
Time (s)	Mean Fluo. Int.	Mean+Std	Mean-Std		Mean/Mean Fluo. Int. = mean fluorescence intensity
0	0	0	0		Std = standard deviation
3.26	-3.08	15.71	-21.86		Mean+Std = mean fluorescence intensity + standard deviation
6.4	-5.8	13.18	-24.77		Mean-Std = mean fluorescence intensity - standard deviation
8.97	-8.47	10.62	-27.57
12.77	-5.73	16.72	-28.18
15.1	-3.75	20.91	-28.42
18.64	-3.41	26.38	-33.19
21.31	-3.93	24.05	-31.91
24.47	-4.14	25.37	-33.65
27.46	-3.14	28.75	-35.03
30.27	-2.73	29.03	-34.49
33.68	-2.94	27.06	-32.94
36.22	2.06	35.86	-31.74
39.65	0.61	35.58	-34.36
42.31	-1.69	30.37	-33.76
45.53	1.97	34.54	-30.61
48.45	-0.96	32.04	-33.96
51.44	3.2	37.03	-30.63
54.52	-4.17	31.7	-40.04
57.4	-5.5	32.58	-43.58
60.47	-0.44	37	-37.89
63.41	-0.74	37.26	-38.75
66.39	-2.91	34.84	-40.66
69.52	-3.46	37.33	-44.26
72.38	0.63	46.32	-45.06
75.48	0.71	44.86	-43.44
78.5	1.98	45.41	-41.44
81.26	2.16	48.1	-43.79
84.58	4.36	44.29	-35.57
87.16	8.54	54.07	-36.99
