# Supplementary material for: Optogenetics reveals Cdc42 local activation by scaffold-mediated positive feedback and Ras GTPase
Source: PLoS Biol. 2020 Jan 24;18(1):e3000600. doi: 10.1371/journal.pbio.3000600 (PMC7002011; doi:10.1371/journal.pbio.3000600)
Supplement: S3 Data — (ZIP) [file pbio.3000600.s019.zip › S3_Data/Panel_3D/GFP_Recruitment_HalfTimes_YSM3569_YSM3572_YSM3575_YSM3578.csv]

GFP_tagged_Endogenous_Molecules_Cortical_Recruitment_Half_Times_(s)
Strains	YSM3569	YSM3575	YSM3572	YSM3578
Replicate #	CRIB-3GFP	Scd2-GFP	Pak1-sfGFP	Scd1-3GFP
1	5.95	5.81	12.02	8.39
2	9.76	5.4	13.08	13.84
3	6.17	4.83	8.82	16.62
