# Supplementary material for: Optogenetics reveals Cdc42 local activation by scaffold-mediated positive feedback and Ras GTPase
Source: PLoS Biol. 2020 Jan 24;18(1):e3000600. doi: 10.1371/journal.pbio.3000600 (PMC7002011; doi:10.1371/journal.pbio.3000600)
Supplement: S3 Data — (ZIP) [file pbio.3000600.s019.zip › S3_Data/Panel_3D/README_Panel3D.txt]

Plasma membrane GFP-tagged protein recruitment half-times relative to the figure 3D.
Per each of the tested proteins (CRIB-3GFP, Pak1-sfGFP, Scd2-GFP and Scd1-3GFP) 3 half-time values are provided (one per replicate) for each of the strains. Each of these half-time values were calculated from the average GFP profile of the replicate/experiment (see material and methods).

CRIB-3GFP Strain = YSM3569 (OptoQ61L).
Pak1-sfGFP Strain = YSM3572 (OptoQ61L).
Scd2-GFP Strain = YSM3575 (OptoQ61L).
Scd1-3GFP Strain = YSM3578 (OptoQ61L).
