# Supplementary material for: Optogenetics reveals Cdc42 local activation by scaffold-mediated positive feedback and Ras GTPase
Source: PLoS Biol. 2020 Jan 24;18(1):e3000600. doi: 10.1371/journal.pbio.3000600 (PMC7002011; doi:10.1371/journal.pbio.3000600)
Supplement: S3 Data — (ZIP) [file pbio.3000600.s019.zip › S3_Data/Panel_3E/Scd2-GFP_OptoWT_Profile_YSM3687.csv]

Strain =	YSM3687
Graph_Scd2-GFP_OptoWT
Time (s)	Mean Fluo. Int.	Mean+Std	Mean-Std		Mean/Mean Fluo. Int. = mean fluorescence intensity
0	0	0	0		Std = standard deviation
3.22	4.5	22.14	-13.14		Mean+Std = mean fluorescence intensity + standard deviation
6.21	8.58	33.51	-16.36		Mean-Std = mean fluorescence intensity - standard deviation
8.98	10.69	36.79	-15.41
12.18	15.91	44.56	-12.73
15.14	16.46	45.33	-12.41
18.03	16.57	47.67	-14.53
21.13	19.91	50.24	-10.42
24.14	22.04	54.52	-10.44
27.05	24.58	57.94	-8.78
30.09	25.81	62.66	-11.04
33.15	26.21	66.35	-13.92
36.03	30.95	71.1	-9.19
39.15	32.26	80.08	-15.55
42.14	34.74	78.82	-9.33
45.03	36.89	84.71	-10.93
48.15	39.49	93.58	-14.6
51.13	43.74	97.03	-9.55
54.05	46.5	100.2	-7.2
57.12	47.22	100.81	-6.38
60.12	48.59	101.7	-4.52
63.03	49.47	108.18	-9.23
66.14	52.38	104.12	0.63
69.1	52.96	108.73	-2.82
72.07	55.34	113.56	-2.89
75.16	60.91	119.67	2.16
78.08	65.82	127.81	3.83
81.09	67.31	129.09	5.53
84.17	68.15	131.39	4.9
87.05	73.59	132.57	14.61
