# Supplementary material for: Optogenetics reveals Cdc42 local activation by scaffold-mediated positive feedback and Ras GTPase
Source: PLoS Biol. 2020 Jan 24;18(1):e3000600. doi: 10.1371/journal.pbio.3000600 (PMC7002011; doi:10.1371/journal.pbio.3000600)
Supplement: S3 Data — (ZIP) [file pbio.3000600.s019.zip › S3_Data/Panel_3E/README_Panel3E.txt]

Plasma membrane Scd2-GFP fluorescence intensities relative to the figure 3E.
Per each of the tested ontogenetic systems (Opto, OptoT17N, OptoWT and OptoQ61L) mean and mean+/-std values are provided in the files named as "profile" for each of the strains.

*Scd2-GFP Opto strain = YSM3574. Note that in order to generate the mean and mean+/-std values 2 sets of 3 replicates each were combined. Single cell traces from these 2 datasets are found in S4S_Data > Panel_S4B. 
	- 1st dataset:  S11_Data > Panel_S4B > Top_Graphs_OptoWT > Graphs_GFP > "Graph_Scd2-GFP_SingleTraces_Opto_YSM3574_Set1" file. These values are also shown in figure S4A (Scd2-GFP line, onto column) and in figure S4B (Scd2-GFP optoWT, opto column). The reason why this dataset appears twice, it is 	because Scd2-GFP optoQ61L and Scd2-GFP optoWT experiments were performed in parallel and they share same opto and wt controls between them.

	- 2nd dataset: S11_Data > Panel_S4B > Bottom_Graphs_OptoT17N > Graphs_GFP > "Graph_Scd2-GFP_SingleTraces_Opto_YSM3574_Set2" file. This second dataset was generated, 	along with the wt control dataset, in order to serve as a control for the Scd2-GFP optoT17N experiments. 


*Scd2-GFP OptoT17N strain = YSM3688. Single cell traces from where the mean and mean+/-std values were calculated are found in S11_Data > Panel_S4B > Bottom_Graphs_OptoT17N > Graphs_GFP > "Graph_Scd2-GFP_SingleTraces_OptoWT_YSM3687" file.


*Scd2-GFP OptoWT strain = YSM3687. Single cell traces from where the mean and mean+/-std values were calculated are found in S11_Data > Panel_S4B > Top_Graphs_OptoWT > Graphs_GFP > "Graph_Scd2-GFP_SingleTraces_OptoT17N_YSM3688" file.


*Scd2-GFP OptoQ61L strain = YSM3575. Single cell traces from where the mean and mean+/-std values were calculated are found in S11_Data > Panel_S4A > Graphs_Scd2-GFP > Graphs_GFP > "Graph_Scd2-GFP_SingleTraces_OptoQ61L_YSM3575" file.
