# Supplementary material for: Optogenetics reveals Cdc42 local activation by scaffold-mediated positive feedback and Ras GTPase
Source: PLoS Biol. 2020 Jan 24;18(1):e3000600. doi: 10.1371/journal.pbio.3000600 (PMC7002011; doi:10.1371/journal.pbio.3000600)
Supplement: S3 Data — (ZIP) [file pbio.3000600.s019.zip › S3_Data/Panel_3E/Scd2-GFP_OptoT17N_Profile_YSM3688.csv]

Strain =	YSM3688
Graph_Scd2-GFP_OptoT17N
Time (s)	Mean Fluo. Int.	Mean+Std	Mean-Std		Mean/Mean Fluo. Int. = mean fluorescence intensity
0	0	0	0		Std = standard deviation
3.22	3.18	15.46	-9.1		Mean+Std = mean fluorescence intensity + standard deviation
6.21	3.74	18.71	-11.23		Mean-Std = mean fluorescence intensity - standard deviation
8.98	3.27	17.76	-11.23
12.18	5.73	22.2	-10.75
15.14	4.33	17.64	-8.98
18.03	7.43	24.76	-9.91
21.13	3.18	18.01	-11.64
24.14	7.7	25.56	-10.15
27.05	9.19	27.88	-9.49
30.09	5.82	24.01	-12.36
33.15	8.51	27.37	-10.35
36.03	9.14	28.51	-10.23
39.15	10.06	27.84	-7.72
42.14	8.12	25.53	-9.29
45.03	7.84	24.21	-8.53
48.15	7.75	26.92	-11.43
51.13	9.7	26.91	-7.52
54.05	10.61	28.05	-6.82
57.12	11.75	29.12	-5.63
60.12	11.14	30.21	-7.93
63.03	12.52	32.09	-7.05
66.14	14.23	31.51	-3.05
69.1	13.09	33.67	-7.48
72.07	13.7	31.91	-4.52
75.16	13.91	32.21	-4.4
78.08	13.82	33.87	-6.23
81.09	11.01	29.11	-7.09
84.17	11.53	31.53	-8.47
87.05	11.39	31.44	-8.66
