# Supplementary material for: Optogenetics reveals Cdc42 local activation by scaffold-mediated positive feedback and Ras GTPase
Source: PLoS Biol. 2020 Jan 24;18(1):e3000600. doi: 10.1371/journal.pbio.3000600 (PMC7002011; doi:10.1371/journal.pbio.3000600)
Supplement: S3 Data — (ZIP) [file pbio.3000600.s019.zip › S3_Data/Panel_3E/Scd2-GFP_Opto_Profile_YSM3574.csv]

Strain =	YSM3574
Graph_Scd2-GFP_Opto
Time (s)	Mean Fluo. Int.	Mean+Std	Mean-Std		Mean/Mean Fluo. Int. = mean fluorescence intensity
0	0	0	0		Std = standard deviation
3.22	0.01	12.34	-12.31		Mean+Std = mean fluorescence intensity + standard deviation
6.21	1.44	14.68	-11.8		Mean-Std = mean fluorescence intensity - standard deviation
8.98	0.35	15.81	-15.11
12.18	0.55	15.08	-13.97
15.14	2.93	19.51	-13.66
18.03	3.45	19.23	-12.33
21.13	2.2	21.49	-17.08
24.14	2.56	21.52	-16.4
27.05	2.74	21.86	-16.37
30.09	2.39	25.1	-20.31
33.15	3.84	24.95	-17.27
36.03	3.86	26.27	-18.55
39.15	4.08	26.23	-18.07
42.14	5.9	28.07	-16.27
45.03	4.63	26.6	-17.34
48.15	4.49	27.38	-18.41
51.13	6.24	30.43	-17.96
54.05	5.95	31.92	-20.01
57.12	6.65	34.45	-21.14
60.12	7.37	33.55	-18.8
63.03	5.02	32.19	-22.16
66.14	5.17	32.43	-22.09
69.1	9.48	40.29	-21.33
72.07	7.05	36.24	-22.14
75.16	8	37.72	-21.72
78.08	8.86	39.55	-21.84
81.09	8.29	38.66	-22.08
84.17	8.91	39.31	-21.49
87.05	9.64	40.24	-20.96
