# Supplementary material for: Optogenetics reveals Cdc42 local activation by scaffold-mediated positive feedback and Ras GTPase
Source: PLoS Biol. 2020 Jan 24;18(1):e3000600. doi: 10.1371/journal.pbio.3000600 (PMC7002011; doi:10.1371/journal.pbio.3000600)
Supplement: S3 Data — (ZIP) [file pbio.3000600.s019.zip › S3_Data/Panel_3G/TipSignal_SingleTraces_Cdc42-sfGFP-SW_OptoQ61L_YSM3581.csv]

Strain =	YSM3581
Graph_Cdc42-sfGFP-SW_TipSignal_SingleTraces_OptoQ61L
Time (s)	Trace 1	Trace 2	Trace 3	Trace 4	Trace 5	Trace 6	Trace 7	Trace 8	Trace 9	Trace 10	Trace 11	Trace 12	Trace 13	Trace 14	Trace 15	Trace 16	Trace 17	Trace 18	Trace 19	Trace 20	Trace 21	Trace 22	Trace 23	Trace 24	Trace 25	Trace 26	Trace 27	Trace 28	Trace 29	Trace 30	Trace 31	Trace 32	Trace 33	Trace 34	Trace 35	Trace 36	Trace 37	Trace 38	Trace 39	Trace 40	Trace 41	Trace 42	Trace 43	Trace 44	Trace 45	Trace 46	Trace 47	Trace 48	Trace 49
0	815.1042	446.7542	720.6966	820.2106	937.5466	645.7056	822.4046	566.4208	512.0896	687.7456	701.0952	748.1892	558.5382	673.9172	653.3422	817.0162	757.1278	616.0878	633.6076	1007.8546	541.1166	1021.6546	950.6596	842.1522	758.3952	578.8832	697.8392	1232.0462	614.3198	856.9698	576.1918	599.2998	892.5488	501.2388	787.7244	530.0814	937.5814	695.9534	973.7034	1162.3874	981.2014	668.8324	1019.6264	846.1324	886.6764	1632.7762	1527.9012	1417.3962	1449.6172
278.54	692.3625043	448.2198735	668.3247229	719.2830873	814.4867781	711.1283749	772.168486	504.7931585	445.827837	461.4530775	527.5795515	466.3916929	428.9902461	584.8781653	506.1356841	766.6851008	491.8120614	549.9408089	479.2816441	545.5367312	385.1239297	514.889671	706.4742194	548.3280268	537.0087626	396.7329504	533.0962189	820.0665272	525.8530573	621.5352564	515.0433339	454.3573941	508.7019427	338.2688328	586.2915407	458.2774356	709.087878	672.0881702	743.224682	708.9973902	566.8993236	441.7524796	935.5646121	581.9169957	461.3077467	1282.177849	1476.327473	1227.821883	1367.787158
579.07	540.4942122	401.4522561	597.2837728	662.8873528	568.823531	546.6984875	797.8720153	516.0022822	480.6573854	466.1536448	547.2976239	511.4378353	437.6162214	563.4401436	570.2176623	745.4529014	326.5525291	385.4249242	483.7273727	531.3965753	386.2683606	527.6332757	758.9294923	461.1924086	499.6075896	397.4793257	561.522006	974.0812945	509.7743081	526.6114634	444.9121334	556.362765	541.5048992	324.4669221	670.7206796	524.8854746	542.0491812	679.7114871	788.524264	802.8271466	635.3580382	457.5014742	845.7311969	814.1437262	356.2653873	1312.814234	1319.629587	1174.802475	1202.073022
879.77	396.4945483	369.1324918	669.0904358	720.8735086	535.6346459	534.8294585	673.09782	565.8380567	477.9777245	369.2593369	514.5965057	519.2449734	547.2532729	631.4106632	599.757585	741.6677188	353.4184855	353.0866925	474.1340075	490.8419701	316.1970157	640.9279976	623.4801355	581.0874177	590.0974832	477.4582794	649.6726274	859.9769368	485.6817847	540.151032	471.3931541	537.7601289	459.6472484	301.0549222	681.6875497	565.079441	486.2256574	620.6298223	717.7552417	676.5687052	563.5443556	418.4989398	792.1165268	562.6905766	371.1452498	1428.525171	1293.181565	1441.090736	1240.07812
Time (s)	Trace 1	Trace 2	Trace 3	Trace 4	Trace 5	Trace 6	Trace 7	Trace 8	Trace 9	Trace 10	Trace 11	Trace 12	Trace 13	Trace 14	Trace 15	Trace 16	Trace 17	Trace 18	Trace 19	Trace 20	Trace 21	Trace 22	Trace 23	Trace 24	Trace 25	Trace 26	Trace 27	Trace 28	Trace 29	Trace 30	Trace 31	Trace 32	Trace 33	Trace 34	Trace 35	Trace 36	Trace 37	Trace 38	Trace 39	Trace 40	Trace 41	Trace 42	Trace 43	Trace 44	Trace 45	Trace 46	Trace 47	Trace 48	Trace 49
0	1	1	1	1	1	1	1	1	1	1	1	1	1	1	1	1	1	1	1	1	1	1	1	1	1	1	1	1	1	1	1	1	1	1	1	1	1	1	1	1	1	1	1	1	1	1	1	1	1
278.54	0.849415945	1.003280716	0.927331588	0.87694927	0.868742714	1.10131982	0.938915573	0.891198131	0.870605138	0.670964783	0.752507721	0.623360632	0.768058919	0.867878376	0.774686962	0.938396449	0.649576018	0.892633824	0.756432915	0.541285153	0.711720782	0.503976267	0.743141098	0.651103241	0.708085656	0.685341966	0.763924152	0.665613454	0.855992363	0.725270898	0.893874807	0.758147081	0.569943002	0.674865619	0.744285109	0.864541626	0.756294737	0.965708581	0.763296792	0.609949308	0.57776041	0.660483074	0.917556285	0.687737517	0.520266184	0.785274705	0.966245378	0.866251711	0.943550586
579.07	0.663098304	0.898597609	0.828758971	0.808191643	0.606714942	0.846668338	0.970169689	0.910987524	0.938619697	0.677799531	0.780632393	0.683567519	0.78350276	0.836067315	0.872770291	0.91240896	0.43130437	0.625600644	0.763449448	0.527255197	0.713835725	0.516449763	0.798318864	0.547635461	0.658769451	0.686631303	0.804658159	0.790620753	0.829819107	0.614504109	0.77215978	0.928354665	0.606695006	0.647330019	0.851466172	0.990197873	0.578135596	0.976662356	0.809819771	0.690670896	0.647530709	0.684030071	0.829452039	0.962194245	0.401798658	0.804038076	0.863687774	0.828845509	0.829234795
879.77	0.486434186	0.826254105	0.928394051	0.878888311	0.571315224	0.828286852	0.818450943	0.998971183	0.9333869	0.536912685	0.733989486	0.69400223	0.979795604	0.936926173	0.917983845	0.907776025	0.466788415	0.573110996	0.748308586	0.487016649	0.58434174	0.627343133	0.65583952	0.690002849	0.778087049	0.824792081	0.930977548	0.698007053	0.790600897	0.630303462	0.81811847	0.897314047	0.514982764	0.600621744	0.865388389	1.066023899	0.518595673	0.891769222	0.737139504	0.582050963	0.574341165	0.62571571	0.776869378	0.665014809	0.418580273	0.87490568	0.84637774	1.016716946	0.855452129
[truncated: 20 more columns]
