# Supplementary material for: Optogenetics reveals Cdc42 local activation by scaffold-mediated positive feedback and Ras GTPase
Source: PLoS Biol. 2020 Jan 24;18(1):e3000600. doi: 10.1371/journal.pbio.3000600 (PMC7002011; doi:10.1371/journal.pbio.3000600)
Supplement: S3 Data — (ZIP) [file pbio.3000600.s019.zip › S3_Data/Panel_3G/TipSignal_Normalized_Cdc42-sfGFP-SW_Opto_YSM3580.csv]

Strain =	YSM3580
Graph_Cdc42-sfGFP-SW_TipSignal_Normalized_Opto
Time (s)	Mean Ratio	Mean+Std	Mean-Std		Mean Ratio = mean normalized fluorescence intensity (Values were normalized to the initial fluorescence values per trace)
0	1	1.5	0.5		Std = standard deviation
278.54	0.949	1.362	0.536		Mean+Std = mean normalized fluorescence intensity + standard deviation
579.07	0.936	1.322	0.549		Mean-Std = mean normalized fluorescence intensity - standard deviation
879.77	1.03	1.542	0.518
