# Supplementary material for: Optogenetics reveals Cdc42 local activation by scaffold-mediated positive feedback and Ras GTPase
Source: PLoS Biol. 2020 Jan 24;18(1):e3000600. doi: 10.1371/journal.pbio.3000600 (PMC7002011; doi:10.1371/journal.pbio.3000600)
Supplement: S3 Data — (ZIP) [file pbio.3000600.s019.zip › S3_Data/Panel_3G/README_Panel3G.txt]

Normalized GFP fluorescence intensities at the cell tips relative to the figure 3G.
Per each of the strains, mean and mean+/-std values are provided in the files named as "Normalized".

Single cell traces relative to this experiment are shown in the files named as "SingleTraces" for each of the strains. In these "SingleTraces" files, on the top are shown fluorescence intensity values (A.U.) that have being corrected for background and bleaching. On the bottom are the single cell normalized values from were mean and mean+/-std values were calculated.

Strains = YSM3580 (Opto) and YSM3581 (OptoQ61L).
