# Supplementary material for: Optogenetics reveals Cdc42 local activation by scaffold-mediated positive feedback and Ras GTPase
Source: PLoS Biol. 2020 Jan 24;18(1):e3000600. doi: 10.1371/journal.pbio.3000600 (PMC7002011; doi:10.1371/journal.pbio.3000600)
Supplement: S3 Data — (ZIP) [file pbio.3000600.s019.zip › S3_Data/Panel_3G/TipSignal_SingleTraces_Cdc42-sfGFP-SW_Opto_YSM3580.csv]

Strain =	YSM3580
Graph_Cdc42-sfGFP-SW_TipSignal_SingleTraces_Opto
Time (s)	Trace 1	Trace 2	Trace 3	Trace 4	Trace 5	Trace 6	Trace 7	Trace 8	Trace 9	Trace 10	Trace 11	Trace 12	Trace 13	Trace 14	Trace 15	Trace 16	Trace 17	Trace 18	Trace 19	Trace 20	Trace 21	Trace 22	Trace 23	Trace 24	Trace 25	Trace 26	Trace 27	Trace 28	Trace 29	Trace 30	Trace 31	Trace 32	Trace 33	Trace 34	Trace 35	Trace 36	Trace 37	Trace 38	Trace 39	Trace 40	Trace 41	Trace 42	Trace 43	Trace 44	Trace 45	Trace 46	Trace 47	Trace 48	Trace 49
0	1435.7106	1304.6746	1179.3386	959.2586	1622.8376	1360.3946	749.195	803.779	840.018	793.913	976.165	1123.898	1014.631	1071.456	1424.833	1225.734	842.272	979.5108	867.9238	769.2778	1309.4138	1030.1778	971.1488	816.3348	1348.8638	1368.422	968.444	817.447	1045.518	688.525	940.487	598.671	787.159	812.568	1117.914	1023.113	823.84	1360.207	1115.247	1056.719	1685.597	581.05	774.439	866.907	864.63	1068.9014	754.9264	1085.8204	770.7294
278.54	1295.304118	1106.85688	1076.877844	846.8257594	1398.688305	985.4702228	1013.6316	879.2786176	760.6459615	759.1535064	1105.145818	969.0050929	868.6442501	1139.421233	1607.048127	1382.966668	940.5353374	1228.062472	983.937626	995.6631239	1464.565362	844.7266216	977.9119775	933.6087509	916.8186572	1449.662687	1204.816568	819.2801357	1164.129965	622.3282474	864.890024	407.97887	976.7985338	953.3954927	867.3062502	656.9194451	724.6055316	1109.894008	817.2390808	1409.33515	1379.61593	1013.727398	944.8193821	1002.045522	1227.12016	1513.06407	1044.881632	1325.926073	748.8610726
579.07	1276.201918	1176.775979	1373.107105	1056.727556	1174.868642	1032.104696	1268.700463	797.5245545	787.3659771	808.1614852	986.5821096	1027.075485	886.3439543	1134.879852	1413.351405	1223.498652	1004.487952	1330.100458	1023.998435	1166.801764	1213.025258	835.7247782	945.5869161	1081.038708	871.9420757	1210.278438	1097.0348	906.9683006	1412.934716	722.1748542	613.3826611	469.3577181	1063.513299	1057.116945	677.9945562	602.9997217	647.8008288	1088.177601	672.3044188	1877.179396	1940.3932	920.0428935	1402.173105	1210.246735	1358.871089	1789.689435	981.8583295	1233.443334	629.4434225
879.77	1488.355958	1461.515398	1486.095573	1009.237753	1246.726207	869.2540252	1078.445128	621.0705707	622.5943462	595.6063519	952.8682789	876.1712575	808.5466506	1482.096359	1509.275557	1335.03252	933.1148035	1392.063347	1152.988609	1443.800752	1462.118482	836.2368531	957.5190855	969.6500966	1143.373982	1366.297614	1073.06553	1273.463848	1428.867992	631.2169062	632.5218996	606.0931312	762.4251651	1146.801175	896.7931863	498.7383765	866.3500924	831.2396941	771.2196438	1632.011832	1464.339596	1131.554591	1280.718025	1375.250998	1392.276502	1487.452674	1019.106916	1250.235371	634.969836
Time (s)	Trace 1	Trace 2	Trace 3	Trace 4	Trace 5	Trace 6	Trace 7	Trace 8	Trace 9	Trace 10	Trace 11	Trace 12	Trace 13	Trace 14	Trace 15	Trace 16	Trace 17	Trace 18	Trace 19	Trace 20	Trace 21	Trace 22	Trace 23	Trace 24	Trace 25	Trace 26	Trace 27	Trace 28	Trace 29	Trace 30	Trace 31	Trace 32	Trace 33	Trace 34	Trace 35	Trace 36	Trace 37	Trace 38	Trace 39	Trace 40	Trace 41	Trace 42	Trace 43	Trace 44	Trace 45	Trace 46	Trace 47	Trace 48	Trace 49
0	1	1	1	1	1	1	1	1	1	1	1	1	1	1	1	1	1	1	1	1	1	1	1	1	1	1	1	1	1	1	1	1	1	1	1	1	1	1	1	1	1	1	1	1	1	1	1	1	1
278.54	0.902204189	0.848377733	0.913120154	0.882791939	0.861878173	0.724400275	1.352960978	1.093930816	0.905511503	0.956217503	1.13213014	0.862182416	0.856118382	1.063432594	1.127885252	1.128276337	1.116664614	1.253750823	1.133668216	1.294282929	1.118489329	0.819981387	1.0069641	1.143659135	0.679696984	1.059368153	1.244074586	1.002242513	1.113448037	0.903857155	0.919619329	0.681474249	1.240916427	1.17331164	0.775825556	0.642079072	0.879546431	0.815974339	0.732787518	1.333689609	0.818473176	1.744647445	1.220004909	1.155885836	1.419243098	1.415531938	1.384084107	1.22112835	0.971626452
579.07	0.88889914	0.90196895	1.164302691	1.101608634	0.723959466	0.758680383	1.69341822	0.9922187	0.937320363	1.017947162	1.010671464	0.913851155	0.873562856	1.05919408	0.991941796	0.998176319	1.19259331	1.357923218	1.179825274	1.516749559	0.92638802	0.811243242	0.973678715	1.324259003	0.646427071	0.884433631	1.132780832	1.109513278	1.351420746	1.048872378	0.652196852	0.783999422	1.351078116	1.300958129	0.606481855	0.589377441	0.786318738	0.800008823	0.602830063	1.776422489	1.151160805	1.583414325	1.810566236	1.396051405	1.57162149	1.674326028	1.300601396	1.135955204	0.816685366
879.77	1.036668503	1.120214495	1.26010933	1.052101856	0.768238428	0.638971976	1.43947187	0.772688227	0.741167863	0.750216147	0.976134443	0.77958254	0.796887391	1.383254524	1.05926488	1.089169853	1.107854474	1.421182234	1.328444512	1.876826228	1.116620645	0.811740316	0.98596537	1.187809336	0.847657104	0.998447565	1.108030542	1.557854941	1.366660346	0.916766866	0.672547201	1.01239768	0.96857835	1.411329483	0.802202304	0.487471449	1.051599937	0.611112642	0.691523621	1.544414203	0.868736475	1.94743067	1.653736479	1.586388157	1.610256991	1.391571453	1.349942082	1.151420042	0.823855735
[truncated: 34 more columns]
