# Supplementary material for: Optogenetics reveals Cdc42 local activation by scaffold-mediated positive feedback and Ras GTPase
Source: PLoS Biol. 2020 Jan 24;18(1):e3000600. doi: 10.1371/journal.pbio.3000600 (PMC7002011; doi:10.1371/journal.pbio.3000600)
Supplement: S3 Data — (ZIP) [file pbio.3000600.s019.zip › S3_Data/Panel_3G/TipSignal_Normalized_Cdc42-sfGFP-SW_OptoQ61L_YSM3581.csv]

Strain =	YSM3581
Graph_Cdc42-sfGFP-SW_TipSignal_ Normalized_OptoQ61L
Time (s)	Mean Ratio	Mean+Std	Mean-Std		Mean Ratio = mean normalized fluorescence intensity (Values were normalized to the initial fluorescence values per trace)
0	1	1.339	0.661		Std = standard deviation
278.54	0.783	1.082	0.483		Mean+Std = mean normalized fluorescence intensity + standard deviation
579.07	0.749	1.024	0.474		Mean-Std = mean normalized fluorescence intensity - standard deviation
879.77	0.752	1.056	0.447
