# Supplementary material for: Optogenetics reveals Cdc42 local activation by scaffold-mediated positive feedback and Ras GTPase
Source: PLoS Biol. 2020 Jan 24;18(1):e3000600. doi: 10.1371/journal.pbio.3000600 (PMC7002011; doi:10.1371/journal.pbio.3000600)
Supplement: S3 Data — (ZIP) [file pbio.3000600.s019.zip › S3_Data/Panel_3F/Cdc42-sfGFP-SW_Opto_Profile_YSM3580.csv]

Strain =	YSM3580
Graph_endogenousCdc42-sfGFP-SW_Opto
Time (s)	Mean Fluo. Int.	Mean+Std	Mean-Std		Mean/Mean Fluo. Int. = mean fluorescence intensity
0	0	0	0		Std = standard deviation
36.3	-8.61	23.05	-40.26		Mean+Std = mean fluorescence intensity + standard deviation
68.65	-11.25	18.87	-41.36		Mean-Std = mean fluorescence intensity - standard deviation
96.42	-3.94	25.91	-33.79
125.75	-7.9	24.26	-40.05
156.24	-3.98	36.08	-44.05
186.47	-6.33	34.31	-46.97
216.39	-7.07	32.75	-46.89
246.49	-7.05	33.36	-47.46
278.62	-12.68	30.32	-55.67
308.09	-6.64	35.58	-48.85
337.26	-6.87	40.49	-54.23
367	0.09	52.6	-52.43
399.7	-8.39	42.78	-59.55
427.98	-3.53	49.22	-56.27
457.57	-8	42.53	-58.54
489.38	-5.66	43.49	-54.82
519.15	-3.12	45.24	-51.49
549.59	-5.4	48.45	-59.26
578.72	-1.43	52.96	-55.81
608.8	0.8	60.29	-58.68
638.27	-3.65	51.56	-58.87
668.24	-7.58	46.68	-61.84
698.59	-9.15	49.32	-67.63
728.92	-9.66	45.04	-64.35
759.34	-6.82	50.98	-64.62
790.71	-5.98	54.36	-66.31
820.54	-8.42	56.66	-73.49
849.64	-6.62	54.67	-67.92
879.52	-9	57.18	-75.17
