# Supplementary material for: Optogenetics reveals Cdc42 local activation by scaffold-mediated positive feedback and Ras GTPase
Source: PLoS Biol. 2020 Jan 24;18(1):e3000600. doi: 10.1371/journal.pbio.3000600 (PMC7002011; doi:10.1371/journal.pbio.3000600)
Supplement: S3 Data — (ZIP) [file pbio.3000600.s019.zip › S3_Data/Panel_3F/README_Panel3F.txt]

Plasma membrane GFP fluorescence intensities relative to the figure 3F.
Per each of the strains, mean and mean+/-std values are provided in the files named as "profile".

Single Cell values ("SingleTraces" files) relative to these quantifications are found in S11_Data > Panel_S4C > Graphs_Cdc42-sfGFP-SW > Graphs_GFP (each file contains the single cell traces per strain from which mean and mean+/-std values from S3_Data > Panel_3F were calculated). WT control single cell values are also provided, which are shown in supplementary figure 4C.

Strains = YSM3580 (Opto) and YSM3581 (OptoQ61L).
