# Supplementary material for: Optogenetics reveals Cdc42 local activation by scaffold-mediated positive feedback and Ras GTPase
Source: PLoS Biol. 2020 Jan 24;18(1):e3000600. doi: 10.1371/journal.pbio.3000600 (PMC7002011; doi:10.1371/journal.pbio.3000600)
Supplement: S3 Data — (ZIP) [file pbio.3000600.s019.zip › S3_Data/Panel_3F/Cdc42-sfGFP-SW_OptoQ61L_Profile_YSM3581.csv]

Strain =	YSM3581
Graph_endogenousCdc42-sfGFP-SW_OptoQ61L
Time (s)	Mean Fluo. Int.	Mean+Std	Mean-Std		Mean/Mean Fluo. Int. = mean fluorescence intensity
0	0	0	0		Std = standard deviation
36.3	4.3	39.41	-30.82		Mean+Std = mean fluorescence intensity + standard deviation
68.65	6.96	42.39	-28.47		Mean-Std = mean fluorescence intensity - standard deviation
96.42	13.87	45.94	-18.21
125.75	18.17	56.41	-20.06
156.24	24.28	61.05	-12.5
186.47	28.52	69.59	-12.55
216.39	25.4	69.46	-18.67
246.49	15.33	53.36	-22.7
278.62	32.6	71.62	-6.42
308.09	29.39	71.29	-12.5
337.26	28.83	82.84	-25.17
367	34.86	78.06	-8.33
399.7	29.78	76.5	-16.93
427.98	32.08	79.39	-15.23
457.57	38.55	89.01	-11.92
489.38	35.01	83.91	-13.89
519.15	36.18	84.11	-11.76
549.59	37.94	88.18	-12.29
578.72	37.51	93.26	-18.24
608.8	36.54	92.62	-19.53
638.27	48.03	99.34	-3.27
668.24	48.64	108.12	-10.84
698.59	54.88	115.13	-5.37
728.92	52.55	111.13	-6.03
759.34	55.31	116.14	-5.53
790.71	51.86	116.83	-13.1
820.54	55.17	121.62	-11.28
849.64	59.9	125.73	-5.93
879.52	54.12	118.42	-10.17
