# Supplementary material for: Optogenetics reveals Cdc42 local activation by scaffold-mediated positive feedback and Ras GTPase
Source: PLoS Biol. 2020 Jan 24;18(1):e3000600. doi: 10.1371/journal.pbio.3000600 (PMC7002011; doi:10.1371/journal.pbio.3000600)
Supplement: S4 Data — (ZIP) [file pbio.3000600.s020.zip]

Archive with 102 entries (79 files):
- S4_Data/
- S4_Data/Panel_4D/
- S4_Data/Panel_4D/.DS_Store
- __MACOSX/
- __MACOSX/S4_Data/
- __MACOSX/S4_Data/Panel_4D/
- __MACOSX/S4_Data/Panel_4D/._.DS_Store
- S4_Data/Panel_4D/Cdc42-sfGFP-SW_DeltaScd2_Opto_Profile_YSM3692.csv
- __MACOSX/S4_Data/Panel_4D/._Cdc42-sfGFP-SW_DeltaScd2_Opto_Profile_YSM3692.csv
- S4_Data/Panel_4D/Cdc42-sfGFP-SW_DeltaScd2_OptoQ61L_Profile_YSM3693.csv
- __MACOSX/S4_Data/Panel_4D/._Cdc42-sfGFP-SW_DeltaScd2_OptoQ61L_Profile_YSM3693.csv
- S4_Data/Panel_4D/README_Panel4D.txt
- __MACOSX/S4_Data/Panel_4D/._README_Panel4D.txt
- __MACOSX/S4_Data/._Panel_4D
- S4_Data/Panel_4B/
- S4_Data/Panel_4B/Graph_Scd1-3GFP_Scd2(275-536)_TipSignal_Normalized/
- S4_Data/Panel_4B/Graph_Scd1-3GFP_Scd2(275-536)_TipSignal_Normalized/TipSignal_Normalized_Scd1-3GFP_Scd2(275-536)_OptoQ61L_YSM3602.csv
- __MACOSX/S4_Data/Panel_4B/
- __MACOSX/S4_Data/Panel_4B/Graph_Scd1-3GFP_Scd2(275-536)_TipSignal_Normalized/
- __MACOSX/S4_Data/Panel_4B/Graph_Scd1-3GFP_Scd2(275-536)_TipSignal_Normalized/._TipSignal_Normalized_Scd1-3GFP_Scd2(275-536)_OptoQ61L_YSM3602.csv
- S4_Data/Panel_4B/Graph_Scd1-3GFP_Scd2(275-536)_TipSignal_Normalized/TipSignal_Normalized_Scd1-3GFP_Scd2(275-536)_Opto_YSM3601.csv
- __MACOSX/S4_Data/Panel_4B/Graph_Scd1-3GFP_Scd2(275-536)_TipSignal_Normalized/._TipSignal_Normalized_Scd1-3GFP_Scd2(275-536)_Opto_YSM3601.csv
- S4_Data/Panel_4B/Graph_Scd1-3GFP_Scd2(275-536)_TipSignal_Normalized/TipSignal_SingleTraces_Scd1-3GFP_Scd2(275-536)_Opto_YSM3601.csv
- __MACOSX/S4_Data/Panel_4B/Graph_Scd1-3GFP_Scd2(275-536)_TipSignal_Normalized/._TipSignal_SingleTraces_Scd1-3GFP_Scd2(275-536)_Opto_YSM3601.csv
- S4_Data/Panel_4B/Graph_Scd1-3GFP_Scd2(275-536)_TipSignal_Normalized/TipSignal_SingleTraces_Scd1-3GFP_Scd2(275-536)_OptoQ61L_YSM3602.csv
- __MACOSX/S4_Data/Panel_4B/Graph_Scd1-3GFP_Scd2(275-536)_TipSignal_Normalized/._TipSignal_SingleTraces_Scd1-3GFP_Scd2(275-536)_OptoQ61L_YSM3602.csv
- __MACOSX/S4_Data/Panel_4B/._Graph_Scd1-3GFP_Scd2(275-536)_TipSignal_Normalized
- S4_Data/Panel_4B/.DS_Store
- __MACOSX/S4_Data/Panel_4B/._.DS_Store
- S4_Data/Panel_4B/Graph_Scd1-3GFP_TipSignal_Normalized/
- S4_Data/Panel_4B/Graph_Scd1-3GFP_TipSignal_Normalized/TipSignal_SingleTraces_Scd1-3GFP_OptoQ61L_YSM3578.csv
- __MACOSX/S4_Data/Panel_4B/Graph_Scd1-3GFP_TipSignal_Normalized/
- __MACOSX/S4_Data/Panel_4B/Graph_Scd1-3GFP_TipSignal_Normalized/._TipSignal_SingleTraces_Scd1-3GFP_OptoQ61L_YSM3578.csv
- S4_Data/Panel_4B/Graph_Scd1-3GFP_TipSignal_Normalized/TipSignal_Normalized_Scd1-3GFP_OptoQ61L_YSM3578.csv
- __MACOSX/S4_Data/Panel_4B/Graph_Scd1-3GFP_TipSignal_Normalized/._TipSignal_Normalized_Scd1-3GFP_OptoQ61L_YSM3578.csv
- S4_Data/Panel_4B/Graph_Scd1-3GFP_TipSignal_Normalized/TipSignal_SingleTraces_Scd1-3GFP_Opto_YSM3577.csv
- __MACOSX/S4_Data/Panel_4B/Graph_Scd1-3GFP_TipSignal_Normalized/._TipSignal_SingleTraces_Scd1-3GFP_Opto_YSM3577.csv
- S4_Data/Panel_4B/Graph_Scd1-3GFP_TipSignal_Normalized/TipSignal_Normalized_Scd1-3GFP_Opto_YSM3577.csv
- __MACOSX/S4_Data/Panel_4B/Graph_Scd1-3GFP_TipSignal_Normalized/._TipSignal_Normalized_Scd1-3GFP_Opto_YSM3577.csv
- __MACOSX/S4_Data/Panel_4B/._Graph_Scd1-3GFP_TipSignal_Normalized
- S4_Data/Panel_4B/Graph_Scd1-3GFP_DeltaScd2_TipSignal_Normalized/
- S4_Data/Panel_4B/Graph_Scd1-3GFP_DeltaScd2_TipSignal_Normalized/TipSignal_SingleTraces_Scd1-3GFP_DeltaScd2_Opto_YSM3589.csv
- __MACOSX/S4_Data/Panel_4B/Graph_Scd1-3GFP_DeltaScd2_TipSignal_Normalized/
- __MACOSX/S4_Data/Panel_4B/Graph_Scd1-3GFP_DeltaScd2_TipSignal_Normalized/._TipSignal_SingleTraces_Scd1-3GFP_DeltaScd2_Opto_YSM3589.csv
- S4_Data/Panel_4B/Graph_Scd1-3GFP_DeltaScd2_TipSignal_Normalized/TipSignal_Normalized_Scd1-3GFP_DeltaScd2_Opto_YSM3589.csv
- __MACOSX/S4_Data/Panel_4B/Graph_Scd1-3GFP_DeltaScd2_TipSignal_Normalized/._TipSignal_Normalized_Scd1-3GFP_DeltaScd2_Opto_YSM3589.csv
- S4_Data/Panel_4B/Graph_Scd1-3GFP_DeltaScd2_TipSignal_Normalized/TipSignal_Normalized_Scd1-3GFP_DeltaScd2_OptoQ61L_YSM3590.csv
- __MACOSX/S4_Data/Panel_4B/Graph_Scd1-3GFP_DeltaScd2_TipSignal_Normalized/._TipSignal_Normalized_Scd1-3GFP_DeltaScd2_OptoQ61L_YSM3590.csv
- S4_Data/Panel_4B/Graph_Scd1-3GFP_DeltaScd2_TipSignal_Normalized/TipSignal_SingleTraces_Scd1-3GFP_DeltaScd2_OptoQ61L_YSM3590.csv
- __MACOSX/S4_Data/Panel_4B/Graph_Scd1-3GFP_DeltaScd2_TipSignal_Normalized/._TipSignal_SingleTraces_Scd1-3GFP_DeltaScd2_OptoQ61L_YSM3590.csv
- __MACOSX/S4_Data/Panel_4B/._Graph_Scd1-3GFP_DeltaScd2_TipSignal_Normalized
- S4_Data/Panel_4B/Graph_Scd1-3GFP_Scd2(K463A)_TipSignal_Normalized/
- S4_Data/Panel_4B/Graph_Scd1-3GFP_Scd2(K463A)_TipSignal_Normalized/TipSignal_SingleTraces_Scd1-3GFP_Scd2(K463A)_Opto_YSM3607.csv
- __MACOSX/S4_Data/Panel_4B/Graph_Scd1-3GFP_Scd2(K463A)_TipSignal_Normalized/
- __MACOSX/S4_Data/Panel_4B/Graph_Scd1-3GFP_Scd2(K463A)_TipSignal_Normalized/._TipSignal_SingleTraces_Scd1-3GFP_Scd2(K463A)_Opto_YSM3607.csv
- S4_Data/Panel_4B/Graph_Scd1-3GFP_Scd2(K463A)_TipSignal_Normalized/TipSignal_SingleTraces_Scd1-3GFP_Scd2(K463A)_OptoQ61L_YSM3608.csv
- __MACOSX/S4_Data/Panel_4B/Graph_Scd1-3GFP_Scd2(K463A)_TipSignal_Normalized/._TipSignal_SingleTraces_Scd1-3GFP_Scd2(K463A)_OptoQ61L_YSM3608.csv
- S4_Data/Panel_4B/Graph_Scd1-3GFP_Scd2(K463A)_TipSignal_Normalized/TipSignal_Normalized_Scd1-3GFP_Scd2(K463A)_OptoQ61L_YSM3608.csv
- __MACOSX/S4_Data/Panel_4B/Graph_Scd1-3GFP_Scd2(K463A)_TipSignal_Normalized/._TipSignal_Normalized_Scd1-3GFP_Scd2(K463A)_OptoQ61L_YSM3608.csv
- S4_Data/Panel_4B/Graph_Scd1-3GFP_Scd2(K463A)_TipSignal_Normalized/TipSignal_Normalized_Scd1-3GFP_Scd2(K463A)_Opto_YSM3607.csv
- __MACOSX/S4_Data/Panel_4B/Graph_Scd1-3GFP_Scd2(K463A)_TipSignal_Normalized/._TipSignal_Normalized_Scd1-3GFP_Scd2(K463A)_Opto_YSM3607.csv
- __MACOSX/S4_Data/Panel_4B/._Graph_Scd1-3GFP_Scd2(K463A)_TipSignal_Normalized
- S4_Data/Panel_4B/README_Panel4B.txt
- __MACOSX/S4_Data/Panel_4B/._README_Panel4B.txt
- __MACOSX/S4_Data/._Panel_4B
- S4_Data/.DS_Store
- __MACOSX/S4_Data/._.DS_Store
- S4_Data/Panel_4A/
- S4_Data/Panel_4A/Graph_Scd1-3GFP_DeltaScd2/
- S4_Data/Panel_4A/Graph_Scd1-3GFP_DeltaScd2/.DS_Store
- __MACOSX/S4_Data/Panel_4A/
- __MACOSX/S4_Data/Panel_4A/Graph_Scd1-3GFP_DeltaScd2/
- __MACOSX/S4_Data/Panel_4A/Graph_Scd1-3GFP_DeltaScd2/._.DS_Store
- S4_Data/Panel_4A/Graph_Scd1-3GFP_DeltaScd2/Scd1-3GFP_DeltaScd2_OptoQ61L_Profile_YSM3590.csv
- __MACOSX/S4_Data/Panel_4A/Graph_Scd1-3GFP_DeltaScd2/._Scd1-3GFP_DeltaScd2_OptoQ61L_Profile_YSM3590.csv
- S4_Data/Panel_4A/Graph_Scd1-3GFP_DeltaScd2/Scd1-3GFP_DeltaScd2_Opto_Profile_YSM3589.csv
- __MACOSX/S4_Data/Panel_4A/Graph_Scd1-3GFP_DeltaScd2/._Scd1-3GFP_DeltaScd2_Opto_Profile_YSM3589.csv
- __MACOSX/S4_Data/Panel_4A/._Graph_Scd1-3GFP_DeltaScd2
- S4_Data/Panel_4A/.DS_Store
- __MACOSX/S4_Data/Panel_4A/._.DS_Store
- S4_Data/Panel_4A/Graph_Pak1-sfGFP_DeltaScd2/
- S4_Data/Panel_4A/Graph_Pak1-sfGFP_DeltaScd2/.DS_Store
- __MACOSX/S4_Data/Panel_4A/Graph_Pak1-sfGFP_DeltaScd2/
- __MACOSX/S4_Data/Panel_4A/Graph_Pak1-sfGFP_DeltaScd2/._.DS_Store
- S4_Data/Panel_4A/Graph_Pak1-sfGFP_DeltaScd2/Pak1-sfGFP_DeltaScd2_OptoQ61L_Profile_YSM3587.csv
- __MACOSX/S4_Data/Panel_4A/Graph_Pak1-sfGFP_DeltaScd2/._Pak1-sfGFP_DeltaScd2_OptoQ61L_Profile_YSM3587.csv
- S4_Data/Panel_4A/Graph_Pak1-sfGFP_DeltaScd2/Pak1-sfGFP_DeltaScd2_Opto_Profile_YSM3586.csv
- __MACOSX/S4_Data/Panel_4A/Graph_Pak1-sfGFP_DeltaScd2/._Pak1-sfGFP_DeltaScd2_Opto_Profile_YSM3586.csv
- __MACOSX/S4_Data/Panel_4A/._Graph_Pak1-sfGFP_DeltaScd2
- S4_Data/Panel_4A/README_Panel4A.txt
- __MACOSX/S4_Data/Panel_4A/._README_Panel4A.txt
- S4_Data/Panel_4A/Graph_CRIB-3GFP_DeltaScd2/
- S4_Data/Panel_4A/Graph_CRIB-3GFP_DeltaScd2/CRIB-3GFP_DeltaScd2_Opto_Profile_YSM3583.csv
- __MACOSX/S4_Data/Panel_4A/Graph_CRIB-3GFP_DeltaScd2/
- __MACOSX/S4_Data/Panel_4A/Graph_CRIB-3GFP_DeltaScd2/._CRIB-3GFP_DeltaScd2_Opto_Profile_YSM3583.csv
- S4_Data/Panel_4A/Graph_CRIB-3GFP_DeltaScd2/.DS_Store
- __MACOSX/S4_Data/Panel_4A/Graph_CRIB-3GFP_DeltaScd2/._.DS_Store
- S4_Data/Panel_4A/Graph_CRIB-3GFP_DeltaScd2/CRIB-3GFP_DeltaScd2_OptoQ61L_Profile_YSM3584.csv
- __MACOSX/S4_Data/Panel_4A/Graph_CRIB-3GFP_DeltaScd2/._CRIB-3GFP_DeltaScd2_OptoQ61L_Profile_YSM3584.csv
- __MACOSX/S4_Data/Panel_4A/._Graph_CRIB-3GFP_DeltaScd2
- __MACOSX/S4_Data/._Panel_4A
- __MACOSX/._S4_Data
