# Supplementary material for: Optogenetics reveals Cdc42 local activation by scaffold-mediated positive feedback and Ras GTPase
Source: PLoS Biol. 2020 Jan 24;18(1):e3000600. doi: 10.1371/journal.pbio.3000600 (PMC7002011; doi:10.1371/journal.pbio.3000600)
Supplement: S4 Data — (ZIP) [file pbio.3000600.s020.zip › S4_Data/Panel_4D/Cdc42-sfGFP-SW_DeltaScd2_Opto_Profile_YSM3692.csv]

Strain =	YSM3692
Graph_Cdc42-sfGFP-SW_DeltaScd2_Opto
Time (s)	Mean Fluo. Int.	Mean+Std	Mean-Std		Mean/Mean Fluo. Int. = mean fluorescence intensity
0	0	0	0		Std = standard deviation
33.75	-6.537224204	19.32735414	-32.40180254		Mean+Std = mean fluorescence intensity + standard deviation
63.79	-7.731193023	19.22652721	-34.68891325		Mean-Std = mean fluorescence intensity - standard deviation
93.72	-6.80982174	22.64900391	-36.26864739
123.74	-2.91463953	26.59954018	-32.42881924
153.77	-0.860501615	34.08354541	-35.80454864
183.73	-10.08731157	23.11711803	-43.29174118
213.76	-3.805082252	30.50975973	-38.11992423
243.72	-0.953132334	31.58874696	-33.49501163
273.73	-8.33427449	25.83959535	-42.50814433
303.79	-8.008841578	26.13764301	-42.15532617
333.72	-5.075410068	32.44112994	-42.59195007
363.73	-4.273063946	35.94449482	-44.49062271
393.81	-1.976581492	36.94556468	-40.89872766
423.82	-5.064950525	35.05327866	-45.18317971
453.68	-1.744624673	41.78680904	-45.27605838
483.7	1.29002177	43.18566188	-40.60561834
513.76	-2.686392398	41.41325177	-46.78603657
543.76	-3.081523404	42.63376408	-48.79681089
573.91	0.7383072	45.16078809	-43.68417369
603.82	2.952701804	55.52589816	-49.62049455
633.88	-0.153995489	53.92110138	-54.22909236
663.77	-4.566756964	50.51915858	-59.6526725
693.79	-5.031980936	48.29599871	-58.35996058
723.83	-14.56382746	36.56916544	-65.69682035
753.88	1.783704637	58.57828463	-55.01087536
783.88	-2.94180196	51.31303282	-57.19663674
813.9	-7.312334105	48.32616041	-62.95082862
843.9	-4.618775392	54.13727569	-63.37482648
873.88	-7.001272188	51.03033482	-65.0328792
