# Supplementary material for: Optogenetics reveals Cdc42 local activation by scaffold-mediated positive feedback and Ras GTPase
Source: PLoS Biol. 2020 Jan 24;18(1):e3000600. doi: 10.1371/journal.pbio.3000600 (PMC7002011; doi:10.1371/journal.pbio.3000600)
Supplement: S4 Data — (ZIP) [file pbio.3000600.s020.zip › S4_Data/Panel_4D/Cdc42-sfGFP-SW_DeltaScd2_OptoQ61L_Profile_YSM3693.csv]

Strain =	YSM3693
Graph_Cdc42-sfGFP-SW_DeltaScd2_OptoQ61L
Time (s)	Mean Fluo. Int.	Mean+Std	Mean-Std		Mean/Mean Fluo. Int. = mean fluorescence intensity
0	0	0	0		Std = standard deviation
33.75	-8.743168972	21.07215125	-38.55848919		Mean+Std = mean fluorescence intensity + standard deviation
63.79	-7.477303004	21.33625647	-36.29086248		Mean-Std = mean fluorescence intensity - standard deviation
93.72	-2.043158829	28.40604057	-32.49235823
123.74	-2.889192547	30.12974637	-35.90813147
153.77	2.127663608	40.29728683	-36.04195962
183.73	-0.271385447	37.54368937	-38.08646027
213.76	1.766773834	40.37725583	-36.84370816
243.72	-0.901450997	36.270346	-38.073248
273.73	-1.270526973	37.19464564	-39.73569959
303.79	4.971714872	48.69423469	-38.75080494
333.72	-0.99155209	38.62908574	-40.61218992
363.73	4.020327793	46.02039412	-37.97973854
393.81	1.542675105	39.23085498	-36.14550477
423.82	7.068421358	48.94631864	-34.80947592
453.68	4.063758746	46.32282663	-38.19530914
483.7	7.102639186	50.28232692	-36.07704854
513.76	1.956973837	42.96492224	-39.05097457
543.76	4.385067803	50.29139061	-41.521255
573.91	3.840108545	51.19776263	-43.51754554
603.82	-0.181936331	42.23963222	-42.60350488
633.88	-5.71817491	36.17384515	-47.61019497
663.77	2.532762867	48.8711993	-43.80567357
693.79	-0.84334179	46.72633956	-48.41302314
723.83	3.335837698	51.61924549	-44.9475701
753.88	2.395388987	55.47862875	-50.68785078
783.88	-2.197137202	47.28301433	-51.67728873
813.9	0.967227734	54.27698994	-52.34253447
843.9	0.622950139	53.12915778	-51.8832575
873.88	2.533703513	58.33496675	-53.26755973
