# Supplementary material for: Optogenetics reveals Cdc42 local activation by scaffold-mediated positive feedback and Ras GTPase
Source: PLoS Biol. 2020 Jan 24;18(1):e3000600. doi: 10.1371/journal.pbio.3000600 (PMC7002011; doi:10.1371/journal.pbio.3000600)
Supplement: S4 Data — (ZIP) [file pbio.3000600.s020.zip › S4_Data/Panel_4D/README_Panel4D.txt]

Plasma membrane GFP fluorescence intensities relative to the figure 4D.
Per each of the strains, mean and mean+/-std values are provided in the files named as "profile".

Single Cell values ("SingleTraces" files) relative to these quantifications are found in S13_Data > Panel_S6B > Graphs_Cdc42-sfGFP-SW_DeltaScd2 > Graphs_GFP (each file contains the single cell traces per strain from which mean and mean+/-std values from S4_Data > Panel_4D were calculated). WT control single cell values are also provided, which are shown in supplementary figure 6 B.

Strains = YSM3692 (Opto) and YSM3693 (OptoQ61L).
