# Supplementary material for: Optogenetics reveals Cdc42 local activation by scaffold-mediated positive feedback and Ras GTPase
Source: PLoS Biol. 2020 Jan 24;18(1):e3000600. doi: 10.1371/journal.pbio.3000600 (PMC7002011; doi:10.1371/journal.pbio.3000600)
Supplement: S4 Data — (ZIP) [file pbio.3000600.s020.zip › S4_Data/Panel_4B/Graph_Scd1-3GFP_Scd2(275-536)_TipSignal_Normalized/TipSignal_Normalized_Scd1-3GFP_Scd2(275-536)_OptoQ61L_YSM3602.csv]

Strain =	YSM3602
Graph_Scd1-3GFP_Scd2(275-536)_TipSignal_Normalized_OptoQ61L
Time (s)	Mean Ratio	Mean+Std	Mean-Std		Mean Ratio = mean normalized fluorescence intensity (Values were normalized to the initial fluorescence values per trace)
0	1	1	1		Std = standard deviation
3.15	1	1.32	0.68		Mean+Std = mean normalized fluorescence intensity + standard deviation
6.29	1	1.28	0.73		Mean-Std = mean normalized fluorescence intensity - standard deviation
9.2	1.05	1.35	0.75
12.33	1	1.32	0.67
15.54	1.09	1.51	0.66
18.31	1.01	1.36	0.65
21.57	1.03	1.52	0.54
24.22	0.93	1.26	0.61
27.61	1.05	1.53	0.57
30.09	0.98	1.32	0.65
33.74	1.06	1.5	0.63
36.06	0.95	1.31	0.58
39.76	0.98	1.33	0.63
42.06	0.98	1.25	0.7
45.77	1	1.38	0.61
48.09	0.98	1.29	0.67
51.7	1.02	1.35	0.68
54.06	1.02	1.38	0.67
57.74	1	1.37	0.63
60.06	1.04	1.54	0.54
63.76	1.05	1.42	0.68
66.06	1.03	1.48	0.57
69.81	1.01	1.35	0.68
72.06	1.04	1.37	0.7
75.77	1.06	1.45	0.66
78.09	1.01	1.34	0.69
81.75	1.06	1.44	0.67
84.13	1.06	1.5	0.63
87.67	1.12	1.62	0.61
