# Supplementary material for: Optogenetics reveals Cdc42 local activation by scaffold-mediated positive feedback and Ras GTPase
Source: PLoS Biol. 2020 Jan 24;18(1):e3000600. doi: 10.1371/journal.pbio.3000600 (PMC7002011; doi:10.1371/journal.pbio.3000600)
Supplement: S4 Data — (ZIP) [file pbio.3000600.s020.zip › S4_Data/Panel_4B/Graph_Scd1-3GFP_Scd2(275-536)_TipSignal_Normalized/TipSignal_Normalized_Scd1-3GFP_Scd2(275-536)_Opto_YSM3601.csv]

Strain =	YSM3601
Graph_Scd1-3GFP_Scd2(275-536)_TipSignal_Normalized_Opto
Time (s)	Mean Ratio	Mean+Std	Mean-Std		Mean Ratio = mean normalized fluorescence intensity (Values were normalized to the initial fluorescence values per trace)
0	1	1	1		Std = standard deviation
3.15	1.04	1.29	0.78		Mean+Std = mean normalized fluorescence intensity + standard deviation
6.29	1.05	1.32	0.78		Mean-Std = mean normalized fluorescence intensity - standard deviation
9.2	1.05	1.28	0.82
12.33	1.02	1.32	0.73
15.54	1.01	1.27	0.75
18.31	1	1.26	0.74
21.57	1.05	1.35	0.75
24.22	0.99	1.25	0.73
27.61	1.03	1.3	0.76
30.09	1.06	1.36	0.76
33.74	1.03	1.3	0.75
36.06	1.07	1.38	0.75
39.76	1.09	1.43	0.75
42.06	1.1	1.39	0.82
45.77	1.08	1.41	0.76
48.09	1.05	1.35	0.74
51.7	1.11	1.44	0.78
54.06	1.09	1.43	0.74
57.74	1.06	1.39	0.73
60.06	1.08	1.41	0.74
63.76	1.08	1.43	0.73
66.06	1.04	1.37	0.72
69.81	1.08	1.36	0.79
72.06	1.05	1.37	0.72
75.77	1.06	1.33	0.79
78.09	1.06	1.38	0.73
81.75	1.05	1.41	0.69
84.13	1.06	1.39	0.73
87.67	1.11	1.45	0.77
