# Supplementary material for: Optogenetics reveals Cdc42 local activation by scaffold-mediated positive feedback and Ras GTPase
Source: PLoS Biol. 2020 Jan 24;18(1):e3000600. doi: 10.1371/journal.pbio.3000600 (PMC7002011; doi:10.1371/journal.pbio.3000600)
Supplement: S4 Data — (ZIP) [file pbio.3000600.s020.zip › S4_Data/Panel_4B/Graph_Scd1-3GFP_Scd2(275-536)_TipSignal_Normalized/TipSignal_SingleTraces_Scd1-3GFP_Scd2(275-536)_Opto_YSM3601.csv]

Strain =	YSM3601
Graph_Scd1-3GFP_Scd2(275-536)_TipSignal_SingleTraces_Opto
Time (s)	Trace 1	Trace2	Trace 3	Trace 4	Trace 5	Trace 6	Trace 7	Trace 8	Trace 9	Trace 10	Trace 11	Trace 12	Trace 13	Trace 14	Trace 15	Trace 16	Trace 17	Trace 18	Trace 19	Trace 20	Trace 21	Trace 22	Trace 23	Trace 24	Trace 25	Trace 26	Trace 27	Trace 28	Trace 29	Trace 30	Trace 31	Trace 32	Trace 33	Trace 34	Trace 35	Trace 36	Trace 37	Trace 38	Trace 39	Trace 40	Trace 41	Trace 42	Trace 43	Trace 44	Trace 45	Trace 46	Trace 47	Trace 48	Trace 49
0	182.99	103.81	237.9	335.48	140.41	309.68	133.48	285.95	211.7	213.17	166.53	326.71	295.99	251.04	292.65	271.2	232.72	343.27	308.77	253.85	134.48	130.62	254.1	171.83	334.53	330.07	249.6	164.82	240.6	262.38	256.78	185.83	237.28	256.3	147.9	184.48	294.15	208.76	290.53	288.5	330	200.7	314.44	270.25	327.79	415.24	354.31	361	144.47
3.15	216.94	83.64	195.71	270.89	222.41	235.77	157.94	249.61	153.48	195.31	274.56	526.86	252.27	389.95	326.38	318.74	251.7	387	291.03	296.6	174.73	201.63	216.86	198	250.11	353.25	294.31	153.94	212.09	272.44	303.8	237.22	241.69	305.08	146.7	173.02	359.36	212.36	295.05	294.11	278.72	310.83	228.3	272.55	244.29	255.74	292.73	214.47	156.38
6.29	268.33	71.7	220.51	308.73	228.73	255.92	199.64	237.56	225.07	277.64	262.87	278.56	239.3	278.46	252.92	377.37	250.52	316.03	282.44	148.26	205.89	146.82	239.91	180.67	347.84	295.36	414.32	122.75	254.65	283.86	229.46	228.37	269.36	272.14	275.48	169.66	367.4	202.4	332.83	295.23	271.35	193.59	205.83	269.61	305.79	291.11	379.97	257.87	216.57
9.2	190.63	100.55	203.74	376.65	193.46	373.47	138.37	288.2	167.01	277.75	191.34	309.27	307.31	362.38	248	376.74	272.93	292.4	246.46	322.49	182.05	149.3	298.84	168.08	297.98	390.4	386.42	196.02	230.27	291.98	264.3	188.85	335.25	246.15	143.13	157.11	360.68	259.12	282.82	209.07	389.61	218.2	171.04	273.87	328.76	372.47	295.21	301.9	170.66
12.33	208.39	122.56	238.22	308.04	214.66	283.38	197.09	227.72	225.89	220.06	231.82	312.67	187.41	260.66	172.45	254.09	215	162.51	166.27	104.19	163.04	84.04	202.72	147.6	279.38	260.54	374.1	146.93	229.22	281.54	253.96	241.97	251.81	321.39	263.55	265.32	305.88	240.67	378.62	388.98	187.1	245.99	234.62	265.4	279.31	471.1	371.77	304.67	144.68
15.54	333.43	96.14	203.69	209.99	212.9	375.33	180.65	239.45	245.09	259.24	224.79	426	239.34	259.33	164.85	327.1	197.76	202.94	202.01	169.46	195.1	129.77	281.59	143.39	281.3	230.28	353.07	197.57	212.3	193.6	184.93	216.12	177.1	253.21	190.06	217.57	277.48	199.5	227.24	413.05	269.25	198.42	315.25	256.91	353.36	394.79	344.31	332.46	143.27
18.31	145.42	157.45	312.5	324.24	193.06	283.53	158.34	244.5	160.63	249.42	235.6	331.89	286.43	309.23	203.51	399.11	264.14	335.99	206.77	146.14	158.99	100.71	252.27	134.41	314.65	242.04	369.36	138.48	299.15	138.57	265.79	227.24	399.98	285.3	241.69	112.14	271.81	162.93	218.58	277.75	266.45	216.48	280.37	247.26	304.65	293.94	303.03	206.17	181.77
21.57	205.39	152.81	210.14	382.58	282.75	379.66	141.66	226.3	167.13	281.09	228.16	381.14	193.66	360.43	193.26	347.86	295.44	294.52	194.42	258.67	116.21	116.17	203.55	105.31	285.83	230.49	273.12	157.74	308.87	190.16	280.48	222.62	230.22	312.44	214.87	175.92	242.6	180.28	164.04	283.39	259.14	253.58	248.13	232.33	332.23	352.1	268.55	217.46	259.21
24.22	288.46	76.72	265.16	355.65	175.78	262.14	112.45	233.95	129.08	172.07	185.39	278.47	174.09	310.86	263.74	298.23	318.89	305.13	351.88	269.7	125.47	116.34	234.09	124.29	281.59	265.25	269.99	164.95	252.09	193.81	158.36	182.82	122.99	216.13	194.58	123.99	358.9	165.19	206.44	315.73	456.53	272.91	297.1	236.73	339.66	320.21	358.92	267.77	171.91
27.61	281.98	140.61	397.28	290.31	239.23	302.55	122.24	281.7	334.23	196.29	213.95	375.79	231.35	266.58	187.43	304.24	336.17	240.24	308.27	277.37	137.91	134.62	240.75	142.14	328.24	257.32	253.56	196.21	265.05	147.58	161.75	177.16	299.27	261.62	166.67	160.46	354.79	201.13	247.71	297.49	264.58	211.39	298.09	284.14	318.6	369.97	438.5	197.03	114.89
30.09	269.22	85.74	292.47	262.77	252.6	181.33	218.52	198.33	226.21	237.18	304.6	319.26	273.01	254.02	328.55	402.68	328.59	305.52	296.09	271.57	171.61	120.78	252.53	157.84	341.66	351.2	231.83	124.2	272.68	176.83	198.79	267.48	115.88	357.27	260.74	131.25	331.58	267.91	348.3	416.67	275.93	297.18	321.98	274.73	273.86	360	213.27	198.27	141.76
33.74	265.75	106.61	282.85	269.5	204.99	271.46	223.4	224.2	218.85	234.15	237.63	351.5	170.35	385.9	279.56	311.69	257.47	261.98	247.87	287.79	163.37	121.62	196.28	175.13	292.83	323.58	251.5	231.06	268.65	137.67	312.47	255.84	139.28	303.08	226.54	114.04	407.36	177.74	178.05	269.18	226.83	225.99	257.56	330.38	364.27	364.24	383.16	219.22	145.65
36.06	192.5	107.79	289.51	247.31	221.94	223.93	260.83	271.61	192.81	207.43	346.07	336.53	247.04	272.84	270.64	335.83	334.31	285.31	227.61	327.51	147.42	124.94	254.36	256.88	307.74	351.28	213.94	171.41	203.28	147.66	221.3	211.97	199.66	250.86	283.5	109.69	326.78	240.41	232.55	279.43	433.1	309.09	211.07	268.65	312.35	407.44	251.88	203.03	143.06
39.76	204.77	105.14	332.48	248.82	195.19	199.47	199.41	303.43	144.6	207.99	312	651.31	231.21	337.97	269.02	351.72	400.66	270.77	208.02	296.38	197.53	82.8	279.21	172.12	222.31	307.28	426.88	154.18	215.8	185.22	309.51	253.74	242.53	227.35	267.8	185.14	313.68	139.21	395.85	281.36	319.27	268.37	293.14	253.12	271.18	334.14	325.61	236.25	220.5
42.06	294.39	171.96	261.58	450.3	189.25	293.62	151.19	263.26	304.88	285.22	200.01	365.2	210.13	332.19	253.77	317.53	330.38	381.75	332.82	266.2	280.25	170.13	216.84	251.18	291.65	230.59	315.93	231.41	269.4	262.75	291.8	278.88	197.43	232.39	209.87	203.9	311.8	128.5	337.27	317.34	271.55	306.53	268.99	252.15	354.52	329.65	329.92	261.12	198.51
45.77	253.39	153.89	219.98	432.61	213.3	211.24	191.4	334.87	314.38	308.97	204.54	320.93	317.27	343.25	215.97	386.6	293.94	340.17	257.02	257.81	92.94	136.23	239.68	227.04	294.01	281.91	426.03	121.24	254.53	201.27	208.61	280.09	252.62	256.99	229.55	171.47	372.02	144.24	231.23	393.26	287.09	250.16	315.84	274.68	309.12	371.65	379.89	202.09	156.38
48.09	184.12	103.64	311.25	295.71	228.98	230.79	173.49	268.83	381.51	268.06	309.33	415.92	276.48	323.85	238.63	374.2	230.57	237.93	278.59	223.91	51.04	109.58	250.49	211.6	268.13	347.24	293.17	208.78	222.81	253.39	195.15	195.69	180.88	275.41	232.62	195.83	348.18	180.97	372.61	380.9	221.08	222.81	309.22	237.84	287.49	273.43	397.41	162.81	185.44
51.7	203.44	122.84	235.55	381.72	248.92	283.71	211.05	307.4	290.24	326.81	279.73	518.9	240.55	311.41	172.92	368.82	296.15	333.54	373.78	287.79	126.93	137.7	230.09	127.02	350.5	168.29	253.26	225.03	300.68	194.95	308.52	275.36	276.58	241.07	259.23	166.05	354.26	182.58	240.18	506.43	295.23	301.22	295.14	227.71	326.91	395.62	480.77	262.48	265.48
54.06	258.17	195.28	221.58	395.97	221.58	394.93	173.51	258.21	237.78	378.71	181.88	345.69	170.1	318.34	194.01	404.39	307.25	373.9	195.01	145.43	80.35	107.19	236.4	175.25	390.52	245.42	266.2	172.94	343.53	195.99	284.58	242.32	152.52	263.2	280.99	142.72	395.31	196.47	332.93	461.95	294.97	280.46	363.64	232.72	405.66	393.84	357.36	298.37	161.16
57.74	275.3	196.22	252.98	355.96	240.16	302.23	193.25	278.13	221.95	172.22	299.29	423.88	232.62	350.36	221.41	363.56	227.35	233.55	288.08	199.55	117.25	84.13	309.72	204.9	388.42	214.72	224.1	169.35	276.18	175.19	228.33	229.98	170.45	323.59	256.99	160.93	232.63	202.38	267.89	306.77	352.8	191.89	212.29	200.18	360.65	466.93	506.06	314.3	203.89
60.06	213.97	130.68	252.72	359.81	339.17	344.33	144.51	287.08	213.83	178.47	251.78	423.25	188.72	250.63	230.12	254.59	279.2	232.09	349.77	162.74	136.24	107.18	240.18	162.89	356.52	405.93	290.61	179.34	281.7	188.59	263.56	234.61	218.07	262.56	288.48	147.58	416.05	228.92	207.3	320.79	332.97	294.96	271.91	216.05	352.39	528.32	385.24	400.45	223.02
63.76	168.46	202.05	332.26	275.06	268.05	314.09	229.5	250.72	224.12	268.39	193.6	286.26	229.74	264.61	266.74	245.43	373.19	331.35	363.7	310.16	181.43	287.52	221.1	156.44	329.3	347.59	340.25	151.89	331.37	177.93	232.65	186.8	238.55	233.68	153.04	165.46	411.38	161.78	276.6	292.19	258.02	180.81	234.07	270.73	411.32	470.36	360.58	383.11	166.2
66.06	212.23	109.22	207.88	258.18	314.57	228.22	158.84	284.39	185.55	254.58	262.69	368.07	259.83	273.5	203.11	265.79	162.59	233	279.18	199.02	118.41	126.45	231.3	123.21	288.54	374.4	302.03	188.36	275.95	150.14	224.57	207	131.13	273.75	193.49	167.66	296.76	226.65	255.19	353.96	238.62	264.35	274.44	331.27	341.97	504.13	549.76	348.21	344.53
69.81	198.26	112.53	344.93	245.35	201.53	195.15	198.37	274.48	272.97	195.41	264.17	383.59	124.43	327.93	289.89	312.68	297.93	350.34	208.89	301.62	177.08	116.42	222.59	165.42	262.9	254.82	287.63	206.4	236.39	314.38	199.92	172.82	183.33	379.92	262.35	149.27	379.56	234.06	180.95	308.56	261.68	279.79	398.1	230.4	388.1	441.69	381.07	368.84	162.16
72.06	150.27	173.76	276.95	387.78	272.71	240.29	156.22	259.58	203.36	317.9	268.6	323.22	175.25	271.31	266.97	305.96	401.92	257.33	317.26	190.6	81.68	125.86	172.91	160.28	248.41	222.43	305.71	211.66	213.18	204.76	258.46	244.35	184.14	427.82	287.8	153.55	367.83	250.8	189.67	267.7	378.1	276.11	312.36	276.57	430.44	355.41	394.82	259.51	161.91
75.77	203.86	114.67	299.81	364.29	220	262.3	165.54	263.64	270.12	229.75	198.55	399.61	271.66	238	250.75	293.61	248.46	202.45	400	185.36	135.4	101.13	201.09	140.4	296.14	338.33	252.17	223.16	231.69	176.37	246.28	247.33	250.29	418.53	216.26	219.46	273.39	179.47	213.02	233	390.53	289.49	303.91	302.93	325.66	392.16	407.41	375.19	216.85
78.09	156.81	123.23	301.37	364.42	255.71	271.45	208.42	235.83	332.58	254.36	248.28	349.36	194.16	206.58	235.88	308.15	260.16	343.01	229.95	258.92	139.35	152.25	242.27	163.77	297.32	201.26	319.58	222.82	276.08	186.08	313.04	177.74	248.05	285	145.47	195.76	203.97	210.07	110.23	296.76	342.99	249.86	335.7	312.02	302.64	438.84	440.6	286.11	273.61
81.75	363.6	195.33	331.13	400.87	340.44	280.28	176.55	357.47	252.27	169.61	297.4	248.36	211.23	290.68	193.1	308.27	239.87	338.83	219.1	244.31	106.38	91.99	267.1	185.02	265.88	272.97	237.92	211.68	203.56	174.13	260.72	229.67	229.92	177.41	241.84	147.33	349.17	280.14	250.37	346.72	251.63	261.89	316.66	273.78	397.55	347.76	533.88	219.79	165.04
84.13	269.37	156.54	274.65	239.25	261.75	263.43	230.17	238.26	293.45	272.03	261.97	270.88	208.31	376.03	233.52	377.01	233.68	284.59	195.67	261.94	96.17	155.46	298.1	152.94	209.57	226.17	324.28	203.63	306.37	196.03	238.77	245.56	156.27	273.91	165.51	146.42	330.19	242.47	394.1	367.42	353.41	237.04	264.81	213.53	404.7	435.14	410.16	204.77	123.71
87.67	205.93	157.4	369.95	401.11	232.53	207.1	183.5	243.55	262.01	203.17	236.78	506.63	172.21	297.84	255.18	347.25	297.02	301.99	170.95	272.51	172.09	129.6	178.94	164.92	365.71	254.12	319.29	242.15	212.3	258.87	277.12	376.18	234.32	489.73	299.65	213.1	386.13	182.23	247.71	403.1	330.7	247.38	268.09	253.83	316.77	494.06	332.35	288.2	212.23
Time (s)	Trace 1	Trace2	Trace 3	Trace 4	Trace 5	Trace 6	Trace 7	Trace 8	Trace 9	Trace 10	Trace 11	Trace 12	Trace 13	Trace 14	Trace 15	Trace 16	Trace 17	Trace 18	Trace 19	Trace 20	Trace 21	Trace 22	Trace 23	Trace 24	Trace 25	Trace 26	Trace 27	Trace 28	Trace 29	Trace 30	Trace 31	Trace 32	Trace 33	Trace 34	Trace 35	Trace 36	Trace 37	Trace 38	Trace 39	Trace 40	Trace 41	Trace 42	Trace 43	Trace 44	Trace 45	Trace 46	Trace 47	Trace 48	Trace 49
0	1	1	1	1	1	1	1	1	1	1	1	1	1	1	1	1	1	1	1	1	1	1	1	1	1	1	1	1	1	1	1	1	1	1	1	1	1	1	1	1	1	1	1	1	1	1	1	1	1
3.15	1.185529264	0.805702726	0.822656578	0.807469894	1.584003988	0.761334281	1.183248427	0.872914845	0.724988191	0.916217104	1.648711944	1.612622815	0.852292307	1.553338113	1.115257133	1.175294985	1.081557236	1.127392432	0.942546232	1.168406539	1.299301011	1.543638034	0.853443526	1.152301694	0.747645951	1.070227527	1.179126603	0.933988594	0.881504572	1.038341337	1.18311395	1.276543077	1.018585637	1.190323839	0.99188641	0.937879445	1.221689614	1.017244683	1.015557774	1.019445407	0.844606061	1.548729447	0.726052665	1.008510638	0.745263736	0.61588479	0.826197398	0.594099723	1.082439261
6.29	1.466364282	0.690684905	0.92690206	0.920263503	1.629015027	0.826401447	1.49565478	0.830774611	1.063155409	1.302434677	1.578514382	0.852621591	0.808473259	1.109225621	0.86424056	1.391482301	1.076486765	0.920645556	0.914726172	0.584045696	1.531008328	1.124023886	0.944155844	1.051446197	1.039787164	0.894840488	1.659935897	0.744751851	1.058395677	1.081865996	0.893605421	1.228918904	1.135198921	1.061802575	1.862609872	0.919666088	1.249022608	0.969534394	1.14559598	1.023327556	0.822272727	0.964573991	0.654592291	0.997631822	0.932883859	0.701064445	1.072422455	0.71432133	1.49906555
9.2	1.041750915	0.968596474	0.856410256	1.122719685	1.377822092	1.205986825	1.036634702	1.007868508	0.788899386	1.302950697	1.148982165	0.946619326	1.038244535	1.443514978	0.847428669	1.389159292	1.172782743	0.851807615	0.798199307	1.270395903	1.353732897	1.143010259	1.176072412	0.978176104	0.890742235	1.18277941	1.548157051	1.189297415	0.957065669	1.112813477	1.02928577	1.016251413	1.412887728	0.960397971	0.967748479	0.851637034	1.226177121	1.241233953	0.973462293	0.724679376	1.180636364	1.087194818	0.543951151	1.013395005	1.002959212	0.896999326	0.833196918	0.836288089	1.181283311
12.33	1.138805399	1.180618438	1.001345103	0.918206749	1.528808489	0.915073624	1.476550794	0.796363001	1.067028814	1.032321621	1.39206149	0.957026109	0.633163283	1.038320586	0.58927046	0.936910029	0.923856996	0.473417427	0.538491434	0.410439236	1.212373587	0.643393049	0.797796143	0.858988535	0.835141841	0.789347714	1.498798077	0.891457347	0.952701579	1.073023859	0.989017836	1.302104074	1.061235671	1.253960203	1.781947262	1.438204683	1.039877613	1.152854953	1.303204488	1.348284229	0.566969697	1.225660189	0.746151889	0.982053654	0.85210043	1.134524612	1.04927888	0.843961219	1.001453589
15.54	1.822121427	0.926115018	0.856200084	0.625938953	1.51627377	1.211993025	1.353386275	0.837384158	1.157723193	1.216118591	1.349846874	1.303908665	0.808608399	1.033022626	0.563300871	1.206120944	0.849776556	0.591196434	0.654241021	0.667559582	1.450773349	0.993492574	1.108185754	0.834487575	0.840881236	0.697670191	1.414543269	1.198701614	0.88237739	0.737861117	0.720188488	1.162998439	0.74637559	0.987943816	1.285057471	1.179369037	0.943328234	0.955642843	0.782156748	1.431715771	0.815909091	0.988639761	1.002576008	0.950638298	1.078007261	0.950751373	0.971776128	0.920941828	0.991693777
18.31	0.794688234	1.516713226	1.313577133	0.966495767	1.374973293	0.915557995	1.18624513	0.855044588	0.7587624	1.170052071	1.414760103	1.01585504	0.967701612	1.23179573	0.695404066	1.471644543	1.135012032	0.978792204	0.669657026	0.575694308	1.182257585	0.771015158	0.992798111	0.782226619	0.940573342	0.733298997	1.479807692	0.840189297	1.243349958	0.528127144	1.035088403	1.222838078	1.685687795	1.113148654	1.634144692	0.607870772	0.924052354	0.780465606	0.752349155	0.962738302	0.807424242	1.078624813	0.891648645	0.91493062	0.929406022	0.70787978	0.855267986	0.571108033	1.25818509
21.57	1.122411061	1.472016183	0.883312316	1.140395851	2.01374546	1.2259752	1.061282589	0.791397097	0.789466226	1.318618943	1.370083468	1.166600349	0.654278861	1.435747291	0.660379293	1.282669617	1.269508422	0.857983512	0.629659617	1.018987591	0.864143367	0.889373756	0.801062574	0.612873189	0.854422623	0.69830642	1.094230769	0.957044048	1.283748961	0.724750362	1.092296908	1.197976645	0.970246123	1.219040187	1.45280595	0.953599306	0.824749278	0.863575398	0.564623275	0.982287695	0.785272727	1.263477828	0.789117161	0.859685476	1.013545258	0.847943358	0.757952076	0.602382271	1.794213331
24.22	1.576370293	0.739042481	1.11458596	1.060122809	1.251905135	0.846486696	0.842448307	0.818150026	0.609730751	0.807196135	1.113252867	0.852346117	0.588161762	1.238288719	0.901213053	1.099668142	1.37027329	0.888892126	1.139618486	1.062438448	0.93300119	0.890675241	0.921251476	0.723331199	0.841748124	0.803617414	1.081690705	1.000788739	1.047755611	0.738661483	0.616714697	0.9838024	0.518332771	0.843269606	1.315618661	0.672105377	1.220125786	0.791291435	0.710563453	1.094384749	1.383424242	1.359790732	0.944854344	0.875966698	1.036212209	0.771144398	1.013011205	0.741745152	1.189935627
27.61	1.540958522	1.354493787	1.669945355	0.8653571	1.703796026	0.976976234	0.915792628	0.985137262	1.578790742	0.920814374	1.284753498	1.15022497	0.781614244	1.061902486	0.640457885	1.121828909	1.44452561	0.699857255	0.998380672	1.092653142	1.025505651	1.030623182	0.947461629	0.827212943	0.981197501	0.779592208	1.015865385	1.190450188	1.101620948	0.562466651	0.62991666	0.953344455	1.261252529	1.020756925	1.126910074	0.869796184	1.206153323	0.963450853	0.852614188	1.031161179	0.801757576	1.053263577	0.948002799	1.051396855	0.971963757	0.890978711	1.237616776	0.545789474	0.795251609
30.09	1.471227936	0.825931991	1.229382093	0.783265768	1.799017164	0.585539912	1.637099191	0.693582794	1.068540387	1.11263311	1.829099862	0.977196902	0.922362242	1.011870618	1.122672134	1.48480826	1.41195428	0.890028258	0.958933834	1.069805003	1.276100535	0.924666973	0.99382133	0.91858232	1.021313485	1.064016724	0.92880609	0.753549327	1.133333333	0.673946185	0.774164655	1.439380079	0.488368173	1.3939524	1.762947938	0.711459237	1.127248003	1.28333972	1.198843493	1.444263432	0.836151515	1.480717489	1.023979138	1.016577243	0.835473931	0.8669685	0.601930513	0.549224377	0.98124178
33.74	1.452265151	1.026972353	1.188944935	0.803326577	1.459938751	0.876582278	1.673658975	0.784053156	1.033774209	1.098419102	1.426950099	1.07587769	0.5755262	1.537205226	0.955270801	1.14929941	1.10635098	0.763189326	0.802765813	1.133701005	1.214827484	0.931097841	0.772451791	1.019205028	0.875347502	0.980337504	1.007612179	1.401892974	1.116583541	0.524697004	1.216878262	1.376742184	0.58698584	1.182520484	1.531710615	0.618169991	1.384871664	0.851408316	0.612845489	0.933032929	0.687363636	1.126008969	0.819106984	1.222497687	1.111290765	0.877179462	1.08142587	0.607257618	1.008167786
36.06	1.051970053	1.038339274	1.216939891	0.737182544	1.580656648	0.723101266	1.954075517	0.949851373	0.910769957	0.973073134	2.078124062	1.030057237	0.834622791	1.086838751	0.924790706	1.238311209	1.436533173	0.83115332	0.73715063	1.290171361	1.096222487	0.956515082	1.001023219	1.494965955	0.919917496	1.064259097	0.85713141	1.039983012	0.844887781	0.562771553	0.861827245	1.1406662	0.841453136	0.978774873	1.9168357	0.594590199	1.110929798	1.151609504	0.80043369	0.968561525	1.312424242	1.540059791	0.671256838	0.994079556	0.952896672	0.981215682	0.710902882	0.562409972	0.990240188
39.76	1.119022897	1.012811868	1.397562001	0.741683558	1.390143152	0.644116507	1.493931675	1.061129568	0.683042041	0.975700145	1.8735363	1.993541673	0.781141255	1.346279477	0.919255083	1.296902655	1.721639739	0.788795991	0.673705347	1.167539886	1.468842951	0.633899862	1.098819362	1.001687715	0.664544286	0.93095404	1.71025641	0.935444728	0.896924356	0.705922708	1.205350884	1.365441533	1.022125759	0.88704643	1.810682894	1.003577624	1.066394697	0.666842307	1.362509896	0.9752513	0.967484848	1.337169905	0.932260527	0.936614246	0.827297965	0.804691263	0.918997488	0.654432133	1.526268429
42.06	1.608776436	1.656487814	1.099537621	1.342255872	1.347838473	0.948140015	1.132679053	0.920650463	1.440151157	1.337993151	1.201044857	1.117810903	0.709922633	1.323255258	0.867145054	1.170833333	1.419645926	1.112098348	1.077889691	1.048650778	2.083953004	1.302480478	0.853364817	1.461793633	0.871820166	0.698609386	1.265745192	1.404016503	1.119700748	1.001410168	1.136381338	1.50072647	0.832054956	0.906710886	1.418999324	1.105268864	1.0600034	0.615539375	1.160878395	1.099965338	0.822878788	1.527304434	0.855457321	0.933024977	1.081546112	0.793878239	0.931161977	0.7233241	1.374056898
45.77	1.384720477	1.482419805	0.924674233	1.289525456	1.51912257	0.682123482	1.433922685	1.17107886	1.48502598	1.449406577	1.228247163	0.982308469	1.071894321	1.367311982	0.737980523	1.425516224	1.263062908	0.990969208	0.832399521	1.015599764	0.691106484	1.042949012	0.943250689	1.321305942	0.878874839	0.854091556	1.706850962	0.735590341	1.057896924	0.767093528	0.812407508	1.507237798	1.064649359	1.002692158	1.552062204	0.92947745	1.26472888	0.690936961	0.79589027	1.363119584	0.869969697	1.246437469	1.00445236	1.016392229	0.943042802	0.895024564	1.072196664	0.559806094	1.082439261
48.09	1.006175201	0.998362393	1.308322825	0.88145344	1.630795527	0.745253165	1.29974528	0.940129393	1.80212565	1.257494019	1.857503153	1.273055615	0.934085611	1.290033461	0.8154109	1.37979351	0.99076143	0.693127859	0.902257344	0.882056332	0.37953599	0.838922064	0.985792995	1.231449689	0.80151257	1.052019269	1.174559295	1.266715204	0.92605985	0.965736718	0.759989096	1.053059248	0.762306136	1.074561061	1.572819473	1.061524284	1.183681795	0.866880628	1.282518156	1.320277296	0.669939394	1.110164425	0.983399059	0.880074006	0.877055432	0.658486658	1.121644887	0.45099723	1.283588288
51.7	1.111754741	1.183315673	0.9901219	1.13783236	1.772808205	0.916139241	1.581135751	1.075013114	1.370996693	1.533095651	1.679757401	1.5882587	0.812696375	1.240479605	0.590876474	1.359955752	1.272559299	0.971654965	1.210545066	1.133701005	0.943857823	1.054203032	0.905509642	0.739218996	1.047738618	0.509861545	1.014663462	1.365307608	1.249709061	0.743006327	1.201495444	1.481784427	1.165627107	0.940577448	1.752738337	0.900097572	1.204351521	0.874592834	0.826696038	1.755389948	0.894636364	1.500847035	0.938621041	0.842590194	0.997315354	0.952750217	1.356919082	0.727091413	1.837613345
54.06	1.410842123	1.881128986	0.931399748	1.180308811	1.578092728	1.275284164	1.299895115	0.902990033	1.123193198	1.776563306	1.092175584	1.058094334	0.574681577	1.268084767	0.662942081	1.491113569	1.320256102	1.089230052	0.631570425	0.57289738	0.597486615	0.820624713	0.930342385	1.019903393	1.167369145	0.743539249	1.06650641	1.049265866	1.427805486	0.746970043	1.108263883	1.303987515	0.642784895	1.026921576	1.899864773	0.773633998	1.34390617	0.941128569	1.145940178	1.601213172	0.893848485	1.397409068	1.156468643	0.861128585	1.237560633	0.948463539	1.008608281	0.826509695	1.115525715
57.74	1.504453795	1.89018399	1.063387978	1.061046858	1.710419486	0.975942909	1.447782439	0.972652562	1.048417572	0.807899798	1.797213715	1.29741973	0.785904929	1.395634162	0.756569281	1.340560472	0.97692506	0.680368223	0.932992195	0.78609415	0.871876859	0.64408207	1.218890201	1.192457662	1.161091681	0.650528676	0.897836538	1.027484529	1.147880299	0.667695709	0.889204767	1.237582737	0.718349629	1.262543894	1.737592968	0.872343886	0.790855006	0.96943859	0.922073452	1.063327556	1.069090909	0.956103637	0.675136751	0.740721554	1.100247109	1.124482227	1.428297254	0.870637119	1.411296463
60.06	1.169298869	1.258838262	1.062295082	1.072522952	2.415568692	1.111889693	1.082634102	1.00395174	1.010061408	0.837219121	1.511919774	1.295491414	0.637589108	0.998366794	0.786331796	0.938753687	1.199724991	0.676115012	1.132784921	0.641087256	1.013087448	0.820548155	0.945218418	0.947971833	1.065734015	1.229830036	1.164302885	1.088096105	1.170822943	0.718766674	1.026403926	1.262497982	0.919040796	1.024424503	1.950507099	0.799978317	1.414414414	1.096570224	0.71352356	1.111923744	1.009	1.469656203	0.864743671	0.799444958	1.075048049	1.272324439	1.087296435	1.109279778	1.543711497
63.76	0.920596754	1.946344283	1.396637243	0.819899845	1.909052062	1.014240506	1.719358705	0.876796643	1.058667926	1.259042079	1.162553294	0.876189893	0.776174871	1.054055131	0.911464206	0.904977876	1.603600894	0.965275148	1.177899407	1.221823912	1.349122546	2.201194304	0.87012987	0.910434732	0.984366126	1.05307965	1.36318109	0.921550783	1.37726517	0.678138578	0.906028507	1.005219825	1.005352326	0.91174405	1.034753212	0.896899393	1.398538161	0.774956888	0.952053144	1.012790295	0.781878788	0.900896861	0.744402748	1.001776133	1.254827786	1.13274251	1.017696368	1.061246537	1.15041185
66.06	1.159790152	1.05211444	0.873812526	0.76958388	2.240367495	0.736954275	1.18999101	0.994544501	0.876476145	1.194258104	1.577433495	1.126595452	0.877833711	1.089467814	0.694037246	0.980051622	0.698650739	0.678765986	0.904168151	0.784006303	0.880502677	0.968075333	0.910271547	0.717045917	0.86252354	1.134304844	1.21005609	1.142822473	1.146924356	0.572223493	0.874561882	1.113921326	0.552638233	1.068084276	1.308248817	0.908824805	1.008873024	1.085696494	0.878360238	1.226897747	0.723090909	1.31714001	0.872789721	1.225790934	1.043259404	1.214068972	1.551635573	0.964570637	2.384785769
69.81	1.083447183	1.083999615	1.449894914	0.731340169	1.435296631	0.630166624	1.486140246	0.959888092	1.289418989	0.916686213	1.586320783	1.174099354	0.420385824	1.306285851	0.990568939	1.152949853	1.280207975	1.020596032	0.676522978	1.188181997	1.316775729	0.891287705	0.875993703	0.962695688	0.785878695	0.772018057	1.152363782	1.252275209	0.982502078	1.198185837	0.778565309	0.929989776	0.77263149	1.4823254	1.773833671	0.809139202	1.29036206	1.121191799	0.622827247	1.069532062	0.792969697	1.394070752	1.266060298	0.852543941	1.18398975	1.063698102	1.075527081	1.021717452	1.122447567
72.06	0.821192415	1.673827184	1.164144599	1.15589603	1.942240581	0.775929992	1.170362601	0.907781081	0.960604629	1.491298025	1.612922597	0.989317744	0.592080814	1.080744105	0.912250128	1.128171091	1.72705397	0.749643138	1.027496195	0.750837109	0.607376562	0.963558414	0.680480126	0.932782401	0.742564195	0.673887357	1.224799679	1.284188812	0.886034913	0.780394847	1.006542566	1.314911478	0.776045179	1.669215763	1.945909398	0.832339549	1.250484447	1.201379575	0.652841359	0.927902946	1.145757576	1.375734928	0.993385066	1.023385754	1.313157814	0.855914652	1.114334904	0.718864266	1.120717104
75.77	1.114049948	1.104614199	1.260235393	1.085876952	1.566839969	0.847003358	1.240185796	0.921979367	1.275956542	1.077778299	1.192277668	1.223133666	0.917801277	0.948056087	0.85682556	1.082632743	1.067634926	0.589768987	1.295462642	0.730194997	1.006841166	0.774230593	0.791381346	0.817086655	0.885241981	1.025024995	1.010296474	1.353961898	0.962967581	0.672193003	0.959108965	1.33094764	1.054829737	1.632969177	1.462204192	1.18961405	0.929423763	0.859695344	0.733211717	0.80762565	1.183424242	1.442401594	0.966511894	1.120925069	0.993501937	0.944417686	1.149868759	1.039307479	1.501003669
78.09	0.856932073	1.187072536	1.26679277	1.086264457	1.821166584	0.876549987	1.561432424	0.824724602	1.570996693	1.193226064	1.49090254	1.069327538	0.655968107	0.82289675	0.80601401	1.136246313	1.117909935	0.999242579	0.744729086	1.019972425	1.036213563	1.165594855	0.953443526	0.953093173	0.888769318	0.609749447	1.28036859	1.351899041	1.147464672	0.709200396	1.219098061	0.956465587	1.045389413	1.111978151	0.98356998	1.06114484	0.693421724	1.006275148	0.379410044	1.028630849	1.039363636	1.244942701	1.067612263	1.154560592	0.923274047	1.056834602	1.243543789	0.792548476	1.893888004
81.75	1.986993825	1.881610635	1.391887348	1.194914749	2.424613632	0.905063291	1.322670063	1.250113656	1.191639112	0.795656049	1.785864409	0.760184873	0.713638974	1.157903123	0.659832564	1.136688791	1.030723616	0.987065575	0.709589662	0.962418751	0.791046996	0.704256622	1.05116096	1.076761916	0.794786716	0.827006393	0.953205128	1.284310157	0.846051538	0.663655766	1.015343874	1.235914546	0.968981794	0.692196645	1.635158891	0.798623157	1.187047425	1.34192374	0.861769869	1.201802426	0.762515152	1.30488291	1.00706017	1.01306198	1.212819183	0.837491571	1.506816065	0.608836565	1.142382502
84.13	1.472047653	1.507947211	1.154476671	0.713157267	1.864183463	0.850652286	1.724378184	0.833222591	1.38615966	1.276117653	1.57310995	0.829114505	0.703773776	1.497888783	0.797949769	1.390154867	1.004125129	0.829055845	0.633707938	1.031869214	0.715124926	1.190169959	1.173160173	0.890065763	0.626461005	0.685218287	1.299198718	1.235468996	1.273358271	0.747122494	0.929862139	1.321422806	0.658589009	1.068708545	1.119066937	0.793690373	1.122522523	1.161477295	1.356486421	1.27355286	1.070939394	1.181066268	0.842163847	0.790120259	1.234631929	1.047924092	1.157630324	0.567229917	0.856302347
87.67	1.125362042	1.516231577	1.555065153	1.195630142	1.656078627	0.668754844	1.374737788	0.851722329	1.237647615	0.953089084	1.421845914	1.550702458	0.581810196	1.186424474	0.871963096	1.280420354	1.276297697	0.879744807	0.553648347	1.073507977	1.279669839	0.992191089	0.704210941	0.959785835	1.093205393	0.769897295	1.279206731	1.469178498	0.88237739	0.986622456	1.079211777	2.024323306	0.987525287	1.910768631	2.026031102	1.155138768	1.312697603	0.872916267	0.852614188	1.397227036	1.002121212	1.232585949	0.85259509	0.939241443	0.966380915	1.189817937	0.938020378	0.79833795	1.469024711
[truncated: 26 more columns]
