# Supplementary material for: Optogenetics reveals Cdc42 local activation by scaffold-mediated positive feedback and Ras GTPase
Source: PLoS Biol. 2020 Jan 24;18(1):e3000600. doi: 10.1371/journal.pbio.3000600 (PMC7002011; doi:10.1371/journal.pbio.3000600)
Supplement: S4 Data — (ZIP) [file pbio.3000600.s020.zip › S4_Data/Panel_4B/Graph_Scd1-3GFP_Scd2(275-536)_TipSignal_Normalized/TipSignal_SingleTraces_Scd1-3GFP_Scd2(275-536)_OptoQ61L_YSM3602.csv]

Strain =	YSM3602
Graph_Scd1-3GFP_Scd2(275-536)_TipSignal_SingleTraces_OptoQ61L
Time (s)	Trace 1	Trace 2	Trace 3	Trace 4	Trace 5	Trace 6	Trace 7	Trace 8	Trace 9	Trace 10	Trace 11	Trace 12	Trace 13	Trace 14	Trace 15	Trace 16	Trace 17	Trace 18	Trace 19	Trace 20	Trace 21	Trace 22	Trace 23	Trace 24	Trace 25	Trace 26	Trace 27	Trace 28	Trace 29	Trace 30	Trace 31	Trace 32	Trace 33	Trace 34	Trace 35	Trace 36	Trace 37	Trace 38	Trace 39	Trace 40	Trace 41	Trace 42	Trace 43	Trace 44	Trace 45	Trace 46	Trace 47	Trace 48	Trace 49
0	151.31	267.81	162.95	195.97	360.88	362.63	376.94	58.41	264.55	215.86	123.26	170.46	287.61	178.63	249.68	291.97	268.74	149.55	305.63	360.82	314.52	271.62	419.62	335.17	375.95	281.26	313.56	143.03	186.32	221.77	170.45	143.49	378.89	204.18	228.14	291.82	326.99	243.18	86.67	121.17	134.42	103.42	171.28	80.43	268.15	200.22	239.89	315.45	220.36
3.15	273.79	243.7	182.31	215.47	352.22	248.52	275.67	153.98	314.49	187.01	196.14	119.24	229.62	175.38	190.14	262.08	313.19	234.38	261.4	257.76	418.85	275.79	411.95	293.42	354.8	342.44	316.27	135.93	114.97	192.17	215.91	97.13	330.06	187.39	220.84	272.94	315.06	149.33	74.06	106.65	104.66	112.66	161.52	100.61	229.38	176.12	353.98	280.16	179.33
6.29	304.59	277.83	200.83	259.87	306.95	250.67	259.09	62.81	305.15	286.55	106.29	165.28	219.16	122.32	206.6	318.53	339.14	231.28	382.8	268.91	323.56	379.55	472.54	398.2	375.48	295.5	395.23	120.09	108.82	234.78	205.85	175.54	326.63	227.81	183.02	278.85	225.11	217.4	50.89	129.41	102.08	116.74	149.66	149.32	272.9	189.46	276.03	291.42	183.27
9.2	262.24	229.14	166.81	269.85	298.81	202.59	261.66	136.62	305.34	257.65	137.99	178.1	228.28	143.41	160.56	245.59	228.65	183.78	357.26	362.29	418.18	333.61	446.68	328.26	594.49	344.37	409.06	193.55	168.31	228.06	190.47	198.75	235.17	202.85	208.43	269.7	253.35	181.45	58.39	148.5	158.11	119.45	173.93	100.67	276.82	212.71	311.5	265.84	135.28
12.33	218.47	233.92	174.14	191.87	312.5	240.78	272.41	81.49	225.12	314.56	110.45	165.13	178.95	178.83	136.01	563.24	220.86	228.92	337.42	237.77	244.89	276.11	326.91	368.76	519.68	389.1	436.94	149.36	150.08	132.88	190.47	195.31	224.25	193.62	251.89	247.18	270.67	115.73	63.1	135.11	194.92	155.93	145.65	94.01	187.91	231.87	378.55	268.13	199.4
15.54	310.84	315.5	169.77	342.5	369.44	271.88	256.51	154.78	222.78	254.93	292.66	91.9	221.76	111.1	156.33	399.12	204.88	293.42	407.39	429.91	320.55	261.63	469.72	458.03	409.48	334.79	353.88	168.27	175.49	148.85	190.74	161.42	236.99	206.43	168.55	184.12	186.82	146.68	81.52	133.66	178.81	94.7	164.16	127.69	274.29	282.01	417.62	346.05	201.99
18.31	182.45	277.7	162.51	221.15	317.26	230.83	184.92	163.92	291.47	281.77	140.37	97.42	207.5	108.85	143.24	258.51	231.18	223.54	319.02	301.41	309.37	340.5	563.22	437.1	402.11	419.51	369	123.14	161.75	233.27	178.41	171.34	294.81	213.14	184.51	257.35	232.96	185.34	44.83	180.49	171.18	116.17	104.23	137.18	224.04	167.07	225.66	253.92	192.74
21.57	276.75	240.15	168.92	243.32	272.92	227.79	200.83	227.55	339.98	182.54	174.96	268.75	242.11	112.23	165.56	260.52	229.42	213.78	387.96	338.88	238.3	265.52	569.67	407.84	538.95	256.54	391.56	189.1	165.11	233.3	196.48	131.96	226.53	221.18	192.86	207.12	213.64	153.64	70.12	136.78	70.8	105.04	168.68	168.91	231.24	229.4	211.66	314.02	162.79
24.22	196.45	300.34	172.79	224.31	357.3	168.93	292.57	139.11	242.71	271.42	126.59	157.96	319.85	152.62	149.13	274.86	241.01	104.29	267.54	243.02	286.02	326.31	415.63	353.56	423.87	368.75	404.43	110.86	127.22	167.64	184.75	135.57	241.5	195.38	299.87	205.23	188.85	168.5	51.42	149.96	46.66	144.74	162.44	132.47	231.08	237.01	249.27	245.95	162.86
27.61	254.28	267.06	161.39	219.1	325.39	199.38	233.72	235.14	313.92	287.26	213	265.78	172.94	141.3	98.97	372	240.54	133.29	360.32	413.4	293.35	296.97	336.35	332.04	414.38	391.76	457.17	136	155.02	148.37	166.84	169.43	268.5	250.79	354.95	241.78	207.02	209.2	97.87	144.71	65.48	113.21	171.05	101.29	279.12	238.89	237.02	274.13	157.64
30.09	168.25	376	202.77	248.96	382.05	213.63	203.01	103.23	301.55	249.28	96.05	224.15	186.75	190.98	131.04	287.53	249.55	103.56	322.84	277.82	340.28	234.69	386.24	379.51	423.95	485.43	328.4	152.13	137.41	179.79	164.47	92.53	371.23	184.26	321.06	233.18	180.77	182.34	75.81	95.05	87.76	117.86	142.87	176.54	270.17	224.65	260.51	265.74	156.7
33.74	350.33	411.54	164.46	252.3	305.3	264.4	235.86	186.63	267.44	268.11	222.42	145.67	283.88	140.2	136.51	324.33	218.14	157.44	341.3	498.09	350.19	299.22	446.82	352.88	329.37	424.12	271.47	112.02	257.4	168.84	218.93	178.73	355.12	156.33	265.19	256.83	237.09	185.47	87.3	277.19	71.3	94.29	149.07	115.62	286.2	270.15	287.42	216.81	192.16
36.06	187.64	297.57	142.9	213.07	271.56	218.5	158.26	162.25	262.54	278.03	152.74	105.3	197.61	153.96	109.32	91.73	210.23	131.32	304.86	331.48	376.71	335.6	410.27	390.87	439.96	422.81	343.26	156.35	187.3	233.99	194.27	232.25	205.32	124.68	209.66	238.51	172.59	168.87	67.08	181.86	113.41	95.11	95.7	123.18	269.85	236.37	188.99	269.93	138.88
39.76	362.64	266.68	176.61	183.18	285.11	199.22	214.43	119.29	263.45	283.77	226.69	142.82	232.45	169.24	150.07	311.1	252.15	108.58	412.8	285.22	295.57	257.21	469.83	234.26	360.51	341.39	422.3	149.87	226.47	243.85	165.84	174.46	266.09	124.31	174.32	207.61	198.65	184.4	50.75	101.36	93.62	95.95	160.09	138.92	268.11	267.2	287.47	335.32	172.37
42.06	261.97	332.14	115.35	320.37	322.59	199.85	203.58	75.28	221.25	213.14	129.57	153.8	228.97	187.4	156.2	272.97	239.59	143.4	296.6	320.43	214.81	322.28	335.72	410.31	392.11	317.14	301.52	70.04	163.32	321.82	274.84	156.31	223.93	110.58	210.67	256.47	209.93	145.85	73.1	159.9	152.52	132.75	128.2	90.36	252.76	232.69	237.78	283	200.61
45.77	206.12	216.42	192.14	149.6	329.9	224.56	302.49	148.85	313.3	282.57	309.75	134.3	295.5	142.11	106.59	230.82	254.13	222.59	341.48	306.03	293.7	423.27	431.37	332.21	381.24	387.91	420.94	170.25	136.3	178.33	243.61	189.22	251.27	107.7	225.37	167.36	177.73	128.56	41.46	186.44	99.79	98.49	130.62	112	219.79	228.69	294.49	277.38	152.19
48.09	139.78	245.87	141.95	174.27	409.06	182.82	308.9	105.57	244.09	122.75	180.37	147.45	243.54	174.26	127.16	174.7	237.14	218.61	404.12	287.31	315.8	327.06	368.22	369.16	404.55	468.25	311.24	255.76	190.97	222.02	164.15	217.99	348.61	190.54	271.22	196.77	168.04	200.92	37.24	166.78	156.38	122.94	103.22	94.88	280.44	202.4	296.32	310.13	183.44
51.7	209.28	306.4	245.28	349.65	476.9	242.32	296.33	105.74	337.18	232.62	212.09	156.96	254.8	166.94	120.46	202.1	239.66	232.94	426.03	308.14	309.12	365.93	382.35	360.53	388.18	423.21	378.44	107	143.52	146.24	298.82	180.68	266.57	184	219.46	243.44	227.61	234.76	67.37	179.48	72.79	100.75	78.17	90	351.45	213.35	277.66	305.39	157.06
54.06	234.76	253.92	201.55	329.31	431.92	266.36	356.16	148.63	289.37	260.89	125.27	85.2	260.42	178.13	161.04	344.8	285.41	155.02	264.74	337.46	282.08	338.87	444.72	290.91	421.78	402.78	340.15	238.96	209.85	192.7	343.92	205.35	302.48	182.78	268.51	258.38	205.2	164.28	54.65	164.03	87.39	108.16	116.58	95.98	274.48	177.81	308.08	292.08	213.46
57.74	283.61	269.16	151.64	320.33	289.63	304.84	240.45	120.75	280.84	234.34	172.57	121.76	304.63	191.68	162.68	280.53	274.06	104.77	408.06	421.41	319.36	533.74	355.81	335.97	383.15	472.84	534.63	128.62	156.52	126.27	256.58	250.92	227.88	169.87	222.48	187.66	238.78	174.4	74.03	96.34	56.74	92.06	133.67	126.35	214.23	242.52	320.86	257.77	172.07
60.06	315.1	254.96	237.12	299.58	312.33	240.97	370.42	208.64	338.52	184.79	253.58	82.04	278.87	196.9	138.19	366.04	236.13	133.08	442.87	349.43	315.79	429.65	334.26	293.56	343.74	349.14	746.53	106.07	95.81	173.03	182.18	166.04	303.79	105.28	296.51	143.67	264.2	192.3	60.4	141.34	76.07	90.21	118.45	52.27	236.16	212.4	265.08	337.01	267.29
63.76	98.7	267.51	205.01	250.46	420.76	311.94	313.25	140.39	251.33	170.88	191.74	98.2	301.45	166.49	122.56	353	240.29	226.54	315.8	414.54	283.73	417.35	315.67	425.51	512.38	365.41	429.75	169.43	108.93	176.53	134.66	229.34	390.96	177.56	167.7	215.79	259.6	121.76	36.46	209.07	136.46	111.74	107.04	112.25	245.32	209.05	297.5	362.49	238.49
66.06	176.5	285.02	238.17	265.62	329.86	355.17	266.59	220.66	294.97	220.06	239.99	107.32	264.03	142.71	135.53	319.19	242.08	145.68	279.4	258.55	363.89	333.43	530.48	253.71	346.15	425.62	399.77	117.17	110.02	217.77	191.59	213.03	286.59	213.86	249.99	226.86	244.1	207.9	44.62	214.44	65.6	100.6	127.2	106.18	191.74	236.35	200.51	239.71	227.24
69.81	246.4	234.17	210.27	269.25	266.42	308.77	384.23	89.92	375.45	170.95	209.3	213.04	211.86	142.98	207.09	224.89	227.09	76.06	408.9	328.36	346.39	286.79	303.39	389.25	387.98	440.43	425.69	130.45	131.89	254.49	208.67	188.82	249.08	238.97	280.59	209.16	116.08	199.97	35.24	181.82	185.13	115.06	102.15	175.75	199.03	285.48	231.95	274.72	225.69
72.06	176.36	248.41	242.07	148.69	286.13	324.1	290.73	134.76	373.73	167.98	117.42	243.02	248.58	160.03	189.14	286.82	223.15	211.8	443.14	314.83	388.54	449.66	372.69	399.86	353.67	313.76	428.43	119.26	179.93	177.7	182.62	214.72	223.86	244.5	226	262.47	237.81	182.68	29.84	203.02	95.07	117.75	80.43	129.4	292.92	161.29	298.77	205.98	265.05
75.77	225.89	283.21	308.54	199.48	314.19	265.33	366.94	137.9	291.93	178.13	136.16	149.33	240.81	149.23	239.44	229.9	273.17	133.36	451.03	353.64	440.48	339.63	352.83	373.58	481.64	404.89	435.62	147.26	123.07	147.11	233.19	264.27	208.26	304.54	289.27	212.24	210.08	215.85	66.59	188.11	107.03	135.11	118.18	209.44	281.61	245.37	221.71	261.67	218.32
78.09	215.22	268.61	252.2	234.41	387.45	247.94	306.69	104.96	216.06	200.13	169.52	112.24	257.6	154.86	156.61	214.25	240.23	107.67	579.14	350.62	398.6	354.63	409.64	300.14	400.59	451.57	385.32	216.18	145.91	140.01	243.37	173.78	197.65	265.89	196.44	253.2	152.85	188.05	35.17	124.99	153.57	98.6	86.65	136.92	341.7	238.46	275.96	355.11	326.78
81.75	121.46	230.19	225.24	298.75	407.18	284.8	258.27	132.18	290.17	290.01	268.05	232.16	299.41	131.59	203.89	335.38	231.02	142.2	406.2	428.61	263.26	418.66	305.67	337.83	406.82	405.52	355.52	201.69	133.21	122.75	239.84	224.11	256.74	167.04	325.35	254.16	147.55	192.1	63.21	123.78	94.52	136.19	136.96	191.13	188.07	195.72	300.62	235.44	312.96
84.13	180.93	179.13	195.65	302.32	339.26	345.14	335.14	175.28	355.95	259.29	295.37	162.22	303.85	117.22	209.73	301.91	229.89	195.86	458.44	318.54	335.27	420.26	345.14	355.06	429.16	482.26	331.99	99.9	84.12	187.08	169.36	172.83	193.68	99.95	251.04	229.7	194.4	197.69	40.85	180.44	108.53	110.69	92.82	144.18	258.34	269.18	285.82	278.01	287.12
87.67	193	249.22	188.23	220.33	275.98	300.94	252.75	140.38	314.45	175.85	423.89	236.35	228.1	186.6	231.93	385.58	282.39	118.04	541.1	351.03	489.39	378.38	473.95	364.13	514.96	603.12	314.04	138.57	81.42	175.47	85.46	147.85	163.76	232.44	323.56	281.07	254.53	165.25	47.71	164.92	107.24	119.52	106.7	182.8	247.64	264.74	264.11	344.17	298.92
Time (s)	Trace 1	Trace 2	Trace 3	Trace 4	Trace 5	Trace 6	Trace 7	Trace 8	Trace 9	Trace 10	Trace 11	Trace 12	Trace 13	Trace 14	Trace 15	Trace 16	Trace 17	Trace 18	Trace 19	Trace 20	Trace 21	Trace 22	Trace 23	Trace 24	Trace 25	Trace 26	Trace 27	Trace 28	Trace 29	Trace 30	Trace 31	Trace 32	Trace 33	Trace 34	Trace 35	Trace 36	Trace 37	Trace 38	Trace 39	Trace 40	Trace 41	Trace 42	Trace 43	Trace 44	Trace 45	Trace 46	Trace 47	Trace 48	Trace 49
0	1	1	1	1	1	1	1	1	1	1	1	1	1	1	1	1	1	1	1	1	1	1	1	1	1	1	1	1	1	1	1	1	1	1	1	1	1	1	1	1	1	1	1	1	1	1	1	1	1
3.15	1.809464014	0.909973489	1.118809451	1.099505026	0.976003104	0.685326641	0.731336552	2.636192433	1.188773389	0.866348559	1.591270485	0.699518949	0.798372796	0.981805968	0.761534764	0.897626468	1.165401503	1.567235038	0.855282531	0.714372817	1.331711815	1.01535233	0.981721558	0.875436346	0.943742519	1.217521155	1.008642684	0.950360064	0.617056677	0.866528385	1.266705779	0.676911283	0.871123545	0.917768636	0.968002104	0.935302584	0.963515704	0.614071881	0.854505596	0.880168359	0.778604374	1.089344421	0.943017282	1.250901405	0.855416744	0.879632404	1.47559298	0.888128071	0.813804683
6.29	2.013019629	1.037414585	1.232463946	1.326070317	0.850559743	0.69125555	0.687350772	1.075329567	1.153468153	1.327480775	0.862323544	0.969611639	0.762004103	0.684767396	0.827459148	1.09096825	1.261963236	1.546506185	1.252494847	0.745274652	1.02874221	1.397356601	1.126114103	1.188053823	0.998749834	1.050629311	1.260460518	0.839614067	0.584048948	1.058664382	1.207685538	1.223360513	0.862070786	1.115731218	0.802226703	0.955554794	0.688430839	0.893987992	0.587169724	1.068003631	0.759410802	1.128795204	0.873773937	1.856521199	1.017713966	0.946259115	1.150652382	0.92382311	0.831684516
9.2	1.733130659	0.855606587	1.023688248	1.376996479	0.828003769	0.558668615	0.694168833	2.338983051	1.154186354	1.193597702	1.119503489	1.044819899	0.79371371	0.802832671	0.643063121	0.841148063	0.850822356	1.22888666	1.168929752	1.004074054	1.329581585	1.228223253	1.064486917	0.979383596	1.581300705	1.224383133	1.304566909	1.353212613	0.903338343	1.028362718	1.117453799	1.385113945	0.620681464	0.99348614	0.913605681	0.924199849	0.774794336	0.746155111	0.673704858	1.225550879	1.176238655	1.154999033	1.015471742	1.251647395	1.03233265	1.06238138	1.298511818	0.842732604	0.61390452
12.33	1.443856982	0.873455061	1.068671372	0.97907843	0.865938816	0.663982572	0.722687961	1.395137819	0.850954451	1.457240804	0.896073341	0.968731667	0.622196725	1.001119633	0.544737264	1.929102305	0.821835231	1.53072551	1.104014658	0.658971232	0.778615032	1.016530447	0.779062008	1.1002178	1.382311478	1.383417478	1.393481311	1.04425645	0.805495921	0.59917933	1.117453799	1.361140149	0.591860434	0.948280929	1.104102744	0.84702899	0.827762317	0.475902624	0.728048921	1.115044978	1.450081833	1.507735448	0.85036198	1.168842472	0.700764497	1.158076116	1.578014924	0.849992075	0.904882919
15.54	2.054325557	1.178074008	1.041853329	1.747716487	1.023719796	0.749744919	0.680506181	2.649888718	0.842109242	1.180996942	2.374330683	0.539129415	0.771044122	0.621955998	0.626121435	1.366989759	0.762372553	1.962019392	1.332951608	1.191480517	1.019172072	0.963220676	1.119393737	1.366560253	1.089187392	1.190322122	1.12858783	1.176466476	0.941874195	0.671190873	1.119037841	1.124956443	0.625484969	1.011019689	0.738800736	0.630936879	0.571332457	0.603174603	0.940579208	1.10307832	1.330233596	0.91568362	0.95843064	1.587591695	1.022897632	1.408500649	1.740881237	1.09700428	0.916636413
18.31	1.205802657	1.036929166	0.997299785	1.128489054	0.879128796	0.636544136	0.490582055	2.806368772	1.101757702	1.305336792	1.138812267	0.571512378	0.721463092	0.60936013	0.573694329	0.885399185	0.86023666	1.494750919	1.043811144	0.835347265	0.983625843	1.253589574	1.342214384	1.30411433	1.069583721	1.491538079	1.176808266	0.860938265	0.868130099	1.051855526	1.046699912	1.194090181	0.778088627	1.043882848	0.80875778	0.881879241	0.712437689	0.762151493	0.517249337	1.489560122	1.27347121	1.123283698	0.608535731	1.705582494	0.835502517	0.834432125	0.940681146	0.804945316	0.874659648
21.57	1.829026502	0.896717822	1.036637005	1.241618615	0.75626247	0.628160935	0.532790365	3.895737031	1.285125685	0.845640693	1.419438585	1.576616215	0.841799659	0.628281924	0.663088754	0.892283454	0.853687579	1.429488465	1.269378006	0.939194058	0.75766247	0.977542154	1.357585434	1.216815347	1.433568294	0.912109792	1.248756219	1.322100259	0.88616359	1.051990801	1.152713406	0.919645968	0.597878012	1.083259869	0.845358113	0.709752587	0.653353314	0.631795378	0.809045806	1.128827267	0.526707335	1.015664282	0.984820177	2.100087032	0.862353161	1.145739686	0.882321064	0.995466793	0.738745689
24.22	1.298327936	1.121466711	1.060386622	1.144613972	0.990079805	0.465846731	0.776171274	2.381612738	0.917444717	1.257389048	1.027016064	0.926669013	1.112096241	0.85439176	0.597284524	0.941398089	0.896814765	0.697358743	0.875372182	0.673521423	0.909385731	1.201347471	0.990491397	1.054867679	1.127463758	1.311064495	1.289800995	0.775082151	0.682803778	0.755918294	1.083895571	0.944804516	0.63738816	0.956900774	1.314412203	0.703275992	0.577540598	0.692902377	0.593284874	1.237600066	0.347120964	1.399535873	0.948388603	1.647022255	0.86175648	1.183747877	1.039101255	0.779679822	0.739063351
27.61	1.680523429	0.997199507	0.990426511	1.11802827	0.901657061	0.549816617	0.620045631	4.025680534	1.186618787	1.330769943	1.728054519	1.559192772	0.601300372	0.791020545	0.396387376	1.274103504	0.895065863	0.891273821	1.178941858	1.14572363	0.932691085	1.093328915	0.801558553	0.990661455	1.10222104	1.39287492	1.457998469	0.950849472	0.832009446	0.669026469	0.978820769	1.180779148	0.708648948	1.22827897	1.555842903	0.828524433	0.633108046	0.860268114	1.129225799	1.19427251	0.487129891	1.094662541	0.99865717	1.259355962	1.040909938	1.193137549	0.988036183	0.869012522	0.715374841
30.09	1.111955588	1.403980434	1.244369438	1.27039853	1.058662159	0.58911287	0.538573778	1.767334361	1.13986014	1.15482257	0.77924712	1.314971254	0.649316783	1.069137323	0.524831785	0.984792958	0.928592692	0.692477432	1.056309917	0.769968405	1.081902582	0.864037994	0.920451837	1.132291076	1.127676553	1.725911968	1.047327465	1.063623016	0.737494633	0.810704784	0.964916398	0.6448533	0.97978305	0.902439024	1.407293767	0.799054212	0.552830362	0.749814952	0.874697127	0.784435091	0.652879036	1.139624831	0.834131247	2.194952132	1.007533097	1.122015783	1.085956063	0.842415597	0.711109094
33.74	2.315312934	1.536686457	1.009266646	1.287441955	0.845987586	0.729117834	0.625722927	3.19517206	1.010924211	1.242055036	1.804478338	0.854569987	0.987031049	0.784862565	0.546739827	1.110833305	0.811713924	1.052758275	1.116709747	1.380439	1.113410912	1.101612547	1.064820552	1.052838858	0.876100545	1.507928607	0.865767317	0.783192337	1.381494204	0.761329305	1.284423585	1.245592027	0.937264114	0.765647958	1.162400281	0.88009732	0.725068045	0.762686076	1.007268951	2.287612445	0.53042702	0.911719203	0.870329285	1.437523312	1.067313071	1.349265808	1.198132477	0.687303852	0.872027591
36.06	1.2401031	1.111123558	0.876956122	1.087258254	0.752493904	0.602542536	0.419854619	2.777777778	0.992402192	1.288010748	1.239169236	0.617740232	0.687076249	0.861893299	0.437840436	0.314176114	0.782280271	0.87810097	0.997480614	0.918685217	1.197729874	1.235549665	0.977717935	1.166184324	1.170262003	1.503270995	1.094718714	1.093127316	1.005259768	1.055102133	1.139747727	1.618579692	0.541898704	0.610637673	0.918997107	0.817318895	0.527814306	0.694423884	0.773970232	1.500866551	0.843698854	0.919648037	0.558734236	1.53151809	1.006339735	1.180551393	0.787819417	0.855698209	0.630241423
39.76	2.39666909	0.995780591	1.083829396	0.934734908	0.790041011	0.549375396	0.568870377	2.04228728	0.995841996	1.314602057	1.839120558	0.837850522	0.80821251	0.947433242	0.601049343	1.06552043	0.93826747	0.726044801	1.35065275	0.790477246	0.939749459	0.946947942	1.119655879	0.698928902	0.958930709	1.213787954	1.346791683	1.047822135	1.21548948	1.09956261	0.972953945	1.215833856	0.702288263	0.608825546	0.764092224	0.711431704	0.607510933	0.758286043	0.585554402	0.836510687	0.696473739	0.927770257	0.934668379	1.727216213	0.99985083	1.334532015	1.198340906	1.06298938	0.782220004
42.06	1.731346243	1.24020761	0.707885855	1.634791039	0.893898249	0.551112704	0.540085955	1.288820407	0.836325836	0.98739924	1.051192601	0.902264461	0.796112792	1.049095897	0.625600769	0.934924821	0.891530848	0.95887663	0.970454471	0.888060529	0.682977235	1.186510566	0.800057195	1.224184742	1.042984439	1.127568798	0.961602245	0.489687478	0.876556462	1.451143076	1.612437665	1.089344205	0.591015862	0.541580958	0.923424213	0.878863683	0.642007401	0.599761494	0.843429099	1.319633573	1.134652581	1.283600851	0.748482018	1.123461395	0.94260675	1.162171611	0.991204302	0.897131083	0.910373934
45.77	1.362236468	0.808110227	1.179134704	0.76338215	0.91415429	0.619253785	0.80248846	2.548365006	1.184275184	1.309042898	2.512980691	0.787868122	1.027432982	0.795555058	0.42690644	0.790560674	0.945635186	1.488398529	1.117298694	0.848151433	0.933803892	1.558316766	1.028001525	0.991168661	1.01407102	1.379186518	1.342454395	1.190309725	0.73153714	0.804121387	1.429216779	1.318698167	0.663174008	0.527475757	0.987858333	0.573504215	0.543533441	0.528661897	0.478366217	1.538664686	0.742374647	0.952330304	0.762610929	1.392515231	0.819653179	1.142193587	1.227604319	0.879315264	0.690642585
48.09	0.923798824	0.918076248	0.871126112	0.889268766	1.133506983	0.504150236	0.819493819	1.807395994	0.922661123	0.56865561	1.463329547	0.86501232	0.84677167	0.975536024	0.509291894	0.598349145	0.882414229	1.461785356	1.322252397	0.796269608	1.004069694	1.204108681	0.877508222	1.101411224	1.076073946	1.664829695	0.992601097	1.788156331	1.024957063	1.001127294	0.963039014	1.519199944	0.920082346	0.933196199	1.188831419	0.674285518	0.513899508	0.826219261	0.429675782	1.376413304	1.163368546	1.188744924	0.602638954	1.179659331	1.045832556	1.010888023	1.235232815	0.983135204	0.832455981
51.7	1.383120745	1.144094694	1.505247008	1.784201664	1.321491909	0.668229325	0.786146336	1.810306454	1.274541675	1.077642917	1.720671751	0.920802534	0.885921908	0.934557465	0.482457546	0.692194404	0.891791322	1.557606152	1.393940385	0.853999224	0.982830981	1.347213018	0.911181545	1.075663096	1.032530922	1.504693166	1.206914147	0.748094805	0.770287677	0.659421924	1.753124083	1.259181825	0.703555122	0.901165638	0.961953187	0.834212871	0.696076333	0.965375442	0.777316257	1.481224726	0.54151168	0.974182943	0.456387202	1.118985453	1.310647026	1.065577864	1.157447163	0.968109051	0.712742785
54.06	1.551516754	0.948134872	1.236882479	1.680410267	1.196852139	0.734522792	0.944871863	2.544598528	1.093819694	1.208607431	1.016306993	0.499824006	0.905462258	0.997200918	0.644985582	1.180943248	1.062030215	1.036576396	0.866210778	0.935258578	0.896858705	1.247588543	1.059816024	0.867947609	1.121904509	1.432055749	1.084800357	1.670698455	1.126288106	0.868918249	2.017717806	1.431110182	0.79833197	0.895190518	1.176952748	0.885408814	0.627542127	0.675548976	0.630552671	1.353717917	0.650126469	1.045832528	0.680639888	1.19333582	1.023606191	0.88807312	1.284255284	0.925915359	0.968687602
57.74	1.874363889	1.005040887	0.930592206	1.634586927	0.80256595	0.840636461	0.637899931	2.067282999	1.061576262	1.085611044	1.400048678	0.714302476	1.059177358	1.073056038	0.651553989	0.960817892	1.019796085	0.700568372	1.335143801	1.167923064	1.015388529	1.965024667	0.847933845	1.002386848	1.019151483	1.681149115	1.70503253	0.899251905	0.840060112	0.569373675	1.505309475	1.748693289	0.601441051	0.831961994	0.975190672	0.643067644	0.730236399	0.71716424	0.854159455	0.795081291	0.422109805	0.890156643	0.780418029	1.570931245	0.798918516	1.211267606	1.337529701	0.817150103	0.780858595
60.06	2.082479677	0.952018222	1.455170298	1.528703373	0.865467746	0.664506522	0.982702817	3.571991097	1.27960688	0.856064116	2.0572773	0.481285932	0.969611627	1.102278453	0.55346844	1.253690448	0.87865595	0.889869609	1.449039689	0.968433014	1.004037899	1.581805464	0.796577856	0.875854044	0.914323713	1.24134253	2.380820258	0.741592673	0.514222842	0.780222753	1.068817835	1.157153809	0.801789438	0.515623469	1.299684404	0.492324035	0.807975779	0.790772267	0.696896273	1.166460345	0.565912811	0.87226842	0.691557683	0.649881885	0.8807011	1.060833084	1.105006461	1.068346806	1.212969686
63.76	0.652303219	0.998879803	1.258115986	1.278052763	1.165927732	0.860215647	0.831034117	2.403526793	0.95002835	0.791624201	1.555573584	0.576088232	1.048120719	0.932038291	0.490868311	1.209028325	0.894135596	1.5148111	1.033275529	1.1488831	0.902104795	1.536521611	0.752275869	1.269534863	1.362894002	1.299189362	1.370551091	1.184576662	0.58463933	0.79600487	0.790026401	1.598299533	1.031856212	0.869624841	0.735074954	0.739462682	0.793908071	0.500699071	0.420676128	1.725427086	1.015176313	1.080448656	0.624941616	1.395623524	0.914861085	1.044101488	1.240151736	1.149120304	1.08227446
66.06	1.166479413	1.064261977	1.461613992	1.355411543	0.914043449	0.979428067	0.707247838	3.777777778	1.114987715	1.019457055	1.947022554	0.62959052	0.918013977	0.798913956	0.542814803	1.093228756	0.900796309	0.974122367	0.914177273	0.716562275	1.15696935	1.227560563	1.264191411	0.756959155	0.92073414	1.513261751	1.274939406	0.819198769	0.59048948	0.981963295	1.124024641	1.484633075	0.756393676	1.047409149	1.095774524	0.777397026	0.746506009	0.85492228	0.514826353	1.769744986	0.488022616	0.972732547	0.742643624	1.320154171	0.715047548	1.180451503	0.835841427	0.759898558	1.031221637
69.81	1.628444914	0.874388559	1.290395827	1.373934786	0.738250942	0.851473954	1.019339948	1.539462421	1.419202419	0.791948485	1.69803667	1.249794673	0.73662251	0.80042546	0.82942166	0.770250368	0.845017489	0.508592444	1.337892223	0.910038246	1.101329009	1.055850085	0.723011296	1.161350956	1.031998936	1.565917656	1.357603011	0.912046424	0.707868184	1.147540244	1.224229979	1.315910516	0.657393967	1.170388873	1.229902691	0.716743198	0.354995566	0.82231269	0.406599746	1.500536436	1.377250409	1.112550764	0.596391873	2.185129927	0.742233824	1.425831585	0.966901497	0.870882866	1.024187693
72.06	1.16555416	0.927560584	1.485547714	0.758738582	0.792867435	0.893748449	0.77128986	2.307139188	1.412700813	0.778189567	0.952620477	1.425671712	0.8642954	0.895874153	0.757529638	0.982361201	0.830356478	1.416248746	1.44992311	0.872540325	1.235342744	1.65547456	0.888160717	1.193006534	0.9407368	1.115551447	1.36634137	0.833811089	0.965704165	0.801280606	1.071399237	1.4964109	0.590831112	1.197472818	0.990619795	0.899424303	0.727269947	0.751213093	0.34429445	1.675497235	0.707260824	1.138561207	0.469581971	1.608852418	1.092373671	0.80556388	1.245445829	0.652971945	1.202804502
75.77	1.49289538	1.057503454	1.893464253	1.017910905	0.870621813	0.731682431	0.973470579	2.360897107	1.103496503	0.825210785	1.104656823	0.8760413	0.83727965	0.835413984	0.958987504	0.787409665	1.016484334	0.891741892	1.475738638	0.980100881	1.400483276	1.250386569	0.840832181	1.114598562	1.28112781	1.439557705	1.389271591	1.029574215	0.660530271	0.663344907	1.368084482	1.841731131	0.549658212	1.491527084	1.267949505	0.727297649	0.64246613	0.887614113	0.768316603	1.552446975	0.796235679	1.306420422	0.689981317	2.604003481	1.050195786	1.225501948	0.924215265	0.829513394	0.990742421
78.09	1.4223779	1.002987192	1.547714023	1.196152472	1.073625582	0.683727215	0.813630817	1.796952577	0.816707617	0.927128695	1.375304235	0.658453596	0.895657314	0.866931646	0.627242871	0.733808268	0.893912332	0.71995988	1.894905605	0.971731057	1.267327992	1.30561078	0.976216577	0.895485873	1.06554063	1.605525137	1.228855721	1.511431168	0.783115071	0.631329756	1.427808742	1.21109485	0.521655362	1.302233324	0.861050232	0.867658145	0.467445488	0.773295501	0.405792085	1.031525955	1.142463919	0.953393928	0.505896777	1.702349869	1.27428678	1.190989911	1.150360582	1.125725155	1.482937012
81.75	0.802722887	0.859527277	1.382264498	1.524468031	1.128297495	0.785373521	0.685175359	2.26296867	1.096843697	1.343509682	2.174671426	1.361961751	1.041027781	0.736662375	0.816605255	1.148679659	0.859641289	0.950852558	1.329058011	1.187877612	0.837021493	1.541344525	0.728444783	1.007936271	1.082111983	1.441797625	1.133818089	1.41012375	0.714952769	0.553501375	1.407098856	1.561851	0.677610916	0.818101675	1.42609801	0.870947845	0.451237041	0.789949831	0.729318103	1.021539985	0.703169171	1.316863276	0.799626343	2.376352107	0.701361178	0.977524723	1.253157697	0.74636234	1.420221456
84.13	1.195757055	0.668869721	1.200675054	1.542685105	0.940090889	0.951769021	0.88910702	3.000856018	1.345492345	1.201195219	2.396316729	0.951660214	1.056465352	0.656216761	0.839995194	1.034044594	0.855436481	1.30966232	1.49998364	0.88282246	1.065973547	1.547235108	0.822506077	1.05934302	1.141534779	1.714641257	1.05877663	0.69845487	0.451481322	0.843576679	0.993605163	1.204474179	0.511177387	0.489519052	1.100376962	0.787129052	0.594513594	0.812936919	0.471328026	1.489147479	0.807394733	1.070295881	0.541919664	1.792614696	0.963415999	1.344421137	1.191462754	0.881312411	1.302958795
87.67	1.275527064	0.930585116	1.155139613	1.124304741	0.764741742	0.829881698	0.670531119	2.40335559	1.188622189	0.814648383	3.438990751	1.386542297	0.793087862	1.044617366	0.928909004	1.320615132	1.050792588	0.789301237	1.770441383	0.972867358	1.55599008	1.393049113	1.129474286	1.086403914	1.369756617	2.144350423	1.001530808	0.968817731	0.436990125	0.791225143	0.501378703	1.030385393	0.432209876	1.138407288	1.418251951	0.963162223	0.778403009	0.679537791	0.550478828	1.361062969	0.797797947	1.155675885	0.622956562	2.272783787	0.923512959	1.32224553	1.100962941	1.09104454	1.356507533
[truncated: 16 more columns]
