# Supplementary material for: Optogenetics reveals Cdc42 local activation by scaffold-mediated positive feedback and Ras GTPase
Source: PLoS Biol. 2020 Jan 24;18(1):e3000600. doi: 10.1371/journal.pbio.3000600 (PMC7002011; doi:10.1371/journal.pbio.3000600)
Supplement: S4 Data — (ZIP) [file pbio.3000600.s020.zip › S4_Data/Panel_4B/Graph_Scd1-3GFP_TipSignal_Normalized/TipSignal_SingleTraces_Scd1-3GFP_OptoQ61L_YSM3578.csv]

Strain =	YSM3578
Graph_Scd1-3GFP_TipSignal_SingleTraces_OptoQ61L
Time (s)	Trace 1	Trace 2	Trace 3	Trace 4	Trace 5	Trace 6	Trace 7	Trace 8	Trace 9	Trace 10	Trace 11	Trace 12	Trace 13	Trace 14	Trace 15	Trace 16	Trace 17	Trace 18	Trace 19	Trace 20	Trace 21	Trace 22	Trace 23	Trace 24	Trace 25	Trace 26	Trace 27	Trace 28	Trace 29	Trace 30	Trace 31	Trace 32	Trace 33	Trace 34	Trace 35	Trace 36	Trace 37	Trace 38	Trace 39	Trace 40	Trace 41	Trace 42	Trace 43	Trace 44	Trace 45	Trace 46	Trace 47	Trace 48	Trace 49
0	417.88	1499.61	1297.14	570.45	734.63	518.71	547.72	954.93	414.76	513.04	524.52	373.1	496.2	923.81	607.5	654.18	728.95	917.16	561.81	666.25	539.21	620.76	359.33	522.86	577.34	491.64	798.71	477.1	581.51	373.26	368.47	332.7	407.95	280.08	474.71	840	577.13	696.74	455.68	677.47	760.83	834.39	303.02	748.64	555.41	1087.04	1100.9	757.5	623.39
2.89	355.67	1342.11	1111.46	714.41	643.46	540	509.48	793.93	381.51	573.84	500.27	292.92	533.34	832.42	578.84	630.85	802.16	775.65	638.86	919.86	477.71	654.82	352.65	461.87	400.64	508.3	785.97	342.94	602.5	583.03	337.23	370.78	311.93	299.44	604.66	586.83	724.17	518.13	442.48	909.39	755.3	706.21	240.95	447.52	423.65	1059.11	1295.85	1030.41	560.43
5.89	330.71	1422.93	928.86	699.34	825.04	510.42	447.94	784.86	376.19	538.51	609.72	298.19	614.34	810.21	487.2	518.75	754.67	717.18	662.45	682.53	493.15	551.9	274.01	443.87	421.15	431.63	850.57	358.12	447.74	496.2	354.53	312.08	242.66	194.37	435.42	667.45	847.1	638.29	817.82	680.61	709.1	624.7	379.7	564.06	521	1021.02	1155.06	957.28	612.23
8.89	335.86	1407.66	834.64	992.68	633.26	448.94	304.06	670.52	392.92	345.27	480.43	294.32	685.29	789.09	527.12	481.32	741.43	684.6	566.74	462.11	453.59	651.98	395.48	565.9	425.42	468.34	701.13	371.6	480.64	469.92	367.88	205.31	286.21	201.17	316.24	630.44	646.82	631.83	688.36	665.29	700.96	735.94	461.97	577.02	535.4	802.44	781.34	768.81	593.95
11.89	379.9	1032.07	786.23	880.05	465.43	546.64	409.82	695.05	398.77	361.79	547.76	153.34	548.43	613.72	504.95	413.9	697.23	843.86	469.73	498.19	416.8	652.82	299.61	428.32	443.01	308.7	629.06	530.17	427.44	437.63	384.31	280.98	269.64	199.7	416.55	610.98	598.92	479.59	416.27	726.8	492.1	688.28	308.07	377.56	361.05	993.19	771.88	861.36	575.25
14.89	332.89	1052.04	763.61	601.96	554.96	424.2	371.49	738.33	460.81	352.88	413.74	253.56	471.62	693.62	543.38	562.66	661.34	977.35	492.09	556.99	536.69	636.13	380.75	454.94	335.37	431.15	614.58	438.64	495.89	514.13	398.57	179.84	314.5	176.76	447.51	719.89	546.04	431.3	324.45	734.31	544.51	623.04	283.2	800.46	543.28	1313.14	824.84	501.86	541.18
17.89	312.42	1331.56	823.82	663.34	530.94	533.68	418.99	661.03	358.38	266.56	376.99	381.79	611.88	732.69	445.67	380.99	746.95	732.8	473.07	567.2	513.28	667.53	242.2	437.13	330.75	481.31	852.41	429.64	450.58	514.8	399.44	229.08	259.57	173.58	330.63	450.23	514.71	428.45	355.19	634.65	692.18	689.27	444.85	590.36	461.97	1321.48	759.26	495.52	620.18
20.89	377.92	1088.84	886.1	801.98	537.53	490.03	393	565	315.19	438.9	311.88	180.44	500.93	693.62	619.97	371.76	810.69	763.63	428.36	592.52	514.73	569.13	226.71	401.8	420.52	435.12	928.19	398.09	406.29	456.27	290.22	187.6	432.16	130.3	373.27	550.32	470.71	532.81	421.15	648.82	504.97	798.56	169.05	486.52	302.36	1054.52	650.82	698.56	495.04
23.89	289.78	1178.42	1103.38	604.91	577.94	485.99	314.76	652.85	304.52	339.43	419.24	188.03	522.46	593.66	663.77	508.32	689.19	856.18	502.33	607.26	533.27	503.47	303.07	608.87	269.22	293.44	810.9	412.45	307.37	382.48	416.35	153.41	314.37	118.58	386.66	898.02	383.29	703.96	444.99	563.43	553.6	714.95	300.46	472.29	418.46	987.8	530.6	463.67	603.49
26.89	454.3	1370.03	1073.58	667.96	564.54	539.06	276.67	676.08	307.06	407.23	504.35	179.3	432.86	494.54	656.54	562.21	842.69	882.83	385.39	736.31	526.2	618.33	170.44	502.87	511.67	352.69	560.72	399.35	448	419.91	431.68	176.42	285.05	185.19	479.44	521.37	588.6	370.49	438.35	637.91	518.89	835.76	299.36	509.1	359.35	1158.21	654.68	516.03	456.06
29.89	381.77	1313.74	1086.65	529.46	446.97	448.31	254.42	624.1	280.4	423	426.1	249.72	434.61	616.45	615.19	731.55	814.91	1184.42	391.77	1011.5	657.63	592.42	226.32	358.48	443.21	371.47	523.68	289.91	438.42	467.33	369.11	290.64	291.26	176.45	423.55	639.61	838.22	293.4	460.8	501.55	660.61	633.49	444.35	399	260.03	918.73	887.94	552.67	505.97
32.89	371.62	937.48	941.21	618.45	615.18	381.18	320.77	626.54	291.31	417.66	443.85	193.02	629.31	590.42	438.85	918.97	734.2	1391.27	628.88	1030.59	767.37	480.35	338.51	360.97	595.36	429.01	522.71	420.24	364.46	504.96	355.12	149.16	207.84	130.03	503.79	671.08	634.24	443.37	549.82	615.96	666.99	899.6	249.22	623.38	199.99	1203.01	689.91	392.99	411.07
35.89	704.45	874.06	958.41	445.8	630.35	470.7	339.08	799.34	408.38	389.56	329.71	385.06	405.76	806.4	577.44	814.75	719.09	1210.53	603.91	926.65	725.72	617.86	356.59	541.63	409.74	423.94	805.06	447.87	353.75	550.94	381.31	244.07	346.07	167.74	440.68	503.46	621.98	587.69	319.08	574.87	464.15	516.47	220.07	507.44	248.53	1062.02	620.56	602.12	431.45
38.89	449.8	671.53	896.78	639.38	501.51	393.3	319.68	809.31	394.33	379.68	420.63	311.12	486.76	795.61	475.73	919.72	747.21	1338.12	447.45	608.64	779.48	539.94	383.72	512.34	521.7	249.59	649.51	465.01	345.59	312.53	341.87	133.35	337.13	158.05	547.78	904.82	674.37	406.33	359.6	737.88	581.69	690.95	244.15	378.47	466.13	1000.39	529.13	454.55	407.74
41.89	310.74	1126.22	799.55	662.43	431.34	326.01	344.71	720.61	426.77	373.71	483.29	233.8	497.89	841.56	399.37	882.67	630.25	1246.18	621.08	659.4	776.75	327.08	299.07	371.17	448.42	231.8	563.82	606.17	433.68	530.04	348.14	197.29	285.95	106.52	535.16	673.82	649.37	534.05	439.81	423.93	874.01	787.82	244.15	495.28	359.51	968.91	599.78	472.28	555.08
44.89	591.6	973.63	853.8	599.53	465.62	259.94	364.97	631.71	461.93	400.42	315.51	153.66	401.01	838.55	417.9	947.57	508.48	1229.38	700.99	313.15	639.47	436.78	450.4	457.19	651.93	266.18	729.06	394.61	374.95	469.69	365.39	183.76	291.64	105.28	545.8	602.94	864.03	409.51	292.15	636.5	1093.16	619.67	173.16	517.71	305	742.62	632.79	822.57	691.75
47.89	587.53	994.21	1012.94	577.2	514.82	345.81	419.81	490.54	482.76	367.87	393.93	251.58	444.67	803.23	429.59	754.11	600.54	1262.96	754.45	557.24	691.83	596.66	270.5	553.41	445.9	398.69	681.12	355.63	369.64	634.32	349.91	215.52	382.21	168.42	433.34	753.93	812.43	391.64	195.1	594.12	950.38	712.91	182.92	656.08	446.29	1032.27	662.25	661.1	534.33
50.89	654.7	1196.92	773.51	630.07	465.37	526.07	358.94	641.99	437.34	357.25	444.12	230.47	327.43	1103.39	487.87	796.72	708.13	1035.17	515.37	497.87	607.52	535.08	414.17	473.51	512.66	369.34	651.69	358.52	406.19	613.63	294.53	262.31	302.07	191.22	551.99	797.27	847.76	685.77	393.03	631	790.14	599.08	137.84	358.78	356.12	693.06	597.18	748.5	469.19
53.89	408.61	871.97	977.08	536.16	569.84	327.7	282.7	483.41	425.01	259.2	298.75	332.65	297.08	686.07	547.84	754.41	617.89	1227.76	654.08	287.11	689.99	578.6	227.7	397.02	534.52	534.11	734.7	505.67	359.36	535.2	327.12	168.65	269.47	243.51	550.77	529.06	562.6	598.52	483.14	804.63	791.68	656.15	186.91	346.59	349.58	724.49	747.26	467.16	401.47
56.89	385.21	839.67	1138.88	732.97	455.25	399.43	334.93	412.16	266.75	368.43	231.87	283	387.18	490.77	857.21	579.5	835.04	1027.52	547.17	290.95	928.36	552.71	114.06	570.49	462.81	476.88	741.1	451.29	450.09	261.85	265.25	165.32	261.49	175.93	581.69	604.6	552.68	441.4	530.74	515.15	926.83	482.24	249.72	516.34	306.65	935.09	707.98	585.45	460.19
59.89	395.18	839.95	1125.22	707.6	441.05	309.45	361.32	553.22	204.27	212.32	362.35	293.63	514.7	635.31	393.91	566.51	657.47	719.9	491.16	610.65	606.76	560.02	237.01	548.7	544.47	565.07	595.92	380.53	427.02	353.03	209.9	167.34	267.62	193.11	581.18	526.7	491.43	584.81	136.33	494.44	756.5	414.36	63.58	487.36	468.01	659.43	480.44	590.87	605.83
62.89	268.05	748.01	1141.03	661.4	406.36	279.66	282.99	587.79	344.38	336.61	272.73	258.58	326.93	701.91	607.36	633.48	641.02	670.94	326.01	351.9	750.44	512.55	355.12	662.12	671.91	633.85	660.54	434.76	423.78	498.32	331.55	189.5	262.22	185.7	493.81	546.81	687.65	467.44	552.33	409.68	1036.34	544.37	181.9	443.54	385.21	817.3	468.06	542.04	448.11
65.89	245	1071.85	1155.41	640.94	413.95	556.29	408.58	441.3	357.28	426.13	344.76	256.35	460.33	654.89	475.06	725.66	717.98	1064.78	405.85	295.75	732.93	530.77	279.83	446.08	570.65	290.17	767.57	495.73	529.14	407.64	462.43	210.24	402.24	229.28	588.41	476.6	943.26	634.69	246.32	544.18	914.73	374.31	183.37	492.55	437.99	592.71	460.69	482.19	358.77
68.89	367.02	1318.96	1023.99	687.31	387.7	454.72	345.28	516.54	298.8	405.56	293.08	245.11	522.27	343.69	439.34	675.89	769.74	933.97	484.09	432.58	510.15	521.5	310.33	429.05	593.89	260.52	542.83	617.15	497.96	391.02	427.94	145.83	411.73	192.16	486.16	537.38	891.17	564.47	150.04	532.09	913.81	598.26	153.9	496.81	315.56	647.55	444.32	375.62	401.2
71.89	572.63	1147.4	1271.64	906.04	447.86	240.87	294.95	468.45	206.52	422.98	249.82	202.62	351.27	763.71	543.83	576.02	599.1	911.49	488.25	453.91	508.93	607.51	297.47	417.38	480.76	285.32	582.65	422.03	438.14	682.26	389.87	202.63	423.01	255.19	503.01	681.95	648.26	565.64	417.35	763.83	897.39	602.98	339.01	393.62	456.46	725.03	458.33	402.3	483.58
74.89	398.73	825.27	1097	676.34	436.54	224.8	328.35	355.27	322.66	365.06	359.9	204.22	374.04	439.89	556.64	584.35	640.85	972.89	470.2	568.65	558.12	509.91	446.7	430	264.65	255.02	602.88	365.58	505.53	488.53	523.55	198	346.09	233.22	501.27	683.93	706.32	457.47	148.26	641.21	868.36	514.68	222.74	342.68	449.66	804.37	305.61	561.56	660.33
77.89	237.12	936.62	1319.58	724.49	383.68	378.37	204.82	356.74	231.31	401.21	333.65	224.35	385.61	609.58	343.22	393.49	620.99	882.28	457.92	489.98	502.14	499.88	367.21	575.98	350.31	339.05	548.18	389.41	718.67	629.82	507.66	231.55	231.69	278.15	754.65	725.43	803.28	528.7	319.52	571.3	745.8	787.86	209.01	430.45	465.92	602.61	507.86	394.31	484.65
80.89	485.59	1235.03	912.6	775.34	441.66	358.93	212.17	350.16	275.2	302.22	351.8	139.11	376.59	849.51	436.98	436.62	602.22	815.16	518.38	268.52	473.1	674.44	241.31	312.84	342.37	328.34	527.31	501.42	605.61	421.53	351.55	221.9	393.91	290.09	626.9	698.71	496.1	456.02	575.61	727.06	1042.62	943.38	110.83	671.56	633.36	719.94	636.33	499.94	541.48
83.89	191.92	974.27	1012.73	808.28	489.68	495.11	192.38	544.89	200.28	254.39	320.85	326.83	331.96	425.09	350.77	354.48	498.78	774.88	399.61	264.87	414.76	568.24	217.73	457.37	447.83	225.3	611.44	495.41	629.78	552.77	288.07	267.22	208.57	335.45	351.19	565.71	659.25	421.09	373.82	677.89	717.41	901.57	141.08	514.03	473.03	638.02	553.73	417.54	315.99
86.89	319.3	998.59	646.94	670.6	653.24	537.61	323.9	721.58	241.74	398.73	309.5	240.22	384.96	360.93	329.02	315.92	473.96	804.84	329.97	299.65	407.23	413.42	347.35	680.76	467.2	430.31	539.21	582.53	596.08	393.63	382.26	102.49	361.93	245.25	409.08	584.29	671.5	515.24	313.92	659.06	835.31	733.19	434	380.93	341.96	738.44	537.35	372.2	384.85
Time (s)	Trace 1	Trace 2	Trace 3	Trace 4	Trace 5	Trace 6	Trace 7	Trace 8	Trace 9	Trace 10	Trace 11	Trace 12	Trace 13	Trace 14	Trace 15	Trace 16	Trace 17	Trace 18	Trace 19	Trace 20	Trace 21	Trace 22	Trace 23	Trace 24	Trace 25	Trace 26	Trace 27	Trace 28	Trace 29	Trace 30	Trace 31	Trace 32	Trace 33	Trace 34	Trace 35	Trace 36	Trace 37	Trace 38	Trace 39	Trace 40	Trace 41	Trace 42	Trace 43	Trace 44	Trace 45	Trace 46	Trace 47	Trace 48	Trace 49
0	1	1	1	1	1	1	1	1	1	1	1	1	1	1	1	1	1	1	1	1	1	1	1	1	1	1	1	1	1	1	1	1	1	1	1	1	1	1	1	1	1	1	1	1	1	1	1	1	1
2.89	0.851129511	0.894972693	0.85685431	1.25236217	0.87589671	1.041044129	0.930183305	0.831401255	0.919833157	1.118509278	0.953767254	0.785097829	1.074848851	0.901072731	0.952823045	0.964337033	1.100432128	0.845708491	1.13714601	1.380652908	0.885944252	1.054868226	0.981409846	0.883353096	0.693941179	1.033886584	0.984049279	0.71880109	1.036095682	1.56199432	0.915216978	1.114457469	0.764628018	1.069123108	1.273746077	0.698607143	1.254777953	0.743648994	0.971032303	1.342332502	0.992731622	0.846378792	0.795162036	0.597777303	0.762769846	0.974306373	1.177082387	1.360277228	0.899003834
5.89	0.791399445	0.948866705	0.716083075	1.22594443	1.123068756	0.984018045	0.817826627	0.821903176	0.907006462	1.049645252	1.162434226	0.799222728	1.23808948	0.877030991	0.801975309	0.792977468	1.035283627	0.781957347	1.179135295	1.024435272	0.914578736	0.889071461	0.762558094	0.848927055	0.729466172	0.877939142	1.064929699	0.750618319	0.769960964	1.329368269	0.962167883	0.938022242	0.594827798	0.693980291	0.91723368	0.794583333	1.467780223	0.916109309	1.794724368	1.004634892	0.932008464	0.74869066	1.253052604	0.753446249	0.938045768	0.939266264	1.049196112	1.263735974	0.982097884
8.89	0.803723557	0.938684058	0.643446351	1.740170041	0.862012169	0.865493243	0.555137662	0.702166651	0.947343042	0.672988461	0.915942195	0.788850174	1.381076179	0.854169147	0.867687243	0.7357608	1.017120516	0.746434646	1.008775209	0.693598499	0.841212144	1.050293189	1.100603902	1.08231649	0.736862161	0.952607599	0.877827998	0.778872354	0.826537807	1.258961582	0.998398784	0.617102495	0.701581076	0.718259069	0.666175139	0.75052381	1.12075269	0.906837558	1.510621489	0.982021344	0.921309622	0.882009612	1.524552835	0.770757641	0.963972561	0.738188107	0.709728404	1.014930693	0.952774347
11.89	0.909112664	0.688225605	0.606125784	1.542729424	0.633557029	1.053845116	0.748229022	0.727854398	0.961447584	0.705188679	1.044307176	0.410989011	1.105259976	0.66433574	0.831193416	0.63270048	0.956485356	0.920079375	0.836101173	0.747752345	0.772982697	1.051646369	0.833801798	0.81918678	0.767329477	0.627898462	0.787594997	1.111234542	0.735051848	1.172453518	1.042988574	0.844544635	0.660963353	0.713010568	0.877483095	0.727357143	1.037755792	0.688334242	0.913513869	1.072815032	0.646793633	0.824890039	1.016665567	0.504327848	0.650060316	0.913664631	0.701135435	1.137108911	0.922777074
14.89	0.796616253	0.701542401	0.58868742	1.055237094	0.755427902	0.817797999	0.67824801	0.773177092	1.111028064	0.687821612	0.788797377	0.679603324	0.950463523	0.750825386	0.894452675	0.860099667	0.907250154	1.065626499	0.875901105	0.836007505	0.995326496	1.024759972	1.059610943	0.87009907	0.580888211	0.876962818	0.769465764	0.919387969	0.852762635	1.37740449	1.081689147	0.540547039	0.77092781	0.631105398	0.94270186	0.857011905	0.946129988	0.619025748	0.712012816	1.083900394	0.71567893	0.746701183	0.934591776	1.06921885	0.978160278	1.207996026	0.74924153	0.662521452	0.868124288
17.89	0.747630899	0.88793753	0.635104923	1.162836357	0.722731171	1.028860057	0.764971153	0.69222875	0.864065966	0.519569624	0.718733318	1.023291343	1.233131802	0.793117632	0.733613169	0.582393225	1.024693052	0.798988181	0.842046243	0.851332083	0.951911129	1.075343128	0.674032227	0.836036415	0.572885994	0.978988691	1.067233414	0.900523999	0.774844801	1.379199486	1.084050262	0.688548242	0.636278956	0.6197515	0.696488382	0.535988095	0.891844125	0.61493527	0.779472437	0.936794249	0.909769594	0.826076535	1.468054914	0.788576619	0.831763922	1.215668237	0.689672086	0.654151815	0.994850735
20.89	0.904374462	0.726082115	0.683118245	1.405872557	0.731701673	0.94470899	0.717519901	0.591666405	0.759933455	0.855488851	0.594600778	0.483623693	1.009532447	0.750825386	1.020526749	0.568283959	1.112133891	0.832602817	0.762464178	0.889335835	0.954600249	0.91682776	0.63092422	0.768465746	0.728374961	0.885037833	1.162111405	0.834395305	0.69868102	1.222391898	0.787635357	0.563871356	1.059345508	0.465224222	0.786311643	0.655142857	0.815604803	0.764718546	0.924223139	0.957710305	0.66370937	0.95705845	0.557883968	0.649871767	0.54439063	0.970083898	0.59117086	0.922191419	0.794109626
23.89	0.693452666	0.785817646	0.850625222	1.060408449	0.786708956	0.936920437	0.574673191	0.683662677	0.734207735	0.661605333	0.799283154	0.503966765	1.052922209	0.642621318	1.092625514	0.777033844	0.945455793	0.933512146	0.894127908	0.911459662	0.988983884	0.811054192	0.84343083	1.164499101	0.466311013	0.596859491	1.01526211	0.864493817	0.528572166	1.024701281	1.129942736	0.461106102	0.770609143	0.423379035	0.814518338	1.069071429	0.664131132	1.010362546	0.976540555	0.831667823	0.727626408	0.85685351	0.991551713	0.630863967	0.753425397	0.908706211	0.481969298	0.612105611	0.968077768
26.89	1.087154207	0.913590867	0.827651603	1.170935227	0.768468481	1.039231941	0.505130359	0.707989067	0.740331758	0.793758771	0.961545794	0.480568212	0.872349859	0.535326528	1.08072428	0.859411783	1.15603265	0.962569235	0.685979246	1.105155722	0.975872109	0.996085444	0.47432722	0.961767968	0.8862542	0.717374502	0.702032027	0.837036261	0.770408076	1.124979907	1.171547209	0.530267508	0.69873759	0.661203942	1.009963978	0.620678571	1.019874205	0.531747854	0.961968926	0.94160627	0.682005179	1.001641918	0.987921589	0.680033127	0.646999514	1.065471372	0.594677082	0.681227723	0.731580552
29.89	0.913587633	0.876054441	0.837727616	0.928144447	0.608428733	0.864278691	0.464507413	0.653555758	0.676053621	0.824497115	0.812361778	0.669311177	0.875876663	0.667290893	1.012658436	1.118270201	1.11792304	1.291399538	0.697335398	1.518198874	1.219617589	0.954346285	0.629838867	0.68561374	0.767675893	0.755573184	0.655657247	0.607650388	0.753933724	1.252022719	1.001736912	0.873579802	0.713960044	0.629998572	0.89222894	0.761440476	1.452393741	0.421103999	1.011235955	0.740327985	0.868275436	0.759225302	1.466404858	0.532966446	0.468176662	0.845166691	0.806558271	0.72959736	0.811642792
32.89	0.889298363	0.625149205	0.725604021	1.084144097	0.837401141	0.734861483	0.58564595	0.656110919	0.70235799	0.81408857	0.846202242	0.517341195	1.268258767	0.639114104	0.722386831	1.404766272	1.00720214	1.516932705	1.119381997	1.546851782	1.423137553	0.773809524	0.942058832	0.690376009	1.031212111	0.87261004	0.654442789	0.880821631	0.626747605	1.352837164	0.963769099	0.44833183	0.5094742	0.464260211	1.061258453	0.798904762	1.098955175	0.636349284	1.206592346	0.909206312	0.876661015	1.078152902	0.822453963	0.832683266	0.36007634	1.106684207	0.626678172	0.51879868	0.659410642
35.89	1.685771035	0.58285821	0.738863962	0.781488299	0.858050992	0.907443466	0.61907544	0.837066591	0.98461761	0.759317012	0.628593762	1.032055749	0.817734784	0.872906767	0.950518519	1.245452322	0.986473695	1.319867853	1.074936366	1.390844278	1.34589492	0.995328307	0.992374697	1.035898711	0.709703121	0.862297616	1.00795032	0.938734018	0.608330037	1.476022076	1.034846799	0.733603847	0.848314744	0.598900314	0.928314129	0.599357143	1.077712127	0.843485375	0.70022823	0.84855418	0.610057437	0.618979134	0.726255693	0.677815773	0.447471237	0.976983368	0.563684258	0.794877888	0.692102857
38.89	1.076385565	0.447803095	0.691351743	1.120834429	0.682670188	0.75822714	0.583655883	0.847507147	0.950742598	0.740059255	0.801933196	0.833878317	0.980975413	0.861226876	0.78309465	1.405912746	1.025049729	1.458982075	0.796443638	0.913530957	1.445596335	0.869804755	1.067876325	0.979879891	0.903626979	0.507668213	0.813198783	0.974659401	0.594297605	0.837298398	0.927809591	0.400811542	0.826400294	0.564303056	1.153925555	1.077166667	1.168488902	0.583187416	0.789150281	1.08917	0.764546614	0.828089982	0.805722395	0.505543385	0.839253885	0.920288122	0.480634027	0.600066007	0.654068881
41.89	0.743610606	0.751008596	0.61639453	1.161241125	0.587152716	0.628501475	0.629354415	0.754620758	1.028956505	0.728422735	0.921394799	0.626641651	1.003405885	0.910966541	0.657399177	1.349276957	0.864599767	1.358737843	1.1054983	0.989718574	1.440533373	0.526902507	0.832299001	0.709884099	0.776700038	0.471483199	0.705913285	1.270530287	0.745782532	1.420028934	0.944825902	0.592996694	0.700943743	0.380319909	1.127340903	0.802166667	1.125171105	0.766498263	0.965172928	0.625754646	1.148758593	0.944186771	0.805722395	0.661572986	0.647287589	0.891328746	0.544808793	0.623471947	0.890421726
44.89	1.415717431	0.649255473	0.658217309	1.050977299	0.633815662	0.501127798	0.666344117	0.661524929	1.113728421	0.780484952	0.601521391	0.41184669	0.808162031	0.907708295	0.687901235	1.448485126	0.697551272	1.340420428	1.247734999	0.470018762	1.185938688	0.703621367	1.253443909	0.874402326	1.129195968	0.541412416	0.912796885	0.827101237	0.644786848	1.258345389	0.991641111	0.552329426	0.714891531	0.375892602	1.149754587	0.717785714	1.497115035	0.587751529	0.64112974	0.939524997	1.436799285	0.742662304	0.571447429	0.691533982	0.549143876	0.683157933	0.574793351	1.08590099	1.10965848
47.89	1.405977793	0.662979041	0.780902601	1.011832764	0.700788152	0.666673093	0.766468268	0.513692103	1.163950236	0.717039607	0.751029513	0.674296435	0.896150746	0.869475325	0.707144033	1.152756122	0.823842513	1.377033451	1.342891725	0.836382739	1.283043712	0.961176622	0.752789915	1.058428642	0.772335192	0.810938898	0.8527751	0.745399287	0.635655449	1.69940524	0.949629549	0.647790803	0.936904032	0.601328192	0.912852057	0.897535714	1.407707102	0.562103511	0.428151334	0.876968722	1.249135812	0.85440861	0.603656524	0.876362471	0.803532526	0.94961547	0.601553275	0.872739274	0.857135982
50.89	1.566717718	0.798154187	0.596319595	1.10451398	0.633475355	1.014189046	0.655334843	0.672290116	1.054441123	0.696339467	0.846716998	0.61771643	0.65987505	1.194390621	0.803078189	1.2178911	0.97143837	1.128668935	0.917338602	0.747272045	1.126685336	0.861975643	1.152617371	0.90561527	0.887968961	0.751240745	0.815928184	0.751456718	0.698509054	1.643974709	0.799332374	0.788428013	0.74045839	0.682733505	1.162794127	0.949130952	1.468923813	0.984255246	0.862513167	0.931406557	1.038523718	0.717985594	0.454887466	0.479242359	0.64118399	0.637566235	0.542447089	0.988118812	0.752642808
53.89	0.977816598	0.581464514	0.753257166	0.939889561	0.775682997	0.631759557	0.516139633	0.506225587	1.024713087	0.505223764	0.569568367	0.891584026	0.598710198	0.74265271	0.901794239	1.153214712	0.847643871	1.338654106	1.16423702	0.430934334	1.279631312	0.932083253	0.633679348	0.75932372	0.925832265	1.086384346	0.919858271	1.059882624	0.617977335	1.433853078	0.887779195	0.506913135	0.660546636	0.869430163	1.160224137	0.629833333	0.974823697	0.859029193	1.060261587	1.187698348	1.040547823	0.786382867	0.616823972	0.4629595	0.629408905	0.666479614	0.678771914	0.616712871	0.644010972
56.89	0.921819661	0.559925581	0.877993123	1.284897888	0.619699713	0.770044919	0.611498576	0.431612788	0.643143022	0.71813114	0.442061313	0.758509783	0.780290206	0.531245602	1.411045267	0.885841817	1.145538103	1.120327969	0.973941368	0.436697936	1.721703974	0.890376313	0.317424095	1.091095131	0.801624693	0.969978033	0.927871192	0.945902327	0.774002167	0.701521727	0.719868646	0.496904118	0.640985415	0.628141959	1.22535864	0.719761905	0.957635195	0.63352183	1.164720857	0.760402675	1.218182774	0.577955153	0.82410402	0.689703997	0.552114654	0.860216735	0.643092016	0.772871287	0.738205618
59.89	0.945678185	0.560112296	0.867462263	1.240424226	0.600370254	0.596576122	0.659680129	0.579330422	0.492501688	0.413846874	0.690822085	0.787000804	1.037283353	0.687706347	0.648411523	0.865984897	0.901941148	0.784923023	0.874245741	0.916547842	1.125275867	0.902152201	0.659588679	1.049420495	0.943066477	1.149357253	0.746103091	0.797589604	0.73432959	0.945801854	0.569652889	0.502975654	0.656011766	0.689481577	1.2242843	0.62702381	0.851506593	0.839351839	0.299179249	0.729833055	0.994308847	0.496602308	0.209821134	0.650993802	0.842638771	0.606629011	0.436406576	0.780026403	0.971831438
62.89	0.641452092	0.498803022	0.879650616	1.159435533	0.553149204	0.539145187	0.516669101	0.615532029	0.830311505	0.656108685	0.519961107	0.693058161	0.658867392	0.759799093	0.999769547	0.968357333	0.879374443	0.731540843	0.58028515	0.528180113	1.391739767	0.825681423	0.98828375	1.266342807	1.163802958	1.289256366	0.827008551	0.911255502	0.728757889	1.335047956	0.899801883	0.569582206	0.64277485	0.66302485	1.040235091	0.650964286	1.191499316	0.670895887	1.212100597	0.604720504	1.362117687	0.652416736	0.60029041	0.592460996	0.693559713	0.751858257	0.425161232	0.715564356	0.7188277
65.89	0.586292716	0.714752502	0.890736543	1.123569112	0.563480936	1.07244896	0.745965092	0.462128114	0.86141383	0.830598004	0.657286662	0.687081211	0.927710601	0.708901181	0.78199177	1.109266563	0.984950957	1.160953378	0.722397252	0.443902439	1.359266334	0.855032541	0.778754905	0.853153808	0.988412374	0.590208282	0.961012132	1.039048418	0.90994136	1.092107378	1.255000407	0.631920649	0.986003187	0.81862325	1.239514651	0.567380952	1.634397796	0.910942389	0.540554775	0.803253281	1.20227909	0.448603171	0.605141575	0.657926373	0.78858861	0.545251325	0.418466709	0.636554455	0.575514525
68.89	0.878290418	0.879535346	0.789421342	1.204855816	0.527748663	0.876636271	0.630395092	0.54091923	0.720416626	0.790503664	0.558758484	0.65695524	1.052539299	0.372035375	0.723193416	1.033186585	1.055957199	1.018328318	0.861661416	0.649275797	0.946106341	0.840099233	0.863635099	0.820582948	1.028665951	0.529899927	0.679633409	1.29354433	0.856322333	1.047580775	1.161397129	0.438322813	1.009265841	0.686089689	1.024119989	0.639738095	1.544140835	0.810158739	0.329266152	0.785407472	1.201069884	0.71700284	0.507887268	0.663616692	0.568156857	0.59570025	0.403597057	0.495867987	0.643577857
71.89	1.370321623	0.765132268	0.980341366	1.588289947	0.609640227	0.464363517	0.538505076	0.490559517	0.497926512	0.824458132	0.476283078	0.543071563	0.707920193	0.826695966	0.895193416	0.88052218	0.821867069	0.993817873	0.869066054	0.681290807	0.943843771	0.978655197	0.827846269	0.798263397	0.832715558	0.580343341	0.729488801	0.884573465	0.753452219	1.827841183	1.058077998	0.60904719	1.036916289	0.911132534	1.059615344	0.811845238	1.123247795	0.811837988	0.915883954	1.127474279	1.179488191	0.722659668	1.118771038	0.525780081	0.821843323	0.666976376	0.416323008	0.531089109	0.775726271
74.89	0.954173447	0.550323084	0.845706709	1.185625383	0.59423111	0.433382815	0.599485138	0.372037741	0.777943871	0.711562451	0.686151148	0.547359957	0.753808948	0.476169342	0.916279835	0.893255679	0.879141231	1.060763662	0.836937755	0.853508443	1.035069824	0.821428571	1.243146968	0.822399878	0.4583954	0.518712879	0.754817143	0.766254454	0.869340166	1.30881959	1.420875512	0.595130748	0.84836377	0.83269066	1.055949948	0.814202381	1.223849046	0.656586388	0.325359902	0.946477335	1.141332492	0.616833855	0.735066992	0.457736696	0.809600115	0.739963571	0.277600145	0.741333333	1.059256645
77.89	0.567435627	0.624575723	1.017299598	1.270032431	0.52227652	0.729444198	0.373950194	0.373577121	0.557696017	0.782024793	0.636105392	0.601313321	0.777126159	0.659854299	0.564971193	0.601501116	0.851896564	0.961969558	0.815079831	0.735429644	0.931251275	0.805270958	1.021929703	1.101595073	0.606765511	0.689630624	0.68633171	0.816202054	1.235868687	1.687349301	1.377751242	0.695972347	0.567937247	0.993109112	1.5897074	0.863607143	1.391852789	0.758819646	0.70119382	0.843284573	0.980245258	0.94423471	0.689756452	0.574975956	0.838875785	0.554358625	0.461313471	0.520541254	0.777442692
80.89	1.162032162	0.823567461	0.703547805	1.359172583	0.601200604	0.691966609	0.387369459	0.366686563	0.66351625	0.589076875	0.670708457	0.372849102	0.758948005	0.919572206	0.719308642	0.667430982	0.826147198	0.888787125	0.922696285	0.403031895	0.877394707	1.086474644	0.671555395	0.598324599	0.593012783	0.667846392	0.660202076	1.050974638	1.041443827	1.129320045	0.954080386	0.666967238	0.965584018	1.035739789	1.320595732	0.831797619	0.859598357	0.654505267	1.26318908	1.073198813	1.370371831	1.130622371	0.365751436	0.897039966	1.140346771	0.662293936	0.578008902	0.659986799	0.868605528
83.89	0.459270604	0.649682251	0.780740706	1.416916469	0.666566843	0.954502516	0.351237859	0.57060727	0.482881667	0.495848277	0.611702128	0.875984991	0.669004434	0.460148732	0.577399177	0.54186921	0.684244461	0.844868943	0.711290294	0.397553471	0.769199384	0.915394033	0.605933265	0.874746586	0.77567811	0.458262143	0.765534424	1.038377699	1.083008031	1.480924825	0.781800418	0.803186054	0.511263635	1.197693516	0.739799035	0.673464286	1.142290299	0.604371789	0.82035639	1.000619954	0.942930747	1.080513908	0.46557983	0.686618401	0.851677139	0.586933324	0.502979381	0.551207921	0.506889748
86.89	0.764094955	0.665899801	0.498743389	1.175563152	0.889209534	1.036436545	0.591360549	0.755636539	0.58284309	0.777190862	0.590063296	0.643848834	0.775816203	0.390697221	0.541596708	0.482925189	0.650195487	0.877534999	0.587333796	0.449756098	0.75523451	0.665990077	0.966660173	1.301992885	0.809228531	0.875254251	0.675101101	1.220980926	1.025055459	1.05457322	1.037425028	0.308055305	0.887192058	0.875642674	0.861747172	0.695583333	1.163516019	0.739501105	0.688904494	0.972825365	1.09789309	0.878713791	1.432248696	0.508829344	0.615689311	0.679312629	0.488100645	0.491353135	0.617350294
[truncated: 14 more columns]
