# Supplementary material for: Optogenetics reveals Cdc42 local activation by scaffold-mediated positive feedback and Ras GTPase
Source: PLoS Biol. 2020 Jan 24;18(1):e3000600. doi: 10.1371/journal.pbio.3000600 (PMC7002011; doi:10.1371/journal.pbio.3000600)
Supplement: S4 Data — (ZIP) [file pbio.3000600.s020.zip › S4_Data/Panel_4B/Graph_Scd1-3GFP_TipSignal_Normalized/TipSignal_Normalized_Scd1-3GFP_OptoQ61L_YSM3578.csv]

Strain =	YSM3578
Graph_Scd1-3GFP_TipSignal_Normalized_OptoQ61L
Time (s)	Mean Ratio	Mean+Std	Mean-Std		Mean Ratio = mean normalized fluorescence intensity (Values were normalized to the initial fluorescence values per trace)
0	1.00	1.00	1.00		Std = standard deviation
2.89	0.99	1.19	0.78		Mean+Std = mean normalized fluorescence intensity + standard deviation
5.89	0.94	1.16	0.72		Mean-Std = mean normalized fluorescence intensity - standard deviation
8.89	0.91	1.14	0.68
11.89	0.86	1.08	0.63
14.89	0.85	1.04	0.66
17.89	0.85	1.06	0.64
20.89	0.80	1.00	0.60
23.89	0.82	1.02	0.62
26.89	0.83	1.05	0.62
29.89	0.84	1.09	0.60
32.89	0.85	1.12	0.58
35.89	0.85	1.11	0.60
38.89	0.85	1.11	0.59
41.89	0.84	1.09	0.58
44.89	0.83	1.13	0.53
47.89	0.86	1.12	0.61
50.89	0.88	1.16	0.60
53.89	0.83	1.11	0.54
56.89	0.81	1.09	0.53
59.89	0.77	1.00	0.53
62.89	0.80	1.08	0.53
65.89	0.81	1.08	0.54
68.89	0.78	1.04	0.52
71.89	0.81	1.09	0.53
74.89	0.77	1.04	0.50
77.89	0.78	1.09	0.48
80.89	0.79	1.07	0.51
83.89	0.73	0.98	0.48
86.89	0.76	1.01	0.51
