# Supplementary material for: Optogenetics reveals Cdc42 local activation by scaffold-mediated positive feedback and Ras GTPase
Source: PLoS Biol. 2020 Jan 24;18(1):e3000600. doi: 10.1371/journal.pbio.3000600 (PMC7002011; doi:10.1371/journal.pbio.3000600)
Supplement: S4 Data — (ZIP) [file pbio.3000600.s020.zip › S4_Data/Panel_4B/Graph_Scd1-3GFP_TipSignal_Normalized/TipSignal_SingleTraces_Scd1-3GFP_Opto_YSM3577.csv]

Strain =	YSM3577
Graph_Scd1-3GFP_TipSignal_SingleTraces_Opto
Time (s)	Trace 1	Trace 2	Trace 3	Trace 4	Trace 5	Trace 6	Trace 7	Trace 8	Trace 9	Trace 10	Trace 11	Trace 12	Trace 13	Trace 14	Trace 15	Trace 16	Trace 17	Trace 18	Trace 19	Trace 20	Trace 21	Trace 22	Trace 23	Trace 24	Trace 25	Trace 26	Trace 27	Trace 28	Trace 29	Trace 30	Trace 31	Trace 32	Trace 33	Trace 34	Trace 35	Trace 36	Trace 37	Trace 38	Trace 39	Trace 40	Trace 41	Trace 42	Trace 43	Trace 44	Trace 45	Trace 46	Trace 47	Trace 48	Trace 49
0	2351.9	3624.7	3302	3039.3	3681.8	3872.4	3042.2	2961.4	4357.1	4526.7	1860.5	2705.6	1137.2	3464	3591.2	5435	1698.1	2970.9	2261	2923.7	2736.7	3465.5	3410.3	2641.1	4128.5	4030	3449.9	5758	4629.8	3269.3	2646.7	3155.7	3947.9	4665.8	2817.4	5080.9	2051.1	2093.8	1747	1575.8	1545.6	1820.3	3239.9	2614.1	3363	5236.6	3721.8	2607.3	3666.9
2.89	3018.6	3533.6	2724.7	3248.2	4019	3595.7	2406.1	3643.5	4416.7	3941.7	2305.6	2797.3	1068.2	3085.4	3381.6	5139.7	1699.9	3110.4	2597.6	3494.7	3541.7	3739.9	3139.9	2672.7	4663.8	4576.2	2854.1	5369.2	4676.6	2792.8	2056.3	3175.2	2931.8	3823.7	2378.8	5600.6	1990.6	2307.4	1541.1	1468.8	1693.4	1717.7	2515.3	2583.7	3319	5716.2	3721.4	2616.8	4144.2
5.89	2651.1	3382.8	2499.8	2429	4664.2	3523.5	2838.2	3702.3	4845	3656.6	1951.1	3381	1346.9	2351	3479.1	4890.6	1642.6	2515.7	2788.5	3842.5	4111.4	3043.6	3013.2	2337	4001.2	4934.1	3125.4	4944.8	4855.2	2674.8	2350.1	2864.6	3510.7	4020.8	2461.5	4809.8	1590.3	2201.5	1936	1905.4	2305.4	2024.7	2539.1	2546.3	3774.1	6018.8	3297.6	3017.9	3210.8
8.89	2567.2	2861	2343.4	2383	4152.6	4361.4	2544.6	3730.9	5606.3	3919.3	1719.1	3508.8	1011.1	2447.8	3915	3968.2	1617.9	2895.1	2512.8	3937.2	2659.8	2789.4	3570.7	2643.2	3323.6	5647.6	3069.7	4347.1	4461.4	2570.3	2756.1	2850.7	3096.8	3900.8	2129.8	4992.6	2205.6	2374.9	2458.8	1960.1	2263.8	2316.7	2774.8	2104.1	3765.6	6115.8	3111	3042.5	2953.1
11.89	2549.8	2990.6	2254.7	2355.5	4752.1	4554	2372.2	3188.4	5071.6	3858.5	2064.7	3800.6	1492.4	2718.5	3571.2	3118.6	1843.2	2648.1	2864	4149.9	3216.7	2411.5	3525.6	2481	3737.6	5583	2549	4691	4138.2	2580.6	2471.2	3023.2	2530.7	3560	1933.1	4353.8	2242.4	2728.3	3006	2016.7	2226.8	2417.9	2843.7	1820.8	3727.4	6272	4259	2971.1	2339.3
14.89	2146.9	3316.3	2531.2	2550.6	4641.5	4317.9	3502.1	3335.5	3910.3	3374.1	1477.1	3405.2	1409.1	2988.8	3394.8	3076.9	1400.3	2951.2	3298.1	3911.5	3825.6	3021.7	4018.1	2091.6	4132.6	4571.3	2728.7	5877.1	4903.7	2898	2811	3149.3	2604.9	3962.4	1870.3	4299	2436.6	2742.3	3371	1894.6	2351.8	3466.1	2768.1	1516.6	4197	7129.5	4839.6	2324.3	2294.2
17.89	2820.3	3445.8	2328.2	2476.3	4492.7	5581.9	3547.7	3523.6	3703.6	4119.8	2042.6	3296.9	1775	2691.9	2262.6	3344.3	1333.1	3208.5	3724.8	4624.2	3419.4	3424.5	4271.4	1782.2	3712	3986.7	2676	6128.2	5415.3	3409.8	2911.3	3252.4	2726.2	4009.3	2247.6	5062.2	2595.6	2563.5	3036.8	2872.9	1771.3	3824.7	3255.9	2124.1	4168.8	5658.1	4003.7	2939.9	2023.1
20.89	2314.2	3623.3	2127.7	2145.5	3919.1	5977.7	2677.5	3338.1	3344.5	3722.1	2155.1	3791.4	1806.6	2759.7	2572.4	2783.3	1102.9	3304.7	3358.7	3853	3234.4	3486.2	3788.5	1647.8	5095.7	3922.9	2291.8	5360.1	5667.1	3545.8	3417.9	3022.7	2442.9	4392.1	3930.8	4582.4	2643.2	2026	2994.3	2269.2	1936.2	2843.2	3154.4	2326.5	3754.2	5333.5	4575.2	2252.2	2451.3
23.89	1863.3	3354.8	2003.6	2318.3	3212.3	5161.7	2454.2	4060	3542.5	4148.6	1712.1	3135.7	2017.1	3308.5	2706.8	3811.1	1097.9	3131.4	3543.2	4270.1	4286	3835.2	3854.6	1747.9	4584.1	4676.3	2412.2	4775.8	4702	3905.6	4522.2	3130.8	2568.2	5684.5	3549.7	4629.9	2517.6	2172.4	2810.5	3248.2	2697.6	2403.3	2643.5	2663.7	3586.6	4880.6	4772.3	2215.6	2522.7
26.89	2282.5	3254.2	1837.8	2296.1	3378.5	4859.7	2478.3	3895.3	3047.5	4885.8	1629.1	3540.2	1222.7	3557.3	2341	3577.4	1093.4	3755.1	3512	4835.1	4040.1	4333	3723.6	2296.8	3321	4362.7	2666.5	4070.7	5778.1	4531.1	3863.8	2702.4	2304	5348.6	2715.4	5379	2662.9	2751.1	2929.3	3245.2	1758.5	2735.7	2741.2	2516.5	3044.1	5606.4	4112.5	2379.7	2250.3
29.89	2428.3	3336.4	2220.2	2369.3	2964.8	5594.1	2631.9	3556.2	2436.8	5076.6	1910	3306.7	1392.9	3112.4	2530.2	2832.4	1526.3	3002.3	2668.2	4607.5	3704.5	3815	4548.9	2616.6	3033.4	3807.5	2087	4401.5	4676.8	5135.9	3894.7	3094.8	1950.6	5420.8	2587	3860.3	2873.2	2716.6	3052.2	3083.5	2218.7	3072.6	2544	2585	4778.9	5769.1	4597.3	2895.3	2060.7
32.89	2109.9	3083.3	2094.6	3384.1	3280.3	5103.1	3291.3	3028.2	3579.2	4185.9	2094.4	3271.8	1442	2890.6	2229.8	3032.9	1302.3	3611.9	2400.9	5006.7	3760.3	3490.8	4427.7	2871.6	3122.3	4207.6	1964.9	4811	5242.5	4738.2	3576.9	3141.2	1846.7	5049.2	2457.8	4588.5	2806.4	2491.9	3264.2	2678.3	2529.8	3278.3	3360.2	2201	4833	5960.2	4526	3078.8	1972.5
35.89	2119.4	2869.5	2225.9	3081.6	3789	4959.8	2788.9	2701.4	3767	4471.2	2308.1	3598.4	1372.4	2358.5	2060.2	2706.1	1590.5	3215.9	2426.3	5652.1	4578	3852.2	4237.6	3365.9	2700.3	4200.9	2144.6	3736.9	4976.7	4411.9	4182	2931.9	2557.2	5285.1	1962	4636.6	2195.1	2313.6	2875.2	3393.1	2582	3939.6	2913	3064	5776.3	5381	4393.1	2830.5	2038.3
38.89	2084.6	2447.5	1887	2985.1	4007.4	3705.9	2776.1	3227.8	4491.5	4184.3	2452.1	2994.3	1425.1	3005.2	2596.5	2898.6	1505.1	2534.3	2630.8	6088.8	4746.1	2906.6	3923.3	3936.9	3401.5	4033.3	1650.1	3355	4361	4692.3	4377	2717.4	2328.4	5096.7	1993.9	3675.6	3178.6	2593.7	2972.9	3114.7	2537.1	3111.3	3665.7	3716.8	4806.5	6902.4	4217.4	2775	2042.8
41.89	2336.5	2525.7	1883.7	2749.9	4431.5	3982.5	3061.9	3116.2	4186.8	3872.8	2374.8	3278	1425.7	2789.1	2649.7	2909	1829.9	2640.2	2526.9	6935.7	4312.2	2980.9	4155.7	3431.2	3342.3	5147.3	1766.3	4906.8	5284.2	4561.7	5524.9	2994.3	3193.5	7044	1691.8	4302	2814.7	2459.6	3351.7	3217.1	3153.4	2263.9	2654.7	2766.2	4851.4	5515	4163	3725.7	1904.9
44.89	2244.2	3449.1	1971.5	2784.5	4124.2	3074.1	3622.9	3561.3	3840.6	3915.8	2760.1	2785.1	1204.7	3592.9	3232.7	3215.3	1846.9	2467.3	2342.4	4249.1	3779.7	2985.7	3822.9	2878.3	2432	4373.5	1927.9	4143.2	6290.4	3697.1	5103.2	3689.7	3427.1	6120.9	1940.7	4927.1	3040.4	2065.7	3871.6	2999.2	2953.2	3198.1	2875.3	3013.5	4828.1	6218	3411.8	3945.5	1954.5
47.89	2725.2	2931.3	2232.4	3177.3	4099.1	3530.3	2722.6	3395.2	3475.3	3716.3	2439.8	2128.1	1185.3	4520.7	2868.6	2720.5	2794.7	2636.9	2664.9	4854.2	4129.5	3382.2	4505.3	2786.2	2937.1	4407.4	1758	4401.6	6487.6	4381.3	4985.5	3512.4	2770.6	6022.2	2501.9	4906.6	3166.4	1685.6	3292.4	3289.6	3075.9	3248.2	2938.2	3581.1	5057.1	6286.4	2578.3	4113.2	2091.8
50.89	2432.2	2803.1	2477.3	2767	4546.1	3069.4	2768.2	3028.3	3351.2	3703.4	2301.5	2174.7	1382.9	3099.3	3285.7	2410	2401.5	2223.3	3032.7	5881.7	3922.9	3792.1	5643.7	2615.4	2361.7	4449.1	2362.2	4603.4	3934.4	4219.4	4366.9	3421.9	3016.3	5035.3	2683.1	5498.8	4105.1	1605.3	3537.7	2642.7	3593.6	3203.7	2707.3	2719.9	3847.4	5889.9	2809.5	3170.7	1972.1
53.89	2474.4	2866.6	2624.3	2397.9	4489.6	3343.3	3497.5	4232.3	3117.5	3879.2	1547.2	2273.5	1282.6	3194.2	3224.6	2549.5	2069.7	2805.3	3281.1	4846.4	3769.3	3535	5338.9	2452.8	3040.7	3756.6	1978.3	3522.1	4505.6	4035	4422.4	3439.1	2543.2	5367.1	2619.8	4821.4	3763.2	1864	2476.6	2740	2924.8	3607.2	2658.2	2531.9	4583.7	5703.1	2483.4	2486.8	1750.4
56.89	1905.7	2339.1	2534.9	2327.9	5712.8	3443.9	4160	4424.6	3892.8	4847.6	1678.5	2306.5	1524.7	3394.2	3320.1	2950.8	2587	2743.6	4153	4468.4	3828.8	3636.9	6120.3	2038.1	2382.2	3576.2	2112.6	3666	5112.3	4027.6	3587.7	2563.8	2726.4	4460.1	2262.3	5064.4	2439.6	2468.5	2565.1	3582	3359.4	3303.3	2839.3	2655.3	5266.6	6384.2	3712.8	3186.2	1866
59.89	1965.8	2460.4	2674.4	2542.2	4693.6	2850.6	3836.7	3685.7	3492.4	5184.4	1913.3	2523.1	1940.5	4065.3	2758.8	2817	3119.9	2582.2	3071.3	5345.8	3139.4	3772.6	6084.1	2299.4	2388.3	3727.9	2691.5	4484	5297.2	3340.1	3856.8	2417.2	2703.6	4629	1907.5	4080.8	2067.3	2306.9	2609.8	3302.8	3523.1	2546.7	3530.2	3341.9	4578.1	7199.4	3464.4	3588.4	1403.9
62.89	2592.3	2680.3	2611.3	2294	3704.2	3205.4	3230.2	2977.3	2719.2	4467.7	1820.9	2322.1	1301.4	3969.8	2128.6	2996.4	3062	2686.6	3408.4	4246.8	2817.3	3307.3	5828	2323.5	2001.4	3052.1	4036.6	5462.4	5947.1	3526	5305.7	2498.6	3671.6	5811.2	3162.2	4692.5	2534.5	2152.1	2371.6	2176.2	4175.8	4323.2	4092.8	4062	3549	5806.8	4018.8	2625.2	2036.2
65.89	2528.3	3303	3092.6	2414.7	3833.8	3283.3	3457	2931.4	2686.1	4938.8	2199.5	1929.9	1927.8	3927.1	2494.7	2807	2437.2	2557.9	3914.7	5034.6	3473	4621.3	5703	2207.5	1879.3	3027.6	5804.3	5245.9	5020.8	3022	4664.7	2218.4	2977.3	5147.8	2563.5	4460.3	3217.7	2535.3	2645.6	2049.7	4392.5	4036.4	3980.5	3810	4492.9	7982.2	3939.2	2058	1686.3
68.89	2629	3157.7	3610.2	2628.6	4498.6	2561.7	2964	2675.6	2740.3	3939.8	2186.4	2734.2	2285.5	4325.5	2832.9	3972.3	2745.2	2249.4	3484.5	4624.4	2909.1	4703.5	6039.7	2381	1804.6	3014.7	5000.6	5419.9	5190.6	3226.6	5204	2416.3	3460.7	5841.5	2461.5	5765.7	2788	3055.7	2786.1	1994	2408.1	3827.2	4695.3	3697.6	4029.4	5244.9	3531.6	2516.9	1705.8
71.89	2470.8	3232.5	4049	3192.6	3828.3	2834.8	3043.1	2956.6	3024	3812.5	1901.7	3326.9	2304.7	5247.8	2054.9	4715.4	3078.2	2581.6	3713.1	4342.7	3250.1	3490.1	6086.2	2244.6	1633.1	2956.2	5919.5	4189.3	4817.4	2319.5	4731.2	2086	3609.8	4998.4	2476	5737.5	1956.4	2323	3467.3	1902.6	2434.1	4536.1	4110.1	3203.3	5087.8	4621	3464.7	3249.8	2279
74.89	3173.9	3284.5	4183	3500.3	3849.6	3463.3	3790.3	3266.1	3791.1	5210.3	2060.5	3536.1	1868.5	5828.8	3045.3	5380.9	2950.5	2435.8	3291.9	3675.3	2941.3	3816.9	5474.5	2537.7	1770.9	2909.5	4335.2	4175.6	4833.9	2946.1	4947.9	2574.1	4060.5	5405.3	2462.2	5521	2759.2	2657.1	3067.4	2214.7	2927.8	3892.8	4033.8	3952.6	5987.9	5338.3	3959.1	3821.5	2022
77.89	3341.3	2726.2	3324.5	2928.5	3688.3	3969.9	3959.4	3003.4	4151.8	4669.1	1830.1	3586.8	1752.4	4630.4	3560	4230.4	3434.2	2774.9	3374	3385.1	3286.8	4328.5	5822	2600.3	1535.6	2732.2	6875.2	4296.5	4535.7	4106.1	4699.3	3122.2	3315.9	4745.2	2659.2	5222.6	2852.8	2687.3	2970.2	2245.7	3598.9	3994.7	2943.8	3490.5	6322.3	5946.8	4327.6	3344.5	1922.8
80.89	3155.6	4014.3	3679.8	3919.5	3335.1	3590.9	5108.6	2615.9	4124	3811.6	1805.6	3252.4	1927	4966.4	2192.5	3417.9	3540	2598.2	2782.9	3440.2	3259.5	3610.6	5668.8	1945.6	2385.9	3059.4	4909.3	3798.3	4324.5	3254	3888.2	2162.2	3949.4	4350.6	2540.7	5044.5	2324.6	3505.8	3454.5	2612.2	3807.4	3762.2	3442.6	3464	6302.6	5020.5	4293	4168.4	1618
83.89	3634.3	4280.1	4364.1	2906.4	3564.8	4104.4	4448.2	3052.3	5028.8	4175.2	2283.4	2596	2407.7	4248.6	2720.4	4015.6	2931.9	2475.9	3403.8	3711.4	3112.4	3495.8	6106.9	2583.3	2922.9	2861.6	5871.9	5606.4	5341.4	4325.3	4825.7	2983.9	3806.4	5567.9	2525.7	4231.8	2806.6	2998.5	2689.7	3089.1	3191	3181.3	3274	4240.7	5701.8	4693.6	2889	4059.8	1539.5
86.89	2605.4	3579.2	4193.9	2269.2	3362.2	3884.9	3960.5	2718.6	4050.2	3623.1	1706.9	2145.3	1920.3	4919.1	3110.2	3939.7	2743.9	2654.8	3194.7	3335.9	3265.4	3278.9	4897.9	2228.3	2661.6	3496.6	6657.6	4996.8	6166.4	3904.4	4240.8	2641.1	2938.8	4643.3	2189.4	4185	3496.7	3792.9	2643.1	2584.2	3666	1858.4	2268.4	3108.5	5490.2	4530.7	3786.9	3834.2	1772.5
Time (s)	Trace 1	Trace 2	Trace 3	Trace 4	Trace 5	Trace 6	Trace 7	Trace 8	Trace 9	Trace 10	Trace 11	Trace 12	Trace 13	Trace 14	Trace 15	Trace 16	Trace 17	Trace 18	Trace 19	Trace 20	Trace 21	Trace 22	Trace 23	Trace 24	Trace 25	Trace 26	Trace 27	Trace 28	Trace 29	Trace 30	Trace 31	Trace 32	Trace 33	Trace 34	Trace 35	Trace 36	Trace 37	Trace 38	Trace 39	Trace 40	Trace 41	Trace 42	Trace 43	Trace 44	Trace 45	Trace 46	Trace 47	Trace 48	Trace 49
0	1	1	1	1	1	1	1	1	1	1	1	1	1	1	1	1	1	1	1	1	1	1	1	1	1	1	1	1	1	1	1	1	1	1	1	1	1	1	1	1	1	1	1	1	1	1	1	1	1
2.89	1.283472937	0.974866886	0.825166566	1.068732932	1.091585637	0.928545605	0.790907896	1.230330249	1.013678823	0.870766784	1.239236764	1.033892667	0.939324657	0.890704388	0.941635108	0.945666973	1.001060008	1.046955468	1.14887218	1.195300475	1.294149889	1.079180493	0.920710788	1.011964712	1.129659683	1.135533499	0.827299342	0.932476554	1.010108428	0.854250145	0.776929762	1.006179295	0.74262266	0.819516482	0.844324555	1.102285028	0.970503632	1.102015474	0.882140813	0.932097982	1.095626294	0.943635664	0.776351122	0.988370759	0.986916444	1.091586144	0.999892525	1.003643616	1.130164444
5.89	1.127216293	0.933263442	0.757056329	0.799197184	1.266826009	0.909900837	0.932943265	1.250185723	1.111978151	0.807784921	1.048696587	1.249630396	1.184400281	0.67869515	0.968784807	0.899834407	0.967316412	0.846780437	1.233303848	1.314259329	1.502320313	0.878257106	0.883558631	0.884858582	0.969165556	1.224342432	0.905939303	0.858770406	1.048684608	0.818156792	0.88793592	0.907754223	0.88925758	0.861760041	0.873677859	0.946643311	0.775340061	1.051437578	1.108185461	1.209163599	1.491589027	1.112289183	0.783697028	0.974063731	1.122242046	1.14937173	0.886022892	1.157480919	0.875617006
8.89	1.091543008	0.789306701	0.709691096	0.78406212	1.127872236	1.126278277	0.836434159	1.259843317	1.286704459	0.865818367	0.923998925	1.29686576	0.889113612	0.706639723	1.090164847	0.730119595	0.952770744	0.974485846	1.111366652	1.346649793	0.971900464	0.804905497	1.047033985	1.000795123	0.805038149	1.401389578	0.889793907	0.754967002	0.963626939	0.786192763	1.041334492	0.903349495	0.784417032	0.836040979	0.755945198	0.982621189	1.075325435	1.13425351	1.407441328	1.243876126	1.464673913	1.272702302	0.856446187	0.804904174	1.119714541	1.167895199	0.835885862	1.166915967	0.80533966
11.89	1.084144734	0.825061384	0.682828589	0.775013983	1.290700201	1.176014874	0.779764644	1.076652934	1.16398522	0.852386949	1.109755442	1.404716144	1.312346113	0.784786374	0.994430831	0.573799448	1.085448442	0.891346057	1.266696152	1.419400075	1.175393722	0.695859183	1.033809342	0.939381318	0.905316701	1.385359801	0.738861996	0.814692602	0.893818307	0.789343284	0.933691011	0.958012485	0.641024342	0.762998843	0.686129055	0.856895432	1.093267027	1.303037539	1.720663995	1.27979439	1.44073499	1.328297533	0.877712275	0.696530355	1.108355635	1.197723714	1.144338761	1.139531316	0.637950312
14.89	0.91283643	0.914917097	0.766565718	0.839206396	1.260660546	1.115044933	1.151173493	1.126325387	0.897454729	0.745377427	0.793926364	1.258574808	1.239096025	0.862817552	0.94531076	0.566126955	0.824627525	0.993369013	1.458690845	1.337859562	1.397887967	0.871937671	1.17822479	0.791942751	1.000993097	1.134317618	0.790950462	1.020684265	1.059160223	0.886428287	1.062077304	0.997971924	0.659819144	0.849243431	0.663839	0.846109941	1.18794793	1.309723947	1.929593589	1.202309938	1.521609731	1.904136681	0.854378222	0.580161432	1.247992864	1.361475003	1.300338546	0.891458597	0.625651095
17.89	1.199158127	0.950644191	0.705087826	0.814759978	1.220245532	1.441457494	1.166162645	1.189842642	0.850014918	0.910111118	1.097876915	1.218546718	1.560851214	0.77710739	0.630040098	0.615326587	0.785053884	1.079975765	1.647412649	1.581626022	1.24946103	0.988169095	1.25249978	0.674794593	0.899115902	0.989255583	0.775674657	1.064293157	1.169661756	1.042975561	1.099973552	1.030642964	0.69054434	0.859295298	0.797756797	0.99631955	1.26546731	1.224328971	1.738294219	1.823137454	1.146027433	2.101137175	1.004938424	0.81255499	1.239607493	1.080491158	1.07574292	1.127564914	0.551719436
20.89	0.983970407	0.999613761	0.64436705	0.705919126	1.06445217	1.54366801	0.88011965	1.12720335	0.767597714	0.822254623	1.158344531	1.401315789	1.588638762	0.796680139	0.716306527	0.512106716	0.649490607	1.112356525	1.485493145	1.317850669	1.181861366	1.005973164	1.110899334	0.623906706	1.234273949	0.973424318	0.66430911	0.930896144	1.224048555	1.08457468	1.291381721	0.957854042	0.61878467	0.941339106	1.395187052	0.901887461	1.28867437	0.967618684	1.7139668	1.440030461	1.252717391	1.56194034	0.973610297	0.889981255	1.11632471	1.018504373	1.229297652	0.863805469	0.668493823
23.89	0.792253072	0.925538665	0.606783767	0.762774323	0.872480852	1.332945977	0.806718822	1.370973188	0.813040784	0.916473369	0.920236496	1.158966588	1.773742526	0.9551097	0.753731343	0.701214351	0.64654614	1.054024033	1.567094206	1.460512364	1.566119779	1.106680133	1.130281793	0.66180758	1.11035485	1.160372208	0.699208673	0.829419937	1.015594626	1.19462882	1.708618279	0.992109516	0.650523063	1.218333405	1.259920494	0.911236198	1.227438935	1.037539402	1.608757871	2.061302196	1.745341615	1.320276877	0.815920244	1.018974025	1.066488255	0.932016958	1.282255898	0.849767959	0.687965311
26.89	0.970491943	0.897784644	0.556571775	0.75547001	0.917621815	1.254958165	0.814640721	1.315357601	0.699433109	1.079329313	0.875624832	1.308471319	1.075184664	1.02693418	0.651871241	0.658215271	0.643896119	1.263960416	1.553295002	1.653760646	1.476267037	1.250324628	1.091868751	0.869637651	0.804408381	1.082555831	0.772920954	0.706964224	1.248023673	1.38595418	1.459855669	0.856355167	0.583601408	1.146341463	0.963796408	1.058670708	1.298278972	1.313926832	1.67676016	2.059398401	1.137745859	1.50288414	0.846075496	0.962664014	0.905173952	1.07061834	1.104976087	0.912706631	0.61367913
29.89	1.032484374	0.920462383	0.672380376	0.779554503	0.805258298	1.444607995	0.865130498	1.200850949	0.559271075	1.121479223	1.026605751	1.222168835	1.22485051	0.898498845	0.70455558	0.521140754	0.898828102	1.010569188	1.180097302	1.575914081	1.353637593	1.100851248	1.33387092	0.990723562	0.734746276	0.944789082	0.604945071	0.764414727	1.010151626	1.570947909	1.471530585	0.980701588	0.494085463	1.161815766	0.918222475	0.75976697	1.400809322	1.297449613	1.74710933	1.956783856	1.435494306	1.687963522	0.78520942	0.988868062	1.421022896	1.101688118	1.235235639	1.110459096	0.561973329
32.89	0.897104469	0.850635915	0.634342823	1.113447175	0.890950079	1.317813242	1.081881533	1.022556899	0.821463818	0.924713367	1.125718893	1.209269663	1.268026732	0.834468822	0.620906661	0.558031279	0.766915965	1.215759534	1.061875276	1.712453398	1.374027113	1.007300534	1.298331525	1.087274242	0.75627952	1.044069479	0.569552741	0.835533171	1.13233833	1.449301074	1.351456531	0.99540514	0.467767674	1.082172403	0.872364591	0.903088036	1.368241431	1.190132773	1.868460218	1.699644625	1.636775362	1.800966874	1.037130776	0.841972381	1.437109723	1.138181263	1.216078242	1.180838415	0.537920314
35.89	0.901143756	0.791651723	0.674106602	1.013917678	1.029116193	1.280807768	0.916737887	0.912203687	0.864565881	0.987739413	1.240580489	1.329982259	1.206823778	0.680860277	0.573680107	0.497902484	0.936635063	1.082466593	1.073109244	1.933201081	1.672817627	1.11158563	1.242588629	1.274431108	0.654063219	1.042406948	0.621641207	0.648992706	1.074927643	1.349493775	1.580080855	0.929080711	0.647736771	1.132731793	0.69638674	0.912554862	1.070206231	1.104976598	1.645792788	2.153255489	1.670548654	2.164258639	0.899101824	1.172105122	1.71760333	1.027575144	1.180369714	1.085605799	0.555864627
38.89	0.886347209	0.675228295	0.571471835	0.982166946	1.088435005	0.957003409	0.912530406	1.089957453	1.030846205	0.924359909	1.317979038	1.106704613	1.25316567	0.867551963	0.723017376	0.533321067	0.88634356	0.853041166	1.163555949	2.082566611	1.73424197	0.838724571	1.150426649	1.490628905	0.823906988	1.000818859	0.478303719	0.582667593	0.941941337	1.435261371	1.653757509	0.86110847	0.589781909	1.092352866	0.707709235	0.723415143	1.549705036	1.238752507	1.70171723	1.976583323	1.641498447	1.709223754	1.131423809	1.42182778	1.429229854	1.318107169	1.133161374	1.064319411	0.557091821
41.89	0.993452103	0.696802494	0.570472441	0.904780706	1.203623228	1.02843198	1.006475577	1.052272574	0.96091437	0.855545983	1.276431067	1.211561206	1.253693282	0.805167436	0.737831366	0.535234591	1.077616159	0.88868693	1.117602831	2.372233813	1.575693353	0.860164478	1.218573146	1.299155655	0.80956764	1.277245658	0.511985855	0.852170893	1.141345198	1.395313982	2.087467412	0.948854454	0.808911067	1.509708946	0.600482715	0.846700388	1.372288041	1.174706276	1.918546079	2.041566189	2.040243271	1.243696094	0.819377141	1.058184461	1.442581029	1.053164267	1.11854479	1.428949488	0.519485124
44.89	0.954207237	0.951554611	0.597062386	0.916164906	1.120158618	0.793848776	1.190881599	1.202573107	0.88145785	0.865045176	1.483525934	1.029383501	1.059356314	1.037211316	0.900172644	0.591591536	1.087627348	0.830489077	1.036001769	1.453329685	1.381115943	0.86154956	1.120986423	1.089811064	0.589075936	1.085235732	0.558827792	0.719555401	1.358676401	1.1308537	1.928136925	1.169217606	0.868081765	1.311865061	0.688826578	0.969729772	1.482326556	0.986579425	2.216141958	1.903287219	1.910714286	1.756908202	0.887465663	1.15278681	1.435652691	1.187411679	0.91670697	1.513251256	0.533011536
47.89	1.158722735	0.80870141	0.676075106	1.045405192	1.1133413	0.911656854	0.894944448	1.146484771	0.797617681	0.820973336	1.311367912	0.786553814	1.04229687	1.305051963	0.798785921	0.500551978	1.645780578	0.887576155	1.178637771	1.660293464	1.508934118	0.975963064	1.321086121	1.05493923	0.711420613	1.093647643	0.509579988	0.764432094	1.401270033	1.340133974	1.883666453	1.113033558	0.701790826	1.290711132	0.888017321	0.965695054	1.543757008	0.805043462	1.884602175	2.087574565	1.990100932	1.784431138	0.906879842	1.369916989	1.503746655	1.20047359	0.692756193	1.577570667	0.570454607
50.89	1.034142608	0.773332965	0.750242277	0.910407002	1.234749307	0.792635058	0.909933601	1.022590667	0.769135434	0.818123578	1.237033056	0.803777351	1.216056982	0.89471709	0.914930942	0.443422263	1.414227666	0.748359083	1.341309155	2.01173171	1.433441736	1.094243255	1.654898396	0.990269206	0.572047959	1.103995037	0.684715499	0.799478986	0.849799127	1.290612669	1.649941437	1.084355294	0.764026444	1.079193279	0.952331937	1.082249208	2.001413875	0.766692139	2.02501431	1.677052925	2.32505176	1.759984618	0.83561221	1.04047282	1.144038061	1.124756521	0.754876673	1.216085606	0.53781123
53.89	1.052085548	0.790851657	0.794760751	0.788964564	1.219403553	0.863366388	1.149661429	1.429155129	0.715498841	0.856959816	0.831604407	0.840294205	1.127857897	0.922113164	0.897917131	0.469089236	1.218832813	0.944259315	1.451172048	1.657625611	1.377315745	1.020054826	1.565522095	0.928703949	0.736514473	0.932158809	0.573436911	0.611688086	0.973173787	1.234209158	1.670910946	1.089805748	0.644190582	1.150306485	0.929864414	0.948926371	1.834722832	0.890247397	1.417630223	1.73879934	1.892339545	1.981651376	0.820457422	0.968555143	1.362979483	1.08908452	0.667257778	0.953783608	0.477351441
56.89	0.810281049	0.645322372	0.767686251	0.765932945	1.551632354	0.889345109	1.367431464	1.494090633	0.893438296	1.070890494	0.902176834	0.85249113	1.340749209	0.979849885	0.924509913	0.542925483	1.523467405	0.923491198	1.836797877	1.528337381	1.399057259	1.049458953	1.794651497	0.77168604	0.577013443	0.887394541	0.612365576	0.636679403	1.104216165	1.231945676	1.355537084	0.812434642	0.690595	0.955913241	0.802974374	0.996752544	1.18941056	1.17895692	1.468288495	2.273131108	2.173524845	1.814700873	0.876354208	1.015760682	1.566042224	1.21914983	0.997581815	1.222030453	0.508876708
59.89	0.835834857	0.67878721	0.809933374	0.836442602	1.274811234	0.736132631	1.261159687	1.244580266	0.80154231	1.145293481	1.028379468	0.932547309	1.706384101	1.17358545	0.768211183	0.518307268	1.837288734	0.869164226	1.358381247	1.82843657	1.147148025	1.088616361	1.784036595	0.870622089	0.578490977	0.925037221	0.780167541	0.778742619	1.144153095	1.021656012	1.457210866	0.765979022	0.684819778	0.992112821	0.677042663	0.803164794	1.007898201	1.101776674	1.493875215	2.095951263	2.279438406	1.399055101	1.089601531	1.278413221	1.361314303	1.374823359	0.930839916	1.376289648	0.382857455
62.89	1.10221523	0.7394543	0.790823743	0.754779061	1.006083981	0.827755397	1.061797383	1.005369082	0.624084827	0.986966223	0.978715399	0.858256949	1.144389729	1.146016166	0.592726665	0.551315547	1.803191803	0.904305093	1.507474569	1.452543011	1.029451529	0.954350022	1.708940562	0.879747075	0.484776553	0.757344913	1.1700629	0.94866273	1.284526329	1.078518337	2.004647297	0.791773616	0.930013425	1.245488448	1.122382338	0.92355685	1.235678416	1.027844111	1.357527189	1.381012819	2.701733954	2.374993133	1.263248866	1.553880877	1.055307761	1.108887446	1.079800097	1.00686534	0.555291936
65.89	1.075003189	0.911247827	0.936583889	0.794492153	1.041284154	0.847872121	1.136348695	0.989869656	0.616488031	1.091037621	1.182209084	0.713298344	1.695216321	1.133689376	0.694670305	0.516467341	1.435251163	0.860984887	1.731402034	1.721996101	1.269046662	1.333516087	1.672286896	0.835825982	0.455201647	0.751265509	1.682454564	0.911062869	1.084452892	0.924356896	1.762458911	0.702981906	0.754147775	1.103304899	0.909881451	0.877856285	1.568767978	1.210860636	1.514367487	1.300736134	2.841938406	2.217436686	1.228587302	1.457480586	1.33597978	1.524309667	1.058412596	0.789322287	0.459870735
68.89	1.117819635	0.871161751	1.093337371	0.8648702	1.221848009	0.661527735	0.974294918	0.903491592	0.628927498	0.870347052	1.175167966	1.010570668	2.009760816	1.248700924	0.788844954	0.730873965	1.616630352	0.7571443	1.541132242	1.581694428	1.062995579	1.357235608	1.771017213	0.901518307	0.437107908	0.748064516	1.44949129	0.941281695	1.121128342	0.9869391	1.966222088	0.765693824	0.876592619	1.251982511	0.873677859	1.134779271	1.359270635	1.459403955	1.59479107	1.265389009	1.558035714	2.102510575	1.449211395	1.414482996	1.198156408	1.001584998	0.948895696	0.965328117	0.465188579
71.89	1.050554871	0.891797942	1.226226529	1.050439246	1.03979032	0.732052474	1.000295839	0.998379145	0.694039614	0.84222502	1.022144585	1.229634831	2.02664439	1.514953811	0.572204277	0.867598896	1.812731877	0.868962267	1.642237948	1.485343914	1.187598202	1.007098543	1.784652377	0.849873159	0.395567397	0.733548387	1.715846836	0.727561653	1.040520109	0.709479093	1.787584539	0.66102608	0.914359533	1.071284667	0.878824448	1.129229074	0.953829652	1.109466043	1.984716657	1.207386724	1.57485766	2.491951876	1.268588537	1.225393061	1.512875409	0.882442806	0.930920522	1.246423503	0.621505904
74.89	1.349504656	0.906143957	1.266807995	1.151679663	1.045575534	0.894354922	1.245907567	1.102890525	0.870097083	1.151015088	1.107497984	1.306955943	1.6430707	1.682678984	0.84798953	0.990045998	1.737530181	0.81988623	1.455948695	1.257071519	1.074761574	1.101399509	1.605283993	0.960849646	0.428945137	0.721960298	1.256616134	0.725182355	1.044083978	0.901140917	1.869460082	0.815698577	1.028521492	1.15849372	0.873926315	1.086618512	1.345229389	1.269032381	1.75580996	1.405444853	1.894280538	2.138548591	1.245038427	1.512030909	1.780523342	1.019420998	1.063759471	1.465692479	0.551419455
77.89	1.420681151	0.752117417	1.006814052	0.963544237	1.001765441	1.025178184	1.301492341	1.014182481	0.952881504	1.031457795	0.983660306	1.325694855	1.54097784	1.336720554	0.991312096	0.778362466	2.022377952	0.934026726	1.492260062	1.157813729	1.201008514	1.249026115	1.707181186	0.984551891	0.371951072	0.677965261	1.992869359	0.746179229	0.979675148	1.255956933	1.775531794	0.989384289	0.839914891	1.017017446	0.943848939	1.02788876	1.390863439	1.283455917	1.700171723	1.425117401	2.328480849	2.194528374	0.90860829	1.335258789	1.879958371	1.13562235	1.162770702	1.282744602	0.524366631
80.89	1.341723713	1.107484757	1.114415506	1.289606159	0.905834103	0.927306063	1.679245283	0.883332208	0.946501113	0.8420262	0.970491803	1.202099349	1.694512839	1.433718245	0.61052016	0.628868445	2.084682881	0.8745498	1.230827068	1.176659712	1.191032996	1.04186986	1.662258452	0.736662754	0.577909652	0.759156328	1.423026754	0.659656131	0.934057627	0.995320099	1.469074697	0.685172862	1.000379949	0.932444597	0.901788883	0.992835915	1.133343084	1.674371955	1.977389811	1.657697677	2.463379917	2.066802175	1.062563659	1.325121457	1.874100506	0.958732766	1.153474125	1.598741994	0.441244648
83.89	1.545261278	1.180814964	1.321653543	0.956272826	0.968222065	1.059911166	1.462165538	1.030694942	1.154162172	0.922349615	1.227304488	0.959491425	2.117217728	1.226501155	0.757518378	0.738840846	1.726576762	0.833383823	1.505440071	1.269418887	1.137282128	1.008743327	1.790722224	0.978115179	0.707981107	0.710074442	1.702049335	0.973671414	1.153699944	1.323004925	1.823289379	0.94555883	0.96415816	1.193343049	0.896464826	0.832883938	1.36833894	1.432085204	1.539610761	1.960337606	2.064570393	1.747678954	1.010525016	1.622240924	1.695450491	0.896306764	0.776237305	1.55708971	0.419836919
86.89	1.107785195	0.987447237	1.270109025	0.746619287	0.913194633	1.003227972	1.301853922	0.918011751	0.929563242	0.800384386	0.917441548	0.792910999	1.688621175	1.42006351	0.866061484	0.724875805	1.61586479	0.893601266	1.412958868	1.140985737	1.193188877	0.946154956	1.436207958	0.843701488	0.644689354	0.86764268	1.929795067	0.86780132	1.331893386	1.194261769	1.6022972	0.83693	0.744395755	0.995177676	0.777099453	0.823672971	1.70479255	1.811491069	1.512936463	1.639928925	2.37189441	1.020930616	0.700145066	1.189128189	1.632530479	0.865198793	1.017491536	1.470563418	0.48337833
[truncated: 26 more columns]
