# Supplementary material for: Optogenetics reveals Cdc42 local activation by scaffold-mediated positive feedback and Ras GTPase
Source: PLoS Biol. 2020 Jan 24;18(1):e3000600. doi: 10.1371/journal.pbio.3000600 (PMC7002011; doi:10.1371/journal.pbio.3000600)
Supplement: S4 Data — (ZIP) [file pbio.3000600.s020.zip › S4_Data/Panel_4B/Graph_Scd1-3GFP_DeltaScd2_TipSignal_Normalized/TipSignal_SingleTraces_Scd1-3GFP_DeltaScd2_Opto_YSM3589.csv]

Strain =	YSM3589
Graph_Scd1-3GFP_DeltaScd2_TipSignal_SingleTraces_Opto
Time (s)	Trace 1	Trace 2	Trace 3	Trace 4	Trace 5	Trace 6	Trace 7	Trace 8	Trace 9	Trace 10	Trace 11	Trace 12	Trace 13	Trace 14	Trace 15	Trace 16	Trace 17	Trace 18	Trace 19	Trace 20	Trace 21	Trace 22	Trace 23	Trace 24	Trace 25	Trace 26	Trace 27	Trace 28	Trace 29	Trace 30	Trace 31	Trace 32	Trace 33	Trace 34	Trace 35	Trace 36	Trace 37	Trace 38	Trace 39	Trace 40	Trace 41	Trace 42	Trace 43	Trace 44	Trace 45	Trace 46	Trace 47	Trace 48	Trace 49
0	282.67	222.14	245.18	256.37	407.69	276.18	254.92	300.13	202.9	258.66	228.16	138.43	236.96	268.17	389.17	285.06	238.33	299.97	254.9	247.53	293.83	224.21	283.12	344.33	190.63	313.03	217.16	210.06	405.25	250.02	460.23	356.12	377.39	550.53	387.79	404.49	371.81	388.4	274.91	302.1	460.84	373.13	367.33	205.7	339.42	311.78	563.51	350.73	495.65
2.86	198.56	355.05	235.45	273.41	387.86	358.26	238.67	266.79	188.39	211.91	232.9	125.59	183.75	227.75	289.16	287.18	282.31	351.21	233.13	318.13	259.11	253.17	270.95	405.55	171.33	332.83	250.36	153.58	382.07	231.24	554.6	349.48	411.2	457.83	426.49	399.76	331.52	414.21	326.22	294.32	479.12	315.74	328.53	216.73	403.07	296.41	727.99	304.93	443.25
5.86	250.46	199.02	290.79	246.11	444	361.57	242.54	290.37	197.82	282.39	275.15	136.47	218.17	223.35	238.39	344.36	275.89	316.33	217.4	254.91	271.1	219.79	241.87	406.18	160.73	254.05	161.4	253.96	343.9	231.18	637.09	311.7	422.86	484.25	389.33	360.25	371.88	347.01	294.72	264.19	410.34	426.55	347.1	202.4	379.64	356.35	566.89	329.03	321.73
8.86	334.1	270.4	258.31	320.23	320.83	289.53	299.94	315.45	203.85	230.48	257.04	158.13	240.19	214.39	259.22	341.42	262.08	328.13	246.76	266.49	270.1	167.51	238.81	334.31	127	250.5	218.91	339.47	345.4	251.3	710.11	323.51	407.05	529.02	379.56	389.34	376.06	354.82	249.96	321.2	352.21	505.55	309.04	207.46	319.24	293.2	440.76	319.72	402.02
11.86	230.65	222.34	285.27	222.85	328.19	319.57	203.41	263.84	208.96	185.13	279.44	138.03	222.07	205.43	316.1	264	244.37	353.7	311.97	329.12	219.87	223.7	308.04	434.91	195.05	227.09	236.04	211.94	365.65	230.51	416.84	260.99	473.04	496.79	369.02	436.24	383.16	396.19	279.32	245.35	477.22	550.47	392.72	208.24	367.23	414.33	424.51	255.97	340.96
14.86	392.78	307.34	262.45	295.38	366.72	335.86	263.41	320.58	240.57	235.84	294.58	111.09	207.01	190.45	304.75	340.44	358.45	354.52	270.36	319.81	212.84	175.84	321.06	317.34	240.73	253.85	247.57	249.31	321.24	265.18	525.6	469.84	433.88	444.27	492.57	366.22	372.54	406.1	237.48	220.49	516.43	448.18	366.94	250.78	362.93	294.04	388.15	291.37	409.28
17.87	255.38	226.46	318.87	297.47	414.35	294.94	339.02	353.18	197.01	200.46	312.34	123.16	144.87	203.78	286.47	353.73	277.22	401.23	212.79	269.07	200.08	180.98	253.97	340.48	154.68	313.7	260.42	241.5	452.43	184.67	571.4	528.13	399.73	432.99	426.32	353.64	358.88	385.25	301.86	258.32	404.3	668.16	351.58	226.57	310.48	401.39	406.51	280.34	354.06
20.87	240.15	225.16	261.34	304.47	308.68	329.51	376.76	225.99	171.22	224.14	316.2	101.74	164.11	245.25	213.74	431.24	335.91	347.11	235.36	251.9	206	206.32	249.87	363.04	170.59	336.06	238.07	232.91	296.3	251.12	468.54	350.21	476.75	379.7	374.55	361.81	401.7	420.87	242.8	276.23	222.15	388.77	346.64	200.77	325.97	334.13	677.82	386.79	436.13
23.87	185	203.38	343.32	248.29	304.62	400.24	265.99	408.79	216.02	215.89	296.61	190.7	179.2	234.87	253.73	266.76	302.8	317.06	251.65	253.65	208.67	166.76	309.93	298.75	176.54	363.13	224.38	198.33	309.58	213.71	537.88	305.2	500.29	541.07	508.51	383.18	523.41	359.77	318.09	365.91	509.75	417.95	411.46	232.72	334.25	329.4	602.33	313.62	320.4
26.86	272.29	190.76	284.56	302.73	362.66	289.1	280.15	330.64	287.34	215.97	278.12	56.9	190.34	239.05	292.17	376.72	316.34	429.86	226.54	236.76	222.13	198.15	336.39	367.35	220.56	273.22	276.25	206.67	338.33	209.76	558.26	408.33	467.47	496.98	514.75	402.41	406.99	371.28	320.01	255.56	514.98	496.33	426.23	242.13	340.29	328.1	569.89	325.13	411.94
29.87	138.17	415	268.47	373.55	328.37	371.68	285.78	189.63	296.7	204.63	383.2	131	255.53	213.51	298.99	387.89	311.96	356.52	255.56	287.89	154.66	214.6	314.1	268.47	243.49	390.11	219.44	176.35	306.98	209.77	621.13	370.35	484.24	490.75	420.07	366.59	522.98	411.92	240.55	274.34	407.8	434.75	319.59	291.91	392.33	353.13	473.93	253.33	407.85
32.86	225.27	284.92	324.78	267.31	308.44	321.63	351.36	269.31	190.64	211.71	289.7	177.28	366.35	219.7	266.64	342.22	194.02	320.11	212.31	274.3	186.12	231.68	344.53	367.33	220.01	258.73	206.08	220.14	383.86	206.58	547.32	332.95	512.78	521.35	476.35	412.21	435.67	405.73	237.41	340.27	349.98	568.99	347.09	260.86	324.08	336.49	631.44	282.07	435.2
35.86	297.33	270.34	302.2	355.5	444.61	380.48	299.79	435.03	279.68	260.45	417.63	93.81	276.27	177.53	257.58	392.34	216.36	285.2	244.7	254.94	149.83	211.64	321.82	338.04	149.74	298.77	243.64	167.22	301.3	164.37	541.66	255.88	454.15	523.25	365.74	391.8	460.27	443.49	147.33	197.63	505.8	368.26	324.68	233.83	346.25	328.5	900.56	239.74	457.23
38.86	194.73	372.77	278.28	316.94	343.96	336.26	265.01	340.6	266.37	272.48	296.34	135.59	285.36	254.06	268.86	372.62	251.82	310.88	266.44	270.45	199.55	187.61	279.57	406.18	153.52	297.43	324.33	315.35	311.23	216.69	538.29	385.84	374.57	418.95	345.63	360.41	423.43	336.14	266.6	245.87	349.77	508.61	386.36	244.06	267.1	296.36	720.1	229.09	297.03
41.86	230.46	300.45	248.12	362.55	486.35	343.65	271.76	322.56	302.11	253.44	345.52	105.26	307.86	213.19	277.68	444.35	176.51	308.04	205.2	256.28	196.52	204.09	195.67	340.22	222.58	274.95	301.85	167.58	311.27	178	549.81	409.98	417.01	482.39	454.06	460.49	405.69	338.04	265.59	320.68	289.2	529.24	325.87	209.79	375.89	275.65	689.96	261.51	513.19
44.87	267.61	328.1	356.93	486.15	436.78	326.66	254.89	379.71	287.75	212.45	365.96	121.33	239.45	195.67	313.47	327.45	251.65	460.09	165.96	332.16	141.31	245.17	292.05	354.69	245.91	237.87	314.99	184.56	297.26	215.91	521.52	446.94	376.17	534.78	565.57	488.12	425.8	362.78	302.14	236.92	345.76	550.31	409.55	269.08	335.79	284.32	562.68	277.91	534.69
47.86	265.72	403.61	350.12	326.28	385.85	346.32	291.11	601.88	329.67	237.07	387.82	181.47	263.98	258.95	279.88	379.97	204.18	449.45	337.95	237.28	179.66	134.39	369.37	374.06	174.84	234.23	211.46	301.45	358.51	221	469.28	374.81	482.56	461.57	431.85	494.56	386.27	316.24	203.39	276.84	402.49	618.38	390.06	239.21	340.64	316.81	517.8	294.79	466.34
50.87	382.6	209.39	347.84	402.12	525.55	415.99	329.55	299.06	243.56	193.59	321.79	146.48	262.95	246.84	265.94	405.38	177.34	374.03	231.39	350.7	165.71	201.07	292.69	328.61	163.56	334.47	197.63	264.47	348.89	184.01	458.87	393.12	371.89	469.94	436.32	375.16	366.68	316.74	204.79	231.02	412.81	525.15	385.04	280.78	355.82	330.89	507.9	289.29	393.11
53.87	197.67	202.96	272.55	515.99	421.03	412	428.74	348.59	309.66	214.48	360.9	118.66	230.11	252	178.37	491.76	236.54	345.67	323.35	217.76	141.14	226.06	271.05	273.55	207.95	233.27	239.66	229.89	276.24	179.56	438.97	371.87	360.59	445.29	354.49	377.76	390.88	322.34	284.53	249.61	448.32	510.06	443.38	238.4	324.19	347.45	621.5	264.95	323.67
56.87	251.88	244.55	344.57	343.13	444.45	345.37	279.39	404.8	284.15	253.49	259.59	136.92	215.35	224.26	200.41	321.64	312.01	423.52	162.13	278.19	181.37	252.5	296.34	327.1	197.81	270.4	376.44	284.34	305.92	164.05	791	261.31	404.23	451.16	404.36	396.58	417.91	403.43	241.76	236.12	443.1	479.68	339.82	266.78	403.76	271.89	599.28	279.49	409.31
59.86	164.24	307.26	276.38	286.41	410.94	449.23	425.33	511.93	319.45	138.06	303.51	102.75	176.68	176.55	293.16	376.02	245.9	306.56	260.26	186.03	100.16	183.82	308.89	388.62	281.08	273.07	225.42	246.61	382.31	212.44	466.12	586.32	434.55	401.38	395.94	459.91	387.58	343.17	231.73	206.53	292.98	808.22	360	254.11	355.79	315.25	587.91	175.33	399.9
62.87	194.18	188.78	301.37	347.72	377.43	299.72	313.53	435.22	300.62	318.96	439.36	58.87	267.64	270.95	283.91	326.72	229.38	343.27	224.62	281.54	79.88	236.3	282.07	379.69	225.43	355.48	331.74	275.63	401.78	138.35	453.11	276	308.56	439.04	359.48	386.19	415.73	361.92	237.73	268.87	315.09	462.42	342.05	270.11	336.22	274.4	524.88	266.51	344.49
65.87	236.37	217.06	376.54	339.15	313.66	318.8	408.45	481.86	318.18	156.45	345.47	68.32	270.58	207.7	270.56	518.56	284.94	437.32	318.71	248.8	132.87	183.91	466.91	377.52	244.3	313.66	258.92	173.23	351.47	163.88	620.8	353.01	303.13	359.59	328.82	329.04	369.83	400.71	184.12	192.46	446.75	461.71	360.94	263.84	375.35	306.82	437.83	273.04	360.49
68.86	256.17	202.26	293.94	514.16	412	374.8	375.77	348.21	278.58	252.67	303.42	67.08	311.56	196.93	275.18	327.56	317.29	415.49	313.51	230.3	117.77	217.98	328.34	375.49	255.08	161.75	233.54	180.13	316.17	123.38	643.68	343.32	431.35	377.24	415.98	456.25	437.38	359.73	261.52	187.45	472.28	379.92	414.8	194.16	303.4	391.08	671.03	263.82	519.86
71.87	236.03	202.41	298.86	262.88	465.69	332.64	385.86	482	321.15	310.11	380.22	140.36	299.49	336.85	264.7	290.23	353.05	460.53	332.52	280.26	141.86	227.45	394	380.2	311.23	272.71	314.09	283.49	275.01	178.84	561.81	366.03	415.03	425.06	354.71	382.58	477.88	352.75	161.39	201.13	362.52	339.99	463.18	261.25	265.87	314.15	625.45	255.8	334.39
74.9	202.01	277.84	339.61	296.77	433.02	360.4	411.68	457.75	324.87	289.09	339.54	75.99	262.51	272.31	288.74	413.31	403.07	407.37	313.15	179.62	208.27	255.51	299.16	337.52	281.43	341.59	354.16	250.77	341.65	178.75	512.35	384.72	362.67	493.18	338.61	387.94	300.69	333.45	257.42	231.44	419.11	461.99	547.1	264.07	385.78	325.2	462.18	313.35	426.91
77.87	157.08	243.4	285.22	230.22	318.65	339.4	330.3	324.26	220.3	222.39	343.03	87.42	273.13	247.01	325.85	340.87	428.21	355.15	325.29	197.27	121.55	286.95	385.73	345.75	298.87	277.72	315.97	333.89	391.06	168.2	602.61	392.99	442.26	373.86	319.44	362.47	423.09	429.82	198.43	207.11	304.58	599.41	444.33	303.4	283.33	402.96	550.82	234.34	465.31
80.87	206.43	235.26	292	404.89	398.67	389.6	374.35	383.61	204.6	323.62	336.41	102.84	114.81	274.97	321.9	375.99	307.33	380.51	212.89	286.34	143.07	227.86	375.37	360.95	157.53	343.21	337.66	328.61	427.48	238	603.44	350.41	542.93	356.98	434.46	357.65	442.31	298.97	318.21	166.54	354.56	558.07	452.23	229.23	395.65	339.44	887.97	310.02	539.18
83.87	234.11	173.05	287.03	289.23	369.19	362.61	354.62	302.44	240.18	260.78	347.94	85.04	278.73	297.67	298.76	400.5	324.34	353.62	224.35	225.05	138.94	230.69	310.13	362.2	188.93	231.84	298.78	280.79	493.52	233.21	512.8	293.84	419.77	406.29	519.01	395.77	535.55	327.65	171.24	209.97	424.11	568.93	462.9	216.48	371.67	376.4	749.76	344.24	378
86.87	200.31	223.64	299.26	258.33	381.59	337.83	411.48	278.16	202.36	364.08	296.33	98.48	140.96	229.2	257.13	450.2	384.87	322.88	350.74	232.7	242.54	312.2	168.12	377.12	190.61	232.63	253.87	205.74	318.94	176.35	553.2	377.7	447.57	401.81	363	424.48	510.94	418.91	286.79	223.57	364.8	660.12	522.03	364.74	427.4	388.74	770.69	368.23	401.27
Time (s)	Trace 1	Trace 2	Trace 3	Trace 4	Trace 5	Trace 6	Trace 7	Trace 8	Trace 9	Trace 10	Trace 11	Trace 12	Trace 13	Trace 14	Trace 15	Trace 16	Trace 17	Trace 18	Trace 19	Trace 20	Trace 21	Trace 22	Trace 23	Trace 24	Trace 25	Trace 26	Trace 27	Trace 28	Trace 29	Trace 30	Trace 31	Trace 32	Trace 33	Trace 34	Trace 35	Trace 36	Trace 37	Trace 38	Trace 39	Trace 40	Trace 41	Trace 42	Trace 43	Trace 44	Trace 45	Trace 46	Trace 47	Trace 48	Trace 49
0	1	1	1	1	1	1	1	1	1	1	1	1	1	1	1	1	1	1	1	1	1	1	1	1	1	1	1	1	1	1	1	1	1	1	1	1	1	1	1	1	1	1	1	1	1	1	1	1	1
2.86	0.702444547	1.598316377	0.960314871	1.066466435	0.951360102	1.29719748	0.936254511	0.888914804	0.928486939	0.819260806	1.020774895	0.907245539	0.775447333	0.849274714	0.74301719	1.007437031	1.184534049	1.170817082	0.914593958	1.285217953	0.881836436	1.129164622	0.957014693	1.177794558	0.898756754	1.063252723	1.152882667	0.731124441	0.94280074	0.924886009	1.205049649	0.9813546	1.089589019	0.831616806	1.099796281	0.988306262	0.891638202	1.066452111	1.186642901	0.974246938	1.039666696	0.846193016	0.894372907	1.053621779	1.187525779	0.950702418	1.291884794	0.86941522	0.894280238
5.86	0.886050872	0.895921491	1.186026593	0.959979717	1.089062768	1.309182417	0.951435745	0.967480758	0.974963036	1.091742055	1.205951964	0.985841219	0.920703916	0.832867211	0.612560064	1.20802638	1.15759661	1.054538787	0.852883484	1.029814568	0.922642344	0.980286339	0.854302063	1.179624198	0.843151655	0.811583554	0.743230798	1.208987908	0.848611968	0.924646028	1.384286118	0.875266764	1.120485439	0.879606924	1.003971222	0.890627704	1.000188268	0.893434604	1.072059947	0.874511751	0.890417498	1.143167261	0.944926905	0.983957219	1.118496258	1.142953365	1.005998119	0.938129045	0.649107233
8.86	1.181943609	1.217250383	1.053552492	1.249093108	0.786945964	1.04833804	1.176604425	1.051044547	1.004682109	0.891053893	1.12657784	1.142310193	1.013630993	0.799455569	0.666084231	1.197712762	1.099651743	1.093876054	0.968065908	1.076596776	0.919239016	0.747112082	0.843493925	0.970900009	0.666212034	0.800242788	1.008058574	1.616062078	0.852313387	1.00511959	1.542945918	0.908429743	1.078592438	0.96092856	0.978777173	0.962545428	1.011430569	0.913542739	0.909243025	1.063224098	0.764278274	1.354889717	0.841314349	1.00855615	0.940545637	0.940406697	0.782168906	0.91158441	0.81109654
11.86	0.815969151	1.000900333	1.163512521	0.869251472	0.804998896	1.157107683	0.797936608	0.87908573	1.02986693	0.715727209	1.224754558	0.997110453	0.93716239	0.766043927	0.812241437	0.926120817	1.025343012	1.179117912	1.223891722	1.329616612	0.748289827	0.997725347	1.088019214	1.263061598	1.023186277	0.725457624	1.086940505	1.008949824	0.902282542	0.921966243	0.905721053	0.732870942	1.253451337	0.902384974	0.951597514	1.078493906	1.030526344	1.020056643	1.016041614	0.812148295	1.03554379	1.475276713	1.069120409	1.01234808	1.081933887	1.328917827	0.753331795	0.72982066	0.687904772
14.86	1.389535501	1.383541911	1.070438046	1.15216289	0.899506978	1.216090955	1.033304566	1.068137141	1.18565796	0.911776077	1.291111501	0.802499458	0.87360736	0.710183839	0.783076804	1.194274889	1.504007049	1.181851518	1.060651236	1.292005009	0.724364428	0.784264752	1.134006782	0.921615892	1.262812779	0.810944638	1.140034997	1.186851376	0.792695867	1.060635149	1.142037677	1.319330563	1.149686001	0.806985995	1.270197787	0.905387031	1.001963368	1.045571576	0.86384635	0.729857663	1.12062755	1.201136333	0.998938284	1.219154108	1.069265217	0.943100904	0.688807652	0.830753001	0.825743973
17.87	0.903456327	1.019447195	1.300554695	1.160315169	1.016335942	1.067926714	1.329907422	1.176756739	0.970970922	0.774994201	1.368951613	0.889691541	0.611369007	0.759891114	0.736105044	1.240896653	1.163177107	1.33756709	0.83479796	1.087019755	0.680937957	0.807189688	0.897040124	0.988818866	0.811414783	1.00214037	1.199207957	1.149671522	1.116421962	0.73862091	1.241553136	1.483011344	1.059196057	0.786496649	1.0993579	0.874286138	0.965224174	0.991889804	1.098032083	0.855081099	0.877310997	1.790689572	0.957123023	1.101458435	0.914736904	1.287414202	0.72138915	0.799304308	0.714334712
20.87	0.849577246	1.01359503	1.065910759	1.187619456	0.757143908	1.193098704	1.477953868	0.752973711	0.843863972	0.866542952	1.385869565	0.734956296	0.692564146	0.914531827	0.549220135	1.512804322	1.4094323	1.157149048	0.923342487	1.017654426	0.701085662	0.920208733	0.882558632	1.054337409	0.894874889	1.073571223	1.096288451	1.108778444	0.731153609	1.004399648	1.018056189	0.98340447	1.263282016	0.689699017	0.96585781	0.894484412	1.080390522	1.083599382	0.883198138	0.914366104	0.482054509	1.041915686	0.943674625	0.976033058	0.960373578	1.071685163	1.202853543	1.102814131	0.879915263
23.87	0.654473414	0.915548753	1.400277347	0.968483052	0.747185361	1.449199797	1.043425388	1.362043115	1.064662395	0.8346478	1.300008766	1.377591563	0.75624578	0.875825036	0.651977285	0.935802989	1.27050728	1.056972364	0.987249902	1.024724276	0.710172549	0.743767004	1.094694829	0.867626986	0.926087185	1.160048558	1.033247375	0.944158812	0.763923504	0.854771618	1.168719988	0.857014489	1.325657808	0.982816559	1.311302509	0.947316374	1.407735134	0.926287333	1.157069586	1.21122145	1.10613228	1.120118993	1.120137206	1.131356344	0.984768134	1.056514209	1.068889638	0.894192114	0.646423888
26.86	0.963278735	0.858737733	1.16061669	1.180832391	0.889548431	1.046781085	1.098972227	1.101655949	1.416165599	0.834957087	1.218969144	0.41103807	0.803257934	0.891412164	0.7507516	1.321546341	1.327319263	1.433009968	0.888740683	0.956490122	0.75598135	0.88376968	1.188153433	1.066854471	1.157005718	0.872823691	1.272103518	0.983861754	0.834867366	0.838972882	1.213002195	1.146607885	1.238692069	0.902730096	1.327393692	0.994857722	1.094618219	0.95592173	1.16405369	0.845945051	1.117481121	1.33017983	1.160346283	1.177102577	1.002563196	1.052344602	1.011321893	0.92700938	0.831110663
29.87	0.488803198	1.868191231	1.094991435	1.457073761	0.805440408	1.345788978	1.121057587	0.631826209	1.462296698	0.79111575	1.679523142	0.946326663	1.078367657	0.796174069	0.768276075	1.360731074	1.308941384	1.188518852	1.002589251	1.163050943	0.526358779	0.957138397	1.109423566	0.77968809	1.277291087	1.24623838	1.010499171	0.839522041	0.757507711	0.839012879	1.349607805	1.039958441	1.283128859	0.891413729	1.083240929	0.906301763	1.406578629	1.060556128	0.875013641	0.908109897	0.884905824	1.165143516	0.870035118	1.419105493	1.155883566	1.132625569	0.841032102	0.722293502	0.822858872
32.86	0.796936357	1.282614567	1.324659434	1.0426727	0.756555226	1.164566587	1.378314765	0.897311165	0.939576146	0.81848759	1.269723001	1.280647259	1.546041526	0.819256442	0.685150448	1.200519189	0.814081316	1.067140047	0.832914869	1.108148507	0.633427492	1.03331698	1.216904493	1.066796387	1.154120548	0.826534198	0.948977712	1.04798629	0.947217767	0.8262539	1.189231471	0.934937661	1.358753544	0.946996531	1.228371026	1.019085762	1.171754391	1.04461895	0.863591721	1.126348891	0.759439285	1.524910889	0.944899681	1.268157511	0.954805256	1.079254603	1.120547994	0.804236877	0.878038939
35.86	1.051862596	1.216980283	1.232563831	1.386667707	1.090559003	1.377652256	1.176016005	1.449471896	1.378413011	1.006920281	1.830426017	0.677671025	1.165892978	0.662005444	0.661870134	1.376341823	0.907816893	0.950761743	0.959984308	1.029935765	0.509920702	0.943936488	1.136691156	0.98173264	0.785500708	0.954445261	1.121937742	0.796058269	0.743491672	0.657427406	1.176933272	0.718521847	1.203397016	0.95044775	0.943139328	0.96862716	1.237917216	1.141838311	0.535920847	0.654187355	1.097560976	0.986948249	0.883891868	1.136752552	1.020122562	1.053627558	1.598126031	0.683545747	0.922485625
38.86	0.688895178	1.678085892	1.135002855	1.236260093	0.843680247	1.217539286	1.039581045	1.134841569	1.312814194	1.053429212	1.298825386	0.979484216	1.204253883	0.947384122	0.690854896	1.307163404	1.05660219	1.036370304	1.045272656	1.092594837	0.679134193	0.83676018	0.987461147	1.179624198	0.805329696	0.950164521	1.493507092	1.501237742	0.767995065	0.866690665	1.169610847	1.083455015	0.992527624	0.760993951	0.891281364	0.891023264	1.138834351	0.865447992	0.969771925	0.81386958	0.758983595	1.363090612	1.051806278	1.186485173	0.786930646	0.950542049	1.277883267	0.653180509	0.599273681
41.86	0.815296989	1.352525434	1.01199119	1.414167024	1.192940715	1.244297197	1.06605994	1.074734282	1.488960079	0.979819068	1.514375877	0.76038431	1.299206617	0.794980796	0.713518514	1.55879464	0.740611757	1.02690269	0.805021577	1.035349251	0.668822108	0.9102627	0.691120373	0.988063776	1.167602161	0.878350318	1.389988948	0.797772065	0.768093769	0.711943045	1.19464181	1.151241155	1.104984234	0.876228362	1.170891462	1.138445944	1.09112181	0.870339856	0.966097996	1.061502814	0.627549692	1.418379653	0.887131462	1.019883325	1.107448	0.884117006	1.224397083	0.745616286	1.035387875
44.87	0.946722326	1.476996489	1.455787585	1.896282716	1.071353234	1.182779347	0.999882316	1.265151768	1.418186299	0.821348488	1.603962132	0.876471863	1.010508103	0.729649103	0.805483465	1.148705536	1.055888894	1.533786712	0.651078854	1.341897952	0.480924344	1.093483788	1.031541396	1.030087416	1.289985836	0.759895218	1.450497329	0.878606113	0.733522517	0.863570914	1.133172544	1.255026396	0.99676727	0.971391205	1.458444003	1.206754184	1.145208574	0.934037075	1.099050598	0.784243628	0.750282094	1.474847908	1.114937522	1.308118619	0.989305285	0.911925075	0.998527089	0.792375902	1.078765258
47.86	0.940036084	1.816917259	1.428012073	1.272691813	0.946429885	1.253964806	1.141966107	2.005397661	1.624790537	0.916531354	1.69977209	1.310915264	1.114027684	0.965618824	0.71917157	1.33294745	0.856711283	1.498316498	1.325814045	0.958590878	0.61144199	0.599393426	1.304641142	1.086341591	0.917169386	0.748266939	0.973752072	1.435066172	0.884663788	0.883929286	1.019664081	1.052482309	1.27867723	0.838410259	1.113618195	1.222675468	1.038890831	0.814212152	0.73984213	0.916385303	0.873383387	1.657277624	1.061878964	1.162907146	1.003594367	1.016133171	0.918883427	0.840504091	0.94086553
50.87	1.353521775	0.942603763	1.418712782	1.568514257	1.289092202	1.506227822	1.292758512	0.996434878	1.200394283	0.748434238	1.410369916	1.058152135	1.109680959	0.920460902	0.683351749	1.422086578	0.744094323	1.246891356	0.907767752	1.416797964	0.563965558	0.896793185	1.033801921	0.954346121	0.857997167	1.068491838	0.910066311	1.259021232	0.860925355	0.735981122	0.997044956	1.103897563	0.985426217	0.85361379	1.125145053	0.927488937	0.98620263	0.815499485	0.744934706	0.764713671	0.895777276	1.407418326	1.048212779	1.364997569	1.048317718	1.06129322	0.901314972	0.824822513	0.793120145
53.87	0.699295999	0.913658053	1.11163227	2.01267699	1.03272094	1.491780723	1.681860976	1.161463366	1.526170527	0.829196629	1.581784712	0.857184136	0.971092167	0.939702428	0.458334404	1.725110503	0.992489405	1.152348568	1.268536681	0.87973175	0.480345778	1.008251193	0.957367901	0.794441379	1.090856633	0.745200141	1.103610241	1.0944016	0.6816533	0.718182545	0.953805706	1.044226665	0.955483717	0.808838755	0.914128781	0.933916784	1.051289637	0.829917611	1.034993271	0.826249586	0.972832219	1.366976657	1.207034547	1.158969373	0.955129338	1.114407595	1.102908555	0.755424401	0.653021285
56.87	0.891074398	1.100882326	1.405375642	1.338417131	1.090166548	1.25052502	1.095990899	1.348748875	1.400443568	0.980012371	1.137754208	0.98909196	0.908803174	0.836260581	0.514967752	1.128323862	1.309151177	1.411874521	0.636053354	1.123863774	0.617261682	1.126176353	1.046693981	0.949960793	1.037664586	0.86381497	1.73346841	1.353613253	0.754892042	0.656147508	1.718705864	0.733769516	1.071120061	0.819501208	1.042729312	0.98044451	1.123988058	1.038697219	0.879415081	0.781595498	0.961505078	1.285557312	0.925108213	1.296937287	1.189558659	0.87205722	1.063477134	0.796880791	0.825804499
59.86	0.581030884	1.383181777	1.127253446	1.117174396	1.007971743	1.626584112	1.66848423	1.705694199	1.574420897	0.53375087	1.330250701	0.742252402	0.745611074	0.658351046	0.753295475	1.319090718	1.031762682	1.021968864	1.021027854	0.751545267	0.340877378	0.819856385	1.091021475	1.128626608	1.474479358	0.872344504	1.038036471	1.173997905	0.943392967	0.849692025	1.012797949	1.646411322	1.151461353	0.729079251	1.02101653	1.13701204	1.042414136	0.883547889	0.842930414	0.683647799	0.635752105	2.166054726	0.980045191	1.235342732	1.048229332	1.011129643	1.04330003	0.499900208	0.806819328
62.87	0.686949446	0.849824435	1.229178563	1.356320942	0.925776938	1.085234268	1.229915268	1.450104955	1.48161656	1.233124565	1.925666199	0.425269089	1.129473329	1.010366559	0.729526942	1.146144671	0.962447027	1.144347768	0.881208317	1.137397487	0.271857877	1.053922662	0.996291325	1.102692185	1.182552589	1.135610005	1.527629398	1.31214891	0.991437384	0.553355732	0.984529474	0.775019656	0.817615729	0.797486059	0.92699657	0.954757843	1.118124849	0.931822863	0.864755738	0.89000331	0.683729711	1.239299976	0.931179049	1.313125912	0.990572152	0.880107768	0.931447534	0.759872266	0.695026733
65.87	0.836204762	0.977131539	1.535769639	1.322892694	0.769359072	1.154319647	1.602267378	1.605504281	1.568161656	0.604848063	1.514156732	0.493534638	1.141880486	0.774508707	0.695223167	1.819125798	1.195569169	1.457879121	1.250333464	1.005130691	0.452200252	0.820257794	1.649159367	1.096390091	1.281540156	1.002012587	1.192300608	0.824669142	0.867291795	0.655467563	1.348890772	0.991266989	0.803227431	0.653170581	0.84793316	0.813468813	0.994674699	1.03169413	0.669746462	0.637073817	0.969425397	1.237397154	0.982604198	1.282644628	1.10585705	0.984091346	0.776969353	0.778490577	0.727307576
68.86	0.906251106	0.910506888	1.198874296	2.00553887	1.010571758	1.357085958	1.474070297	1.160197248	1.372991621	0.976842187	1.329856241	0.484577043	1.314821067	0.734347615	0.707094586	1.149091419	1.331305333	1.385105177	1.229933307	0.930392276	0.400809992	0.97221355	1.15972026	1.090494584	1.338089493	0.516723637	1.075428256	0.8575169	0.780185071	0.493480522	1.398605045	0.964057059	1.142982061	0.685230596	1.072693984	1.127963608	1.176353514	0.926184346	0.95129315	0.620489904	1.024824234	1.018197411	1.129229848	0.943898882	0.893877792	1.254346013	1.190804067	0.752202549	1.048844951
71.87	0.835001946	0.911182137	1.218941186	1.025392987	1.142264956	1.204431892	1.513651342	1.605970746	1.582799409	1.198909766	1.666462132	1.013942065	1.2638842	1.256106201	0.68016548	1.018136533	1.48134939	1.535253525	1.304511573	1.132226397	0.482796175	1.014450738	1.391636055	1.104173322	1.632639144	0.871194454	1.44635292	1.34956679	0.678618137	0.715302776	1.220715729	1.027827699	1.099737672	0.772092347	0.914696098	0.945833024	1.285280116	0.908213182	0.587064858	0.665772923	0.786650464	0.91118377	1.260937032	1.270053476	0.783306818	1.007601514	1.109918191	0.729335956	0.67464945
74.9	0.714649591	1.250742775	1.385145607	1.157584741	1.06213054	1.30494605	1.61493802	1.525172425	1.601133563	1.117644785	1.488166199	0.548941703	1.107824105	1.015437968	0.741937971	1.449905283	1.691226451	1.358035804	1.228520989	0.725649416	0.708811217	1.139601267	1.056654422	0.980222461	1.476315375	1.091237262	1.630871247	1.193801771	0.84305984	0.714942805	1.113247724	1.080310008	0.960995257	0.895827657	0.873178782	0.959084279	0.808719507	0.858522142	0.936379179	0.766103939	0.909447965	1.238147563	1.489396456	1.283762761	1.136585941	1.043043171	0.820180653	0.893422291	0.861313427
77.87	0.555700994	1.095705411	1.16330859	0.897998986	0.781598764	1.228908683	1.295700612	1.080398494	1.08575653	0.859777314	1.503462482	0.631510511	1.152641796	0.921094828	0.837294756	1.195783344	1.796710444	1.183951729	1.276147509	0.796953905	0.413674574	1.279826948	1.362425827	1.004123951	1.5678015	0.88719931	1.455010131	1.589498239	0.964984577	0.67274618	1.309367056	1.103532517	1.171891147	0.679091058	0.82374481	0.896116097	1.137919905	1.106642636	0.721799862	0.685567693	0.660923531	1.606437435	1.209620777	1.474963539	0.83474751	1.292449804	0.977480435	0.668149289	0.938787451
80.87	0.730286199	1.059061853	1.190961742	1.579318953	0.977875346	1.410674198	1.468499922	1.278146137	1.008378512	1.251140493	1.474447756	0.74290255	0.484512154	1.02535705	0.82714495	1.318985477	1.289514539	1.268493516	0.835190271	1.156789076	0.486914202	1.016279381	1.325833569	1.04826765	0.82636521	1.096412484	1.554890403	1.564362563	1.054855028	0.951923846	1.311170502	0.983966079	1.438644373	0.648429695	1.120348642	0.884199857	1.189612974	0.769747683	1.157506093	0.551274412	0.769377658	1.495644949	1.231127324	1.114389888	1.165664958	1.088716403	1.575783926	0.883927808	1.087824069
83.87	0.828209573	0.779013235	1.170690921	1.128174123	0.905565503	1.312948077	1.391103091	1.007696665	1.18373583	1.008196088	1.524982468	0.614317706	1.176274477	1.110004848	0.767685073	1.404967375	1.360886166	1.178851218	0.880149078	0.909182725	0.472858456	1.028901476	1.095401243	1.051897889	0.991082201	0.740631888	1.375851906	1.33671332	1.217816163	0.932765379	1.114225496	0.82511513	1.112297623	0.737997929	1.33837902	0.978441989	1.440386219	0.843589083	0.622894766	0.695034757	0.920297717	1.524750087	1.260174775	1.052406417	1.095015026	1.207261531	1.330517648	0.981495737	0.762634924
86.87	0.708635511	1.006752498	1.220572641	1.0076452	0.93598077	1.223223984	1.61415346	0.926798387	0.99733859	1.407562051	1.298781557	0.711406487	0.594868332	0.854681732	0.660713827	1.579316635	1.614861746	1.076374304	1.375990585	0.94008807	0.825443284	1.392444583	0.593811811	1.095228415	0.999895085	0.743155608	1.169045865	0.979434447	0.787020358	0.705343573	1.202007692	1.060597551	1.185961472	0.729860316	0.936073648	1.049420258	1.374196498	1.078553038	1.043214143	0.740052963	0.791597952	1.769142122	1.421147197	1.773164803	1.259206882	1.246840721	1.367659846	1.049895931	0.809583375
[truncated: 29 more columns]
