# Supplementary material for: Optogenetics reveals Cdc42 local activation by scaffold-mediated positive feedback and Ras GTPase
Source: PLoS Biol. 2020 Jan 24;18(1):e3000600. doi: 10.1371/journal.pbio.3000600 (PMC7002011; doi:10.1371/journal.pbio.3000600)
Supplement: S4 Data — (ZIP) [file pbio.3000600.s020.zip › S4_Data/Panel_4B/Graph_Scd1-3GFP_DeltaScd2_TipSignal_Normalized/TipSignal_Normalized_Scd1-3GFP_DeltaScd2_Opto_YSM3589.csv]

Strain =	YSM3589
Graph_Scd1-3GFP_DeltaScd2_TipSignal_Normalized_Opto
Time (s)	Mean Ratio	Mean+Std	Mean-Std		Mean Ratio = mean normalized fluorescence intensity (Values were normalized to the initial fluorescence values per trace)
0	1	1	1		Std = standard deviation
2.86	1	1.17	0.84		Mean+Std = mean normalized fluorescence intensity + standard deviation
5.86	1	1.17	0.82		Mean-Std = mean normalized fluorescence intensity - standard deviation
8.86	0.98	1.17	0.79
11.86	0.98	1.18	0.77
14.86	1.01	1.24	0.78
17.87	1.01	1.24	0.77
20.87	1	1.22	0.79
23.87	1.02	1.27	0.78
26.86	1.04	1.28	0.8
29.87	1.05	1.32	0.78
32.86	1.05	1.28	0.82
35.86	1.04	1.3	0.77
38.86	1.03	1.28	0.78
41.86	1.06	1.3	0.82
44.87	1.11	1.38	0.83
47.86	1.09	1.39	0.79
50.87	1.06	1.33	0.79
53.87	1.03	1.31	0.75
56.87	1.05	1.31	0.8
59.86	1.03	1.37	0.7
62.87	1.04	1.34	0.74
65.87	1.05	1.37	0.73
68.86	1.06	1.37	0.75
71.87	1.08	1.38	0.78
74.9	1.09	1.36	0.81
77.87	1.08	1.36	0.8
80.87	1.09	1.39	0.79
83.87	1.06	1.33	0.78
86.87	1.11	1.42	0.8
