# Supplementary material for: Optogenetics reveals Cdc42 local activation by scaffold-mediated positive feedback and Ras GTPase
Source: PLoS Biol. 2020 Jan 24;18(1):e3000600. doi: 10.1371/journal.pbio.3000600 (PMC7002011; doi:10.1371/journal.pbio.3000600)
Supplement: S4 Data — (ZIP) [file pbio.3000600.s020.zip › S4_Data/Panel_4B/Graph_Scd1-3GFP_DeltaScd2_TipSignal_Normalized/TipSignal_Normalized_Scd1-3GFP_DeltaScd2_OptoQ61L_YSM3590.csv]

Strain =	YSM3590
Graph_Scd1-3GFP_DeltaScd2_TipSignal_Normalized_OptoQ61L
Time (s)	Mean Ratio	Mean+Std	Mean-Std		Mean Ratio = mean normalized fluorescence intensity (Values were normalized to the initial fluorescence values per trace)
0	1	1	1		Std = standard deviation
2.86	1.03	1.28	0.78		Mean+Std = mean normalized fluorescence intensity + standard deviation
5.86	1.04	1.28	0.8		Mean-Std = mean normalized fluorescence intensity - standard deviation
8.86	0.99	1.21	0.78
11.86	1	1.21	0.8
14.86	1.02	1.28	0.76
17.87	1.04	1.32	0.75
20.87	1.02	1.32	0.72
23.87	1.05	1.32	0.78
26.86	1.07	1.35	0.79
29.87	1.02	1.31	0.74
32.86	1.1	1.45	0.76
35.86	1.05	1.3	0.8
38.86	1.06	1.35	0.77
41.86	1.04	1.38	0.7
44.87	1.04	1.32	0.75
47.86	1.05	1.36	0.74
50.87	1.02	1.28	0.76
53.87	1.02	1.34	0.71
56.87	1.03	1.34	0.73
59.86	1.04	1.39	0.69
62.87	1.06	1.38	0.74
65.87	1.05	1.36	0.73
68.86	1.05	1.32	0.78
71.87	1.04	1.38	0.7
74.9	1.04	1.33	0.74
77.87	1.03	1.33	0.72
80.87	1.03	1.35	0.7
83.87	1.07	1.38	0.75
86.87	1.05	1.4	0.7
