# Supplementary material for: Optogenetics reveals Cdc42 local activation by scaffold-mediated positive feedback and Ras GTPase
Source: PLoS Biol. 2020 Jan 24;18(1):e3000600. doi: 10.1371/journal.pbio.3000600 (PMC7002011; doi:10.1371/journal.pbio.3000600)
Supplement: S4 Data — (ZIP) [file pbio.3000600.s020.zip › S4_Data/Panel_4B/Graph_Scd1-3GFP_DeltaScd2_TipSignal_Normalized/TipSignal_SingleTraces_Scd1-3GFP_DeltaScd2_OptoQ61L_YSM3590.csv]

Strain =	YSM3590
Graph_Scd1-3GFP_DeltaScd2_TipSignal_SingleTraces_OptoQ61L
Time (s)	Trace 1	Trace 2	Trace 3	Trace 4	Trace 5	Trace 6	Trace 7	Trace 8	Trace 9	Trace 10	Trace 11	Trace 12	Trace 13	Trace 14	Trace 15	Trace 16	Trace 17	Trace 18	Trace 19	Trace 20	Trace 21	Trace 22	Trace 23	Trace 24	Trace 25	Trace 26	Trace 27	Trace 28	Trace 29	Trace 30	Trace 31	Trace 32	Trace 33	Trace 34	Trace 35	Trace 36	Trace 37	Trace 38	Trace 39	Trace 40	Trace 41	Trace 42	Trace 43	Trace 44	Trace 45	Trace 46	Trace 47	Trace 48	Trace 49
0	252.29	274.5	363.99	262.04	301.79	130.35	396.72	346.71	340.2	385.32	510.57	584.93	425.05	330.57	322.36	281.22	468.26	326.54	327.96	337.45	176.42	283.69	270.21	372.37	430.42	300.54	343.53	401.3	310	393.75	293.19	358.29	329.62	481.12	331.9	381.68	390.62	406.15	342.64	301.57	334.72	289.62	327.25	393.15	285.52	474.1	366.87	163.87	282.55
2.86	231.2	451.01	360.49	382.83	304.08	119.58	390.98	415.02	568.94	334.78	425.6	380.88	294.45	257.6	357.54	322.52	348.78	334.62	298.88	335.16	220.57	393.51	354.27	282.07	311.46	261.31	231.6	398.5	254.18	451.67	221.82	339.24	258.5	505.86	264.91	335.57	353.33	418.49	358.93	348.18	293.87	258.12	301.23	294.27	280.71	363.75	431.65	193.49	322.55
5.86	278.43	273.77	365.88	284.8	343.87	150.75	342.91	535.58	514.23	407	476.68	531.37	394.98	277.49	472.14	243.46	311.56	256.69	294.62	305.15	209.56	272.68	522.32	342.7	294.8	272.59	351.81	380.66	197.28	432.73	338.63	417.19	289.44	514.92	303.61	351.49	326.95	579.58	405.68	362.78	333.01	270.07	328.52	350.85	253.5	337.86	431.81	166.07	325.27
8.86	225.43	401.59	456.74	260.87	303.59	132.28	286.99	371.31	576.57	394.81	462.99	523.64	432.59	326.39	391.31	253.41	323.88	168.29	292.06	361.37	199.67	258.66	332.03	347.19	236.96	266.44	263.8	380.1	285.99	371.62	339.93	427.41	372.07	494.6	389	338.95	391.67	412.24	401.71	311.38	285.55	320.99	376.6	305.34	281.1	359.31	372.9	168.82	278.33
11.86	335.47	211.37	382.2	289.49	333.44	140.99	348.64	423.09	407.6	398.8	404.79	620.59	367.64	264.22	365.17	252.63	382.21	295.77	343.02	381.32	220.85	334.37	436.39	387.95	434.52	234.04	383.47	365.16	297.26	366.73	278.75	347.83	243.84	454.47	335.45	311.48	340.9	441.93	399.7	302.46	365.03	328.67	360.64	325.1	328.61	350.9	394.61	198.56	395.06
14.86	360.9	353.29	481.53	338.74	285.12	133.2	347.46	355.91	515.29	401.74	423.61	474.56	404.88	198.31	243.61	270.79	359.81	415.3	333.62	349.75	204.84	337.2	475.75	384.42	240.39	287.74	301.65	383.25	321.07	383.8	264.11	318.94	365.86	446.53	343.44	330.11	398.24	421.81	424.53	236.25	524.02	311.87	336.97	340.66	382.42	277.42	427.56	247.02	333.48
17.87	309.69	295.36	248.85	245.85	295.32	189.29	385.67	353.19	438.77	327.25	401.03	476.68	290.72	271.45	338.86	226.08	438.39	179.88	363.37	472.21	222.18	369.95	473.84	470.07	315.06	260.67	300.6	328.09	249.44	288.43	378.65	348.25	329.54	477.63	360.79	376.35	501.51	511.97	367.28	419.47	374.37	409.44	301.04	325.95	330.45	392.01	348.9	182.58	410.44
20.87	234.15	297	337.65	353.5	352.51	201.45	345.6	411.86	416.55	263.54	325.42	426.3	420.82	259.04	334.29	328.82	322.4	169.38	346.89	363.17	176.65	281.95	353.47	414.8	374.72	286.15	308.27	330.38	290.7	349.55	279.51	477.82	316.95	432.51	358.7	396.51	386.38	419.67	310.5	274.15	512.06	445.57	320.93	342.88	423.1	339.19	423.49	258.83	305.3
23.87	350.7	336.92	296.49	324.2	273.58	254.8	376.14	340.48	429.79	347.1	420.52	598.03	368.56	318.08	277.91	271.41	335.22	192.3	340.28	407.44	240.91	378.89	415.55	444.15	297.99	303.56	347.7	313.92	238.31	393.67	192.1	467.82	444	447.43	312.97	421.78	364.91	514.48	414.47	362.03	294.54	455.62	309.86	338.57	469.63	411.23	378.5	242.18	338.31
26.86	382.71	298.17	443.55	410.48	303.68	195.28	370.31	254.98	548.53	507.86	281.27	401.01	378	229.92	267.24	247.38	370.88	372.02	389.6	479.99	223.81	375.81	408.04	319.71	331.61	305.41	323.63	371	257.29	375.28	282.06	530.77	386.25	376.45	392.56	296.21	343.72	428.04	242.04	316.5	302.03	370.7	329.38	293.33	555.25	430.2	425.89	269.17	343.57
29.87	169.73	228.17	309.36	317.39	362.8	198.87	401.48	452.36	508.96	336.05	354.54	501.85	308.35	265.71	241.78	255.65	447.22	188.86	335.83	491.45	210.41	270.88	591.9	395.68	278.76	308.73	347.16	295.83	238.3	320.75	229.48	545.15	391.53	454.05	436.88	336.4	310.44	419.68	280.19	293.49	359.81	317.66	318.4	262.27	381.86	443.98	383.99	231.15	308.64
32.86	290.08	496.06	279.85	388.53	348.24	305.84	374.42	456.88	576.93	439.81	420.34	400.18	347.75	338.76	322.26	320.07	336.61	288.27	360.93	425.03	246.85	419.37	531.61	581.01	328.52	355.59	288.02	532.91	352.4	360.71	285.94	507.97	441.83	410.64	410.57	316.97	452.78	491.43	255.52	317.18	329.32	348.91	259.11	276.84	319.39	399.93	365.12	265.06	415.67
35.86	192.28	286.26	383.26	340.27	407.46	245.83	467.28	502.28	567.56	335.3	469.86	466.81	325.1	301.71	293.88	331.17	364.57	250.88	327.72	365.8	205.85	415.67	291.29	403.04	290.64	344.54	422.11	401.94	246.76	343.47	330.88	423.95	395.81	464.14	332.55	348.85	467.83	408.61	294.84	379.54	315.51	392.9	308.4	287.52	350.54	400.01	430.81	220.2	309.48
38.86	359.73	360.22	388	306.48	425.11	215.54	361.19	384.18	413.35	352.02	306.75	521.27	314.96	285.63	387.44	374.13	382.14	244.3	242.87	414.78	200.77	269.96	539.54	428.25	253.38	382.84	296.17	341.01	307.46	342.13	294.93	393.56	433.68	392.96	386.9	399.17	395.48	528.18	287.31	254.61	406.36	334.94	236.86	342.3	414.28	373.15	458.11	216.6	439
41.86	422.2	220.13	379.32	258.12	354.24	300.66	360.01	513.07	438.49	468.38	385.54	399.11	307.65	278.58	272.32	420.29	433.3	200.02	299.39	372.6	226.29	333.16	528.47	338.9	306.17	359.78	317.53	312.81	332.51	220.72	192.16	475.39	399.9	357.33	363.19	355.88	461.96	484.77	411.13	269.61	378.1	274.8	290.66	277.18	331.75	394.81	529.27	281.38	350.18
44.87	274.53	178.76	376.19	326.42	307.9	198.77	364.46	511.15	402.82	352.48	408.58	523.34	379.51	247.92	219.31	344.9	483.34	203.66	271.96	638.65	207.51	366.09	436.74	425.29	224	338.81	233.43	396.69	394.87	243.92	222.31	353.91	350.62	412.06	346.9	385.11	395.24	500.46	364.1	294.64	313.26	279.66	359.85	285.35	435.87	427.23	542.71	233.07	368.16
47.86	326.92	283.38	451.64	351.56	245.78	219.18	361.51	379.1	344.96	490.99	382.95	435.85	306.84	300.68	318.55	492.83	321.71	217.52	320.2	453.05	210.42	292.87	465.62	499.89	242.53	361.75	319.23	372.4	266.3	287.64	388.18	384.2	298.62	343.73	364.83	370.12	410.17	530.24	261.05	251.36	364.73	441.83	371.83	312.24	331.93	422.05	498.84	299.01	306.82
50.87	273.66	334.24	343.52	344.54	238.28	137.46	358.76	398.57	481.73	396.13	448.54	353	327.25	314.05	203.05	316.58	405.06	286.13	382.6	459.7	262.01	296.15	394.5	437.59	417.17	423.61	250.37	247.19	302.07	251.92	299.17	386.18	262.24	445.54	287.82	348.68	335.27	467.76	307.71	246.33	366.85	365.87	284.96	277.36	361.58	441.42	468.45	228.5	429.3
53.87	458.03	381.07	335.24	381.89	361.02	165.85	306.25	297.79	366.74	519.63	303.33	500.12	296.44	209.5	231.78	283.88	546.89	240.28	337.09	421.17	227.92	334.09	462.87	395.75	329.22	315.31	370.48	305.58	230.38	212.72	212.04	297.45	259.88	433.83	470.22	438.09	374.41	490.06	453.68	270.27	337.82	449.17	336.38	384.7	337.03	345.1	334.48	216.1	385.48
56.87	321.55	272.96	296.63	244.37	271.56	245.38	511.66	199.78	420.49	398.75	387.26	563.07	379.54	285.37	275.94	240.8	457.35	264.57	294.95	490.16	255.44	295.26	463.78	401.94	252.13	425.22	314.08	321.79	323.31	275.87	230.81	332.44	293.1	352.88	358.35	367.8	507.78	413.19	263.25	302.87	321.75	384.94	297.06	318.5	425.37	372.84	408.27	224.71	373.46
59.86	220.45	680.12	377.85	282.29	261.25	159.1	271.72	472.53	418.21	374.76	424.37	415.47	315.66	230.41	378.78	260.04	411.86	213.58	318.69	524.29	261.02	295.08	402.47	370.02	274.45	443.64	278.07	311.77	330.99	221.78	332.3	372.87	474.58	296.7	393.99	283.72	415.87	434.28	318.03	283.38	449.37	329.86	262.66	397.39	443.36	298.44	447.67	228.76	350.41
62.87	157.8	505.63	484.7	290.32	262.02	198.07	277.88	473.87	374.42	538.26	281.36	414.76	351.7	360.31	301.83	257.4	351.28	172.33	316.58	354.76	222.33	362.84	487.98	411.9	324.51	487.31	378.07	276.08	423	332.32	311.73	320.06	303.87	410.75	426.34	348.59	374	431.78	283.07	254.74	380.77	334.15	328.51	363.5	379.1	340.75	409.97	289.2	441.02
65.87	287.3	370.12	380.45	263.75	297.76	304.37	318.36	268.33	395.17	307.24	524.61	497.91	405.09	314.42	278.82	410.06	447.12	174.05	366.92	496.82	259.76	360.57	489.63	473.88	303.97	512.69	361.83	290.89	251.54	236.93	260.73	351.02	292.49	491.15	297.67	329.97	475.35	613.23	278.07	295.96	460	335.82	276.98	360.19	348.73	349.38	465.43	253.06	359
68.86	374.58	307.82	340.78	306.24	378.98	196.72	362.7	552.39	418.8	313.59	406.24	411.95	298.09	302.36	308.37	418.05	361.3	156.11	301.65	488.13	287.24	326.3	335.59	438.85	261.05	479.73	328.1	316.28	273.19	376.51	401.88	405.4	319.89	435.27	372.33	312.7	395.68	411.24	331.99	370.39	394.88	356.74	289.45	303.19	324.7	317.55	438.67	153.77	321.51
71.87	317.45	378.86	203.88	393.73	231.03	301.57	301.63	455.8	303.82	482.17	414.82	454.5	426.58	257.43	258.88	459.52	457.66	184.18	350.69	556.37	284.77	210.33	341.74	393.55	310.8	482.7	388.27	245.1	237.27	253.43	259.57	307.12	238.03	314.74	314.29	367.97	363.79	530.02	263.32	368.35	418.04	357.27	293.7	515.13	437.45	346.64	349.49	296.2	219.39
74.9	239.01	505.94	362.71	281.79	302.2	276.37	402.65	354.94	414.24	400.91	374.79	625.87	417.58	397.13	253.48	215.56	357.45	176.69	377.18	502.48	233.51	249.3	500.52	449.31	328.33	434.9	404.71	229.78	258.49	261.88	269.94	308.41	285.1	429.52	366.51	383.75	347.39	501.7	288.53	389.07	392.63	324.1	399.9	370.07	340.1	428.25	324.38	156.6	245.25
77.87	260.04	543.37	343.69	304.72	273.79	208.61	384.34	324.55	421.87	488.14	294.37	368.97	371.89	172.57	234.5	299.66	280.25	105.75	337.42	519.82	243.09	368.55	425.34	334.28	282.13	506.97	412.51	440.1	327.73	274.34	240.76	418.15	271.93	448.94	402.27	423.24	384.12	448.68	252.93	332.3	234.43	327.49	293.65	331.26	365.92	257.37	437.72	227.96	421.16
80.87	178.3	395.33	263.3	307.7	331.24	126.92	501.88	320.71	427.76	440.3	352.79	352.21	357.41	260.01	292.95	266.58	399.62	202.79	344.95	524.24	282.79	233.31	348	368.24	356.7	349.96	379.87	312.7	295.86	210.34	309.71	319.88	326.25	378.17	356.28	379.91	404.42	452.94	197.01	251.82	367.49	323.02	322.66	423.43	446.1	291.07	568.17	175.12	344.65
83.87	384.92	296.84	311.85	231.58	332.91	174.82	448.11	393.45	352.19	571.59	330.81	475	356.07	195.47	307.26	300.18	445.87	297.29	431.43	537.37	284.83	408.52	494.15	427.51	416.53	340.68	309.03	261.97	197.89	328.44	339.39	283.51	338.06	359.22	285.39	423.07	411.3	299.94	337.73	281.77	232.31	322.31	291.66	316.46	309.25	280.35	468.9	241.93	269.25
86.87	342.06	215.33	253.88	193.49	367.99	112.52	508.81	477.83	493.12	440.7	345.57	386.7	394.21	237.13	275.43	303.83	360.08	169.4	354.08	719.34	191.53	350.04	436.36	425.93	384.05	378.47	241.44	408.09	182.68	241.36	175.97	299.52	219.55	308.47	242.85	509.49	473.65	455.7	279.39	406.78	421.35	432.59	356.42	452.05	442.96	423	501.85	212.11	356.74
Time (s)	Trace 1	Trace 2	Trace 3	Trace 4	Trace 5	Trace 6	Trace 7	Trace 8	Trace 9	Trace 10	Trace 11	Trace 12	Trace 13	Trace 14	Trace 15	Trace 16	Trace 17	Trace 18	Trace 19	Trace 20	Trace 21	Trace 22	Trace 23	Trace 24	Trace 25	Trace 26	Trace 27	Trace 28	Trace 29	Trace 30	Trace 31	Trace 32	Trace 33	Trace 34	Trace 35	Trace 36	Trace 37	Trace 38	Trace 39	Trace 40	Trace 41	Trace 42	Trace 43	Trace 44	Trace 45	Trace 46	Trace 47	Trace 48	Trace 49
0	1	1	1	1	1	1	1	1	1	1	1	1	1	1	1	1	1	1	1	1	1	1	1	1	1	1	1	1	1	1	1	1	1	1	1	1	1	1	1	1	1	1	1	1	1	1	1	1	1
2.86	0.916405724	1.643023679	0.990384351	1.460960159	1.007588058	0.917376295	0.985531357	1.197023449	1.672369195	0.868836292	0.833578158	0.651154839	0.69274203	0.779260066	1.109132647	1.14686011	0.744842609	1.024744289	0.91133065	0.993213809	1.250255073	1.387112693	1.311091373	0.757499261	0.723618791	0.86946829	0.674176928	0.993022676	0.819935484	1.147098413	0.756574235	0.94683078	0.784236393	1.051421683	0.798162097	0.879191993	0.904536378	1.030382863	1.04754261	1.154557814	0.877957696	0.891236793	0.920488923	0.748492942	0.983153544	0.767243198	1.176574809	1.180753036	1.141567864
5.86	1.103610924	0.997340619	1.00519245	1.086856968	1.139434706	1.156501726	0.864362775	1.544749214	1.511552028	1.056264923	0.933623205	0.908433488	0.929255382	0.839428865	1.464635811	0.8657279	0.665356853	0.786090525	0.898341261	0.904282116	1.187847183	0.961190031	1.933015062	0.920321186	0.684912411	0.907000732	1.024102698	0.948567157	0.636387097	1.098996825	1.154984822	1.164391973	0.878102057	1.070252744	0.914763483	0.920902327	0.837002714	1.427009725	1.183983189	1.202971118	0.994891252	0.932497756	1.003880825	0.892407478	0.887853741	0.712634465	1.17701093	1.013425276	1.151194479
8.86	0.893535217	1.46298725	1.254814693	0.995535033	1.005964412	1.014806291	0.723406937	1.070952669	1.694797178	1.02462888	0.906810036	0.895218231	1.01773909	0.987355174	1.213891302	0.901109452	0.691667023	0.515373308	0.890535431	1.070884575	1.131787779	0.91176989	1.228785019	0.932379085	0.550532038	0.886537566	0.767909644	0.947171692	0.922548387	0.943796825	1.159418807	1.192916353	1.128784661	1.028017958	1.172039771	0.888047579	1.002688034	1.01499446	1.172396685	1.032529761	0.853101099	1.108314343	1.150802139	0.776650134	0.984519473	0.757878085	1.01643634	1.030206871	0.98506459
11.86	1.329699948	0.770018215	1.050028847	1.104754999	1.10487425	1.08162639	0.878806211	1.220299386	1.198118754	1.034983909	0.79281979	1.06096456	0.864933537	0.799286082	1.132801836	0.898335822	0.816234571	0.905769584	1.045920234	1.130004445	1.251842195	1.178645705	1.615003146	1.041840105	1.00952558	0.778731616	1.1162635	0.909942686	0.958903226	0.931377778	0.950748661	0.970805772	0.739760937	0.944608414	1.010695993	0.816076294	0.872715171	1.088095531	1.166530469	1.002951222	1.090553298	1.134831849	1.102032086	0.826910848	1.150917624	0.740139211	1.075612615	1.211692195	1.39819501
14.86	1.430496651	1.287030965	1.322920959	1.292703404	0.944762915	1.021864212	0.875831821	1.026535145	1.514667842	1.042613931	0.829680553	0.811310755	0.952546759	0.599903198	0.755707904	0.962911599	0.768397899	1.271819685	1.017258202	1.036449844	1.161092847	1.188621382	1.760667629	1.032360287	0.558500999	0.957409995	0.87808925	0.955021181	1.035709677	0.974730159	0.900815171	0.890172765	1.109944785	0.928105254	1.034769509	0.864886816	1.01950745	1.038557183	1.238997198	0.783400206	1.565547323	1.076824805	1.029702063	0.866488618	1.339380779	0.585150812	1.165426445	1.507414414	1.180251283
17.87	1.227515954	1.075992714	0.683672628	0.93821554	0.978561251	1.452167242	0.972146602	1.018689971	1.289741329	0.849294093	0.785455471	0.81493512	0.683966592	0.821157395	1.051185011	0.803925752	0.936210652	0.550866663	1.107970484	1.399348052	1.259381023	1.304064296	1.753599053	1.262373446	0.731982715	0.86733879	0.875032748	0.817567904	0.804645161	0.732520635	1.291483338	0.971978007	0.999757296	0.992746092	1.08704429	0.986035422	1.283882034	1.260544134	1.071912211	1.390954007	1.118457218	1.413714522	0.919908327	0.829072873	1.157362006	0.826850875	0.951018072	1.114175871	1.452627853
20.87	0.928098617	1.081967213	0.927635375	1.349030682	1.168063885	1.545454545	0.871143376	1.187909204	1.224426808	0.683951002	0.637366081	0.728805156	0.99004823	0.783616178	1.037008314	1.169262499	0.688506385	0.518711337	1.057720454	1.076218699	1.001303707	0.993866544	1.308130713	1.113945807	0.870591515	0.952119518	0.897359765	0.823274358	0.937741935	0.887746032	0.953340837	1.333612437	0.961561798	0.898964915	1.080747213	1.038854538	0.989145461	1.033288194	0.906198926	0.909075836	1.529815966	1.538464194	0.980687548	0.872135317	1.481857663	0.715439781	1.154332597	1.579483737	1.080516723
23.87	1.390066986	1.227395264	0.814555345	1.237215692	0.906524404	1.954737246	0.948124622	0.982031092	1.263345091	0.900809717	0.823628494	1.022395842	0.867097988	0.962216777	0.862110684	0.965116279	0.715884338	0.588901819	1.037565557	1.207408505	1.365548124	1.335577567	1.537877947	1.19276526	0.692323777	1.010048579	1.012138678	0.782257663	0.768741935	0.999796825	0.655206521	1.305702085	1.347005643	0.92997589	0.942964748	1.105061832	0.934181558	1.266724117	1.209636937	1.200484133	0.879959369	1.573164837	0.946860199	0.86117258	1.64482348	0.867390846	1.031700602	1.477878806	1.197345603
26.86	1.516944786	1.086229508	1.218577433	1.5664784	1.006262633	1.498120445	0.933429119	0.735427302	1.612375073	1.318021385	0.550894099	0.685569213	0.88930714	0.69552591	0.829011044	0.879667164	0.792038611	1.139278496	1.18794975	1.422403319	1.268620338	1.324720646	1.510084749	0.858581518	0.77043353	1.016204166	0.942072017	0.92449539	0.829967742	0.953092063	0.962038269	1.48139775	1.171803895	0.782445128	1.182765893	0.776068958	0.879934463	1.053896344	0.706397385	1.049507577	0.902336281	1.279953042	1.006508785	0.746101997	1.944697394	0.907403501	1.160874424	1.642582535	1.215961777
29.87	0.672757541	0.831220401	0.849913459	1.211227294	1.202160443	1.52566168	1.011998387	1.304721525	1.496061141	0.872132254	0.694400376	0.85796591	0.725444065	0.803793448	0.750031021	0.909074746	0.955067697	0.578367122	1.023996829	1.456363906	1.192665231	0.954845077	2.190518486	1.062599028	0.647646485	1.027250948	1.010566763	0.737179168	0.768709677	0.814603175	0.782700638	1.521532837	1.187822341	0.943735451	1.31630009	0.88136659	0.794736573	1.033312815	0.817738735	0.973206884	1.074958174	1.096816518	0.972956455	0.667099072	1.337419445	0.936469099	1.046665031	1.410569354	1.092337639
32.86	1.149787942	1.807140255	0.768839803	1.482712563	1.153914974	2.346298427	0.94378907	1.317758357	1.695855379	1.141414928	0.823275946	0.68415024	0.818139042	1.024775388	0.999689788	1.138148069	0.718852774	0.882801494	1.100530553	1.259534746	1.399217776	1.478268533	1.967395729	1.560302925	0.763254496	1.183170293	0.838412948	1.327959133	1.136774194	0.916088889	0.975272008	1.417762148	1.340422304	0.85350848	1.237029226	0.830460071	1.159131637	1.209971685	0.745738968	1.051762443	0.983867113	1.204716525	0.791779985	0.704158718	1.118625665	0.843556212	0.995229918	1.617501678	1.471137852
35.86	0.762138809	1.04284153	1.052941015	1.298542207	1.35014414	1.885922516	1.177858439	1.448703527	1.668312757	0.87018582	0.920265586	0.798061306	0.764851194	0.912696252	0.91165157	1.177618946	0.778563191	0.768297911	0.999268203	1.084012446	1.166817821	1.465226127	1.078013397	1.082364315	0.675247433	1.146403141	1.228742759	1.001594817	0.796	0.872304762	1.128551451	1.183259371	1.20080699	0.96470735	1.001958421	0.913985538	1.19766013	1.006056876	0.86049498	1.258546938	0.942608748	1.356605207	0.942398778	0.731323922	1.227724853	0.843724953	1.174285169	1.343748093	1.095310565
38.86	1.42585913	1.312276867	1.065963351	1.169592429	1.408628517	1.65354814	0.910440613	1.108073029	1.215020576	0.913578325	0.600799107	0.891166464	0.740995177	0.864052999	1.20188609	1.330381907	0.816085081	0.748147241	0.740547628	1.229159876	1.1380229	0.951602101	1.996743274	1.150065795	0.588680823	1.273840421	0.862137222	0.849763269	0.991806452	0.868901587	1.005934718	1.098439811	1.315696863	0.816760891	1.165712564	1.045823727	1.012441759	1.300455497	0.838518562	0.844281593	1.214029637	1.156480906	0.723789152	0.870660053	1.450966657	0.787070238	1.248698449	1.321779459	1.553707308
41.86	1.673471006	0.801930783	1.042116542	0.985040452	1.173796348	2.306559264	0.907466223	1.479824637	1.288918283	1.215561092	0.75511683	0.682320961	0.7237972	0.8427262	0.844769823	1.49452386	0.925340623	0.612543639	0.912885718	1.10416358	1.282677701	1.174380486	1.955775138	0.910116282	0.71132847	1.197111865	0.924315198	0.779491652	1.072612903	0.56055873	0.655411167	1.326830221	1.213215218	0.742704523	1.094275384	0.932404108	1.182632738	1.193573803	1.199889096	0.894021289	1.12960086	0.948829501	0.888189458	0.705023528	1.161915102	0.832756802	1.442663614	1.717092817	1.239355866
44.87	1.088152523	0.651220401	1.033517404	1.245687681	1.020245866	1.524894515	0.918683202	1.474286868	1.184068195	0.914772137	0.800242866	0.894705349	0.892859664	0.749977312	0.680326343	1.226441932	1.032204331	0.623690819	0.829247469	1.892576678	1.176227185	1.290457894	1.616298435	1.142116712	0.520421913	1.127337459	0.679503973	0.988512335	1.273774194	0.619479365	0.758245506	0.987775266	1.063709726	0.856459927	1.045194336	1.008986586	1.011827351	1.23220485	1.062631333	0.977020261	0.935886711	0.96561011	1.099618029	0.7258044	1.526583076	0.901139	1.479297844	1.422285958	1.302990621
47.86	1.295810377	1.032349727	1.240803319	1.341627232	0.814407369	1.681472957	0.911247227	1.093421015	1.01399177	1.274239593	0.750044068	0.745131896	0.721891542	0.909580422	0.988180916	1.752471375	0.687032845	0.666135849	0.976338578	1.34256927	1.192721914	1.032359265	1.723178269	1.342455085	0.563472887	1.203666733	0.92926382	0.927984052	0.859032258	0.730514286	1.323987858	1.072315722	0.905952309	0.714437147	1.099216632	0.969712848	1.050048641	1.305527514	0.761878356	0.833504659	1.089657027	1.525550722	1.136226127	0.794200687	1.162545531	0.890213035	1.359718701	1.824678098	1.085896302
50.87	1.08470411	1.217632058	0.943762191	1.314837429	0.789555651	1.054545455	0.904315386	1.149577457	1.416019988	1.028054604	0.878508334	0.603491016	0.769909422	0.950025713	0.629885842	1.125737856	0.865032247	0.876247933	1.166605684	1.362275893	1.485149076	1.043921182	1.459975575	1.175148374	0.969216114	1.40949624	0.728815533	0.615973087	0.974419355	0.639796825	1.02039633	1.077841972	0.795582792	0.926047556	0.867188912	0.913540138	0.858302186	1.151692724	0.898056269	0.816825281	1.095990679	1.263276017	0.870771581	0.705481368	1.266391146	0.931069395	1.27688282	1.394397998	1.519377101
53.87	1.815490111	1.388233151	0.921014314	1.45737292	1.196262302	1.27234369	0.771955031	0.858902253	1.078012934	1.348567424	0.594100711	0.855008292	0.697423832	0.633753819	0.719009803	1.009458787	1.167919532	0.735836345	1.027838761	1.248096014	1.291917016	1.177658712	1.713000999	1.062787013	0.764880814	1.049144873	1.078450208	0.761475206	0.74316129	0.54024127	0.723217027	0.830193419	0.788423033	0.901708513	1.416752034	1.147793964	0.958501869	1.206598547	1.324071912	0.896209835	1.009261472	1.550894275	1.02789916	0.978506931	1.180407677	0.727905505	0.911712596	1.31872826	1.364289506
56.87	1.274525348	0.9943898	0.814939971	0.932567547	0.899831008	1.882470272	1.289725751	0.576216434	1.23600823	1.034854147	0.758485614	0.962628007	0.892930244	0.863266479	0.855999504	0.856269113	0.976700978	0.810222331	0.899347481	1.452541117	1.4479084	1.040783954	1.71636875	1.079410264	0.585776683	1.414853264	0.914272407	0.801868926	1.042935484	0.700622222	0.787236945	0.92785174	0.889205752	0.733455271	1.079692679	0.963634458	1.299933439	1.017333497	0.768299089	1.004310774	0.961251195	1.329120917	0.907746371	0.810123363	1.489808069	0.786416368	1.112846512	1.371269909	1.321748363
59.86	0.873796028	2.477668488	1.038077969	1.077278278	0.86566818	1.220560031	0.684916314	1.362896946	1.22930629	0.972594207	0.831169086	0.71029012	0.742642042	0.697008198	1.175021715	0.9246853	0.879554094	0.654069945	0.971734358	1.553682027	1.479537467	1.040149459	1.489471152	0.993689073	0.63763301	1.476142943	0.809448956	0.776900075	1.067709677	0.563250794	1.133394727	1.040693293	1.43977914	0.616686066	1.18707442	0.743345211	1.064640827	1.069260126	0.928175344	0.939682329	1.342525096	1.138940681	0.80262796	1.010784688	1.552815915	0.62948745	1.220241502	1.395984622	1.240169881
62.87	0.625470688	1.842003643	1.33162999	1.107922455	0.868219623	1.519524357	0.700443638	1.366761847	1.100587889	1.396916848	0.551070372	0.7090763	0.827432067	1.089965817	0.936313438	0.915297632	0.750181523	0.527745452	0.965300646	1.051296488	1.260231266	1.279001727	1.805928722	1.106157854	0.753938014	1.62144806	1.100544348	0.687964117	1.364516129	0.843987302	1.063235445	0.893298724	0.92187974	0.853737113	1.284543537	0.913304339	0.957452255	1.063104764	0.826144058	0.84471267	1.137577677	1.153753194	1.003850267	0.924583492	1.327752872	0.718730226	1.117480306	1.764813572	1.560856486
65.87	1.138768877	1.348342441	1.045221023	1.006525721	0.986646343	2.335021097	0.802480339	0.773932105	1.161581423	0.797363231	1.027498678	0.851230062	0.953040819	0.951144992	0.864933615	1.458146647	0.954854141	0.533012801	1.118794975	1.472277374	1.47239542	1.271000035	1.812035084	1.272605205	0.706217183	1.705896054	1.053270457	0.724869175	0.811419355	0.601726984	0.889286811	0.979709174	0.887355136	1.02084719	0.896866526	0.864520017	1.216911576	1.509860889	0.811551483	0.981397354	1.374282983	1.15951937	0.846386555	0.916164314	1.221385542	0.736933136	1.268651021	1.544272899	1.27057158
68.86	1.484719965	1.121384335	0.936234512	1.168676538	1.255773883	1.509167626	0.914246824	1.593233538	1.231040564	0.81384304	0.795659753	0.704272306	0.701305729	0.914662553	0.956601315	1.486558566	0.771579892	0.47807313	0.919776802	1.446525411	1.628160073	1.150199161	1.241959957	1.178532105	0.606500627	1.596226792	0.955083981	0.78813855	0.881258065	0.956215873	1.370715236	1.131485668	0.97048116	0.90470153	1.121813799	0.819272689	1.012953766	1.012532316	0.968917815	1.228205723	1.179732314	1.231751951	0.884491979	0.771181483	1.137223312	0.669795402	1.195709652	0.938365778	1.1378871
71.87	1.258274208	1.380182149	0.560125278	1.502556862	0.765532324	2.313540468	0.760309538	1.314643362	0.893062904	1.251349528	0.8124645	0.777016053	1.003599577	0.778745803	0.803077305	1.634023185	0.977363003	0.564035034	1.069307233	1.648747963	1.614159392	0.741407875	1.264720033	1.056878911	0.722085405	1.606109004	1.130236078	0.610765014	0.765387097	0.643631746	0.885330332	0.857182729	0.722134579	0.654181909	0.94694185	0.964079857	0.931314321	1.304985843	0.768503385	1.221441125	1.248924474	1.233581935	0.897478992	1.310263258	1.532116839	0.731153765	0.952626271	1.807530359	0.776464343
74.9	0.947362163	1.843132969	0.99648342	1.075370172	1.001358561	2.120214806	1.01494757	1.023737417	1.217636684	1.040459878	0.734061931	1.069991281	0.982425597	1.201349185	0.786325847	0.766517317	0.763357964	0.541097568	1.150079278	1.48905023	1.323602766	0.878776129	1.852337071	1.206622445	0.762813066	1.447061955	1.178092161	0.572589085	0.83383871	0.665092063	0.920699887	0.860783164	0.86493538	0.892750249	1.104278397	1.005423391	0.889329783	1.23525791	0.84207915	1.290148224	1.173010277	1.119052552	1.222001528	0.941294671	1.191159989	0.903290445	0.884182408	0.955635565	0.867987967
77.87	1.030718617	1.979489982	0.944229237	1.162875897	0.907220252	1.600383583	0.968794112	0.936084912	1.240064668	1.266843143	0.576551697	0.630793428	0.874932361	0.522037692	0.727447574	1.065571439	0.598492291	0.323850064	1.028844981	1.54043562	1.377904999	1.299129331	1.574109026	0.897709268	0.655476047	1.686863645	1.200797601	1.096685771	1.057193548	0.696736508	0.821173983	1.167071367	0.82498028	0.9331144	1.212021693	1.108887026	0.983359787	1.104715007	0.738180014	1.101900056	0.700376434	1.130757544	0.897326203	0.842579168	1.281591482	0.542860156	1.193120179	1.391102703	1.490568041
80.87	0.706726386	1.440182149	0.723371521	1.174248206	1.097584413	0.973686229	1.265073604	0.925009374	1.257378013	1.142686598	0.690972834	0.602140427	0.84086578	0.786550504	0.908766596	0.947941114	0.85341477	0.62102652	1.051805098	1.553533857	1.602936175	0.822411788	1.287887199	0.988908881	0.828725431	1.164437346	1.105784065	0.779217543	0.954387097	0.534196825	1.056345714	0.892796338	0.989776106	0.78602012	1.07345586	0.995362607	1.035328452	1.115203742	0.574976652	0.83503001	1.097902725	1.115323527	0.985974026	1.07701895	1.56241244	0.613942206	1.548695723	1.06865198	1.219784109
83.87	1.525704546	1.081384335	0.856754306	0.883758205	1.103118062	1.34115842	1.129537205	1.134810072	1.035243974	1.483416381	0.64792291	0.812062982	0.83771321	0.591311976	0.95315796	1.067420525	0.952184684	0.91042445	1.315495792	1.592443325	1.61449949	1.44002256	1.828762814	1.148078524	0.967729195	1.133559593	0.89957209	0.652803389	0.638354839	0.834133333	1.157576998	0.791286388	1.025605242	0.746632857	0.85986743	1.108441626	1.052941478	0.73849563	0.985670091	0.934343602	0.694042782	1.112872039	0.891245225	0.804934503	1.083111516	0.591330943	1.278109412	1.476353207	0.952928685
86.87	1.355820683	0.784444444	0.697491689	0.738398718	1.219357832	0.863214423	1.282541843	1.378183496	1.449500294	1.143724696	0.676831776	0.661104748	0.92744383	0.717336721	0.854417422	1.080399687	0.768974501	0.518772585	1.079643859	2.131693584	1.085647886	1.233882054	1.614892121	1.143835432	0.892268017	1.259299927	0.702820714	1.01692001	0.589290323	0.612977778	0.600191002	0.835970862	0.66607002	0.641149817	0.731696294	1.334861664	1.212559521	1.121999261	0.815403922	1.348874225	1.258813337	1.493646848	1.089136746	1.149815592	1.551414962	0.892216832	1.367923243	1.294379691	1.262572996
[truncated: 22 more columns]
