# Supplementary material for: Optogenetics reveals Cdc42 local activation by scaffold-mediated positive feedback and Ras GTPase
Source: PLoS Biol. 2020 Jan 24;18(1):e3000600. doi: 10.1371/journal.pbio.3000600 (PMC7002011; doi:10.1371/journal.pbio.3000600)
Supplement: S4 Data — (ZIP) [file pbio.3000600.s020.zip › S4_Data/Panel_4B/Graph_Scd1-3GFP_Scd2(K463A)_TipSignal_Normalized/TipSignal_Normalized_Scd1-3GFP_Scd2(K463A)_Opto_YSM3607.csv]

Strain =	YSM3607
Graph_Scd1-3GFP_Scd2(K463A)_TipSignal_Normalized_Opto
Time (s)	Mean Ratio	Mean+Std	Mean-Std		Mean Ratio = mean normalized fluorescence intensity (Values were normalized to the initial fluorescence values per trace)
0	1	1	1		Std = standard deviation
3.21	1	1.21	0.78		Mean+Std = mean normalized fluorescence intensity + standard deviation
6.41	0.99	1.19	0.79		Mean-Std = mean normalized fluorescence intensity - standard deviation
9.04	1.02	1.26	0.78
12.75	1	1.24	0.77
15.26	0.99	1.23	0.76
18.54	0.96	1.22	0.71
21.38	0.98	1.22	0.73
24.42	1	1.3	0.71
27.51	1.01	1.27	0.75
30.45	1.02	1.32	0.73
33.54	0.98	1.19	0.78
36.39	0.99	1.25	0.73
39.39	0.99	1.26	0.73
42.37	1.01	1.32	0.7
45.51	1.03	1.3	0.76
48.3	1.02	1.33	0.72
51.66	1.05	1.36	0.75
54.25	1.02	1.31	0.73
57.8	1.05	1.39	0.71
60.24	1.02	1.33	0.71
63.83	1.04	1.34	0.75
66.24	1.06	1.43	0.69
69.65	1.01	1.3	0.71
72.36	1.04	1.37	0.72
75.55	1.01	1.33	0.7
78.31	1.08	1.38	0.78
81.57	1.01	1.36	0.67
84.31	1.03	1.31	0.75
87.67	1.01	1.3	0.72
