# Supplementary material for: Optogenetics reveals Cdc42 local activation by scaffold-mediated positive feedback and Ras GTPase
Source: PLoS Biol. 2020 Jan 24;18(1):e3000600. doi: 10.1371/journal.pbio.3000600 (PMC7002011; doi:10.1371/journal.pbio.3000600)
Supplement: S4 Data — (ZIP) [file pbio.3000600.s020.zip › S4_Data/Panel_4B/README_Panel4B.txt]

Normalized GFP fluorescence intensities at the cell tips relative to the figure 4B.
Per each of the strains, mean and mean+/-std values are provided in the files named as "Normalized". Single cell traces relative to these experiments are shown in the files named as "SingleTraces" for each of the strains. In these "SingleTraces" files, on the top are shown fluorescence intensity values (A.U.) that have being corrected for background and bleaching. On the bottom are the single cell normalized values from were mean and mean+/-std values were calculated.

* Scd1-3GFP TipSignal strains = YSM3577 (Opto) and YSM3578 (OptoQ61L). "Normalized" and "SingleTraces" files for these 2 strains are in S4_Data > Panel_4B > Graph_Scd1-3GFP_TipSignal_Normalized.

* Scd1-3GFP_DeltaScd2 TipSignal strains = YSM3589 (Opto) and YSM3590 (OptoQ61L). "Normalized" and "SingleTraces" files for these 2 strains are in S4_Data > Panel_4B > Graph_Scd1-3GFP_DeltaScd2_TipSignal_Normalized.

* Scd1-3GFP_Scd2(275-536) TipSignal strains = YSM3601 (Opto) and YSM3602 (OptoQ61L). "Normalized" and "SingleTraces" files for these 2 strains are in S4_Data > Panel_4B > Graph_Scd1-3GFP_Scd2(275-536)_TipSignal_Normalized.

* Scd1-3GFP_Scd2(K463A) TipSignal strains = YSM3607 (Opto) and YSM3608 (OptoQ61L). "Normalized" and "SingleTraces" files for these 2 strains are in S4_Data > Panel_4B > Graph_Scd1-3GFP_Scd2(K463A)_TipSignal_Normalized.
