# Supplementary material for: Optogenetics reveals Cdc42 local activation by scaffold-mediated positive feedback and Ras GTPase
Source: PLoS Biol. 2020 Jan 24;18(1):e3000600. doi: 10.1371/journal.pbio.3000600 (PMC7002011; doi:10.1371/journal.pbio.3000600)
Supplement: S4 Data — (ZIP) [file pbio.3000600.s020.zip › S4_Data/Panel_4A/Graph_Scd1-3GFP_DeltaScd2/Scd1-3GFP_DeltaScd2_OptoQ61L_Profile_YSM3590.csv]

Strain =	YSM3590
Graph_Scd1-3GFP_DeltaScd2_OptoQ61L
Time (s)	Mean Fluo. Int.	Mean+Std	Mean-Std		Mean/Mean Fluo. Int. = mean fluorescence intensity
0	0	0	0		Std = standard deviation
2.86	-5.910304606	14.38863249	-26.20924171		Mean+Std = mean fluorescence intensity + standard deviation
5.86	-8.556253749	15.94782792	-33.06033542		Mean-Std = mean fluorescence intensity - standard deviation
8.86	-6.532036025	18.52039508	-31.58446713
11.86	-8.009772702	20.25420022	-36.27374563
14.86	-5.940485923	23.17950099	-35.06047284
17.87	-5.039140618	25.00783886	-35.0861201
20.87	-3.4625676	31.00636915	-37.93150435
23.87	-7.412883863	27.26788079	-42.09364852
26.86	-9.267846357	25.19826598	-43.7339587
29.87	-13.60669913	24.81263294	-52.02603119
32.86	-11.384658	27.94013763	-50.70945364
35.86	-9.476260353	30.46944771	-49.42196841
38.86	-11.66890225	29.09894622	-52.43675072
41.86	-11.44822153	26.64452705	-49.54097011
44.87	-13.5996524	28.21504357	-55.41434837
47.86	-8.827782884	33.4413639	-51.09692967
50.87	-8.282367298	32.83279992	-49.39753452
53.87	-11.57620363	33.56902801	-56.72143527
56.87	-10.61296366	31.69900931	-52.92493663
59.86	-8.240758386	32.94676335	-49.42828013
62.87	-8.248700877	31.15980159	-47.65720334
65.87	-1.913282538	48.16905237	-51.99561744
68.86	-2.878929125	38.94185459	-44.69971284
71.87	-8.99752353	34.8615601	-52.85660716
74.9	-6.43641129	38.69276422	-51.5655868
77.87	-4.590957605	45.65047934	-54.83239455
80.87	-8.487622591	38.65875632	-55.6340015
83.87	-8.52355639	38.15308267	-55.20019545
86.87	-9.836960878	34.75352708	-54.42744883
