# Supplementary material for: Optogenetics reveals Cdc42 local activation by scaffold-mediated positive feedback and Ras GTPase
Source: PLoS Biol. 2020 Jan 24;18(1):e3000600. doi: 10.1371/journal.pbio.3000600 (PMC7002011; doi:10.1371/journal.pbio.3000600)
Supplement: S4 Data — (ZIP) [file pbio.3000600.s020.zip › S4_Data/Panel_4A/Graph_Scd1-3GFP_DeltaScd2/Scd1-3GFP_DeltaScd2_Opto_Profile_YSM3589.csv]

Strain =	YSM3589
Graph_Scd1-3GFP_DeltaScd2_Opto
Time (s)	Mean Fluo. Int.	Mean+Std	Mean-Std		Mean/Mean Fluo. Int. = mean fluorescence intensity
0	0	0	0		Std = standard deviation
2.86	-6.424047994	17.30242856	-30.15052455		Mean+Std = mean fluorescence intensity + standard deviation
5.86	-5.051883381	18.20694874	-28.3107155		Mean-Std = mean fluorescence intensity - standard deviation
8.86	-8.105343225	17.63408748	-33.84477393
11.86	-6.067598547	21.63584775	-33.77104485
14.86	-4.424084106	27.31807035	-36.16623856
17.87	-6.623037616	28.1210347	-41.36710993
20.87	-0.240235543	34.47379521	-34.9542663
23.87	-3.632684724	36.47594183	-43.74131128
26.86	0.297252128	43.56429354	-42.96978928
29.87	-4.94596193	33.91072569	-43.80264955
32.86	-0.574032216	40.04974016	-41.1978046
35.86	-2.219531405	41.30610472	-45.74516753
38.86	-4.208528091	41.54958372	-49.9666399
41.86	-3.18928079	46.51430222	-52.8928638
44.87	-4.906419984	44.99930828	-54.81214825
47.86	1.628990816	49.43187905	-46.17389742
50.87	0.677300894	52.87359708	-51.51899529
53.87	-2.842648662	45.88821861	-51.57351594
56.87	0.202915152	53.91397432	-53.50814401
59.86	-1.82953078	49.0864766	-52.74553816
62.87	0.056457035	54.59762435	-54.48471028
65.87	0.292895069	53.91567732	-53.32988718
68.86	-1.35352864	61.04154397	-63.74860125
71.87	0.291004572	67.25166891	-66.66965976
74.9	4.213552466	66.00705938	-57.57995445
77.87	1.141320069	64.78456727	-62.50192713
80.87	4.743727205	66.95364665	-57.46619224
83.87	1.476759046	67.41853902	-64.46502093
86.87	-4.399673434	57.02593938	-65.82528625
