# Supplementary material for: Optogenetics reveals Cdc42 local activation by scaffold-mediated positive feedback and Ras GTPase
Source: PLoS Biol. 2020 Jan 24;18(1):e3000600. doi: 10.1371/journal.pbio.3000600 (PMC7002011; doi:10.1371/journal.pbio.3000600)
Supplement: S4 Data — (ZIP) [file pbio.3000600.s020.zip › S4_Data/Panel_4A/Graph_Pak1-sfGFP_DeltaScd2/Pak1-sfGFP_DeltaScd2_OptoQ61L_Profile_YSM3587.csv]

Strain =	YSM3587
Graph_Pak1-sfGFP_DeltaScd2_OptoQ61L
Time (s)	Mean Fluo. Int.	Mean+Std	Mean-Std		Mean/Mean Fluo. Int. = mean fluorescence intensity
0	0	0	0		Std = standard deviation
3.21	16.72190007	41.54745285	-8.103652705		Mean+Std = mean fluorescence intensity + standard deviation
6.39	18.11218653	44.35791045	-8.13353739		Mean-Std = mean fluorescence intensity - standard deviation
9.05	24.94734982	56.88419487	-6.989495231
12.64	31.52977405	66.82434569	-3.764797596
15.26	32.44977588	71.70648081	-6.806929038
18.61	30.37013438	68.48909797	-7.74882922
21.28	33.04381845	75.93428288	-9.846645981
24.6	35.82238423	80.26688549	-8.62211703
27.3	32.17981663	81.54577269	-17.18613942
30.55	40.58731199	88.10419111	-6.929567124
33.4	35.96257522	80.44803794	-8.52288751
36.49	37.20791092	84.30785719	-9.892035353
39.53	36.24761242	78.37665182	-5.881426992
42.49	38.93448051	83.81624951	-5.947288488
45.47	34.55915996	82.94088532	-13.8225654
48.46	38.99037345	89.93325772	-11.95251082
51.47	32.48722966	81.51649281	-16.54203349
54.3	34.6368183	90.13079984	-20.85716324
57.56	37.02289169	89.64294382	-15.59716045
60.2	37.680805	86.79434676	-11.43273677
63.69	40.62099795	94.2709358	-13.02893991
66.11	44.07377294	95.95704341	-7.809497532
69.71	44.68634373	99.9614994	-10.58881194
72.19	45.50447637	103.320585	-12.31163223
75.63	49.64334275	104.4435585	-5.156872982
78.29	46.88071595	102.5268706	-8.765438738
81.43	50.9409733	109.469092	-7.587145432
84.49	52.38410358	104.8286228	-0.060415619
87.34	52.33773327	107.8640337	-3.188567196
