# Supplementary material for: Optogenetics reveals Cdc42 local activation by scaffold-mediated positive feedback and Ras GTPase
Source: PLoS Biol. 2020 Jan 24;18(1):e3000600. doi: 10.1371/journal.pbio.3000600 (PMC7002011; doi:10.1371/journal.pbio.3000600)
Supplement: S4 Data — (ZIP) [file pbio.3000600.s020.zip › S4_Data/Panel_4A/Graph_Pak1-sfGFP_DeltaScd2/Pak1-sfGFP_DeltaScd2_Opto_Profile_YSM3586.csv]

Strain =	YSM3586
Graph_Pak1-sfGFP_DeltaScd2_Opto
Time (s)	Mean Fluo. Int.	Mean+Std	Mean-Std		Mean/Mean Fluo. Int. = mean fluorescence intensity
0	0	0	0		Std = standard deviation
3.21	-3.420389327	12.96435679	-19.80513544		Mean+Std = mean fluorescence intensity + standard deviation
6.39	-2.860506328	14.64602917	-20.36704183		Mean-Std = mean fluorescence intensity - standard deviation
9.05	-3.82674331	14.49927963	-22.15276625
12.64	-4.458702372	16.75535927	-25.67276402
15.26	-0.017134996	22.10031644	-22.13458643
18.61	-4.192811585	17.66415005	-26.04977322
21.28	-4.555866225	19.28477135	-28.3965038
24.6	-1.752711114	22.4634768	-25.96889903
27.3	-3.882808458	20.48942972	-28.25504664
30.55	-2.733136609	20.44868537	-25.91495859
33.4	-6.469272035	16.70888613	-29.6474302
36.49	-2.722714555	21.72967519	-27.1751043
39.53	-3.291411066	20.06363045	-26.64645258
42.49	-4.212595872	21.48882941	-29.91402115
45.47	-3.822689588	24.55780202	-32.2031812
48.46	-7.459221935	22.50330904	-37.42175291
51.47	-5.959600527	20.64671753	-32.56591858
54.3	-3.657837753	29.20714762	-36.52282312
57.56	-3.648826889	27.34359132	-34.6412451
60.2	-1.971268238	29.2510828	-33.19361928
63.69	1.524542466	31.52369729	-28.47461235
66.11	-1.547918618	32.59443316	-35.69027039
69.71	-2.949741956	28.80100102	-34.70048493
72.19	-2.638499632	33.50689066	-38.78388992
75.63	-5.633681025	28.01340051	-39.28076256
78.29	-6.565314877	30.22149089	-43.35212065
81.43	-8.195701702	25.89695629	-42.2883597
84.49	-8.742008653	24.2558701	-41.7398874
87.34	-5.972970842	34.12073581	-46.06667749
