# Supplementary material for: Optogenetics reveals Cdc42 local activation by scaffold-mediated positive feedback and Ras GTPase
Source: PLoS Biol. 2020 Jan 24;18(1):e3000600. doi: 10.1371/journal.pbio.3000600 (PMC7002011; doi:10.1371/journal.pbio.3000600)
Supplement: S4 Data — (ZIP) [file pbio.3000600.s020.zip › S4_Data/Panel_4A/README_Panel4A.txt]

Plasma membrane GFP fluorescence intensities relative to the figure 4A.
Per each of the tested proteins (CRIB-3GFP_DeltaScd2, Pak1-sfGFP_DeltaScd2 and Scd1-3GFP_DeltaScd2) mean and mean+/-std values are provided in the files named as "profile" for each of the strains.

Single Cell values ("SingleTraces" files) relative to these quantifications are found in S13_Data > Panel_S6A (each file contains the single cell traces per strain from which mean and mean+/-std values from S4_Data > Panel_4A were calculated). WT control single cell values are also provided, which are shown in supplementary figure 6A.

*CRIB-3GFP_DeltaScd2 Strains = YSM3583 (Opto) and YSM3584 (OptoQ61L). Single cell traces are in S13_Data > Panel_S6A > Graph_CRIB-3GFP_DeltaScd2 > Graphs_GFP ("SingleTraces" files).

*Pak1-sfGFP_DeltaScd2 Strains = YSM3586 (Opto) and YSM3587 (OptoQ61L). Single cell traces are in S13_Data > Panel_S6A > Graph_Pak1-sfGFP_DeltaScd2 > Graphs_GFP ("SingleTraces" files).

*Scd1-3GFP_DeltaScd2 Strains = YSM3589 (Opto) and YSM3590 (OptoQ61L). Single cell traces are in S13_Data > Panel_S6A > Graph_Scd1-3GFP_DeltaScd2 > Graphs_GFP ("SingleTraces" files).
