# Supplementary material for: Optogenetics reveals Cdc42 local activation by scaffold-mediated positive feedback and Ras GTPase
Source: PLoS Biol. 2020 Jan 24;18(1):e3000600. doi: 10.1371/journal.pbio.3000600 (PMC7002011; doi:10.1371/journal.pbio.3000600)
Supplement: S4 Data — (ZIP) [file pbio.3000600.s020.zip › S4_Data/Panel_4A/Graph_CRIB-3GFP_DeltaScd2/CRIB-3GFP_DeltaScd2_Opto_Profile_YSM3583.csv]

Strain =	YSM3583
Graph_CRIB-3GFP_DeltaScd2_Opto
Time (s)	Mean Fluo. Int.	Mean+Std	Mean-Std		Mean/Mean Fluo. Int. = mean fluorescence intensity
0	0	0	0		Std = standard deviation
3.22	-11.57141931	14.94667243	-38.08951105		Mean+Std = mean fluorescence intensity + standard deviation
6.37	-16.71163755	15.55873934	-48.98201444		Mean-Std = mean fluorescence intensity - standard deviation
9.14	-14.79448866	16.79747265	-46.38644997
12.68	-13.06116963	18.15742213	-44.27976139
15.3	-10.44023094	22.43882502	-43.3192869
18.72	-13.01105208	20.94387733	-46.9659815
21.22	-11.90231793	24.80121569	-48.60585156
24.75	-17.75213231	22.60551477	-58.10977938
27.24	-13.82226762	28.78783115	-56.4323664
30.62	-18.60766676	23.82958297	-61.0449165
33.38	-14.3472456	27.3907445	-56.0852357
36.49	-10.32532721	33.80904309	-54.4596975
39.5	-10.89800998	31.0474828	-52.84350276
42.43	-14.54120299	30.92688358	-60.00928956
45.53	-18.97016577	23.67266135	-61.61299289
48.42	-12.90556151	33.30833231	-59.11945534
51.5	-12.9176279	36.04591325	-61.88116906
54.47	-18.90291649	29.60747943	-67.41331241
57.56	-22.10578342	28.80686288	-73.01842972
60.47	-15.39013327	40.7810972	-71.56136374
63.54	-12.84798792	37.12638835	-62.8223642
66.45	-12.3379296	37.57456046	-62.25041966
69.56	-15.79027419	31.21507211	-62.79562049
72.48	-11.30240071	41.70252678	-64.30732821
75.47	-12.16624059	42.92231049	-67.25479166
78.54	-13.16044839	37.15345834	-63.47435512
81.43	-9.843367422	46.46427876	-66.15101361
84.53	-7.453668062	46.82248214	-61.72981827
87.49	-7.370714678	52.36817251	-67.10960187
