# Supplementary material for: Optogenetics reveals Cdc42 local activation by scaffold-mediated positive feedback and Ras GTPase
Source: PLoS Biol. 2020 Jan 24;18(1):e3000600. doi: 10.1371/journal.pbio.3000600 (PMC7002011; doi:10.1371/journal.pbio.3000600)
Supplement: S4 Data — (ZIP) [file pbio.3000600.s020.zip › S4_Data/Panel_4A/Graph_CRIB-3GFP_DeltaScd2/CRIB-3GFP_DeltaScd2_OptoQ61L_Profile_YSM3584.csv]

Strain =	YSM3584
Graph_CRIB-3GFP_DeltaScd2_OptoQ61L
Time (s)	Mean Fluo. Int.	Mean+Std	Mean-Std		Mean/Mean Fluo. Int. = mean fluorescence intensity
0	0	0	0		Std = standard deviation
3.22	27.24799458	72.59982873	-18.10383956		Mean+Std = mean fluorescence intensity + standard deviation
6.37	45.7100729	105.9707947	-14.55064887		Mean-Std = mean fluorescence intensity - standard deviation
9.14	49.49049971	121.6493557	-22.6683563
12.68	47.31154367	101.7441089	-7.121021596
15.3	49.5829448	104.7789968	-5.613107199
18.72	54.58966799	116.4814229	-7.302086965
21.22	58.96244361	124.7058025	-6.780915336
24.75	63.02046505	136.9352742	-10.89434408
27.24	66.24570894	139.2025356	-6.711117751
30.62	84.97436698	174.2941078	-4.345373822
33.38	79.64818879	156.8273973	2.468980299
36.49	79.33506931	169.9832902	-11.31315163
39.5	79.72467285	167.2400874	-7.79074167
42.43	83.39475373	179.0616639	-12.27215646
45.53	80.59438808	167.6620156	-6.473239431
48.42	86.42284815	182.705461	-9.859764732
51.5	79.10334659	176.9610795	-18.75438637
54.47	86.36953623	178.1197031	-5.380630653
57.56	84.70839683	184.0121983	-14.59540469
60.47	87.76847504	188.0289736	-12.49202356
63.54	87.2301914	171.7357	2.724682797
66.45	79.00794196	162.9776162	-4.961732246
69.56	78.01981549	167.1122682	-11.07263723
72.48	80.98415152	167.7703455	-5.802042509
75.47	87.19223568	182.3422443	-7.957772905
78.54	83.45752675	184.9598796	-18.04482611
81.43	81.81955568	180.5921096	-16.95299829
84.53	93.06443006	192.1070772	-5.978217081
87.49	104.4751416	199.9662548	8.984028397
