# Supplementary material for: Optogenetics reveals Cdc42 local activation by scaffold-mediated positive feedback and Ras GTPase
Source: PLoS Biol. 2020 Jan 24;18(1):e3000600. doi: 10.1371/journal.pbio.3000600 (PMC7002011; doi:10.1371/journal.pbio.3000600)
Supplement: S5 Data — (ZIP) [file pbio.3000600.s021.zip]

Archive with 68 entries (49 files):
- S5_Data/
- S5_Data/.DS_Store
- __MACOSX/
- __MACOSX/S5_Data/
- __MACOSX/S5_Data/._.DS_Store
- S5_Data/Panel_5E/
- S5_Data/Panel_5E/Graph_Scd1-3GFP_Scd2(275-536aa)/
- S5_Data/Panel_5E/Graph_Scd1-3GFP_Scd2(275-536aa)/.DS_Store
- __MACOSX/S5_Data/Panel_5E/
- __MACOSX/S5_Data/Panel_5E/Graph_Scd1-3GFP_Scd2(275-536aa)/
- __MACOSX/S5_Data/Panel_5E/Graph_Scd1-3GFP_Scd2(275-536aa)/._.DS_Store
- S5_Data/Panel_5E/Graph_Scd1-3GFP_Scd2(275-536aa)/Scd1-3GFP_Scd2(275-536)_Opto_Profile_YSM3601.csv
- __MACOSX/S5_Data/Panel_5E/Graph_Scd1-3GFP_Scd2(275-536aa)/._Scd1-3GFP_Scd2(275-536)_Opto_Profile_YSM3601.csv
- S5_Data/Panel_5E/Graph_Scd1-3GFP_Scd2(275-536aa)/Scd1-3GFP_Scd2(275-536)_OptoQ61L_Profile_YSM3602.csv
- __MACOSX/S5_Data/Panel_5E/Graph_Scd1-3GFP_Scd2(275-536aa)/._Scd1-3GFP_Scd2(275-536)_OptoQ61L_Profile_YSM3602.csv
- __MACOSX/S5_Data/Panel_5E/._Graph_Scd1-3GFP_Scd2(275-536aa)
- S5_Data/Panel_5E/Graph_Scd1-3GFP_Scd2(K463A)/
- S5_Data/Panel_5E/Graph_Scd1-3GFP_Scd2(K463A)/Scd1-3GFP_Scd2(K463A)_OptoQ61L_Profile_YSM3608.csv
- __MACOSX/S5_Data/Panel_5E/Graph_Scd1-3GFP_Scd2(K463A)/
- __MACOSX/S5_Data/Panel_5E/Graph_Scd1-3GFP_Scd2(K463A)/._Scd1-3GFP_Scd2(K463A)_OptoQ61L_Profile_YSM3608.csv
- S5_Data/Panel_5E/Graph_Scd1-3GFP_Scd2(K463A)/.DS_Store
- __MACOSX/S5_Data/Panel_5E/Graph_Scd1-3GFP_Scd2(K463A)/._.DS_Store
- S5_Data/Panel_5E/Graph_Scd1-3GFP_Scd2(K463A)/Scd1-3GFP_Scd2(K463A)_Opto_Profile_YSM3607.csv
- __MACOSX/S5_Data/Panel_5E/Graph_Scd1-3GFP_Scd2(K463A)/._Scd1-3GFP_Scd2(K463A)_Opto_Profile_YSM3607.csv
- __MACOSX/S5_Data/Panel_5E/._Graph_Scd1-3GFP_Scd2(K463A)
- S5_Data/Panel_5E/.DS_Store
- __MACOSX/S5_Data/Panel_5E/._.DS_Store
- S5_Data/Panel_5E/README_Panel5E.txt
- __MACOSX/S5_Data/Panel_5E/._README_Panel5E.txt
- __MACOSX/S5_Data/._Panel_5E
- S5_Data/Panel_5B/
- S5_Data/Panel_5B/.DS_Store
- __MACOSX/S5_Data/Panel_5B/
- __MACOSX/S5_Data/Panel_5B/._.DS_Store
- S5_Data/Panel_5B/5B.xlsx
- __MACOSX/S5_Data/Panel_5B/._5B.xlsx
- S5_Data/Panel_5B/panel_5B.csv
- __MACOSX/S5_Data/Panel_5B/._panel_5B.csv
- __MACOSX/S5_Data/._Panel_5B
- S5_Data/Panel_5D/
- S5_Data/Panel_5D/.DS_Store
- __MACOSX/S5_Data/Panel_5D/
- __MACOSX/S5_Data/Panel_5D/._.DS_Store
- S5_Data/Panel_5D/Graph_Scd2(275-536aa)-eGFP/
- S5_Data/Panel_5D/Graph_Scd2(275-536aa)-eGFP/Scd2(275-536)-eGFP_Opto_Profile_YSM3598.csv
- __MACOSX/S5_Data/Panel_5D/Graph_Scd2(275-536aa)-eGFP/
- __MACOSX/S5_Data/Panel_5D/Graph_Scd2(275-536aa)-eGFP/._Scd2(275-536)-eGFP_Opto_Profile_YSM3598.csv
- S5_Data/Panel_5D/Graph_Scd2(275-536aa)-eGFP/Scd2(275-536)-eGFP_OptoQ61L_Profile_YSM3599.csv
- __MACOSX/S5_Data/Panel_5D/Graph_Scd2(275-536aa)-eGFP/._Scd2(275-536)-eGFP_OptoQ61L_Profile_YSM3599.csv
- __MACOSX/S5_Data/Panel_5D/._Graph_Scd2(275-536aa)-eGFP
- S5_Data/Panel_5D/Graph_Scd2(1-266aa)-eGFP/
- S5_Data/Panel_5D/Graph_Scd2(1-266aa)-eGFP/Scd2(1-266)-eGFP_Opto_Profile_YSM3689.csv
- __MACOSX/S5_Data/Panel_5D/Graph_Scd2(1-266aa)-eGFP/
- __MACOSX/S5_Data/Panel_5D/Graph_Scd2(1-266aa)-eGFP/._Scd2(1-266)-eGFP_Opto_Profile_YSM3689.csv
- S5_Data/Panel_5D/Graph_Scd2(1-266aa)-eGFP/Scd2(1-266)-eGFP_OptoQ61L_Profile_YSM3690.csv
- __MACOSX/S5_Data/Panel_5D/Graph_Scd2(1-266aa)-eGFP/._Scd2(1-266)-eGFP_OptoQ61L_Profile_YSM3690.csv
- __MACOSX/S5_Data/Panel_5D/._Graph_Scd2(1-266aa)-eGFP
- S5_Data/Panel_5D/Graph_Scd2K463A-eGFP/
- S5_Data/Panel_5D/Graph_Scd2K463A-eGFP/Scd2(K463A)-eGFP_OptoQ61L_Profile_YSM3605.csv
- __MACOSX/S5_Data/Panel_5D/Graph_Scd2K463A-eGFP/
- __MACOSX/S5_Data/Panel_5D/Graph_Scd2K463A-eGFP/._Scd2(K463A)-eGFP_OptoQ61L_Profile_YSM3605.csv
- S5_Data/Panel_5D/Graph_Scd2K463A-eGFP/Scd2(K463A)-eGFP_Opto_Profile_YSM3604.csv
- __MACOSX/S5_Data/Panel_5D/Graph_Scd2K463A-eGFP/._Scd2(K463A)-eGFP_Opto_Profile_YSM3604.csv
- __MACOSX/S5_Data/Panel_5D/._Graph_Scd2K463A-eGFP
- S5_Data/Panel_5D/README_Panel5D.txt
- __MACOSX/S5_Data/Panel_5D/._README_Panel5D.txt
- __MACOSX/S5_Data/._Panel_5D
- __MACOSX/._S5_Data
