# Supplementary material for: Optogenetics reveals Cdc42 local activation by scaffold-mediated positive feedback and Ras GTPase
Source: PLoS Biol. 2020 Jan 24;18(1):e3000600. doi: 10.1371/journal.pbio.3000600 (PMC7002011; doi:10.1371/journal.pbio.3000600)
Supplement: S5 Data — (ZIP) [file pbio.3000600.s021.zip › S5_Data/Panel_5E/Graph_Scd1-3GFP_Scd2(275-536aa)/Scd1-3GFP_Scd2(275-536)_Opto_Profile_YSM3601.csv]

Strain =	YSM3601
Graph_Scd1-3GFP_Opto_Scd2(275-536)
Time (s)	Mean Fluo. Int.	Mean+Std	Mean-Std		Mean/Mean Fluo. Int. = mean fluorescence intensity
0	0	0	0		Std = standard deviation
3.2	-4.71	7.97	-17.39		Mean+Std = mean fluorescence intensity + standard deviation
6.35	-5.45	11.31	-22.21		Mean-Std = mean fluorescence intensity - standard deviation
9.02	-2.81	13.69	-19.31
12.74	-4.2	12.86	-21.26
15.19	-0.2	21.53	-21.94
18.68	-2.99	20.47	-26.45
21.22	-2.52	21.34	-26.38
24.67	-1.73	24.98	-28.44
27.24	-4.26	21.42	-29.94
30.75	-1.71	25.91	-29.34
33.22	-2.88	26.83	-32.59
36.69	-4.67	22.81	-32.15
39.29	-1.71	28.02	-31.44
42.54	4.82	37.9	-28.25
45.42	-0.01	31.37	-31.39
48.45	0.26	33.17	-32.64
51.52	-2.09	34.39	-38.56
54.43	-1.12	33.24	-35.49
57.57	0.15	36.11	-35.82
60.37	2.33	36.32	-31.66
63.49	6.02	47.75	-35.7
66.38	1.38	36.27	-33.51
69.54	2.01	34.24	-30.21
72.44	2.8	40.94	-35.35
75.58	-0.02	35.97	-36.01
78.44	0.2	33.68	-33.27
81.52	-0.61	35.24	-36.46
84.31	-1.57	35.1	-38.24
87.57	1.68	43.74	-40.38
