# Supplementary material for: Optogenetics reveals Cdc42 local activation by scaffold-mediated positive feedback and Ras GTPase
Source: PLoS Biol. 2020 Jan 24;18(1):e3000600. doi: 10.1371/journal.pbio.3000600 (PMC7002011; doi:10.1371/journal.pbio.3000600)
Supplement: S5 Data — (ZIP) [file pbio.3000600.s021.zip › S5_Data/Panel_5E/Graph_Scd1-3GFP_Scd2(275-536aa)/Scd1-3GFP_Scd2(275-536)_OptoQ61L_Profile_YSM3602.csv]

Strain =	YSM3602
Graph_Scd1-3GFP_OptoQ61L_Scd2(275-536)
Time (s)	Mean Fluo. Int.	Mean+Std	Mean-Std		Mean/Mean Fluo. Int. = mean fluorescence intensity
0	0	0	0		Std = standard deviation
3.2	-1.39	14.45	-17.24		Mean+Std = mean fluorescence intensity + standard deviation
6.35	-3.2	14.9	-21.3		Mean-Std = mean fluorescence intensity - standard deviation
9.02	-0.23	18.24	-18.71
12.74	2.04	20.04	-15.96
15.19	1.32	23.04	-20.39
18.68	1.33	26.78	-24.12
21.22	3.65	32.55	-25.26
24.67	2.14	30.91	-26.63
27.24	7.22	36.57	-22.13
30.75	3.22	32.77	-26.33
33.22	7.24	37.83	-23.35
36.69	4.11	34.19	-25.98
39.29	4.77	34.3	-24.77
42.54	3.27	33.09	-26.55
45.42	8.38	41.19	-24.43
48.45	7.06	38.58	-24.45
51.52	5.05	39.65	-29.55
54.43	2.05	34.93	-30.82
57.57	1.81	36.09	-32.47
60.37	4.73	41.82	-32.37
63.49	6.06	39.87	-27.75
66.38	4.21	36.35	-27.92
69.54	2.58	36.26	-31.1
72.44	4.93	40.39	-30.54
75.58	4.08	37.95	-29.78
78.44	-0.61	36.85	-38.07
81.52	2.46	39.89	-34.96
84.31	6.59	41.1	-27.91
87.57	9.17	50.84	-32.51
