# Supplementary material for: Optogenetics reveals Cdc42 local activation by scaffold-mediated positive feedback and Ras GTPase
Source: PLoS Biol. 2020 Jan 24;18(1):e3000600. doi: 10.1371/journal.pbio.3000600 (PMC7002011; doi:10.1371/journal.pbio.3000600)
Supplement: S5 Data — (ZIP) [file pbio.3000600.s021.zip › S5_Data/Panel_5E/Graph_Scd1-3GFP_Scd2(K463A)/Scd1-3GFP_Scd2(K463A)_OptoQ61L_Profile_YSM3608.csv]

Strain =	YSM3608
Graph_Scd1-3GFP_OptoQ61L_Scd2(K463A)
Time (s)	Mean Fluo. Int.	Mean+Std	Mean-Std		Mean/Mean Fluo. Int. = mean fluorescence intensity
0	0	0	0		Std = standard deviation
3.18	-3.97	14.37	-22.31		Mean+Std = mean fluorescence intensity + standard deviation
6.34	-4.25	14.77	-23.26		Mean-Std = mean fluorescence intensity - standard deviation
9.11	-1.28	23.33	-25.88
12.52	-0.66	21.07	-22.4
15.3	-0.86	21.53	-23.26
18.54	0.05	27.18	-27.09
21.27	-0.06	28.99	-29.11
24.57	1.25	27.73	-25.23
27.27	1.35	29.82	-27.12
30.61	2.62	32.6	-27.37
33.29	2.42	33.56	-28.72
36.49	2.51	32.15	-27.12
39.38	0.74	31.69	-30.22
42.34	3.07	33.53	-27.38
45.55	-0.74	31.33	-32.81
48.27	-1.88	32.35	-36.11
51.52	-0.41	34.44	-35.27
54.25	-5.07	26.67	-36.8
57.52	-3.75	31.25	-38.75
60.28	-0.06	38.75	-38.87
63.6	-2.2	33.12	-37.53
66.34	-2.69	29.04	-34.42
69.57	3.37	40.23	-33.5
72.32	-5.47	31.24	-42.18
75.45	-4.74	32.62	-42.1
78.38	-4.34	31.15	-39.83
81.45	-7.89	25.6	-41.39
84.4	0.3	36.45	-35.86
87.44	-1.78	38.15	-41.72
