# Supplementary material for: Optogenetics reveals Cdc42 local activation by scaffold-mediated positive feedback and Ras GTPase
Source: PLoS Biol. 2020 Jan 24;18(1):e3000600. doi: 10.1371/journal.pbio.3000600 (PMC7002011; doi:10.1371/journal.pbio.3000600)
Supplement: S5 Data — (ZIP) [file pbio.3000600.s021.zip › S5_Data/Panel_5E/Graph_Scd1-3GFP_Scd2(K463A)/Scd1-3GFP_Scd2(K463A)_Opto_Profile_YSM3607.csv]

Strain =	YSM3607
Graph_Scd1-3GFP_Opto_Scd2(K463A)
Time (s)	Mean Fluo. Int.	Mean+Std	Mean-Std		Mean/Mean Fluo. Int. = mean fluorescence intensity
0	0	0	0		Std = standard deviation
3.18	-2.89	14.21	-19.99		Mean+Std = mean fluorescence intensity + standard deviation
6.34	-3.58	10.36	-17.53		Mean-Std = mean fluorescence intensity - standard deviation
9.11	-4.01	14.52	-22.53
12.52	1.05	24.54	-22.44
15.3	-1.19	21.93	-24.32
18.54	1.52	28.86	-25.81
21.27	-1.22	22.58	-25.03
24.57	0.07	27.76	-27.61
27.27	-0.72	27.02	-28.46
30.61	2.9	33.06	-27.27
33.29	2.15	32.17	-27.88
36.49	-1.29	27.48	-30.07
39.38	-0.38	30.14	-30.9
42.34	-0.24	31.41	-31.89
45.55	1.52	34.84	-31.81
48.27	5.2	39.37	-28.97
51.52	0.99	35.86	-33.89
54.25	5.63	40.71	-29.44
57.52	3.16	39.61	-33.29
60.28	5.17	38.32	-27.97
63.6	5.29	40.83	-30.25
66.34	3.78	39.1	-31.55
69.57	3.09	39.43	-33.26
72.32	4.76	40.75	-31.23
75.45	4.71	43.36	-33.94
78.38	-2.07	34.46	-38.59
81.45	0.57	39.21	-38.08
84.4	5.18	44.8	-34.43
87.44	4.12	42.82	-34.58
