# Supplementary material for: Optogenetics reveals Cdc42 local activation by scaffold-mediated positive feedback and Ras GTPase
Source: PLoS Biol. 2020 Jan 24;18(1):e3000600. doi: 10.1371/journal.pbio.3000600 (PMC7002011; doi:10.1371/journal.pbio.3000600)
Supplement: S5 Data — (ZIP) [file pbio.3000600.s021.zip › S5_Data/Panel_5E/README_Panel5E.txt]

Plasma membrane GFP fluorescence intensities relative to the figure 5E.
Per each of the tested proteins (Scd1-3GFP_Scd2(275-536) and Scd1-3GFP_Scd2(K463A)) mean and mean+/-std values are provided in the files named as "profile" for each of the strains.

Single Cell values ("SingleTraces" files) relative to these quantifications are found in S14_Data > Panel_S7B (each file contains the single cell traces per strain from which mean and mean+/-std values from S5_Data > Panel_5D were calculated). WT control single cell values are also provided, which are shown in supplementary figure 7B.

*Scd1-3GFP_Scd2(275-536) Strains = YSM3601 (Opto) and YSM3602 (OptoQ61L). Single cell traces are in S14_Data > Panel_S7B > Graph_Scd1-3GFP_Scd2(275-536aa) > Graphs_GFP ("SingleTraces" files).

*Scd1-3GFP_Scd2(K463A) Strains = YSM3607 (Opto) and YSM3608 (OptoQ61L). Single cell traces are in S14_Data > Panel_S7B > Graph_Scd1-3GFP_Scd2(K463A) > Graphs_GFP ("SingleTraces" files).
