# Supplementary material for: Optogenetics reveals Cdc42 local activation by scaffold-mediated positive feedback and Ras GTPase
Source: PLoS Biol. 2020 Jan 24;18(1):e3000600. doi: 10.1371/journal.pbio.3000600 (PMC7002011; doi:10.1371/journal.pbio.3000600)
Supplement: S5 Data — (ZIP) [file pbio.3000600.s021.zip › S5_Data/Panel_5B/5B.xlsx]

## Sheet: YSM3429
	Area	Mean	Min	Max	IntDen	RawIntDen
1	5149	3923.96	3372	7209	20204470	20204470		2.07194e+06		402.397			cell1	402.397
2	4899	4034.88	3406	8595	19766868	19766868		2.51473e+06		513.315			cell2	513.315
3	4849	3922.22	3420	8753	19018867	19018867		1.94281e+06		400.662			cell3	400.662
4	4578	3995.06	3348	9041	18289402	18289402		2.16769e+06		473.501			cell4	473.501
5	5810	3963.59	3343	9016	23028442	23028442		2.56816e+06		442.024			cell5	442.024
6	6443	3988.96	3372	6245	25700854	25700854		3.01142e+06		467.395			cell6	467.395
7	5314	3934.9	3404	5932	20910063	20910063		2.19648e+06		413.338			cell7	413.338
8	4817	3968.12	3378	9939	19114415	19114415		2.15105e+06		446.553			cell8	446.553
9	4273	3938.61	3339	9254	16829698	16829698		1.78206e+06		417.051			cell9	417.051
10	4434	3905.11	3280	9285	17315268	17315268		1.70066e+06		383.549			cell10	383.549
bg 1-10	5994	3521.56	3237	3950	21108249	21108249							cell11	493.676
													cell12	459.056
11	3968	3978.03	3412	8809	15784812	15784812		1.95891e+06		493.676			cell13	486.053
12	3835	3943.41	3420	6160	15122964	15122964		1.76048e+06		459.056			cell14	437.84
13	5299	3970.4	3342	8506	21039170	21039170		2.57559e+06		486.053			cell15	465.173
14	4141	3922.19	3256	7087	16241795	16241795		1.8131e+06		437.84			cell16	458.124
15	5641	3949.52	3316	8738	22279266	22279266		2.62404e+06		465.173			cell17	407.273
16	5382	3942.47	3312	7666	21218400	21218400		2.46562e+06		458.124			cell18	424.698
17	6789	3891.62	3289	9262	26420238	26420238		2.76498e+06		407.273			cell19	364.203
18	6587	3909.05	3298	7080	25748903	25748903		2.79748e+06		424.698			cell20	454.153
19	5805	3848.55	3223	6819	22340855	22340855		2.1142e+06		364.203
20	4839	3938.5	3312	8956	19058420	19058420		2.19765e+06		454.153
bg 11-20	3391	3484.35	3223	3856	11815433	11815433								440.502
														38.5652

## Sheet: YSM3430
	Area	Mean	Min	Max	IntDen	RawIntDen
1	6553	4140.71	3355	8003	27134068	27134068		4.12353e+06		629.258			cell1	629.258
2	4600	3988.55	3422	5318	18347354	18347354		2.19468e+06		477.104			cell2	477.104
3	5199	4136.9	3392	6231	21507716	21507716		3.25168e+06		625.444			cell3	625.444
4	4293	4135.11	3402	6268	17752010	17752010		2.67735e+06		623.655			cell4	623.655
5	6221	4066.21	3300	6665	25295888	25295888		3.45115e+06		554.758			cell5	554.758
6	5211	4021.65	3347	6850	20956825	20956825		2.65865e+06		510.2			cell6	510.2
bg 1-6	4783	3511.45	3270	3919	16795269	16795269							cell7	642.532
													cell8	710.154
7	5030	4151.79	3378	6266	20883497	20883497		3.23193e+06		642.532			cell9	648.102
8	5463	4219.41	3405	6392	23050641	23050641		3.87957e+06		710.154			cell10	553.748
9	4309	4157.36	3347	7122	17914061	17914061		2.79267e+06		648.102			cell11	592.535
10	4414	4063.01	3412	5557	17934103	17934103		2.44424e+06		553.748			cell12	580.316
11	4572	4101.79	3357	6827	18753393	18753393		2.70907e+06		592.535			cell13	498.873
12	4600	4089.57	3379	6730	18812038	18812038		2.66946e+06		580.316			cell14	589.698
13	5110	4008.13	3347	6952	20481545	20481545		2.54924e+06		498.873			cell15	570.726
14	5407	4098.95	3366	7593	22163047	22163047		3.18849e+06		589.698			cell16	560.688
bg 7-14	1591	3509.26	3271	3939	5583228	5583228							cell17	685.01
													cell18	586.774
15	4933	4057.21	3309	6299	20014211	20014211		2.81539e+06		570.726			cell19	588.277
16	5647	4047.17	3295	6357	22854376	22854376		3.16621e+06		560.688			cell20	529.24
17	5619	4171.49	3342	7285	23439619	23439619		3.84907e+06		685.01			cell21	533.639
18	4214	4073.26	3342	6005	17164707	17164707		2.47267e+06		586.774
19	4195	4074.76	3306	5655	17093619	17093619		2.46782e+06		588.277				585.273
20	4683	4015.72	3304	5644	18805632	18805632		2.47843e+06		529.24				59.6853
21	4822	4020.12	3370	5630	19385026	19385026		2.5732e+06		533.639
bg 15-21	2677	3486.48	3195	3830	9333315	9333315

## Sheet: YSM3431
	Area	Mean	Min	Max	IntDen	RawIntDen
1	4693	4074.38	3319	5417	19121062	19121062		2.67286e+06		569.542			cell1	569.542
2	5523	4147.69	3288	5104	22907687	22907687		3.55047e+06		642.852			cell2	642.852
3	5380	4046.59	3245	5316	21770656	21770656		2.91463e+06		541.753			cell3	541.753
4	4363	4100.27	3383	4944	17889462	17889462		2.59786e+06		595.429			cell4	595.429
5	4809	4178.24	3471	5687	20093169	20093169		3.23841e+06		673.406			cell5	673.406
6	4683	4146.18	3485	5554	19416570	19416570		3.00342e+06		641.345			cell6	641.345
7	4625	4209.27	3355	5486	19467860	19467860		3.25799e+06		704.43			cell7	704.43
8	4368	4217.13	3343	5157	18420439	18420439		3.11131e+06		712.296			cell8	712.296
9	5072	4237.82	3386	5636	21494225	21494225		3.71769e+06		732.983			cell9	732.983
10	5184	4119.5	3397	5445	21355482	21355482		3.18641e+06		614.662			cell10	614.662
bg 1-10	3048	3504.84	3271	3885	10682742	10682742							cell11	677.987
													cell12	717.02
11	4618	4193.01	3440	5038	19363304	19363304		3.13095e+06		677.987			cell13	795.427
12	3996	4232.04	3490	5097	16911227	16911227		2.86521e+06		717.02			cell14	798.192
13	4493	4310.45	3514	5344	19366835	19366835		3.57385e+06		795.427			cell15	584.805
14	5209	4313.21	3447	5959	22467516	22467516		4.15778e+06		798.192			cell16	551.01
15	5796	4099.82	3381	5145	23762580	23762580		3.38953e+06		584.805			cell17	553.737
16	5888	4066.03	3383	4900	23940778	23940778		3.24435e+06		551.01			cell18	562.94
bg 11-16	4708	3515.02	3214	3900	16548710	16548710							cell19	525.374
													cell20	608.69
17	4430	4039.14	3328	5209	17893367	17893367		2.45305e+06		553.737
18	4256	4048.34	3323	4871	17229728	17229728		2.39587e+06		562.94
19	4686	4010.77	3343	4767	18794479	18794479		2.4619e+06		525.374				640.194
20	4920	4094.09	3377	5163	20142912	20142912		2.99475e+06		608.69				83.1664
bg 17-20	4194	3485.4	3216	4004	14617760	14617760

## Sheet: YSM3432
	Area	Mean	Min	Max	IntDen	RawIntDen
1	4481	4462.16	3349	5615	19994945	19994945		4.29935e+06		959.461			cell1	959.461
2	4047	4419.71	3348	5686	17886574	17886574		3.71115e+06		917.012			cell2	917.012
3	4255	4454.75	3407	5862	18954969	18954969		4.05098e+06		952.052			cell3	952.052
4	3903	4494.62	3426	5417	17542503	17542503		3.87146e+06		991.92			cell4	991.92
5	5169	4508.55	3399	5846	23304708	23304708		5.19925e+06		1005.85			cell5	1005.85
6	4545	4492.31	3413	5590	20417549	20417549		4.49778e+06		989.61			cell6	989.61
7	4300	4433.88	3362	5595	19065674	19065674		4004064		931.178			cell7	931.178
8	4146	4351.59	3321	5301	18041698	18041698		3.5195e+06		848.891			cell8	848.891
9	5986	4423.15	3478	5462	26476963	26476963		5.5098e+06		920.448			cell9	920.448
10	3713	4366.06	3385	5742	16211180	16211180		3.20565e+06		863.36			cell10	863.36
bg 1-10	2429	3502.7	3223	3959	8508059	8508059							cell11	1020.58
													cell12	1014.46
11	6012	4517.58	3419	5697	27159665	27159665		6.13575e+06		1020.58			cell13	893.144
12	4580	4511.45	3424	5613	20662456	20662456		4.64623e+06		1014.46			cell14	835.374
13	4512	4390.14	3342	5537	19808294	19808294		4.02987e+06		893.144			cell15	916.872
14	5312	4332.37	3218	5574	23013528	23013528		4.43751e+06		835.374			cell16	804.248
15	4850	4413.86	3408	5516	21407239	21407239		4.44683e+06		916.872			cell17	1009.33
bg 11-15	2794	3496.99	3242	3936	9770597	9770597							cell18	964.989
													cell19	1021.39
16	4184	4295.49	3372	5573	17972331	17972331		3.36497e+06		804.248			cell20	1062.21
17	5498	4500.57	3307	5588	24744143	24744143		5.54929e+06		1009.33
18	4081	4456.23	3409	5546	18185878	18185878		3.93812e+06		964.989				946.12
19	4435	4512.64	3419	5732	20013538	20013538		4.52988e+06		1021.39				70.9212
20	5222	4553.45	3499	5818	23778125	23778125		5.54686e+06		1062.21
bg 16-21	4869	3491.24	3219	3893	16998859	16998859

## Sheet: all
	YSM3429	YSM3430	YSM3431	YSM3432
	wt	scd2-K463A	scd2 1-266	scd2 275-536
cell1	402.397	629.258	569.542	959.461
cell2	513.315	477.104	642.852	917.012
cell3	400.662	625.444	541.753	952.052
cell4	473.501	623.655	595.429	991.92
cell5	442.024	554.758	673.406	1005.85
cell6	467.395	510.2	641.345	989.61
cell7	413.338	642.532	704.43	931.178
cell8	446.553	710.154	712.296	848.891
cell9	417.051	648.102	732.983	920.448
cell10	383.549	553.748	614.662	863.36
cell11	493.676	592.535	677.987	1020.58
cell12	459.056	580.316	717.02	1014.46
cell13	486.053	498.873	795.427	893.144
cell14	437.84	589.698	798.192	835.374
cell15	465.173	570.726	584.805	916.872
cell16	458.124	560.688	551.01	804.248
cell17	407.273	685.01	553.737	1009.33
cell18	424.698	586.774	562.94	964.989
cell19	364.203	588.277	525.374	1021.39
cell20	454.153	529.24	608.69	1062.21
cell21		533.639
average	440.502	585.273	640.194	946.12
st dev	38.5652	59.6853	83.1664	70.9212
t-test		7.0054e-11	2.6674e-10	1.01233e-22
		0.0210034
