# Supplementary material for: Optogenetics reveals Cdc42 local activation by scaffold-mediated positive feedback and Ras GTPase
Source: PLoS Biol. 2020 Jan 24;18(1):e3000600. doi: 10.1371/journal.pbio.3000600 (PMC7002011; doi:10.1371/journal.pbio.3000600)
Supplement: S5 Data — (ZIP) [file pbio.3000600.s021.zip › S5_Data/Panel_5D/Graph_Scd2(275-536aa)-eGFP/Scd2(275-536)-eGFP_Opto_Profile_YSM3598.csv]

Strain =	YSM3598
Graph_Scd2(275-536)-eGFP_Opto
Time (s)	Mean Fluo. Int.	Mean+Std	Mean-Std		Mean/Mean Fluo. Int. = mean fluorescence intensity
0	0	0	0		Std = standard deviation
3.15	-2.39	15.53	-20.3		Mean+Std = mean fluorescence intensity + standard deviation
6.29	-2.99	15.63	-21.6		Mean-Std = mean fluorescence intensity - standard deviation
9.2	1.01	21.52	-19.5
12.33	-4.45	16.51	-25.4
15.54	1.04	28.96	-26.89
18.31	-1.31	24.77	-27.38
21.57	-6.61	22.67	-35.89
24.22	-1.73	26.6	-30.06
27.61	2.34	38.24	-33.55
30.09	-1.07	33.82	-35.96
33.74	-4.59	34.35	-43.53
36.06	-5.31	31.53	-42.14
39.76	-5.29	33.44	-44.01
42.06	-1.35	36.87	-39.57
45.77	-2.13	40.2	-44.46
48.09	-0.88	42.44	-44.2
51.7	-3.34	41.09	-47.76
54.06	-1.87	44.91	-48.65
57.74	-0.15	47.5	-47.8
60.06	-1.57	47.84	-50.97
63.76	-6.6	44	-57.19
66.06	-5.89	39.68	-51.46
69.81	-5.87	43.62	-55.36
72.06	-3.91	48.12	-55.93
75.77	-8.35	44.93	-61.62
78.09	-6.61	47.9	-61.11
81.75	-10.83	44.45	-66.12
84.13	-2.2	57.6	-61.99
87.67	-6.25	57.12	-69.63
