# Supplementary material for: Optogenetics reveals Cdc42 local activation by scaffold-mediated positive feedback and Ras GTPase
Source: PLoS Biol. 2020 Jan 24;18(1):e3000600. doi: 10.1371/journal.pbio.3000600 (PMC7002011; doi:10.1371/journal.pbio.3000600)
Supplement: S5 Data — (ZIP) [file pbio.3000600.s021.zip › S5_Data/Panel_5D/Graph_Scd2(275-536aa)-eGFP/Scd2(275-536)-eGFP_OptoQ61L_Profile_YSM3599.csv]

Strain =	YSM3599
Graph_Scd2(275-536)-eGFP_OptoQ61L
Time (s)	Mean Fluo. Int.	Mean+Std	Mean-Std		Mean/Mean Fluo. Int. = mean fluorescence intensity
0	0	0	0		Std = standard deviation
3.15	1.71	23.04	-19.62		Mean+Std = mean fluorescence intensity + standard deviation
6.29	-1.3	21.27	-23.87		Mean-Std = mean fluorescence intensity - standard deviation
9.2	-3.5	22.07	-29.08
12.33	-1.59	25.99	-29.16
15.54	-0.77	27.21	-28.75
18.31	-2.41	30.03	-34.85
21.57	-3.07	31.11	-37.25
24.22	0.29	32.25	-31.68
27.61	-6.42	28.93	-41.78
30.09	-7.27	29.09	-43.62
33.74	-3.69	31.75	-39.13
36.06	-0.93	33.49	-35.36
39.76	-6.92	29.98	-43.82
42.06	-2.19	34.22	-38.6
45.77	-8.61	30.73	-47.95
48.09	-8.39	30.22	-47
51.7	-14.02	27.51	-55.55
54.06	-9.11	32.29	-50.52
57.74	-8.99	35.65	-53.63
60.06	-6.56	35.88	-49.01
63.76	-6.63	31.67	-44.93
66.06	-5.1	35.78	-45.98
69.81	-6.89	34.62	-48.4
72.06	-7.91	33.24	-49.06
75.77	-7.09	39.63	-53.81
78.09	-6.92	38.04	-51.87
81.75	-4.94	40.61	-50.48
84.13	-3.96	40.42	-48.34
87.67	-9.2	39.87	-58.26
