# Supplementary material for: Optogenetics reveals Cdc42 local activation by scaffold-mediated positive feedback and Ras GTPase
Source: PLoS Biol. 2020 Jan 24;18(1):e3000600. doi: 10.1371/journal.pbio.3000600 (PMC7002011; doi:10.1371/journal.pbio.3000600)
Supplement: S5 Data — (ZIP) [file pbio.3000600.s021.zip › S5_Data/Panel_5D/Graph_Scd2(1-266aa)-eGFP/Scd2(1-266)-eGFP_Opto_Profile_YSM3689.csv]

Strain =	YSM3689
Graph_Scd2(1-266)-eGFP_Opto
Time (s)	Mean Fluo. Int.	Mean+Std	Mean-Std		Mean/Mean Fluo. Int. = mean fluorescence intensity
0	0	0	0		Std = standard deviation
3.2	1.16	12.29	-9.98		Mean+Std = mean fluorescence intensity + standard deviation
6.37	2.77	13.79	-8.24		Mean-Std = mean fluorescence intensity - standard deviation
9.4	0.45	11.69	-10.79
12.12	1.86	12.61	-8.89
15.74	0.43	11.37	-10.51
18.19	1.62	13.8	-10.57
21.73	1.93	14.34	-10.47
24.18	0.09	13.32	-13.13
27.6	-2.25	12.12	-16.62
30.35	-3.72	8.97	-16.41
33.57	-0.81	12.14	-13.76
36.44	1.45	15.17	-12.26
39.58	-1.95	9.92	-13.81
42.43	-1.32	10.42	-13.05
45.52	-0.74	11.58	-13.05
48.46	-0.09	11.82	-12.01
51.52	-0.73	11.95	-13.4
54.37	0.98	13.34	-11.37
57.55	0.26	14	-13.48
60.41	-0.2	14	-14.4
63.55	-0.36	14.53	-15.26
66.4	-0.58	13.35	-14.5
69.61	0.36	15.03	-14.31
72.37	1.41	15.86	-13.03
75.67	-0.59	13.72	-14.89
78.37	-1.74	11.39	-14.86
81.62	-0.66	15.73	-17.05
84.39	-0.55	13.8	-14.9
87.62	-0.54	13.01	-14.08
