# Supplementary material for: Optogenetics reveals Cdc42 local activation by scaffold-mediated positive feedback and Ras GTPase
Source: PLoS Biol. 2020 Jan 24;18(1):e3000600. doi: 10.1371/journal.pbio.3000600 (PMC7002011; doi:10.1371/journal.pbio.3000600)
Supplement: S5 Data — (ZIP) [file pbio.3000600.s021.zip › S5_Data/Panel_5D/Graph_Scd2(1-266aa)-eGFP/Scd2(1-266)-eGFP_OptoQ61L_Profile_YSM3690.csv]

Strain =	YSM3690
Graph_Scd2(1-266)-eGFP_OptoQ61L
Time (s)	Mean Fluo. Int.	Mean+Std	Mean-Std		Mean/Mean Fluo. Int. = mean fluorescence intensity
0	0	0	0		Std = standard deviation
3.2	16.57	31.07	2.08		Mean+Std = mean fluorescence intensity + standard deviation
6.37	15.84	31.45	0.23		Mean-Std = mean fluorescence intensity - standard deviation
9.4	17.26	32.63	1.9
12.12	21.45	37.24	5.65
15.74	22.72	40.64	4.8
18.19	25.1	44.21	6
21.73	21.55	40.41	2.69
24.18	24.03	43.39	4.68
27.6	24.82	44.76	4.87
30.35	26.27	45.3	7.25
33.57	26.26	42.26	10.25
36.44	28.7	47.68	9.71
39.58	27.95	46.35	9.54
42.43	31.36	51.65	11.06
45.52	29.03	47.55	10.5
48.46	31.28	49.76	12.8
51.52	32.41	54.36	10.46
54.37	30.55	51.27	9.83
57.55	32.41	51.67	13.16
60.41	30.24	51.61	8.88
63.55	29.64	50.3	8.98
66.4	32.01	56.11	7.91
69.61	33.91	57.66	10.17
72.37	30.51	54.81	6.21
75.67	32.45	54.19	10.7
78.37	28.67	48.96	8.38
81.62	32.78	57.91	7.66
84.39	32.89	55.92	9.86
87.62	31.72	53.88	9.56
