# Supplementary material for: Optogenetics reveals Cdc42 local activation by scaffold-mediated positive feedback and Ras GTPase
Source: PLoS Biol. 2020 Jan 24;18(1):e3000600. doi: 10.1371/journal.pbio.3000600 (PMC7002011; doi:10.1371/journal.pbio.3000600)
Supplement: S5 Data — (ZIP) [file pbio.3000600.s021.zip › S5_Data/Panel_5D/Graph_Scd2K463A-eGFP/Scd2(K463A)-eGFP_OptoQ61L_Profile_YSM3605.csv]

Strain =	YSM3605
Graph_Scd2(K463A)-eGFP_OptoQ61L
Time (s)	Mean Fluo. Int.	Mean+Std	Mean-Std		Mean/Mean Fluo. Int. = mean fluorescence intensity
0	0	0	0		Std = standard deviation
3.21	29.72	56.47	2.96		Mean+Std = mean fluorescence intensity + standard deviation
6.41	35.74	69.4	2.08		Mean-Std = mean fluorescence intensity - standard deviation
9.04	37.85	75.94	-0.24
12.75	38.66	74.28	3.05
15.26	43.18	84.35	2.01
18.54	44.06	87.79	0.32
21.38	40.91	90.99	-9.16
24.42	44.44	93.32	-4.43
27.51	48.73	99.14	-1.67
30.45	50.74	97.51	3.96
33.54	54.39	103.64	5.15
36.39	51.87	99.43	4.3
39.39	53.46	96.8	10.11
42.37	47.95	93.01	2.9
45.51	51.13	94.17	8.08
48.3	48.41	95.69	1.13
51.66	49.67	95.66	3.67
54.25	51.9	99.38	4.42
57.8	62.33	108.08	16.57
60.24	57.81	109.53	6.09
63.83	53.19	106.16	0.21
66.24	65.49	119.93	11.04
69.65	63.69	113.18	14.2
72.36	61.73	114.66	8.81
75.55	58.81	112.83	4.8
78.31	61	114.82	7.18
81.57	65.12	119.32	10.91
84.31	65.3	119.26	11.33
87.67	62.65	121.04	4.26
