# Supplementary material for: Optogenetics reveals Cdc42 local activation by scaffold-mediated positive feedback and Ras GTPase
Source: PLoS Biol. 2020 Jan 24;18(1):e3000600. doi: 10.1371/journal.pbio.3000600 (PMC7002011; doi:10.1371/journal.pbio.3000600)
Supplement: S5 Data — (ZIP) [file pbio.3000600.s021.zip › S5_Data/Panel_5D/Graph_Scd2K463A-eGFP/Scd2(K463A)-eGFP_Opto_Profile_YSM3604.csv]

Strain =	YSM3604
Graph_Scd2(K463A)-eGFP_Opto
Time (s)	Mean Fluo. Int.	Mean+Std	Mean-Std		Mean/Mean Fluo. Int. = mean fluorescence intensity
0	0	0	0		Std = standard deviation
3.21	-2.37	14.12	-18.86		Mean+Std = mean fluorescence intensity + standard deviation
6.41	-6.78	10.38	-23.94		Mean-Std = mean fluorescence intensity - standard deviation
9.04	-9.27	10.29	-28.83
12.75	-6.64	12.03	-25.31
15.26	-7.55	13.55	-28.64
18.54	-8.03	16.57	-32.63
21.38	-9.83	16.91	-36.58
24.42	-7.43	17.55	-32.41
27.51	-8.99	12.54	-30.53
30.45	-9.05	16.36	-34.45
33.54	-9.2	16.93	-35.34
36.39	-7.76	17.71	-33.23
39.39	-6.21	18.56	-30.97
42.37	-8.38	16.54	-33.31
45.51	-7.23	15.87	-30.33
48.3	-6.88	17.57	-31.33
51.66	-5.28	23.27	-33.83
54.25	-3.72	28	-35.44
57.8	-7.85	19.6	-35.31
60.24	-3.88	27.57	-35.33
63.83	-4.36	27.07	-35.78
66.24	-2.77	27.81	-33.35
69.65	0.08	34.18	-34.01
72.36	-2.26	28.9	-33.43
75.55	-5.58	26.43	-37.6
78.31	-0.11	32.83	-33.05
81.57	0.81	38.55	-36.93
84.31	-6.03	30.2	-42.26
87.67	-5.36	30.12	-40.84
