# Supplementary material for: Optogenetics reveals Cdc42 local activation by scaffold-mediated positive feedback and Ras GTPase
Source: PLoS Biol. 2020 Jan 24;18(1):e3000600. doi: 10.1371/journal.pbio.3000600 (PMC7002011; doi:10.1371/journal.pbio.3000600)
Supplement: S5 Data — (ZIP) [file pbio.3000600.s021.zip › S5_Data/Panel_5D/README_Panel5D.txt]

Plasma membrane GFP fluorescence intensities relative to the figure 5D.
Per each of the tested proteins (Scd2(1-266)-eGFP, Scd2(275-536)-eGFP and Scd2(K463A)-eGFP) mean and mean+/-std values are provided in the files named as "profile" for each of the strains.

Single Cell values ("SingleTraces" files) relative to these quantifications are found in S14_Data > Panel_S7A (each file contains the single cell traces per strain from which mean and mean+/-std values from S5_Data > Panel_5D were calculated). WT control single cell values are also provided, which are shown in supplementary figure 7A.

*Scd2(1-266)-eGFP Strains = YSM3689 (Opto) and YSM3690 (OptoQ61L). Single cell traces are in S14_Data > Panel_S7A > Graph_Scd2(1-266aa)-eGFP > Graphs_GFP ("SingleTraces" files).

*Scd2(275-536)-eGFP Strains = YSM3598 (Opto) and YSM3599 (OptoQ61L). Single cell traces are in S14_Data > Panel_S7A > Graph_Scd2(275-536aa)-eGFP > Graphs_GFP ("SingleTraces" files).

*Scd2(K463A)-eGFP Strains = YSM3604 (Opto) and YSM3605 (OptoQ61L). Single cell traces are in S14_Data > Panel_S7A > Graph_Scd2K463A-eGFP > Graphs_GFP ("SingleTraces" files).
