# Supplementary material for: Optogenetics reveals Cdc42 local activation by scaffold-mediated positive feedback and Ras GTPase
Source: PLoS Biol. 2020 Jan 24;18(1):e3000600. doi: 10.1371/journal.pbio.3000600 (PMC7002011; doi:10.1371/journal.pbio.3000600)
Supplement: S6 Data — (ZIP) [file pbio.3000600.s022.zip]

Archive with 36 entries (25 files):
- S6_Data/
- S6_Data/.DS_Store
- __MACOSX/
- __MACOSX/S6_Data/
- __MACOSX/S6_Data/._.DS_Store
- S6_Data/Panel_6F/
- S6_Data/Panel_6F/6F.xlsx
- __MACOSX/S6_Data/Panel_6F/
- __MACOSX/S6_Data/Panel_6F/._6F.xlsx
- S6_Data/Panel_6F/panel_6F.csv
- __MACOSX/S6_Data/Panel_6F/._panel_6F.csv
- __MACOSX/S6_Data/._Panel_6F
- S6_Data/ReadMe_Figure6.txt
- __MACOSX/S6_Data/._ReadMe_Figure6.txt
- S6_Data/Panel_6D/
- S6_Data/Panel_6D/6D.xlsx
- __MACOSX/S6_Data/Panel_6D/
- __MACOSX/S6_Data/Panel_6D/._6D.xlsx
- S6_Data/Panel_6D/panel_6D.csv
- __MACOSX/S6_Data/Panel_6D/._panel_6D.csv
- __MACOSX/S6_Data/._Panel_6D
- S6_Data/Panel_6C/
- S6_Data/Panel_6C/6C.xlsx
- __MACOSX/S6_Data/Panel_6C/
- __MACOSX/S6_Data/Panel_6C/._6C.xlsx
- S6_Data/Panel_6C/panel_6C.csv
- __MACOSX/S6_Data/Panel_6C/._panel_6C.csv
- __MACOSX/S6_Data/._Panel_6C
- S6_Data/Panel_6E/
- S6_Data/Panel_6E/6E.xlsx
- __MACOSX/S6_Data/Panel_6E/
- __MACOSX/S6_Data/Panel_6E/._6E.xlsx
- S6_Data/Panel_6E/panel_6E.csv
- __MACOSX/S6_Data/Panel_6E/._panel_6E.csv
- __MACOSX/S6_Data/._Panel_6E
- __MACOSX/._S6_Data
