# Supplementary material for: Optogenetics reveals Cdc42 local activation by scaffold-mediated positive feedback and Ras GTPase
Source: PLoS Biol. 2020 Jan 24;18(1):e3000600. doi: 10.1371/journal.pbio.3000600 (PMC7002011; doi:10.1371/journal.pbio.3000600)
Supplement: S6 Data — (ZIP) [file pbio.3000600.s022.zip › S6_Data/Panel_6F/6F.xlsx]

## Sheet: YSM3390
experiment 1 Aleks delta vision					experiment 2 Laura Leica 20190507					experiment 3 Laura Leica 20190503
Cell number:	Cell Length	Cell Width	Aspect Ratio		YSM3390					YSM3390
	YSM3390	YSM3390	YSM3390			cell length	cell width	ratio length/width			cell length	cell width	ratio length/width
1	111.647	40.817	2.73531		cell1	11.281	4.123	2.73611		cell1	12.441	5.643	2.20468		exp1	2.73531
2	81.541	38.013	2.14508		cell2	13.516	3.715	3.63822		cell2	11.284	5.271	2.14077			2.14508
3	100.02	39.051	2.56127		cell3	11.356	4.717	2.40746		cell3	10.93	5.19	2.10597			2.56127
4	95.021	41.012	2.31691		cell4	9.598	5.479	1.75178		cell4	10.979	5.282	2.07857			2.31691
5	105.342	42.687	2.46778		cell5	9.537	4.609	2.06921		cell5	11.512	5.972	1.92766			2.46778
6	107.34	39.033	2.74998		cell6	9.773	4.685	2.08602		cell6	10.059	4.384	2.29448			2.74998
7	100.225	41.161	2.43495		cell7	10.19	4.376	2.32861		cell7	12.418	4.818	2.57742			2.43495
8	94.676	42.667	2.21895		cell8	10.946	3.646	3.00219		cell8	12.967	4.961	2.61379			2.21895
9	103.863	34.072	3.04834		cell9	14.328	5.103	2.80776		cell9	12.942	5.395	2.39889			3.04834
10	85.187	42.164	2.02037		cell10	11.613	4.004	2.90035		cell10	10.971	4.939	2.2213			2.02037
11	85.052	43.98	1.93388		cell11	9.819	6.881	1.42697		cell11	11.043	4.894	2.25644			1.93388
12	95.601	37.712	2.53503		cell12	9.659	5.038	1.91723		cell12	11.054	5.34	2.07004			2.53503
13	83.735	36.878	2.27059		cell13	10.016	4.63	2.16328		cell13	12.533	5.084	2.46518			2.27059
14	94.892	38.39	2.47179		cell14	16.532	5.007	3.30178		cell14	12.597	5.053	2.49297			2.47179
15	96.922	40.2	2.411		cell15	11.654	4.489	2.59612		cell15	11.288	5.37	2.10205			2.411
16	87.004	47.647	1.82601		cell16	12.018	4.991	2.40793		cell16	11.882	5.426	2.18983			1.82601
17	96.462	39.598	2.43603		cell17	9.825	4.669	2.1043		cell17	11.755	4.741	2.47943			2.43603
18	92	41.419	2.2212		cell18	10.759	4.542	2.36878		cell18	11.131	4.885	2.27861			2.2212
19	91.457	39.598	2.30964		cell19	9.962	4.724	2.10881		cell19	11.095	5.513	2.01252			2.30964
20	101.281	44.701	2.26574		cell20	10.303	4.933	2.08859		cell20	11.956	4.691	2.54871			2.26574
21	106.675	37.642	2.83394		cell21	10.989	4.076	2.69603		cell21	12.294	5.119	2.40164			2.83394
22	106.045	47.707	2.22284		cell22	10.192	4.72	2.15932		cell22	12.747	5.019	2.53975			2.22284
23	85.866	46.84	1.83318		cell23	10.515	4.412	2.38327		cell23	11.279	4.524	2.49315			1.83318
24	98.98	42.942	2.30497		cell24	10.091	4.952	2.03776		cell24	9.493	4.592	2.06729			2.30497
25	99.725	43.841	2.2747		cell25	10.567	5.401	1.95649		cell25	10.838	5.024	2.15725			2.2747
26	102.474	36.359	2.81839		cell26	9.374	4.76	1.96933		cell26	11.956	4.691	2.54871			2.81839
27	94.175	38.419	2.45126		cell27	10.706	4.032	2.65526		cell27	12.294	5.119	2.40164			2.45126
28	87.321	36.401	2.39886		cell28	10.239	4.514	2.26828		cell28	12.747	5.019	2.53975			2.39886
29	92.914	41.593	2.23389		cell29	9.606	4.677	2.05388		cell29	11.279	4.524	2.49315			2.23389
30	89.811	37.696	2.38251		cell30	12.109	4.513	2.68314		cell30	9.493	4.592	2.06729			2.38251
31	83.021	43.828	1.89425							cell31	10.838	5.024	2.15725			1.89425
32	93.071	42.999	2.16449													2.16449
33	97.217	40.705	2.38833							micron average	11.5515	5.03545	2.30084			2.38833
34	92.973	39.812	2.3353							micron sd	0.929667	0.359999	0.201668			2.3353
35	94.763	46.011	2.05957													2.05957
36	89.051	44.385	2.00633													2.00633
37	97.916	37.333	2.62277													2.62277
38	96.185	41.526	2.31626		micron average	10.9024	4.6806	2.36914								2.31626
39	97.798	46.571	2.09998													2.09998
40	85.521	42.937	1.99178													1.99178
41	99.04	36.401	2.7208		micron sd	1.57115	0.601662	0.467189								2.7208
42	108.467	44.922	2.41456													2.41456
43	96.208	40.46	2.37785													2.37785
44	100.21	38.275	2.61816													2.61816
45	96.799	41.34	2.34153													2.34153
46	95.258	40.112	2.3748													2.3748
47	107.005	41.231	2.59526													2.59526
48	97.268	46.573	2.08851													2.08851
49	97.494	43.417	2.24553													2.24553
50	102.005	40.224	2.53592													2.53592
51	81.253	44.147	1.84051													1.84051
52	95.189	40.497	2.35052													2.35052
53	96.046	46.819	2.05143													2.05143
54	97.068	34.615	2.80422													2.80422
55	92.616	40.111	2.30899													2.30899
56	82.149	44.801	1.83364													1.83364
57	95.796	42.007	2.28048													2.28048
58	95.079	41.231	2.30601													2.30601
59	91.828	39.061	2.35089													2.35089
60	95.787	42.4	2.25913													2.25913
Average	95.3889	41.2499	2.32854												exp2	2.73611
StDev	7.04648	3.25452	0.268532													3.63822
																2.40746
																1.75178
Average	10.2162	4.41786	2.32854													2.06921
StDev	0.754678	0.348559	0.268532													2.08602
																2.32861
																3.00219
YLM790																2.80776
	cell length	cell width	ratio													2.90035
exp1	10.2162	4.41786	2.32854													1.42697
exp2	10.9024	4.6806	2.36914													1.91723
exp3	11.5515	5.03545	2.30084													2.16328
																3.30178
																2.59612
																2.40793
																2.1043
																2.36878
																2.10881
																2.08859
																2.69603
																2.15932
																2.38327
																2.03776
																1.95649
																1.96933
																2.65526
																2.26828
																2.05388
																2.68314
															exp3	2.20468
																2.14077
																2.10597
																2.07857
																1.92766
																2.29448
																2.57742
																2.61379
																2.39889
																2.2213
																2.25644
																2.07004
																2.46518
																2.49297
																2.10205
																2.18983
																2.47943
																2.27861
																2.01252
																2.54871
																2.40164
																2.53975
																2.49315
																2.06729
																2.15725
																2.54871
																2.40164
																2.53975
																2.49315
																2.06729
																2.15725

## Sheet: YSM3394
experiment 1 Aleks delta vision					experiment 2 Laura Leica 20190507					experiment 3 Laura Leica 20190503
Cell number:	Cell Length	Cell Width	Aspect Ratio		YSM3394					YSM3394
	YSM3394	YSM3394	YSM3394			cell length	cell width	ratio length/width			cell length	cell width	ratio length/width
1	96.148	38.833	2.47594		cell1	11.726	5.65	2.0754		cell1	10.547	4.571	2.30737			exp1	2.47594
2	79.076	38.588	2.04924		cell2	12.262	5.207	2.35491		cell2	10.037	5.031	1.99503				2.04924
3	91.285	42.45	2.15041		cell3	12.765	5.767	2.21346		cell3	11.307	4.769	2.37094				2.15041
4	90.67	38.639	2.34659		cell4	11.66	5.336	2.18516		cell4	10.824	4.869	2.22304				2.34659
5	82	38.053	2.15489		cell5	16.104	5.719	2.81588		cell5	11.38	4.906	2.31961				2.15489
6	89.691	41.526	2.15988		cell6	14.844	6.081	2.44105		cell6	10.597	5.715	1.85424				2.15988
7	92.154	40.2	2.29239		cell7	13.408	5.902	2.27177		cell7	8.813	5.206	1.69285				2.29239
8	78.44	38.204	2.05319		cell8	12.189	5.413	2.2518		cell8	8.975	4.64	1.93427				2.05319
9	94.901	41.074	2.31049		cell9	12.169	5.876	2.07097		cell9	9.934	4.562	2.17755				2.31049
10	84.433	38.482	2.19409		cell10	12.041	5.899	2.04119		cell10	10.118	4.55	2.22374				2.19409
11	81.377	38.873	2.09341		cell11	13.276	5.58	2.37921		cell11	10.535	4.603	2.28872				2.09341
12	89.582	40.354	2.2199		cell12	13.234	4.908	2.69641		cell12	9.209	4.71	1.9552				2.2199
13	86.764	39.962	2.17116		cell13	11.275	5.49	2.05373		cell13	9.896	4.321	2.29021				2.17116
14	76.236	40.2	1.89642		cell14	12.399	4.846	2.55861		cell14	9.581	4.936	1.94105				1.89642
15	83.744	40.025	2.09229		cell15	11.975	5.233	2.28836		cell15	9.95	4.822	2.06346				2.09229
16	91.093	42.691	2.13378		cell16	13.752	5.204	2.64258		cell16	10.665	4.685	2.27641				2.13378
17	90.255	39.294	2.29692		cell17	11.428	5.463	2.09189		cell17	10.591	4.509	2.34886				2.29692
18	93.048	43	2.16391		cell18	11.921	5.464	2.18173		cell18	13.169	5.198	2.53347				2.16391
19	106.151	44.822	2.36828		cell19	11.857	4.823	2.45843		cell19	10.444	4.749	2.1992				2.36828
20	88.413	38.256	2.31109		cell20	13.206	5.359	2.46427		cell20	12.409	3.949	3.14231				2.31109
21	90	40.293	2.23364		cell21	10.809	5.977	1.80843		cell21	9.421	4.842	1.94568				2.23364
22	90.529	40.072	2.25916		cell22	12.478	4.9	2.54653		cell22	9.713	4.393	2.21102				2.25916
23	86.822	35.805	2.42486		cell23	11.199	5.247	2.13436		cell23	10.81	4.753	2.27435				2.42486
24	79.057	40.162	1.96845		cell24	12.462	5.353	2.32804		cell24	10.311	4.745	2.17302				1.96845
25	100.603	39.459	2.54956		cell25	13.158	5.018	2.62216		cell25	9.714	4.66	2.08455				2.54956
26	93.107	39.925	2.33205		cell26	12.592	5.747	2.19106		cell26	8.926	4.928	1.81128				2.33205
27	95.525	40.025	2.38663		cell27	10.57	5.715	1.84952		cell27	9.658	4.824	2.00207				2.38663
28	78.435	43.658	1.79658		cell28	13.552	4.911	2.75952		cell28	12.514	4.365	2.8669				1.79658
29	93.477	38.079	2.45482		cell29	12.352	5.399	2.28783		cell29	9.88	4.608	2.1441				2.45482
30	92.13	42.953	2.1449		cell30	12.415	5.223	2.37699		cell30	9.997	4.597	2.17468				2.1449
31	73.553	41.773	1.76078							cell31	8.747	4.978	1.75713				1.76078
32	109.252	34.667	3.15147							cell32	9.189	4.923	1.86654				3.15147
33	88.396	39.215	2.25414		micron average	12.5026	5.42367	2.31471		cell33	9.875	4.915	2.00916				2.25414
34	63.683	52.515	1.21266							cell34	12.667	4.553	2.78212				1.21266
35	85.071	43.863	1.93947							cell35	10.622	4.041	2.62856				1.93947
36	86.833	38.275	2.26866		micron sd	1.14325	0.359982	0.253289		cell36	10.526	4.937	2.13206				2.26866
37	98.656	36.878	2.6752							cell37	10.61	5.465	1.94145				2.6752
38	102.083	41.34	2.46935														2.46935
39	91.417	42.059	2.17354							micron average	10.3287	4.75211	2.18763				2.17354
40	98.478	37.443	2.63008							micron sd	1.06215	0.337382	0.306869				2.63008
41	95.189	36	2.64414														2.64414
42	82.928	35.805	2.3161														2.3161
43	87.367	38.833	2.24981														2.24981
44	87.727	42.45	2.0666														2.0666
45	88.323	42.72	2.06749														2.06749
46	86.371	51.352	1.68194														1.68194
47	90.443	40.853	2.21386														2.21386
48	96.747	38.639	2.50387														2.50387
49	80.808	35.355	2.28562														2.28562
50	96.426	47.011	2.05114														2.05114
51	92.154	40.05	2.30097														2.30097
52	104.12	42	2.47905														2.47905
53	95.627	35.92	2.66222														2.66222
54	80.802	38.601	2.09326														2.09326
55	100.603	36.346	2.76792														2.76792
56	81.413	31.305	2.60064														2.60064
57	85.907	37.108	2.31505														2.31505
58	93.718	35.734	2.62266														2.62266
59	88.937	39.112	2.27391														2.27391
60	92.13	45.028	2.04606														2.04606
Average	89.5051	40.0368	2.25438													exp2	2.0754
StDev	8.13778	3.57966	0.290127														2.35491
																	2.21346
																	2.18516
Average	9.586	4.28794	2.25438														2.81588
StDev	0.871556	0.383382	0.290127														2.44105
																	2.27177
																	2.2518
AV1534																	2.07097
	cell length	cell width	ratio														2.04119
exp1	9.586	4.28794	2.25438														2.37921
exp2	12.5026	5.42367	2.31471														2.69641
exp3	10.3287	4.75211	2.18763														2.05373
																	2.55861
																	2.28836
																	2.64258
																	2.09189
																	2.18173
																	2.45843
																	2.46427
																	1.80843
																	2.54653
																	2.13436
																	2.32804
																	2.62216
																	2.19106
																	1.84952
																	2.75952
																	2.28783
																	2.37699
																exp3	2.30737
																	1.99503
																	2.37094
																	2.22304
																	2.31961
																	1.85424
																	1.69285
																	1.93427
																	2.17755
																	2.22374
																	2.28872
																	1.9552
																	2.29021
																	1.94105
																	2.06346
																	2.27641
																	2.34886
																	2.53347
																	2.1992
																	3.14231
																	1.94568
																	2.21102
																	2.27435
																	2.17302
																	2.08455
																	1.81128
																	2.00207
																	2.8669
																	2.1441
																	2.17468
																	1.75713
																	1.86654
																	2.00916
																	2.78212
																	2.62856
																	2.13206
																	1.94145

## Sheet: YSM3395
experiment 1 Aleks delta vision					experiment 2 Laura Leica 20190507					experiment 3 Laura Leica 20190503
Cell number:	Cell Length	Cell Width	Aspect Ratio		YSM3395					YSM3395
	YSM3395	YSM3395	YSM3395			cell length	cell width	ratio length/width			cell length	cell width	ratio length/width
1	89.753	47.221	1.9007		cell1	8.277	5.09	1.62613		cell1	10.457	4.638	2.25464			exp1	1.9007
2	84.816	47.051	1.80264		cell2	10.211	4.272	2.39022		cell2	9.975	4.625	2.15676				1.80264
3	94.112	44.553	2.11236		cell3	8.659	4.201	2.06118		cell3	9.28	4.456	2.08259				2.11236
4	90.604	48.415	1.8714		cell4	8.145	4.678	1.74113		cell4	9.761	4.425	2.20588				1.8714
5	90.089	43.518	2.07015		cell5	9.827	5.65	1.73929		cell5	10.303	4.869	2.11604				2.07015
6	83.015	43.107	1.92579		cell6	8.976	5.173	1.73516		cell6	8.95	5.248	1.70541				1.92579
7	84.211	50.442	1.66946		cell7	8.189	5.567	1.47099		cell7	8.136	5.245	1.55119				1.66946
8	73.255	41.979	1.74504		cell8	10.178	5.27	1.93131		cell8	10.433	5.213	2.00134				1.74504
9	88.589	52.366	1.69173		cell9	9.497	4.503	2.10904		cell9	7.985	5.517	1.44734				1.69173
10	73.41	41.725	1.75938		cell10	7.709	4.799	1.60638		cell10	10.368	4.948	2.09539				1.75938
11	89.644	42.638	2.10244		cell11	9.419	4.576	2.05835		cell11	10.016	4.812	2.08146				2.10244
12	74.108	46.074	1.60846		cell12	8.539	5.339	1.59936		cell12	8.6	4.717	1.82319				1.60846
13	84.12	41.725	2.01606		cell13	8.648	4.972	1.73934		cell13	9.462	5.369	1.76234				2.01606
14	100.896	43.174	2.33696		cell14	8.316	5.145	1.61633		cell14	10.045	5.275	1.90427				2.33696
15	74.204	41.058	1.8073		cell15	8.575	5.339	1.60611		cell15	10.642	4.972	2.14039				1.8073
16	82.594	46.053	1.79346		cell16	8.607	5.163	1.66705		cell16	9.058	5.568	1.6268				1.79346
17	96.134	40.689	2.36265		cell17	8.908	4.539	1.96255		cell17	9.096	5.171	1.75904				2.36265
18	78.854	47.783	1.65025		cell18	9.808	4.977	1.97067		cell18	9.057	5.056	1.79134				1.65025
19	96.785	47.297	2.04632		cell19	10.268	5.23	1.96329		cell19	9.559	5.173	1.84786				2.04632
20	80.505	47.019	1.71218		cell20	10.219	4.693	2.1775		cell20	10.425	5.209	2.00134				1.71218
21	86.683	42.193	2.05444		cell21	9.626	5.502	1.74955		cell21	9.602	4.973	1.93083				2.05444
22	89.894	41.382	2.1723		cell22	10.322	4.752	2.17214		cell22	9.145	4.633	1.97388				2.1723
23	86.396	40.031	2.15823		cell23	8.789	4.894	1.79587		cell23	9.025	4.796	1.88178				2.15823
24	91.47	48.671	1.87935		cell24	9.928	5.223	1.90082		cell24	9.161	5.714	1.60326				1.87935
25	94.669	42.604	2.22207		cell25	8.176	5.139	1.59097		cell25	7.82	6.663	1.17365				2.22207
26	88.2	41.976	2.1012		cell26	9.068	4.988	1.81796		cell26	9.344	5.002	1.86805				2.1012
27	95.688	43.283	2.21075		cell27	9.711	4.715	2.0596		cell27	9.655	5.283	1.82756				2.21075
28	88.612	39.092	2.26676		cell28	8.953	5.186	1.72638		cell28	9.981	5.501	1.8144				2.26676
29	81.8	47.024	1.73954		cell29	8.831	4.961	1.78008		cell29	8.829	5.049	1.74866				1.73954
30	91.166	43.026	2.11886		cell30	8.797	4.922	1.78728		cell30	10.942	4.48	2.44241				2.11886
31	86.675	44.116	1.96471		cell31	7.9	4.884	1.61753		cell31	10.1	5.31	1.90207				1.96471
32	87.001	44.735	1.94481		cell32	9.69	4.654	2.08208		cell32	9.966	5.1	1.95412				1.94481
33	81.242	45.5	1.78554		micron average	9.08644	4.96862	1.83911		cell33	9.028	5.197	1.73716				1.78554
34	85.049	54.129	1.57123							cell34	8.547	5.177	1.65096				1.57123
35	82.662	48.819	1.69323							cell35	9.316	5.454	1.7081				1.69323
36	75.383	47.737	1.57913		micron sd	0.768399	0.352486	0.218023									1.57913
37	86.188	47.726	1.80589							micron average	9.48769	5.10966	1.87347				1.80589
38	88.399	46.614	1.8964							micron sd	0.76549	0.424496	0.246731				1.8964
39	83.493	41.788	1.99801														1.99801
40	84.677	46.899	1.80552														1.80552
41	95.39	37.336	2.55491														2.55491
42	79.128	43.863	1.80398														1.80398
43	90.802	37.885	2.39678														2.39678
44	80.281	49.041	1.63702														1.63702
45	79.057	43.218	1.82926														1.82926
46	84.906	49.899	1.70156														1.70156
47	84.812	46.907	1.80809														1.80809
48	68.551	51.723	1.32535														1.32535
49	91.325	43.983	2.07637														2.07637
50	77.319	44.981	1.71893														1.71893
51	90.416	45.879	1.97075														1.97075
52	94.048	47.381	1.98493														1.98493
53	82.807	41.11	2.01428														2.01428
54	85.873	48.415	1.77369														1.77369
55	95.668	43.009	2.22437														2.22437
56	89.089	45.821	1.94428														1.94428
57	76.391	45.265	1.68764														1.68764
58	83.4	46.71	1.78548														1.78548
59	79.387	42.885	1.85116														1.85116
60	89.601	40.872	2.19223														2.19223
Average	85.7216	44.9569	1.92056													exp2	1.62613
StDev	6.79269	3.49399	0.236262														2.39022
																	2.06118
																	1.74113
Average	9.18078	4.81489	1.92056														1.73929
StDev	0.727498	0.374207	0.236262														1.73516
																	1.47099
																	1.93131
AV1535																	2.10904
	cell length	cell width	ratio														1.60638
exp1	9.18078	4.81489	1.92056														2.05835
exp2	9.08644	4.96862	1.83911														1.59936
exp3	9.48769	5.10966	1.87347														1.73934
																	1.61633
																	1.60611
																	1.66705
																	1.96255
																	1.97067
																	1.96329
																	2.1775
																	1.74955
																	2.17214
																	1.79587
																	1.90082
																	1.59097
																	1.81796
																	2.0596
																	1.72638
																	1.78008
																	1.78728
																	1.61753
																	2.08208
																exp3	2.25464
																	2.15676
																	2.08259
																	2.20588
																	2.11604
																	1.70541
																	1.55119
																	2.00134
																	1.44734
																	2.09539
																	2.08146
																	1.82319
																	1.76234
																	1.90427
																	2.14039
																	1.6268
																	1.75904
																	1.79134
																	1.84786
																	2.00134
																	1.93083
																	1.97388
																	1.88178
																	1.60326
																	1.17365
																	1.86805
																	1.82756
																	1.8144
																	1.74866
																	2.44241
																	1.90207
																	1.95412
																	1.73716
																	1.65096
																	1.7081

## Sheet: average 3 experiments
YSM3390	ras1D scd2D gef1D scd1-3GFP pak1-GBP-mCherry
	cell length	cell width	ratio
exp1	10.2162	4.41786	2.32854
exp2	10.9024	4.6806	2.36914
exp3	11.5515	5.03545	2.30084
	10.89	4.7113	2.33284
	0.667736	0.309939	0.0343522
YSM3394	ras1D scd2D gef1D scd1-3GFP pak1-GBP-mCherry (extra copy)
	cell length	cell width	ratio
exp1	9.586	4.28794	2.25438
exp2	12.5026	5.42367	2.31471
exp3	10.3287	4.75211	2.18763
	10.8058	4.82124	2.25224
	1.5157	0.571011	0.0635672
YSM3395	ras1D scd2D gef1D scd1-3GFP pak1-KRKR-GBP-mCherry (extra copy)
	cell length	cell width	ratio
exp1	9.18078	4.81489	1.92056
exp2	9.08644	4.96862	1.83911
exp3	9.48769	5.10966	1.87347
	9.25164	4.96439	1.87772
	0.209798	0.147431	0.0408903
	YSM3390	YSM3394	YSM3395
cell length	10.89	10.8058	9.25164
cell width	4.7113	4.82124	4.96439
ratio	2.33284	2.25224	1.87772
	0.667736	1.5157	0.209798
	0.309939	0.571011	0.147431
	0.0343522	0.0635672	0.0408903
t test ratio	YLM790 vs AV1534	YLM790 vs AV1535	AV1534 vs AV1535
	0.0329616	1.17994e-27	5.81909e-23
