# Supplementary material for: Optogenetics reveals Cdc42 local activation by scaffold-mediated positive feedback and Ras GTPase
Source: PLoS Biol. 2020 Jan 24;18(1):e3000600. doi: 10.1371/journal.pbio.3000600 (PMC7002011; doi:10.1371/journal.pbio.3000600)
Supplement: S6 Data — (ZIP) [file pbio.3000600.s022.zip › S6_Data/Panel_6D/6D.xlsx]

## Sheet: YSM3389 wt
170929 leica							YSM3389
YSM3389 wt								Length	Width	aspect ratio
	cell length	cell width	aspect ratio				cell1	15.141	4.974	3.04403
exp1	13.0468	4.4611	2.94243	170929 leica			cell2	12.768	4.433	2.88022
exp2	13.8605	4.03951	3.43826	March 2019 delta vision			cell3	12.112	4.434	2.73162
exp3	12.9637	3.61761	3.61811	April 2019 delta vision			cell4	14.073	4.739	2.96961
							cell5	13.064	5.168	2.52786
	13.2903	4.03941					cell6	12.654	4.541	2.78661
	0.495504	0.421743					cell7	13.582	4.896	2.7741
							cell8	12.499	4.695	2.66219
							cell9	11.547	4.14	2.78913
							cell10	12.278	4.337	2.83099
							cell11	12.044	4.481	2.68779
							cell12	12.394	4.506	2.75055
							cell13	12.148	4.007	3.03169
							cell14	14.056	4.542	3.09467
							cell15	12.516	5.164	2.4237
							cell16	12.049	4.025	2.99354
							cell17	12.131	4.644	2.61219
							cell18	13.444	4.414	3.04576
							cell19	13.354	4.458	2.99551
							cell20	13.849	5.235	2.64546
							cell21	14.242	4.284	3.32446
							cell22	12.935	3.595	3.59805
							cell23	13.793	3.979	3.46645
							cell24	12.152	3.959	3.06946
							cell25	15.896	4.205	3.78026
							cell26	12.776	4.239	3.01392
							cell27	14.19	4.343	3.26733
							cell28	12.407	4.5	2.75711
							cell29	13.305	4.896	2.71752
							cell30	12.004	4	3.001
							exp2	12.6299	4.29832	2.93835
								13.6421	3.67852	3.70859
								13.4676	4.08421	3.29749
								12.8409	3.82202	3.35972
								13.0099	4.08464	3.18507
								11.909	3.7787	3.15162
								12.2026	3.68231	3.31384
								13.0921	3.72184	3.51763
								15.8598	3.83306	4.13763
								12.5263	4.14226	3.02403
								13.4121	3.71859	3.60677
								13.8579	3.80718	3.63993
								13.1109	4.03829	3.24665
								13.4263	4.02854	3.33279
								13.1714	4.00645	3.28756
								12.4019	3.6417	3.40552
								13.6833	4.07565	3.35732
								14.0626	3.97201	3.54044
								20.8454	4.3998	4.7378
								13.5761	3.97851	3.41235
								16.0412	4.78112	3.35511
								11.9333	4.23485	2.81787
								13.9694	3.97992	3.50997
								15.3137	4.0214	3.80806
								15.8115	3.68502	4.29075
								13.8023	4.13013	3.34186
								12.0552	3.82158	3.1545
								15.6854	4.05811	3.8652
								13.8688	4.05627	3.4191
								13.5892	4.1415	3.28122
								11.8988	3.66563	3.24605
								15.506	4.49326	3.45094
								14.8371	4.53008	3.27524
								14.5213	4.2655	3.40436
								13.3288	4.31229	3.09089
								12.5381	4.17399	3.00387
								15.0771	3.66531	4.11346
								14.1928	4.69296	3.02428
							exp3	12.6466	2.87038	4.4059
								11.3309	3.78736	2.99176
								12.1891	3.13214	3.8916
								14.3866	3.47394	4.14129
								13.8119	3.33629	4.13991
								14.1202	3.43116	4.11527
								14.329	3.51347	4.07829
								12.7056	3.25853	3.8992
								13.3187	3.95555	3.3671
								11.97	3.87454	3.08939
								13.364	4.02042	3.32403
								12.0064	2.88381	4.16336
								15.513	3.48997	4.44503
								12.6544	3.08612	4.10044
								11.6485	3.69985	3.14838
								12.7947	3.24185	3.94672
								11.8211	4.57188	2.5856
								12.8041	3.55506	3.60166
								13.017	3.49278	3.72683
								11.5135	3.58917	3.20784
								10.443	3.56469	2.92958
								13.1623	3.76256	3.49824
								12.6673	3.87887	3.26572
								13.4615	3.49257	3.85432
								12.757	3.77859	3.37612
								13.7606	3.71252	3.70653
								13.8988	4.15103	3.34827
								13.1623	3.76256	3.49824
								12.6673	3.87887	3.26572
								13.4615	3.49257	3.85432
								12.757	3.77859	3.37612
								13.7606	3.71252	3.70653
								13.8988	4.15103	3.34827

## Sheet: YSM3391 scd2D
170929 leica							YSM3391
YSM3391 scd2D								Length	Width	ratio
	cell length	cell width	aspect ratio				cell1	12.783	5.068	2.5223
exp1	11.8736	4.89317	2.43646	170929 leica			cell2	11.145	5.178	2.15238
exp2	12.2731	3.80387	3.24801	March 2019 delta vision			cell3	12.234	4.331	2.82475
exp3	12.8876	4.10117	3.17696	April 2019 delta vision			cell4	11.307	4.778	2.36647
							cell5	11.388	4.644	2.4522
	12.3448	4.26607					cell6	10.107	5.127	1.97133
	0.510777	0.56306					cell7	10.359	4.721	2.19424
							cell8	9.885	5.137	1.92427
							cell9	11.441	5.25	2.17924
							cell10	10.721	5.128	2.09068
							cell11	12.351	4.887	2.52732
							cell12	12.774	5.093	2.50815
							cell13	10.784	4.747	2.27175
							cell14	12.901	4.695	2.74782
							cell15	11.172	5.128	2.17863
							cell16	13.694	4.498	3.04446
							cell17	12.62	4.943	2.55311
							cell18	12.657	4.871	2.59844
							cell19	11.323	4.895	2.31318
							cell20	11.636	4.847	2.40066
							cell21	11.87	4.758	2.49475
							cell22	13.01	4.769	2.72804
							cell23	12.767	4.943	2.58284
							cell24	12.068	5.666	2.1299
							cell25	12.73	4.418	2.88139
							cell26	11.476	4.762	2.40991
							cell27	12.594	4.951	2.54373
							cell28	12.99	4.877	2.66352
							cell29	11.551	4.715	2.44984
							cell30	11.871	4.97	2.38853
							exp2	13.0772	4.2459	3.07996
								13.4815	4.10067	3.28763
								14.5016	3.88342	3.73423
								12.3144	4.11724	2.99093
								13.67	3.7735	3.62262
								11.7798	4.44322	2.65118
								12.2845	4.38149	2.80372
								11.8487	3.37842	3.50716
								10.4828	4.00396	2.61811
								13.6395	4.32669	3.15241
								10.6596	4.05638	2.62787
								11.6708	3.9406	2.96169
								13.972	3.8988	3.58367
								12.8208	4.27265	3.00066
								14.6354	3.86945	3.78231
								11.7082	3.60542	3.24739
								10.8082	3.67169	2.94366
								10.8116	3.4956	3.09291
								12.1006	3.56004	3.399
								11.9808	3.27943	3.65331
								11.5385	2.97879	3.87355
								13.0977	3.66184	3.57681
								14.1855	3.65025	3.88616
								12.4099	3.39552	3.65478
								10.9479	3.77457	2.90042
								11.2298	3.41782	3.28565
								11.6964	3.4449	3.39528
								10.4446	3.8765	2.69433
								12.9833	3.67105	3.53666
								11.4113	3.94021	2.89612
							exp3	13.3952	4.38821	3.05254
								12.406	4.51362	2.74857
								14.0865	4.47268	3.14945
								11.9764	3.73408	3.20731
								10.8135	4.04197	2.67531
								11.0973	3.96031	2.80212
								10.9308	4.13652	2.64252
								13.2008	4.42904	2.98051
								13.289	3.82396	3.47518
								11.282	3.77675	2.98724
								12.3864	3.92577	3.15515
								16.3539	4.01035	4.07794
								13.8942	4.44561	3.12539
								10.5382	4.06093	2.59503
								11.0934	5.65185	1.96279
								11.2438	4.28792	2.62221
								12.4563	3.05254	4.08064
								12.5443	3.4878	3.59662
								11.9115	4.40705	2.70282
								13.0113	3.65036	3.56438
								13.9266	4.13641	3.36684
								13.0865	3.80014	3.4437
								15.0851	4.30276	3.50591
								12.1747	4.38323	2.77756
								15.1797	4.57275	3.31959
								13.5585	3.92003	3.45878
								14.3959	4.15081	3.46821
								12.9886	3.79158	3.42565
								13.6128	3.69227	3.68683
								14.7092	4.02779	3.65193

## Sheet: YSM3390 scd2Dras1Dgef1D
							YSM3390
YSM3390 ras1D scd2D gef1D								Length	Width	ratio
	cell length	cell width	aspect ratio				cell1	10.708	4.836	2.21423
exp1	10.1007	5.05167	2.01102	170929 leica			cell2	11.279	5.078	2.22115
exp2	10.9406	4.58539	2.39295	March 2019 delta vision			cell3	8.994	5.137	1.75083
exp3	11.318	5.49542	2.07213	April 2019 delta vision			cell4	9.78	5.14	1.90272
							cell5	10.387	4.326	2.40106
	10.7865	5.04416					cell6	10.364	5.514	1.87958
	0.623135	0.455065					cell7	9.986	4.999	1.9976
							cell8	9.929	4.543	2.18556
							cell9	8.946	5.123	1.74624
							cell10	10.141	4.373	2.319
							cell11	9.698	5.015	1.9338
							cell12	8.934	4.598	1.94302
							cell13	9.278	5.127	1.80964
							cell14	10.495	4.758	2.20576
							cell15	9.926	5.03	1.97336
							cell16	9.721	5.915	1.64345
							cell17	9.777	5.342	1.83021
							cell18	9.428	4.953	1.90349
							cell19	9.663	5.068	1.90667
							cell20	9.676	5.273	1.83501
							cell21	12.353	4.558	2.71018
							cell22	9.268	5.511	1.68173
							cell23	9.289	4.651	1.9972
							cell24	10.603	4.654	2.27826
							cell25	10.165	5.299	1.91829
							cell26	10.943	5.822	1.87959
							cell27	9.088	5.43	1.67366
							cell28	14.297	5.532	2.58442
							cell29	10.185	5.156	1.97537
							cell30	9.72	4.789	2.02965
							exp2	10.7353	4.22543	2.54065
								8.74555	4.68863	1.86527
								10.7688	4.47084	2.40868
								10.8278	4.71051	2.29866
								11.6845	4.83018	2.41906
								9.18839	4.44225	2.06841
								10.1271	4.32561	2.3412
								12.7363	4.49163	2.83556
								9.31412	4.87686	1.90986
								11.2527	4.64174	2.42424
								10.5126	5.34775	1.9658
								11.6799	4.46413	2.6164
								10.7359	4.57405	2.34713
								10.8005	4.76639	2.26598
								10.9593	4.57221	2.39694
								10.0761	5.02902	2.0036
								10.3778	4.47885	2.31708
								12.1493	4.81339	2.52406
								11.3431	4.59539	2.46837
								11.4132	4.50257	2.53482
								17.4638	4.67921	3.73221
								11.9445	4.19197	2.84938
								11.0802	4.34186	2.55194
								9.60459	4.39286	2.18641
								10.6027	4.79422	2.21155
								10.8138	4.42449	2.44407
								11.3824	4.34283	2.62097
								10.728	4.34597	2.46849
								10.6727	4.41875	2.41533
								10.4064	4.41972	2.35455
								10.3823	4.41875	2.3496
								11.307	4.2876	2.63713
								9.1233	4.74451	1.92292
								10.3467	4.51069	2.29381
								11.88	5.2389	2.26764
								10.6966	4.67412	2.28847
							exp3	10.9464	5.51117	1.98622
								13.672	5.77347	2.36807
								11.8193	4.96848	2.37886
								10.6621	5.65034	1.88699
								11.8522	5.04949	2.34722
								10.5886	6.41071	1.6517
								11.7836	5.54236	2.12609
								10.9215	5.37709	2.03112
								11.1193	5.26544	2.11175
								12.3021	5.28753	2.32663
								12.3385	5.67037	2.17596
								8.79569	5.9578	1.47633
								12.748	5.21237	2.44572
								12.3748	5.27248	2.34705
								11.1668	5.462	2.04445
								11.326	5.52947	2.0483
								10.4566	5.80965	1.79987
								11.536	5.30453	2.17474
								11.8819	5.67514	2.09368
								10.8236	5.34731	2.02412
								11.4537	6.62395	1.72913
								10.7248	5.86899	1.82737
								10.991	4.89137	2.24703
								10.07	5.64644	1.78342
								10.4907	5.15432	2.03532
								12.3619	5.52081	2.23915
								11.2892	5.18595	2.17688
								12.5523	5.02144	2.49974
								10.7677	5.24464	2.05309
								9.72404	5.62759	1.72792

## Sheet: all strains
YSM3389 wt					YSM3391 scd2D					YSM3390 ras1D scd2D gef1D
	cell length	cell width	ratio			cell length	cell width	ratio			cell length	cell width	ratio
exp1	13.0468	4.4611	2.94243		exp1	11.8736	4.89317	2.43646		exp1	10.1007	5.05167	2.01102
exp2	13.8605	4.03951	3.43826		exp2	12.2731	3.80387	3.24801		exp2	10.9406	4.58539	2.39295
exp3	12.9637	3.61761	3.61811		exp3	12.8876	4.10117	3.17696		exp3	11.318	5.49542	2.07213
	13.2903	4.03941	3.33293			12.3448	4.26607	2.95381			10.7865	5.04416	2.1587
	0.495504	0.421743	0.349938			0.510777	0.56306	0.449442			0.623135	0.455065	0.205153
	YSM3389	YSM3391	YSM3390
	wt	scd2D	ras1Dscd2D gef1D
length	13.2903	12.3448	10.7865
width	4.03941	4.26607	5.04416
ratio	3.33293	2.95381	2.1587
	0.495504	0.510777	0.623135
	0.421743	0.56306	0.455065
	0.349938	0.449442	0.205153
		YSM3391	YSM3390
		ttest wt	ttest wt
length		6.86967e-07	1.09855e-29
width		0.00257728	5.39821e-31
ratio		2.03591e-07	3.5367e-48
			ttest YSM3391 (ratio)
			2.1349e-23
