# Supplementary material for: Optogenetics reveals Cdc42 local activation by scaffold-mediated positive feedback and Ras GTPase
Source: PLoS Biol. 2020 Jan 24;18(1):e3000600. doi: 10.1371/journal.pbio.3000600 (PMC7002011; doi:10.1371/journal.pbio.3000600)
Supplement: S6 Data — (ZIP) [file pbio.3000600.s022.zip › S6_Data/Panel_6C/6C.xlsx]

## Sheet: YSM3389
experiment 1						experiment 3						experiment 2
monopolar	bipolar					monopolar	bipolar					monopolar	bipolar
1	2					2	8					2	2
2	0					4	2					1	1
2	2					3	6					2	3
0	2					5	3					3	3
2	1					3	4					2	2
1	2					2	5					1	3
2	2					1	3					1	1
2	0					2	3					0	2
1	2					4	3					2	1
2	2											2	1
2	1											0	1
2	1											2	1
1	2											1	1
												1	1
20	19		39			26	37		63			20	23		43
51.2821	48.7179					41.2698	58.7302					46.5116	53.4884

## Sheet: YSM3390
experiment 1						experiment 3						experiment 2
monopolar	bipolar					monopolar	bipolar					monopolar	bipolar
2	3					0	2					0	2
0	3					1	2					2	2
1	2					0	3					2	2
2	4					1	3					1	3
2	1					1	1					1	2
1	2					4	1					2	1
1	1											0	2
1	1											1	2
1	2											2	1
1	5											1	2
2	5											1	2
3	9											1	3
												1	4
												2	2
												0	4
17	38		55			7	12		19			17	34		51
30.9091	69.0909					36.8421	63.1579					33.3333	66.6667

## Sheet: average
YSM3390 ras1D gef1D scd2D scd1-3GFP pak1-GBP						YSM3389 scd1-3GFP pak1-GBP
monopolar	bipolar					monopolar	bipolar
30.9091	69.0909	exp1	170720			51.2821	48.7179	exp1	170720
33.3333	66.6667	exp2	170929			46.5116	53.4884	exp2	170929
36.8421	63.1579	exp3	170719			41.2698	58.7302	exp3	170719
33.6948	66.3052					46.3545	53.6455

## Sheet: graph
YSM3389 scd1-3GFP pak1-GBP							YSM3390 ras1D gef1D scd2D scd1-3GFP pak1-GBP
monopolar	bipolar						monopolar	bipolar
51.2821	48.7179	exp1	170720				30.9091	69.0909	exp1	170720
46.5116	53.4884	exp2	170929				33.3333	66.6667	exp2	170929
41.2698	58.7302	exp3	170719				36.8421	63.1579	exp3	170719
46.3545	53.6455						33.6948	66.3052
5.00795	5.00795						2.98298	2.98298
		YSM3389 scd1-3GFP pak1-GBP	YSM3390 ras1D gef1D scd2D scd1-3GFP pak1-GBP
	monopolar	46.3545	33.6948
	bipolar	53.6455	66.3052
		5.00795	2.98298
		5.00795	2.98298
