# Supplementary material for: Optogenetics reveals Cdc42 local activation by scaffold-mediated positive feedback and Ras GTPase
Source: PLoS Biol. 2020 Jan 24;18(1):e3000600. doi: 10.1371/journal.pbio.3000600 (PMC7002011; doi:10.1371/journal.pbio.3000600)
Supplement: S6 Data — (ZIP) [file pbio.3000600.s022.zip › S6_Data/Panel_6E/6E.xlsx]

## Sheet: YSM3393
experiment 1 delta vision April 2019					experiment 2 delta vision March 2019					experiment 3
YSM3393					YSM3393					YSM3393
	cell length	cell width				cell length	cell width				cell length	cell width	ratio length/width
cell1	104.934	41.162	2.54929		cell1	111.14	44.894	2.47561		cell1	115.5	49.847	2.31709			exp1	2.54929
cell2	115.313	40.196	2.86877		cell2	122.602	41.302	2.96843		cell2	140.631	40.55	3.46809				2.86877
cell3	111.536	40.684	2.74152		cell3	113.521	42.206	2.68969		cell3	162.11	49.745	3.25882				2.74152
cell4	111.067	40.979	2.71034		cell4	105.789	45.833	2.30814		cell4	124.17	58.827	2.11077				2.71034
cell5	116.766	37.92	3.07927		cell5	98.289	47.059	2.08863		cell5	117.978	47.082	2.5058				3.07927
cell6	126.572	38.662	3.27381		cell6	110.323	46.247	2.38552		cell6	99.342	49.171	2.02034				3.27381
cell7	83.37	36.235	2.30081		cell7	106.55	44.075	2.41747		cell7	107.72	51.479	2.0925				2.30081
cell8	104.294	38.368	2.71825		cell8	110.273	48.715	2.26364		cell8	112.078	48.844	2.29461				2.71825
cell9	89.44	37.029	2.4154		cell9	113.772	45.473	2.50197		cell9	110.016	45.851	2.39942				2.4154
cell10	105.377	40.755	2.58562		cell10	98.68	46.253	2.13348		cell10	104.908	49.246	2.13028				2.58562
cell11	93.014	42.675	2.17959		cell11	98.385	45.72	2.1519		cell11	114.467	51.001	2.24441				2.17959
cell12	93.061	36.738	2.5331		cell12	109.583	48.747	2.24799		cell12	165.829	59.939	2.76663				2.5331
cell13	101.357	39.149	2.58901		cell13	124.058	46.736	2.65444		cell13	129.542	52.123	2.48531				2.58901
cell14	95.49	40.78	2.34159		cell14	92.659	45.968	2.01573		cell14	108.942	50.255	2.16778				2.34159
cell15	94.452	43.613	2.16568		cell15	91.959	44.733	2.05573		cell15	90.427	44.936	2.01235				2.16568
cell16	91.344	43.399	2.10475		cell16	94.081	40.714	2.31078		cell16	96.166	49.031	1.96133				2.10475
cell17	101.566	42.627	2.38267		cell17	109.595	45.415	2.41319		cell17	100.699	52.252	1.92718				2.38267
cell18	81.4	42.694	1.90659		cell18	122.224	36.691	3.33117		cell18	107.341	47.899	2.24099				1.90659
cell19	95.981	41.423	2.31709		cell19	111.082	43.561	2.55003		cell19	116.37	45.09	2.58084				2.31709
cell20	95.894	43.51	2.20395		cell20	99.353	46.337	2.14414		cell20	105.935	52.222	2.02855				2.20395
cell21	100.689	46.827	2.15023		cell21	99.695	43.455	2.29421		cell21	118.389	48.694	2.43129				2.15023
cell22	97.694	44.593	2.19079		cell22	109.414	42.539	2.57209		cell22	93.482	44.345	2.10806				2.19079
cell23	88.451	40.028	2.20973		cell23	110.579	48.856	2.26337		cell23	95.253	50.344	1.89204				2.20973
cell24	142.74	52.474	2.7202		cell24	108.139	48.001	2.25285		cell24	105.24	47.903	2.19694				2.7202
cell25	92.93	39.704	2.34057		cell25	97.22	45.173	2.15217		cell25	117.647	49.601	2.37187				2.34057
cell26	104.783	39.909	2.62555		cell26	98.637	45.006	2.19164		cell26	101.513	54.987	1.84613				2.62555
cell27	97.205	40.061	2.42642		cell27	102.315	48.72	2.10006		cell27	121.387	54.875	2.21206				2.42642
cell28	117.053	38.272	3.05845		cell28	104.425	44.936	2.32386		cell28	101.519	50.194	2.02253				3.05845
cell29	98.935	39.939	2.47715		cell29	117.334	44.677	2.62627		cell29	102.085	57.281	1.78218				2.47715
cell30	108.468	39.614	2.73812		cell30	120.223	44.227	2.71832		cell30	121.532	54.118	2.24569				2.73812
cell31	105.23	40.507	2.59782		cell31	118.406	45.541	2.59999		cell31	97.183	54.91	1.76986				2.59782
cell32	100.6	38.733	2.59727		cell32	89.958	46.176	1.94815		cell32	109.104	55.077	1.98094				2.59727
cell33	122.088	37.353	3.26849		cell33	98.353	46.046	2.13597		cell33	116.981	51.627	2.26589				3.26849
cell34	96.652	34.573	2.79559		cell34	103.158	46.876	2.20066		cell34	106.675	45.111	2.36472				2.79559
cell35	108.384	39.213	2.76398							cell35	110.216	46.106	2.39049				2.76398
cell36	98.528	39.007	2.52591							cell36	109.56	43.052	2.54483				2.52591
										cell37	111.56	47.113	2.36792			exp2	2.47561
	101.066	40.5956	2.54037			106.523	45.2032	2.36727									2.96843
	12.5459	3.44354	0.322665			9.29842	2.49988	0.288616		pixel average	112.689	50.0197	2.26504				2.68969
										pixel sd	16.1705	4.32205	0.353599				2.30814
values um	10.9454	4.3965	2.54037		values um	11.5364	4.8955	2.36727									2.08863
	1.35872	0.372935	0.322665			1.00702	0.270737	0.288616		micron average	12.1866	5.40929	2.26504				2.38552
										micron sd	1.74873	0.4674	0.353599				2.41747
YVV503																	2.26364
	cell length	cell width	ratio														2.50197
exp1	10.9454	4.3965	2.54037														2.13348
exp2	11.5364	4.8955	2.36727														2.1519
exp3	12.1866	5.40929	2.26504														2.24799
																	2.65444
																	2.01573
																	2.05573
																	2.31078
																	2.41319
																	3.33117
																	2.55003
																	2.14414
																	2.29421
																	2.57209
																	2.26337
																	2.25285
																	2.15217
																	2.19164
																	2.10006
																	2.32386
																	2.62627
																	2.71832
																	2.59999
																	1.94815
																	2.13597
																	2.20066
																exp3	2.31709
																	3.46809
																	3.25882
																	2.11077
																	2.5058
																	2.02034
																	2.0925
																	2.29461
																	2.39942
																	2.13028
																	2.24441
																	2.76663
																	2.48531
																	2.16778
																	2.01235
																	1.96133
																	1.92718
																	2.24099
																	2.58084
																	2.02855
																	2.43129
																	2.10806
																	1.89204
																	2.19694
																	2.37187
																	1.84613
																	2.21206
																	2.02253
																	1.78218
																	2.24569
																	1.76986
																	1.98094
																	2.26589
																	2.36472
																	2.39049
																	2.54483
																	2.36792

## Sheet: YSM3390
experiment 1 delta vision April 2019					experiment 2 delta vision March 2019					experiment 3 Leica 03.05.2019
YSM3390					YSM3390					YSM3390
	cell length	cell width	ratio length/width			cell length	cell width	ratio length/width			cell length	cell width	ratio length/width			ratio length/width
cell1	101.075	50.888	1.98622		cell1	99.126	39.016	2.54065		cell1	12.441	5.643	2.20468		exp1	1.98622
cell2	126.242	53.31	2.36807		cell2	80.753	43.293	1.86527		cell2	11.284	5.271	2.14077			2.36807
cell3	109.135	45.877	2.37886		cell3	99.435	41.282	2.40868		cell3	10.93	5.19	2.10597			2.37886
cell4	98.45	52.173	1.88699		cell4	99.98	43.495	2.29866		cell4	10.979	5.282	2.07857			1.88699
cell5	109.439	46.625	2.34722		cell5	107.89	44.6	2.41906		cell5	11.512	5.972	1.92766			2.34722
cell6	97.771	59.194	1.6517		cell6	84.842	41.018	2.06841		cell6	10.059	4.384	2.29448			1.6517
cell7	108.805	51.176	2.12609		cell7	93.51	39.941	2.3412		cell7	12.418	4.818	2.57742			2.12609
cell8	100.845	49.65	2.03112		cell8	117.602	41.474	2.83556		cell8	12.967	4.961	2.61379			2.03112
cell9	102.671	48.619	2.11175		cell9	86.003	45.031	1.90986		cell9	12.942	5.395	2.39889			2.11175
cell10	113.593	48.823	2.32663		cell10	103.903	42.86	2.42424		cell10	10.971	4.939	2.2213			2.32663
cell11	113.929	52.358	2.17596		cell11	97.069	49.379	1.9658		cell11	11.043	4.894	2.25644			2.17596
cell12	81.216	55.012	1.47633		cell12	107.848	41.22	2.6164		cell12	11.054	5.34	2.07004			1.47633
cell13	117.71	48.129	2.44572		cell13	99.131	42.235	2.34713		cell13	12.533	5.084	2.46518			2.44572
cell14	114.264	48.684	2.34705		cell14	99.728	44.011	2.26598		cell14	12.597	5.053	2.49297			2.34705
cell15	103.11	50.434	2.04445		cell15	101.194	42.218	2.39694		cell15	11.288	5.37	2.10205			2.04445
cell16	104.58	51.057	2.0483		cell16	93.039	46.436	2.0036		cell16	11.882	5.426	2.18983			2.0483
cell17	96.552	53.644	1.79987		cell17	95.825	41.356	2.31708		cell17	11.755	4.741	2.47943			1.79987
cell18	106.519	48.98	2.17474		cell18	112.182	44.445	2.52406		cell18	11.131	4.885	2.27861			2.17474
cell19	109.713	52.402	2.09368		cell19	104.738	42.432	2.46837		cell19	11.095	5.513	2.01252			2.09368
cell20	99.941	49.375	2.02412		cell20	105.385	41.575	2.53482		cell20	11.956	4.691	2.54871			2.02412
cell21	105.759	61.163	1.72913		cell21	161.254	43.206	3.73221		cell21	12.294	5.119	2.40164			1.72913
cell22	99.029	54.192	1.82737		cell22	110.291	38.707	2.84938		cell22	12.747	5.019	2.53975			1.82737
cell23	101.487	45.165	2.24703		cell23	102.31	40.091	2.55194		cell23	11.279	4.524	2.49315			2.24703
cell24	92.982	52.137	1.78342		cell24	88.685	40.562	2.18641		cell24	9.493	4.592	2.06729			1.78342
cell25	96.867	47.593	2.03532		cell25	97.901	44.268	2.21155		cell25	10.838	5.024	2.15725			2.03532
cell26	114.145	50.977	2.23915		cell26	99.85	40.854	2.44407		cell26	11.956	4.691	2.54871			2.23915
cell27	104.24	47.885	2.17688		cell27	105.101	40.1	2.62097		cell27	12.294	5.119	2.40164			2.17688
cell28	115.903	46.366	2.49974		cell28	99.058	40.129	2.46849		cell28	12.747	5.019	2.53975			2.49974
cell29	99.425	48.427	2.05309		cell29	98.548	40.801	2.41533		cell29	11.279	4.524	2.49315			2.05309
cell30	89.788	51.963	1.72792		cell30	96.089	40.81	2.35455		cell30	9.493	4.592	2.06729			1.72792
					cell31	95.866	40.801	2.3496		cell31	10.838	5.024	2.15725		exp2	2.54065
	104.506	50.7426	2.07213		cell32	104.404	39.59	2.63713								1.86527
	9.18207	3.60183	0.252557		cell33	84.241	43.809	1.92292			11.5515	5.03545	2.30084			2.40868
					cell34	95.537	41.65	2.29381			0.929667	0.359999	0.201668			2.29866
values um	11.318	5.49542	2.07213		cell35	109.695	48.374	2.26764								2.41906
	0.994418	0.390078	0.252557		cell36	98.768	43.159	2.28847								2.06841
																2.3412
						101.022	42.3397	2.39295								2.83556
						13.0576	2.4144	0.328777								1.90986
																2.42424
					values um	10.9406	4.58539	2.39295								1.9658
						1.41414	0.26148	0.328777								2.6164
																2.34713
YLM790																2.26598
	cell length	cell width	ratio													2.39694
exp1	11.318	5.49542	2.07213													2.0036
exp2	10.9406	4.58539	2.39295													2.31708
exp3	11.5515	5.03545	2.30084													2.52406
																2.46837
																2.53482
																3.73221
																2.84938
																2.55194
																2.18641
																2.21155
																2.44407
																2.62097
																2.46849
																2.41533
																2.35455
																2.3496
																2.63713
																1.92292
																2.29381
																2.26764
																2.28847
															exp3	2.20468
																2.14077
																2.10597
																2.07857
																1.92766
																2.29448
																2.57742
																2.61379
																2.39889
																2.2213
																2.25644
																2.07004
																2.46518
																2.49297
																2.10205
																2.18983
																2.47943
																2.27861
																2.01252
																2.54871
																2.40164
																2.53975
																2.49315
																2.06729
																2.15725
																2.54871
																2.40164
																2.53975
																2.49315
																2.06729
																2.15725

## Sheet: YSM3392
experiment 1 delta vision April 2019					experiment 2 delta vision March 2019					experiment 3 Leica 03.05.2019
YSM3392					YSM3392					YSM3392
	cell length	cell width				cell length	cell width				cell length	cell width	ratio length/width
cell1	88.301	51	1.73139		cell1	83.203	56.547	1.4714		cell1	83.839	51.388	1.63149			exp1	1.73139
cell2	91.619	50.125	1.82781		cell2	68.893	50.826	1.35547		cell2	86.084	48.668	1.7688				1.82781
cell3	84.183	55.139	1.52674		cell3	75.721	50.401	1.50237		cell3	88.998	50.917	1.7479				1.52674
cell4	87.825	46.283	1.89756		cell4	72.75	53.3	1.36492		cell4	76.323	48.523	1.57292				1.89756
cell5	81.781	54.905	1.4895		cell5	71.088	47.574	1.49426		cell5	92.623	48.321	1.91683				1.4895
cell6	93.475	47.872	1.9526		cell6	73.961	50.836	1.45489		cell6	84.266	50.862	1.65676				1.9526
cell7	88.237	54.011	1.63369		cell7	92.79	57.864	1.60359		cell7	75.406	51.902	1.45285				1.63369
cell8	83.558	53.919	1.54969		cell8	76.976	51.732	1.48798		cell8	85.24	50.431	1.69023				1.54969
cell9	79.219	49.684	1.59446		cell9	84.354	49.519	1.70347		cell9	96.4	50.69	1.90176				1.59446
cell10	72.309	52.709	1.37185		cell10	73.271	49.851	1.4698		cell10	84.771	45.937	1.84538				1.37185
cell11	82.841	53.924	1.53625		cell11	65.035	55.845	1.16456		cell11	89.565	53.328	1.67951				1.53625
cell12	88.861	55.669	1.59624		cell12	72.531	52.309	1.38659		cell12	75.627	57.844	1.30743				1.59624
cell13	82.788	48.395	1.71067		cell13	81.637	57.137	1.42879		cell13	104.212	61.865	1.68451				1.71067
cell14	86.146	50.59	1.70283		cell14	86.093	46.758	1.84125		cell14	84.177	56.731	1.48379				1.70283
cell15	74.177	47.637	1.55713		cell15	68.188	46.026	1.48151		cell15	84.325	49.6	1.7001				1.55713
cell16	84.305	46.702	1.80517		cell16	81.281	53.062	1.53181		cell16	67.688	50.661	1.3361				1.80517
cell17	94.063	51.177	1.83799		cell17	65.458	52.103	1.25632		cell17	59.698	45.8	1.30345				1.83799
cell18	84.133	44.59	1.88681		cell18	67.417	47.659	1.41457		cell18	78.251	54.472	1.43654				1.88681
cell19	75.474	51.747	1.45852		cell19	70.94	52.794	1.34371		cell19	63.135	47.945	1.31682				1.45852
cell20	74.468	46.413	1.60446		cell20	83.117	49.979	1.66304		cell20	79.413	45.238	1.75545				1.60446
cell21	71.379	42.252	1.68936		cell21	78.339	51.096	1.53317		cell21	70.74	50.423	1.40293				1.68936
cell22	71.901	44.369	1.62052		cell22	71.449	51.854	1.37789		cell22	99.118	53.753	1.84395				1.62052
cell23	83.417	43.061	1.93718		cell23	78.198	53.387	1.46474		cell23	77.699	51.692	1.50311				1.93718
cell24	78.41	46.845	1.67382		cell24	83.872	51.223	1.63739		cell24	85.751	48.773	1.75817				1.67382
cell25	85.777	45.062	1.90353		cell25	69.372	58.774	1.18032		cell25	86.18	54.524	1.58059				1.90353
cell26	80.29	48.954	1.64011		cell26	83.23	54.979	1.51385		cell26	85.362	56.117	1.52114				1.64011
cell27	99.086	44.909	2.20637		cell27	66.692	54.506	1.22357		cell27	75.818	62.4	1.21503				2.20637
cell28	77.162	47.501	1.62443		cell28	64.557	50.057	1.28967		cell28	83.958	50.869	1.65047				1.62443
cell29	78.817	49.604	1.58892		cell29	73.191	54.656	1.33912		cell29	80.002	53.64	1.49146				1.58892
cell30	85.003	51.111	1.66311		cell30	64.213	51.182	1.2546		cell30	87.603	56.875	1.54027				1.66311
cell31	82.129	50.676	1.62067		cell31	71.392	56.399	1.26584		cell31	86.268	47.113	1.83109				1.62067
					cell32	78.759	53.183	1.48091		cell32	64.402	48.02	1.34115			exp2	1.4714
	82.9398	49.2527	1.69159		cell33	69.537	52.513	1.32419		cell33	78.597	50.184	1.56618				1.35547
	6.78508	3.71586	0.175039		cell34	74.288	54.314	1.36775		cell34	95.483	53.803	1.77468				1.50237
					cell35	66.848	48.376	1.38184		cell35	78.066	49.894	1.56464				1.36492
values um	8.98238	5.33407	1.69159							cell36	81.084	50.817	1.59561				1.49426
	0.734824	0.402428	0.175039														1.45489
						74.5326	52.2463	1.43015		pixel average	82.1159	51.6672	1.59359				1.60359
						7.18009	3.13844	0.148839		pixel sd	9.65723	4.04901	0.185572				1.48798
																	1.70347
					values um	8.07188	5.65828	1.43015		micron average	8.88027	5.58746	1.59359				1.4698
						0.777604	0.339894	0.148839		micron sd	1.04436	0.437873	0.185572				1.16456
																	1.38659
																	1.42879
YVV428																	1.84125
	cell length	cell width	ratio														1.48151
exp1	8.98238	5.33407	1.69159														1.53181
exp2	8.07188	5.65828	1.43015														1.25632
exp3	8.88027	5.58746	1.59359														1.41457
																	1.34371
																	1.66304
																	1.53317
																	1.37789
																	1.46474
																	1.63739
																	1.18032
																	1.51385
																	1.22357
																	1.28967
																	1.33912
																	1.2546
																	1.26584
																	1.48091
																	1.32419
																	1.36775
																	1.38184
																exp3	1.63149
																	1.7688
																	1.7479
																	1.57292
																	1.91683
																	1.65676
																	1.45285
																	1.69023
																	1.90176
																	1.84538
																	1.67951
																	1.30743
																	1.68451
																	1.48379
																	1.7001
																	1.3361
																	1.30345
																	1.43654
																	1.31682
																	1.75545
																	1.40293
																	1.84395
																	1.50311
																	1.75817
																	1.58059
																	1.52114
																	1.21503
																	1.65047
																	1.49146
																	1.54027
																	1.83109
																	1.34115
																	1.56618
																	1.77468
																	1.56464
																	1.59561

## Sheet: average 3 experiments
YSM3393	scd1-3GFP pak1-Nterm-GBP-mCherry
	cell length	cell width	ratio
exp1	10.9454	4.3965	2.54037
exp2	11.5364	4.8955	2.36727
exp3	12.1866	5.40929	2.26504
	11.5561	4.90043	2.3909
	0.620797	0.506409	0.139177
YSM3390	ras1D scd2D gef1D scd1-3GFP pak1-GBP-mCherry
	cell length	cell width	ratio
exp1	11.318	5.49542	2.07213
exp2	10.9406	4.58539	2.39295
exp3	11.5515	5.03545	2.30084
	11.27	5.03875	2.25531
	0.308215	0.455028	0.165186
YSM3392	ras1D scd2D gef1D scd1-3GFP pak1-Nterm-GBP-mCherry
	cell length	cell width	ratio
exp1	8.98238	5.33407	1.69159
exp2	8.07188	5.65828	1.43015
exp3	8.88027	5.58746	1.59359
	8.64485	5.5266	1.57178
	0.498821	0.170454	0.132081
	YSM3393	YSM3390	YSM3392
cell length	11.5561	11.27	8.64485
cell width	4.90043	5.03875	5.5266
ratio	2.3909	2.25531	1.57178
	0.620797	0.308215	0.498821
	0.506409	0.455028	0.170454
	0.139177	0.165186	0.132081
	t test
	YSM3393 vs YSM3390	YSM3393 vs YSM3392	YSM3390 vs YSM3392
	0.0054609	1.72647e-50	4.26998e-44
