# Supplementary material for: Optogenetics reveals Cdc42 local activation by scaffold-mediated positive feedback and Ras GTPase
Source: PLoS Biol. 2020 Jan 24;18(1):e3000600. doi: 10.1371/journal.pbio.3000600 (PMC7002011; doi:10.1371/journal.pbio.3000600)
Supplement: S7 Data — (ZIP) [file pbio.3000600.s023.zip]

Archive with 33 entries (24 files):
- S7_Data/
- S7_Data/Panel_7B/
- S7_Data/Panel_7B/panel_7B_bottom.csv
- __MACOSX/
- __MACOSX/S7_Data/
- __MACOSX/S7_Data/Panel_7B/
- __MACOSX/S7_Data/Panel_7B/._panel_7B_bottom.csv
- S7_Data/Panel_7B/7B.xlsx
- __MACOSX/S7_Data/Panel_7B/._7B.xlsx
- S7_Data/Panel_7B/panel_7B_top.csv
- __MACOSX/S7_Data/Panel_7B/._panel_7B_top.csv
- __MACOSX/S7_Data/._Panel_7B
- S7_Data/.DS_Store
- __MACOSX/S7_Data/._.DS_Store
- S7_Data/Panel_7F/
- S7_Data/Panel_7F/7F.xlsx
- __MACOSX/S7_Data/Panel_7F/
- __MACOSX/S7_Data/Panel_7F/._7F.xlsx
- S7_Data/Panel_7F/panel_7F.csv
- __MACOSX/S7_Data/Panel_7F/._panel_7F.csv
- __MACOSX/S7_Data/._Panel_7F
- S7_Data/Panel_7C-D/
- S7_Data/Panel_7C-D/.DS_Store
- __MACOSX/S7_Data/Panel_7C-D/
- __MACOSX/S7_Data/Panel_7C-D/._.DS_Store
- S7_Data/Panel_7C-D/7C-D.xlsx
- __MACOSX/S7_Data/Panel_7C-D/._7C-D.xlsx
- S7_Data/Panel_7C-D/panel_7C-D.csv
- __MACOSX/S7_Data/Panel_7C-D/._panel_7C-D.csv
- __MACOSX/S7_Data/._Panel_7C-D
- S7_Data/ReadMe_Figure7.txt
- __MACOSX/S7_Data/._ReadMe_Figure7.txt
- __MACOSX/._S7_Data
