# Supplementary material for: Optogenetics reveals Cdc42 local activation by scaffold-mediated positive feedback and Ras GTPase
Source: PLoS Biol. 2020 Jan 24;18(1):e3000600. doi: 10.1371/journal.pbio.3000600 (PMC7002011; doi:10.1371/journal.pbio.3000600)
Supplement: S7 Data — (ZIP) [file pbio.3000600.s023.zip › S7_Data/Panel_7B/7B.xlsx]

## Sheet: YSM3396
YSM3396	wt							YSM3396					YSM3396
	CRIB			Scd1-3GFP					Scd1-3GFP	CRIB
length	AVERAGE	ST DEV		AVERAGE	ST DEV			length	AVERAGE	AVERAGE			length	ratio Scd1-3GFP/CRIB
0	2357.38	573.782		479.434	167.927			0	479.434	2357.38			0	0.203376
0.08	2356.57	623.029		453.67	171.263			0.08	453.67	2356.57			0.08	0.192513
0.16	2399.04	596.812		459.364	190.181			0.16	459.364	2399.04			0.16	0.191478
0.24	2377.44	559.177		460.116	176.955			0.24	460.116	2377.44			0.24	0.193534
0.32	2410.11	623.172		459.204	175.869			0.32	459.204	2410.11			0.32	0.190533
0.4	2434.61	610.935		464.525	221.661			0.4	464.525	2434.61			0.4	0.190801
0.48	2507.09	645.895		446.282	201.421			0.48	446.282	2507.09			0.48	0.178008
0.56	2599.54	678.437		447.669	180.724			0.56	447.669	2599.54			0.56	0.17221
0.64	2698.53	700.68		496.939	211.977			0.64	496.939	2698.53			0.64	0.184152
0.72	2821.57	737.901		511.606	213.301			0.72	511.606	2821.57			0.72	0.18132
0.8	2981.78	759.309		534.748	216.533			0.8	534.748	2981.78			0.8	0.179338
0.88	3138.28	803.477		562.08	242.525			0.88	562.08	3138.28			0.88	0.179104
0.96	3402.97	866.949		581.265	290.531			0.96	581.265	3402.97			0.96	0.170811
1.04	3752.54	1031.94		651.284	345.227			1.04	651.284	3752.54			1.04	0.173558
1.12	3935.24	1165.63		703.625	397.84			1.12	703.625	3935.24			1.12	0.178801
1.2	4199.03	1210.3		850.565	521.374			1.2	850.565	4199.03			1.2	0.202562
1.28	4603.43	1360.22		979.317	661.53			1.28	979.317	4603.43			1.28	0.212737
1.36	4963.54	1390.3		1158.65	782.972			1.36	1158.65	4963.54			1.36	0.233432
1.44	5368.19	1482.67		1318.04	860.447			1.44	1318.04	5368.19			1.44	0.245528
1.52	5784.77	1600.14		1533.23	1032.79			1.52	1533.23	5784.77			1.52	0.265046
1.6	6266.65	1802.61		1809.38	1242.55			1.6	1809.38	6266.65			1.6	0.288732
1.68	6666.15	1913.23		1989.84	1273.45			1.68	1989.84	6666.15			1.68	0.298499
1.76	7058.29	2002.12		2214.83	1377.41			1.76	2214.83	7058.29			1.76	0.313791
1.84	7510.36	2074.38		2443.79	1489.61			1.84	2443.79	7510.36			1.84	0.32539
1.92	7907.96	2044.74		2775.79	1639.63			1.92	2775.79	7907.96			1.92	0.351013
2	8394.78	2195.86		3233.42	1836.12			2	3233.42	8394.78			2	0.385171
2.08	8802.61	2312.07		3642.12	1952.01			2.08	3642.12	8802.61			2.08	0.413755
2.16	9355.87	2326.03		4086.86	2069.04			2.16	4086.86	9355.87			2.16	0.436823
2.24	9677.77	2309.18		4539.53	2307.78			2.24	4539.53	9677.77			2.24	0.469068
2.32	10187.7	2355.48		5011.64	2592.71			2.32	5011.64	10187.7			2.32	0.491931
2.4	10656.5	2531.94		5681.54	3058			2.4	5681.54	10656.5			2.4	0.533153
2.48	11068.3	2710.15		6114.68	3247.32			2.48	6114.68	11068.3			2.48	0.552451
2.56	11479.1	2720.89		6413.61	3334.07			2.56	6413.61	11479.1			2.56	0.558718
2.64	11834.5	2861.93		6597.19	3220.75			2.64	6597.19	11834.5			2.64	0.557456
2.72	12172.1	3048.65		6780.48	3172.88			2.72	6780.48	12172.1			2.72	0.557049
2.8	12566.4	3087.37		7101.74	3293.03			2.8	7101.74	12566.4			2.8	0.56514
2.88	13071.2	3140		7643.27	3184.61			2.88	7643.27	13071.2			2.88	0.584742
2.96	13523.1	3502.39		8153.16	3205.55			2.96	8153.16	13523.1			2.96	0.602908
3.04	13881	3625.84		8659.79	3133.66			3.04	8659.79	13881			3.04	0.623858
3.12	14332.6	3669.62		9043.03	3240.46			3.12	9043.03	14332.6			3.12	0.630942
3.2	14756.8	3960.59		9324.87	3391.07			3.2	9324.87	14756.8			3.2	0.631905
3.28	15130.6	4237.03		9447.31	3410.85			3.28	9447.31	15130.6			3.28	0.624385
3.36	15311.2	4130.66		9668.17	3453.22			3.36	9668.17	15311.2			3.36	0.631446
3.44	15197.6	3974.72		9653.96	3201.45			3.44	9653.96	15197.6			3.44	0.635231
3.52	15401	3920.6		9822.93	3000.16			3.52	9822.93	15401			3.52	0.637812
3.6	15388.5	4106.18		9732.05	2819.82			3.6	9732.05	15388.5			3.6	0.632425
3.68	15356.4	4180.08		9704.16	2957.03			3.68	9704.16	15356.4			3.68	0.631931
3.76	15341.9	4153.29		9697.15	3475.55			3.76	9697.15	15341.9			3.76	0.632072
3.84	15377.2	4364.4		9909.52	4462.87			3.84	9909.52	15377.2			3.84	0.644428
3.92	15306.5	4417.96		10045	4770.57			3.92	10045	15306.5			3.92	0.656256
4	15400.9	4388.56		10089.1	4685.21			4	10089.1	15400.9			4	0.6551
4.08	15162.6	4518.22		9525.66	4124.15			4.08	9525.66	15162.6			4.08	0.628236
4.16	14784.1	4569.26		8978.47	3797.82			4.16	8978.47	14784.1			4.16	0.607306
4.24	14486.7	4440.45		8635	3745.62			4.24	8635	14486.7			4.24	0.596063
4.32	14102.5	4439.09		8299.65	3580.34			4.32	8299.65	14102.5			4.32	0.588523
4.4	13572.1	4277.25		8080.06	3607.39			4.4	8080.06	13572.1			4.4	0.595344
4.48	12912.3	3980.26		7583.24	3290.76			4.48	7583.24	12912.3			4.48	0.587291
4.56	12322.6	3875.91		7015.85	2890.21			4.56	7015.85	12322.6			4.56	0.569348
4.64	11911.5	3791.29		6548.83	2578.71			4.64	6548.83	11911.5			4.64	0.549792
4.72	11370	3586.13		6123.06	2585.13			4.72	6123.06	11370			4.72	0.538526
4.8	10959.9	3312.84		5680.06	2521.84			4.8	5680.06	10959.9			4.8	0.518259
4.88	10253.4	3122.7		5109.27	2508.26			4.88	5109.27	10253.4			4.88	0.498299
4.96	9670.59	3088.32		4601.55	2446.8			4.96	4601.55	9670.59			4.96	0.47583
5.04	9050.7	2883.11		4160.68	2417.45			5.04	4160.68	9050.7			5.04	0.459708
5.12	8438.93	2697.23		3675.27	2317.77			5.12	3675.27	8438.93			5.12	0.435513
5.2	8002.77	2477.43		3219.17	2059.78			5.2	3219.17	8002.77			5.2	0.402257
5.28	7671.71	2457.21		2823.05	1789.72			5.28	2823.05	7671.71			5.28	0.367982
5.36	7263.9	2357.78		2547.54	1654.63			5.36	2547.54	7263.9			5.36	0.350712
5.44	6821.78	2198.46		2312.34	1548.94			5.44	2312.34	6821.78			5.44	0.338965
5.52	6495	2033.58		2103.15	1527.6			5.52	2103.15	6495			5.52	0.323811
5.6	6187.43	1901.56		1915.99	1563.75			5.6	1915.99	6187.43			5.6	0.309659
5.68	5921.5	1787.17		1805.55	1686.65			5.68	1805.55	5921.5			5.68	0.304914
5.76	5634.94	1778.01		1633.06	1700.4			5.76	1633.06	5634.94			5.76	0.289809
5.84	5386.1	1728.53		1472.05	1724.85			5.84	1472.05	5386.1			5.84	0.273306
5.92	5116.13	1647.4		1338.52	1594.61			5.92	1338.52	5116.13			5.92	0.261628
6	4728.63	1668.15		1185.02	1391.19			6	1185.02	4728.63			6	0.250606
6.08	4406.94	1546.71		1069.51	1204.31			6.08	1069.51	4406.94			6.08	0.242689
6.16	4070.42	1347.48		946.523	1079.53			6.16	946.523	4070.42			6.16	0.232537
6.24	3787.37	1186.5		872.679	898.139			6.24	872.679	3787.37			6.24	0.230418
6.32	3563.51	1070.52		784.427	717.032			6.32	784.427	3563.51			6.32	0.220127
6.4	3433.75	975.426		752.105	585.788			6.4	752.105	3433.75			6.4	0.219033
6.48	3314.23	835.032		709.595	447.97			6.48	709.595	3314.23			6.48	0.214105
6.56	3262.13	802.04		690.725	358.52			6.56	690.725	3262.13			6.56	0.21174
6.64	3111.92	753.122		668.224	291.069			6.64	668.224	3111.92			6.64	0.214731
6.72	2970.26	666.292		689.106	255.307			6.72	689.106	2970.26			6.72	0.232002
6.8	2853.06	637.829		698.542	294.767			6.8	698.542	2853.06			6.8	0.24484
6.88	2885.44	650.682		663.53	349.022			6.88	663.53	2885.44			6.88	0.229958
6.96	2743.54	662.123		689.922	381.951			6.96	689.922	2743.54			6.96	0.251472
7.04	2727.27	606.022		626.375	267.061			7.04	626.375	2727.27			7.04	0.229671
7.12	2653.09	600.404		606.41	184.06			7.12	606.41	2653.09			7.12	0.228568
7.2	2603.56	545.692		628.961	186.6			7.2	628.961	2603.56			7.2	0.241578
7.28	2494.97	599.835		651.212	210.013			7.28	651.212	2494.97			7.28	0.26101
7.36	2621.92	395.559		746.881	270.974			7.36	746.881	2621.92			7.36	0.284861
7.44	2767.16	356.042		750.589	312.737			7.44	750.589	2767.16			7.44	0.271249
7.52	2657.49	275.995		702.644	205.638			7.52	702.644	2657.49			7.52	0.264401
7.6	2812.48	414.715		639.187	251.249			7.6	639.187	2812.48			7.6	0.227268
7.68	2854.07	394.283		646.829	219.178			7.68	646.829	2854.07			7.68	0.226634
7.76	2737.01	209.925		513.888	163.829			7.76	513.888	2737.01			7.76	0.187755
7.84	2603.66	73.3733		458.481	223.041			7.84	458.481	2603.66			7.84	0.176091
7.92	2905.69	177.546		450.163	110.31			7.92	450.163	2905.69			7.92	0.154925
8	2894.38	0		510.169	0			8	510.169	2894.38			8	0.176262
8.08	2751.68	0		616.168	0			8.08	616.168	2751.68			8.08	0.223924
8.16	2694.75	0		541.466	0			8.16	541.466	2694.75			8.16	0.200934
8.24	2899	0		737.149	0			8.24	737.149	2899			8.24	0.254277
8.32	2911.5	0		630.575	0			8.32	630.575	2911.5			8.32	0.216581
8.4	3077.86	0		676.496	0			8.4	676.496	3077.86			8.4	0.219794
8.48	3224.42	0		694.53	0			8.48	694.53	3224.42			8.48	0.215397
8.56	3442.59	0		615.203	0			8.56	615.203	3442.59			8.56	0.178704
8.64								8.64					8.64
8.72								8.72					8.72
8.8								8.8					8.8
8.88								8.88					8.88
8.96								8.96					8.96
9.04								9.04					9.04
9.12								9.12					9.12
9.2								9.2					9.2
9.28								9.28					9.28
9.36								9.36					9.36
9.44								9.44					9.44
9.52								9.52					9.52
9.6								9.6					9.6
9.68								9.68					9.68
9.76								9.76					9.76
9.84								9.84					9.84
9.92								9.92					9.92
10								10					10
10.08								10.08					10.08
10.16								10.16					10.16
10.24								10.24					10.24
10.32								10.32					10.32
10.4								10.4					10.4
10.48								10.48					10.48
10.56								10.56					10.56
10.64								10.64					10.64
10.72								10.72					10.72
10.8								10.8					10.8
10.88								10.88					10.88
10.96								10.96					10.96
11.04								11.04					11.04
11.12								11.12					11.12
11.2								11.2					11.2
11.28								11.28					11.28
11.36								11.36					11.36
11.44								11.44					11.44
11.52								11.52					11.52
11.6								11.6					11.6
11.68								11.68					11.68
11.76								11.76					11.76
11.84								11.84					11.84
11.92								11.92					11.92
12								12					12
12.08								12.08					12.08
12.16								12.16					12.16
12.24								12.24					12.24
12.32								12.32					12.32
12.4								12.4					12.4
12.48								12.48					12.48

## Sheet: YSM3400
YSM3400	ras1D							YSM3400					YSM3400
	CRIB			Scd1-3GFP					Scd1-3GFP	CRIB
length	AVERAGE	ST DEV		AVERAGE	ST DEV			length	AVERAGE	AVERAGE			length	ratio Scd1-3GFP/CRIB
0	2409.84	626.922		584.118	319.665			0	584.118	2409.84			0	0.242389
0.08	2411.51	606.422		550.491	279.489			0.08	550.491	2411.51			0.08	0.228276
0.16	2433.26	656.182		545.075	268.134			0.16	545.075	2433.26			0.16	0.22401
0.24	2446.74	671.131		570.97	283.839			0.24	570.97	2446.74			0.24	0.23336
0.32	2476.17	666.131		615.481	280.3			0.32	615.481	2476.17			0.32	0.248561
0.4	2521.35	663.792		592.459	291.497			0.4	592.459	2521.35			0.4	0.234977
0.48	2531.69	642.851		621.738	304.993			0.48	621.738	2531.69			0.48	0.245583
0.56	2570.78	682.939		639.092	327.245			0.56	639.092	2570.78			0.56	0.248598
0.64	2659.06	715.036		660.923	348.015			0.64	660.923	2659.06			0.64	0.248555
0.72	2769.32	837.379		705.56	401.672			0.72	705.56	2769.32			0.72	0.254777
0.8	2909.62	834.272		785.823	493.611			0.8	785.823	2909.62			0.8	0.270077
0.88	2919.04	793.859		835.197	502.498			0.88	835.197	2919.04			0.88	0.286121
0.96	2978.11	874.452		960.818	611.677			0.96	960.818	2978.11			0.96	0.322627
1.04	3029.58	901.376		1059.02	726.934			1.04	1059.02	3029.58			1.04	0.349559
1.12	3158.41	908.154		1147.61	776.833			1.12	1147.61	3158.41			1.12	0.363349
1.2	3222.88	924.902		1185.51	768.834			1.2	1185.51	3222.88			1.2	0.367842
1.28	3301.97	923.277		1297.86	893.363			1.28	1297.86	3301.97			1.28	0.393057
1.36	3392.11	932.659		1482.16	1024.72			1.36	1482.16	3392.11			1.36	0.436945
1.44	3578.25	979.236		1764.07	1257.62			1.44	1764.07	3578.25			1.44	0.492998
1.52	3702.89	1000.36		1997.55	1409.94			1.52	1997.55	3702.89			1.52	0.539456
1.6	3831.51	1061.02		2203.63	1551.44			1.6	2203.63	3831.51			1.6	0.575134
1.68	3921.02	1074.97		2399.88	1796.28			1.68	2399.88	3921.02			1.68	0.612055
1.76	4008.9	1094.19		2598.92	1974.57			1.76	2598.92	4008.9			1.76	0.648287
1.84	4128.19	1163.32		2760.38	2140.5			1.84	2760.38	4128.19			1.84	0.668665
1.92	4161.49	1087.54		2927.09	2290.25			1.92	2927.09	4161.49			1.92	0.703375
2	4204.57	1080.11		3139.14	2263.41			2	3139.14	4204.57			2	0.746603
2.08	4226.24	1095.12		3447.84	2414.59			2.08	3447.84	4226.24			2.08	0.815818
2.16	4358.18	1150.42		3842.4	2670.51			2.16	3842.4	4358.18			2.16	0.881653
2.24	4449.7	1182.36		4155.63	2602.09			2.24	4155.63	4449.7			2.24	0.933912
2.32	4511.39	1269.9		4523.87	2727.13			2.32	4523.87	4511.39			2.32	1.00277
2.4	4596.48	1277.56		4737.81	2803.41			2.4	4737.81	4596.48			2.4	1.03075
2.48	4618.83	1257.29		4997.81	3125.74			2.48	4997.81	4618.83			2.48	1.08205
2.56	4637.81	1293.89		5242.3	3237.32			2.56	5242.3	4637.81			2.56	1.13034
2.64	4661.39	1252.58		5518.56	3131.88			2.64	5518.56	4661.39			2.64	1.18389
2.72	4677.67	1264.36		5815.02	3023.08			2.72	5815.02	4677.67			2.72	1.24314
2.8	4716.15	1297.97		6112.23	2778.34			2.8	6112.23	4716.15			2.8	1.29602
2.88	4766.63	1336.32		6257.78	2871.34			2.88	6257.78	4766.63			2.88	1.31283
2.96	4738.44	1260.19		6185.07	3038.42			2.96	6185.07	4738.44			2.96	1.3053
3.04	4786.92	1239.13		6023.31	2830.84			3.04	6023.31	4786.92			3.04	1.25828
3.12	4811.27	1260.94		5848.36	2583.38			3.12	5848.36	4811.27			3.12	1.21555
3.2	4862.38	1257.94		5694.74	2503.79			3.2	5694.74	4862.38			3.2	1.17118
3.28	4795.93	1188.54		5594.54	2257.15			3.28	5594.54	4795.93			3.28	1.16652
3.36	4803.14	1213.03		5536.91	2135.83			3.36	5536.91	4803.14			3.36	1.15277
3.44	4793.48	1152		5421.86	2298.23			3.44	5421.86	4793.48			3.44	1.13109
3.52	4744.12	1120.89		5274.41	2625.76			3.52	5274.41	4744.12			3.52	1.11178
3.6	4706.46	1060.17		5119.11	2846.04			3.6	5119.11	4706.46			3.6	1.08768
3.68	4610.92	1036.28		4880.19	2767.25			3.68	4880.19	4610.92			3.68	1.0584
3.76	4565.1	1036.08		4547.35	2515.2			3.76	4547.35	4565.1			3.76	0.996111
3.84	4475.46	1112.4		4141.98	2288.34			3.84	4141.98	4475.46			3.84	0.925487
3.92	4398.27	1180.63		3882.34	2224.13			3.92	3882.34	4398.27			3.92	0.882697
4	4335.16	1253.45		3681.04	2222.64			4	3681.04	4335.16			4	0.849113
4.08	4206.74	1326.13		3459.62	2261.35			4.08	3459.62	4206.74			4.08	0.8224
4.16	4104.82	1312.17		3235.2	2243.3			4.16	3235.2	4104.82			4.16	0.788145
4.24	4010.58	1295.25		3016.02	2122.54			4.24	3016.02	4010.58			4.24	0.752016
4.32	3918.78	1201.34		2719.77	1974.71			4.32	2719.77	3918.78			4.32	0.694035
4.4	3825.25	1123.49		2480.14	1873.26			4.4	2480.14	3825.25			4.4	0.64836
4.48	3638.49	1042.36		2259.22	1659.99			4.48	2259.22	3638.49			4.48	0.620922
4.56	3631.39	1027.08		2019.59	1388.2			4.56	2019.59	3631.39			4.56	0.556148
4.64	3590.32	1073.16		1835.15	1184.85			4.64	1835.15	3590.32			4.64	0.511139
4.72	3550.84	1107.2		1709.71	1078.88			4.72	1709.71	3550.84			4.72	0.481495
4.8	3515.25	1168.87		1653.66	1038.67			4.8	1653.66	3515.25			4.8	0.470423
4.88	3484.87	1104.93		1641.39	1030.97			4.88	1641.39	3484.87			4.88	0.471004
4.96	3463.99	1077.44		1631.26	1011.13			4.96	1631.26	3463.99			4.96	0.47092
5.04	3433.92	1021.32		1546.2	917.361			5.04	1546.2	3433.92			5.04	0.450274
5.12	3428.6	1041.19		1390.53	763.689			5.12	1390.53	3428.6			5.12	0.405568
5.2	3349.36	1004.13		1284.81	599.53			5.2	1284.81	3349.36			5.2	0.383599
5.28	3359.8	989.289		1167.56	500.514			5.28	1167.56	3359.8			5.28	0.347508
5.36	3352.11	877.047		1153.29	492.477			5.36	1153.29	3352.11			5.36	0.344049
5.44	3287.78	751.936		1162.06	537.747			5.44	1162.06	3287.78			5.44	0.353447
5.52	3256.87	742.83		1125.56	531.087			5.52	1125.56	3256.87			5.52	0.345597
5.6	3307.92	708.113		1171.36	494.197			5.6	1171.36	3307.92			5.6	0.354109
5.68	3282.41	743.003		1155.34	417.668			5.68	1155.34	3282.41			5.68	0.35198
5.76	3230.54	789.585		1058.52	294.061			5.76	1058.52	3230.54			5.76	0.32766
5.84	3228.56	755.891		1033.99	244.378			5.84	1033.99	3228.56			5.84	0.320264
5.92	3243.23	830.081		1016.34	255.589			5.92	1016.34	3243.23			5.92	0.313374
6	3266.41	774.702		989.646	227.433			6	989.646	3266.41			6	0.302976
6.08	3155.94	797.507		981.355	229.435			6.08	981.355	3155.94			6.08	0.310955
6.16	3106.47	726.206		953.201	214.486			6.16	953.201	3106.47			6.16	0.306844
6.24	3108.75	603.265		904.063	200.544			6.24	904.063	3108.75			6.24	0.290812
6.32	3072.02	583.535		814.543	186.165			6.32	814.543	3072.02			6.32	0.265149
6.4	2941.47	571.057		841.743	166.086			6.4	841.743	2941.47			6.4	0.286164
6.48	2827.29	607.456		799.918	147.647			6.48	799.918	2827.29			6.48	0.282928
6.56	2780.34	624.48		751.79	154.31			6.56	751.79	2780.34			6.56	0.270395
6.64	2917.18	394.385		839.473	89.5014			6.64	839.473	2917.18			6.64	0.287768
6.72	3068.23	308.077		894.939	189.06			6.72	894.939	3068.23			6.72	0.291679
6.8	2937.76	577.941		904.463	102.023			6.8	904.463	2937.76			6.8	0.307875
6.88	2845.85	773.361		983.234	281.839			6.88	983.234	2845.85			6.88	0.345498
6.96	2535.87	737.719		1061.56	454.519			6.96	1061.56	2535.87			6.96	0.418616
7.04	2510.04	1224.01		1018.88	595.672			7.04	1018.88	2510.04			7.04	0.40592
7.12	3185.56	0		727.797	0			7.12	727.797	3185.56			7.12	0.228468
7.2	3064.66	0		703.114	0			7.2	703.114	3064.66			7.2	0.229427
7.28								7.28					7.28
7.36								7.36					7.36
7.44								7.44					7.44
7.52								7.52					7.52
7.6								7.6					7.6
7.68								7.68					7.68
7.76								7.76					7.76
7.84								7.84					7.84
7.92								7.92					7.92
8								8					8
8.08								8.08					8.08
8.16								8.16					8.16
8.24								8.24					8.24
8.32								8.32					8.32
8.4								8.4					8.4
8.48								8.48					8.48
8.56								8.56					8.56
8.64								8.64					8.64
8.72								8.72					8.72
8.8								8.8					8.8
8.88								8.88					8.88
8.96								8.96					8.96
9.04								9.04					9.04
9.12								9.12					9.12
9.2								9.2					9.2
9.28								9.28					9.28
9.36								9.36					9.36
9.44								9.44					9.44
9.52								9.52					9.52
9.6								9.6					9.6
9.68								9.68					9.68
9.76								9.76					9.76
9.84								9.84					9.84
9.92								9.92					9.92
10								10					10
10.08								10.08					10.08
10.16								10.16					10.16
10.24								10.24					10.24
10.32								10.32					10.32
10.4								10.4					10.4
10.48								10.48					10.48
10.56								10.56					10.56
10.64								10.64					10.64
10.72								10.72					10.72
10.8								10.8					10.8
10.88								10.88					10.88
10.96								10.96					10.96
11.04								11.04					11.04
11.12								11.12					11.12
11.2								11.2					11.2
11.28								11.28					11.28
11.36								11.36					11.36
11.44								11.44					11.44
11.52								11.52					11.52
11.6								11.6					11.6
11.68								11.68					11.68
11.76								11.76					11.76
11.84								11.84					11.84
11.92								11.92					11.92
12								12					12
12.08								12.08					12.08
12.16								12.16					12.16
12.24								12.24					12.24
12.32								12.32					12.32
12.4								12.4					12.4
12.48								12.48					12.48

## Sheet: YSM3403
YSM3403	ras1D scd2D gef1D							YSM3403					YSM3403
	CRIB			Scd1-3GFP					Scd1-3GFP	CRIB
length	AVERAGE	ST DEV		AVERAGE	ST DEV			length	AVERAGE	AVERAGE			length	ratio Scd1-3GFP/CRIB
0	2285.33	936.047		718.143	400.407			0	718.143	2285.33			0	0.314241
0.08	2267.21	902.199		712.679	369.534			0.08	712.679	2267.21			0.08	0.314341
0.16	2337.09	943.089		715.518	359.301			0.16	715.518	2337.09			0.16	0.306157
0.24	2356.71	960.951		695.323	322.239			0.24	695.323	2356.71			0.24	0.29504
0.32	2390.28	941.722		676.656	324.567			0.32	676.656	2390.28			0.32	0.283087
0.4	2420.5	950.207		696.399	318.903			0.4	696.399	2420.5			0.4	0.287709
0.48	2447.2	944.815		710.664	305.695			0.48	710.664	2447.2			0.48	0.290399
0.56	2486.63	942.556		784.368	317.244			0.56	784.368	2486.63			0.56	0.315435
0.64	2484.53	892.064		814.188	325.2			0.64	814.188	2484.53			0.64	0.327704
0.72	2523.32	852.736		819.843	317.169			0.72	819.843	2523.32			0.72	0.324907
0.8	2552.84	784.574		872.542	320.718			0.8	872.542	2552.84			0.8	0.341793
0.88	2574.11	760.182		885.269	309.516			0.88	885.269	2574.11			0.88	0.343913
0.96	2655.17	762.687		946.028	332.391			0.96	946.028	2655.17			0.96	0.356297
1.04	2638.53	765.318		984.334	324.514			1.04	984.334	2638.53			1.04	0.373062
1.12	2662.01	742.541		1024.72	403.901			1.12	1024.72	2662.01			1.12	0.384943
1.2	2675.04	754.241		1077.51	524.789			1.2	1077.51	2675.04			1.2	0.402801
1.28	2686.58	741.128		1161.36	518.968			1.28	1161.36	2686.58			1.28	0.432281
1.36	2699.98	753.212		1272.71	522.007			1.36	1272.71	2699.98			1.36	0.471379
1.44	2722.69	778.997		1465.99	591.03			1.44	1465.99	2722.69			1.44	0.538435
1.52	2732.2	805.512		1643.56	712.77			1.52	1643.56	2732.2			1.52	0.601549
1.6	2753.5	847.92		1775.36	848.115			1.6	1775.36	2753.5			1.6	0.644763
1.68	2807.07	915.571		1945.64	957.659			1.68	1945.64	2807.07			1.68	0.693121
1.76	2883.59	1023.14		2103.85	1179.64			1.76	2103.85	2883.59			1.76	0.729593
1.84	2891.64	1018.65		2260.46	1287.96			1.84	2260.46	2891.64			1.84	0.781721
1.92	2891.86	1014.45		2366.67	1463.12			1.92	2366.67	2891.86			1.92	0.818391
2	2920.96	1063.42		2499.44	1566.24			2	2499.44	2920.96			2	0.85569
2.08	2934.53	1098.31		2662.88	1655.17			2.08	2662.88	2934.53			2.08	0.90743
2.16	2939.5	1089.13		2841.44	1757.74			2.16	2841.44	2939.5			2.16	0.96664
2.24	2955.06	1038.9		3076.16	1907.76			2.24	3076.16	2955.06			2.24	1.04098
2.32	2978.44	1067.31		3307.93	1964.17			2.32	3307.93	2978.44			2.32	1.11063
2.4	3056.35	1090.57		3391.63	1918.6			2.4	3391.63	3056.35			2.4	1.1097
2.48	3097.26	1133.88		3458.69	1878.62			2.48	3458.69	3097.26			2.48	1.11669
2.56	3104.06	1114.74		3534.52	1871.38			2.56	3534.52	3104.06			2.56	1.13868
2.64	3146.59	1086.07		3644.3	1845.33			2.64	3644.3	3146.59			2.64	1.15818
2.72	3150.95	1059.22		3708.03	1738.76			2.72	3708.03	3150.95			2.72	1.1768
2.8	3121.91	1006.11		3609.18	1570.38			2.8	3609.18	3121.91			2.8	1.15608
2.88	3101.21	1010.39		3563.28	1456.72			2.88	3563.28	3101.21			2.88	1.149
2.96	3108.42	1002.9		3484.35	1376.59			2.96	3484.35	3108.42			2.96	1.12094
3.04	3077.36	1015.59		3438.53	1406.99			3.04	3438.53	3077.36			3.04	1.11736
3.12	3018.97	993.066		3380.51	1507.55			3.12	3380.51	3018.97			3.12	1.11976
3.2	3000.44	1034.01		3340.99	1620.64			3.2	3340.99	3000.44			3.2	1.1135
3.28	2980.43	1094.73		3273	1726.52			3.28	3273	2980.43			3.28	1.09817
3.36	2970.07	1119.74		3210.61	1912.01			3.36	3210.61	2970.07			3.36	1.08099
3.44	3008.84	1136.19		3220.37	2079.05			3.44	3220.37	3008.84			3.44	1.0703
3.52	2968.09	1117.69		3167.55	2003.14			3.52	3167.55	2968.09			3.52	1.0672
3.6	2967.92	1128.22		3068.54	2007.29			3.6	3068.54	2967.92			3.6	1.0339
3.68	2995.91	1157.88		2996.18	1986.56			3.68	2996.18	2995.91			3.68	1.00009
3.76	2979.76	1151.45		2950.9	1915.09			3.76	2950.9	2979.76			3.76	0.990313
3.84	2972.13	1180.95		2869.64	1898.14			3.84	2869.64	2972.13			3.84	0.965515
3.92	3011.99	1122.64		2773.3	1809.8			3.92	2773.3	3011.99			3.92	0.920753
4	3014.11	1076.57		2667.61	1698.44			4	2667.61	3014.11			4	0.88504
4.08	2940.6	1074		2521.48	1549.08			4.08	2521.48	2940.6			4.08	0.857472
4.16	2902.79	1028.53		2489.47	1533.2			4.16	2489.47	2902.79			4.16	0.857612
4.24	2868.36	1009.01		2403.48	1590.45			4.24	2403.48	2868.36			4.24	0.837928
4.32	2816.78	985.632		2273.57	1522.96			4.32	2273.57	2816.78			4.32	0.807154
4.4	2803.54	1004.28		2131.67	1446.11			4.4	2131.67	2803.54			4.4	0.760348
4.48	2806.55	1086.58		1984.48	1371			4.48	1984.48	2806.55			4.48	0.707089
4.56	2744.38	1097.09		1900.29	1321.91			4.56	1900.29	2744.38			4.56	0.692432
4.64	2701.25	1090.59		1715.31	1254.32			4.64	1715.31	2701.25			4.64	0.635007
4.72	2640	1022.21		1581.5	1112.61			4.72	1581.5	2640			4.72	0.599054
4.8	2583.21	998.242		1431.83	994.185			4.8	1431.83	2583.21			4.8	0.554285
4.88	2487.19	983.559		1342.04	871.993			4.88	1342.04	2487.19			4.88	0.53958
4.96	2517.43	976.797		1237.75	760.092			4.96	1237.75	2517.43			4.96	0.491673
5.04	2549.61	962.34		1197.34	718.702			5.04	1197.34	2549.61			5.04	0.469618
5.12	2499.82	949.61		1109.64	611.457			5.12	1109.64	2499.82			5.12	0.443889
5.2	2486.85	965.374		1046.53	570.706			5.2	1046.53	2486.85			5.2	0.420824
5.28	2427.88	983.94		1016.39	524.145			5.28	1016.39	2427.88			5.28	0.418631
5.36	2431.55	960.879		1079.36	564.201			5.36	1079.36	2431.55			5.36	0.443899
5.44	2433.74	952.818		1058.24	538.26			5.44	1058.24	2433.74			5.44	0.434818
5.52	2396.49	992.776		1035.86	519.209			5.52	1035.86	2396.49			5.52	0.432239
5.6	2430.78	966.336		1034.91	463.741			5.6	1034.91	2430.78			5.6	0.425754
5.68	2338.3	899.037		1035.31	460.62			5.68	1035.31	2338.3			5.68	0.442764
5.76	2352.51	944.834		978.072	478.6			5.76	978.072	2352.51			5.76	0.415757
5.84	2345.24	1004.74		972.658	403.088			5.84	972.658	2345.24			5.84	0.414737
5.92	2379.14	1023		960.151	398.938			5.92	960.151	2379.14			5.92	0.403571
6	2531.01	989.877		928.973	393.744			6	928.973	2531.01			6	0.367036
6.08	2515.56	1005.39		932.723	351.893			6.08	932.723	2515.56			6.08	0.370782
6.16	2562.38	1082.86		969.205	409.667			6.16	969.205	2562.38			6.16	0.378244
6.24	2446.41	1010.68		1025.77	476.601			6.24	1025.77	2446.41			6.24	0.419296
6.32	2480.44	1045.21		1071.8	502.872			6.32	1071.8	2480.44			6.32	0.432102
6.4	2400.46	1109.73		1035.37	479.366			6.4	1035.37	2400.46			6.4	0.431321
6.48	2390.17	1086.4		962.272	454.678			6.48	962.272	2390.17			6.48	0.402595
6.56	2812.73	856.577		1133.37	357.313			6.56	1133.37	2812.73			6.56	0.402944
6.64	2622.02	1009.15		987.355	322.877			6.64	987.355	2622.02			6.64	0.376562
6.72	2537.16	1010.32		996.767	358.911			6.72	996.767	2537.16			6.72	0.392867
6.8	3122.34	592.675		1090.05	288.623			6.8	1090.05	3122.34			6.8	0.349115
6.88	3004.93	878.892		1071.46	387.942			6.88	1071.46	3004.93			6.88	0.356569
6.96	2795.55	1120.71		1262.32	683.923			6.96	1262.32	2795.55			6.96	0.451548
7.04	1894.1	0		709.909	0			7.04	709.909	1894.1			7.04	0.3748
7.12	1827.53	0		748.107	0			7.12	748.107	1827.53			7.12	0.409354
7.2	1900.7	0		787.751	0			7.2	787.751	1900.7			7.2	0.414453
7.28	2037.59	0		967.398	0			7.28	967.398	2037.59			7.28	0.474776
7.36	1939.79	0		1199.46	0			7.36	1199.46	1939.79			7.36	0.618343
7.44								7.44					7.44
7.52								7.52					7.52
7.6								7.6					7.6
7.68								7.68					7.68
7.76								7.76					7.76
7.84								7.84					7.84
7.92								7.92					7.92
8								8					8
8.08								8.08					8.08
8.16								8.16					8.16
8.24								8.24					8.24
8.32								8.32					8.32
8.4								8.4					8.4
8.48								8.48					8.48
8.56								8.56					8.56
8.64								8.64					8.64
8.72								8.72					8.72
8.8								8.8					8.8
8.88								8.88					8.88
8.96								8.96					8.96
9.04								9.04					9.04
9.12								9.12					9.12
9.2								9.2					9.2
9.28								9.28					9.28
9.36								9.36					9.36
9.44								9.44					9.44
9.52								9.52					9.52
9.6								9.6					9.6
9.68								9.68					9.68
9.76								9.76					9.76
9.84								9.84					9.84
9.92								9.92					9.92
10								10					10
10.08								10.08					10.08
10.16								10.16					10.16
10.24								10.24					10.24
10.32								10.32					10.32
10.4								10.4					10.4
10.48								10.48					10.48
10.56								10.56					10.56
10.64								10.64					10.64
10.72								10.72					10.72
10.8								10.8					10.8
10.88								10.88					10.88
10.96								10.96					10.96
11.04								11.04					11.04
11.12								11.12					11.12
11.2								11.2					11.2
11.28								11.28					11.28
11.36								11.36					11.36
11.44								11.44					11.44
11.52								11.52					11.52
11.6								11.6					11.6
11.68								11.68					11.68
11.76								11.76					11.76
11.84								11.84					11.84
11.92								11.92					11.92
12								12					12
12.08								12.08					12.08
12.16								12.16					12.16
12.24								12.24					12.24
12.32								12.32					12.32
12.4								12.4					12.4
12.48								12.48					12.48

## Sheet: CRIB centered_all
	15401	4862.38	3150.95
	wt	ras1D	ras1D scd2D gef1D
	CRIB	CRIB	CRIB			wt	ras1D	ras1D scd2D gef1D
length	AVERAGE	AVERAGE	AVERAGE			ST DEV	ST DEV	ST DEV
0
0.08
0.16
0.24
0.32	2357.38					573.782
0.4	2356.57					623.029
0.48	2399.04					596.812
0.56	2377.44					559.177
0.64	2410.11	2409.84				623.172	626.922
0.72	2434.61	2411.51				610.935	606.422
0.8	2507.09	2433.26				645.895	656.182
0.88	2599.54	2446.74				678.437	671.131
0.96	2698.53	2476.17				700.68	666.131
1.04	2821.57	2521.35				737.901	663.792
1.12	2981.78	2531.69	2285.33			759.309	642.851	936.047
1.2	3138.28	2570.78	2267.21			803.477	682.939	902.199
1.28	3402.97	2659.06	2337.09			866.949	715.036	943.089
1.36	3752.54	2769.32	2356.71			1031.94	837.379	960.951
1.44	3935.24	2909.62	2390.28			1165.63	834.272	941.722
1.52	4199.03	2919.04	2420.5			1210.3	793.859	950.207
1.6	4603.43	2978.11	2447.2			1360.22	874.452	944.815
1.68	4963.54	3029.58	2486.63			1390.3	901.376	942.556
1.76	5368.19	3158.41	2484.53			1482.67	908.154	892.064
1.84	5784.77	3222.88	2523.32			1600.14	924.902	852.736
1.92	6266.65	3301.97	2552.84			1802.61	923.277	784.574
2	6666.15	3392.11	2574.11			1913.23	932.659	760.182
2.08	7058.29	3578.25	2655.17			2002.12	979.236	762.687
2.16	7510.36	3702.89	2638.53			2074.38	1000.36	765.318
2.24	7907.96	3831.51	2662.01			2044.74	1061.02	742.541
2.32	8394.78	3921.02	2675.04			2195.86	1074.97	754.241
2.4	8802.61	4008.9	2686.58			2312.07	1094.19	741.128
2.48	9355.87	4128.19	2699.98			2326.03	1163.32	753.212
2.56	9677.77	4161.49	2722.69			2309.18	1087.54	778.997
2.64	10187.7	4204.57	2732.2			2355.48	1080.11	805.512
2.72	10656.5	4226.24	2753.5			2531.94	1095.12	847.92
2.8	11068.3	4358.18	2807.07			2710.15	1150.42	915.571
2.88	11479.1	4449.7	2883.59			2720.89	1182.36	1023.14
2.96	11834.5	4511.39	2891.64			2861.93	1269.9	1018.65
3.04	12172.1	4596.48	2891.86			3048.65	1277.56	1014.45
3.12	12566.4	4618.83	2920.96			3087.37	1257.29	1063.42
3.2	13071.2	4637.81	2934.53			3140	1293.89	1098.31
3.28	13523.1	4661.39	2939.5			3502.39	1252.58	1089.13
3.36	13881	4677.67	2955.06			3625.84	1264.36	1038.9
3.44	14332.6	4716.15	2978.44			3669.62	1297.97	1067.31
3.52	14756.8	4766.63	3056.35			3960.59	1336.32	1090.57
3.6	15130.6	4738.44	3097.26			4237.03	1260.19	1133.88
3.68	15311.2	4786.92	3104.06			4130.66	1239.13	1114.74
3.76	15197.6	4811.27	3146.59			3974.72	1260.94	1086.07
3.84	15401	4862.38	3150.95			3920.6	1257.94	1059.22
3.92	15388.5	4795.93	3121.91			4106.18	1188.54	1006.11
4	15356.4	4803.14	3101.21			4180.08	1213.03	1010.39
4.08	15341.9	4793.48	3108.42			4153.29	1152	1002.9
4.16	15377.2	4744.12	3077.36			4364.4	1120.89	1015.59
4.24	15306.5	4706.46	3018.97			4417.96	1060.17	993.066
4.32	15400.9	4610.92	3000.44			4388.56	1036.28	1034.01
4.4	15162.6	4565.1	2980.43			4518.22	1036.08	1094.73
4.48	14784.1	4475.46	2970.07			4569.26	1112.4	1119.74
4.56	14486.7	4398.27	3008.84			4440.45	1180.63	1136.19
4.64	14102.5	4335.16	2968.09			4439.09	1253.45	1117.69
4.72	13572.1	4206.74	2967.92			4277.25	1326.13	1128.22
4.8	12912.3	4104.82	2995.91			3980.26	1312.17	1157.88
4.88	12322.6	4010.58	2979.76			3875.91	1295.25	1151.45
4.96	11911.5	3918.78	2972.13			3791.29	1201.34	1180.95
5.04	11370	3825.25	3011.99			3586.13	1123.49	1122.64
5.12	10959.9	3638.49	3014.11			3312.84	1042.36	1076.57
5.2	10253.4	3631.39	2940.6			3122.7	1027.08	1074
5.28	9670.59	3590.32	2902.79			3088.32	1073.16	1028.53
5.36	9050.7	3550.84	2868.36			2883.11	1107.2	1009.01
5.44	8438.93	3515.25	2816.78			2697.23	1168.87	985.632
5.52	8002.77	3484.87	2803.54			2477.43	1104.93	1004.28
5.6	7671.71	3463.99	2806.55			2457.21	1077.44	1086.58
5.68	7263.9	3433.92	2744.38			2357.78	1021.32	1097.09
5.76	6821.78	3428.6	2701.25			2198.46	1041.19	1090.59
5.84	6495	3349.36	2640			2033.58	1004.13	1022.21
5.92	6187.43	3359.8	2583.21			1901.56	989.289	998.242
6	5921.5	3352.11	2487.19			1787.17	877.047	983.559
6.08	5634.94	3287.78	2517.43			1778.01	751.936	976.797
6.16	5386.1	3256.87	2549.61			1728.53	742.83	962.34
6.24	5116.13	3307.92	2499.82			1647.4	708.113	949.61
6.32	4728.63	3282.41	2486.85			1668.15	743.003	965.374
6.4	4406.94	3230.54	2427.88			1546.71	789.585	983.94
6.48	4070.42	3228.56	2431.55			1347.48	755.891	960.879
6.56	3787.37	3243.23	2433.74			1186.5	830.081	952.818
6.64	3563.51	3266.41	2396.49			1070.52	774.702	992.776
6.72	3433.75	3155.94	2430.78			975.426	797.507	966.336
6.8	3314.23	3106.47	2338.3			835.032	726.206	899.037
6.88	3262.13	3108.75	2352.51			802.04	603.265	944.834
6.96	3111.92	3072.02	2345.24			753.122	583.535	1004.74
7.04	2970.26	2941.47	2379.14			666.292	571.057	1023
7.12	2853.06	2827.29	2531.01			637.829	607.456	989.877
7.2	2885.44	2780.34	2515.56			650.682	624.48	1005.39
7.28	2743.54	2917.18	2562.38			662.123	394.385	1082.86
7.36	2727.27	3068.23	2446.41			606.022	308.077	1010.68
7.44	2653.09	2937.76	2480.44			600.404	577.941	1045.21
7.52	2603.56	2845.85	2400.46			545.692	773.361	1109.73
7.6	2494.97	2535.87	2390.17			599.835	737.719	1086.4
7.68	2621.92	2510.04	2812.73			395.559	1224.01	856.577
7.76	2767.16	3185.56	2622.02			356.042	0	1009.15
7.84	2657.49	3064.66	2537.16			275.995	0	1010.32
7.92	2812.48		3122.34			414.715		592.675
8
8.08
8.16
8.24
8.32
8.4
8.48
8.56
8.64
8.72
8.8
8.88
8.96
9.04
9.12
9.2
9.28
9.36
9.44
9.52
9.6
9.68
9.76
9.84
9.92
10
10.08
10.16
10.24
10.32
10.4
10.48
10.56
10.64
10.72
10.8
10.88
10.96
11.04
11.12
11.2
11.28
11.36
11.44
11.52
11.6
11.68
11.76
11.84
11.92
12
12.08
12.16
12.24
12.32
12.4
12.48

## Sheet: Scd1-3GFP centered_alla
	wt	ras1D	ras1D scd2D gef1D
	Scd1-3GFP	Scd1-3GFP	Scd1-3GFP			wt	ras1D	ras1D scd2D gef1D
length	AVERAGE	AVERAGE	AVERAGE			ST DEV	ST DEV	ST DEV
0
0.08
0.16
0.24
0.32	479.434					167.927
0.4	453.67					171.263
0.48	459.364					190.181
0.56	460.116					176.955
0.64	459.204	584.118				175.869	319.665
0.72	464.525	550.491				221.661	279.489
0.8	446.282	545.075				201.421	268.134
0.88	447.669	570.97				180.724	283.839
0.96	496.939	615.481				211.977	280.3
1.04	511.606	592.459				213.301	291.497
1.12	534.748	621.738	718.143			216.533	304.993	400.407
1.2	562.08	639.092	712.679			242.525	327.245	369.534
1.28	581.265	660.923	715.518			290.531	348.015	359.301
1.36	651.284	705.56	695.323			345.227	401.672	322.239
1.44	703.625	785.823	676.656			397.84	493.611	324.567
1.52	850.565	835.197	696.399			521.374	502.498	318.903
1.6	979.317	960.818	710.664			661.53	611.677	305.695
1.68	1158.65	1059.02	784.368			782.972	726.934	317.244
1.76	1318.04	1147.61	814.188			860.447	776.833	325.2
1.84	1533.23	1185.51	819.843			1032.79	768.834	317.169
1.92	1809.38	1297.86	872.542			1242.55	893.363	320.718
2	1989.84	1482.16	885.269			1273.45	1024.72	309.516
2.08	2214.83	1764.07	946.028			1377.41	1257.62	332.391
2.16	2443.79	1997.55	984.334			1489.61	1409.94	324.514
2.24	2775.79	2203.63	1024.72			1639.63	1551.44	403.901
2.32	3233.42	2399.88	1077.51			1836.12	1796.28	524.789
2.4	3642.12	2598.92	1161.36			1952.01	1974.57	518.968
2.48	4086.86	2760.38	1272.71			2069.04	2140.5	522.007
2.56	4539.53	2927.09	1465.99			2307.78	2290.25	591.03
2.64	5011.64	3139.14	1643.56			2592.71	2263.41	712.77
2.72	5681.54	3447.84	1775.36			3058	2414.59	848.115
2.8	6114.68	3842.4	1945.64			3247.32	2670.51	957.659
2.88	6413.61	4155.63	2103.85			3334.07	2602.09	1179.64
2.96	6597.19	4523.87	2260.46			3220.75	2727.13	1287.96
3.04	6780.48	4737.81	2366.67			3172.88	2803.41	1463.12
3.12	7101.74	4997.81	2499.44			3293.03	3125.74	1566.24
3.2	7643.27	5242.3	2662.88			3184.61	3237.32	1655.17
3.28	8153.16	5518.56	2841.44			3205.55	3131.88	1757.74
3.36	8659.79	5815.02	3076.16			3133.66	3023.08	1907.76
3.44	9043.03	6112.23	3307.93			3240.46	2778.34	1964.17
3.52	9324.87	6257.78	3391.63			3391.07	2871.34	1918.6
3.6	9447.31	6185.07	3458.69			3410.85	3038.42	1878.62
3.68	9668.17	6023.31	3534.52			3453.22	2830.84	1871.38
3.76	9653.96	5848.36	3644.3			3201.45	2583.38	1845.33
3.84	9822.93	5694.74	3708.03			3000.16	2503.79	1738.76
3.92	9732.05	5594.54	3609.18			2819.82	2257.15	1570.38
4	9704.16	5536.91	3563.28			2957.03	2135.83	1456.72
4.08	9697.15	5421.86	3484.35			3475.55	2298.23	1376.59
4.16	9909.52	5274.41	3438.53			4462.87	2625.76	1406.99
4.24	10045	5119.11	3380.51			4770.57	2846.04	1507.55
4.32	10089.1	4880.19	3340.99			4685.21	2767.25	1620.64
4.4	9525.66	4547.35	3273			4124.15	2515.2	1726.52
4.48	8978.47	4141.98	3210.61			3797.82	2288.34	1912.01
4.56	8635	3882.34	3220.37			3745.62	2224.13	2079.05
4.64	8299.65	3681.04	3167.55			3580.34	2222.64	2003.14
4.72	8080.06	3459.62	3068.54			3607.39	2261.35	2007.29
4.8	7583.24	3235.2	2996.18			3290.76	2243.3	1986.56
4.88	7015.85	3016.02	2950.9			2890.21	2122.54	1915.09
4.96	6548.83	2719.77	2869.64			2578.71	1974.71	1898.14
5.04	6123.06	2480.14	2773.3			2585.13	1873.26	1809.8
5.12	5680.06	2259.22	2667.61			2521.84	1659.99	1698.44
5.2	5109.27	2019.59	2521.48			2508.26	1388.2	1549.08
5.28	4601.55	1835.15	2489.47			2446.8	1184.85	1533.2
5.36	4160.68	1709.71	2403.48			2417.45	1078.88	1590.45
5.44	3675.27	1653.66	2273.57			2317.77	1038.67	1522.96
5.52	3219.17	1641.39	2131.67			2059.78	1030.97	1446.11
5.6	2823.05	1631.26	1984.48			1789.72	1011.13	1371
5.68	2547.54	1546.2	1900.29			1654.63	917.361	1321.91
5.76	2312.34	1390.53	1715.31			1548.94	763.689	1254.32
5.84	2103.15	1284.81	1581.5			1527.6	599.53	1112.61
5.92	1915.99	1167.56	1431.83			1563.75	500.514	994.185
6	1805.55	1153.29	1342.04			1686.65	492.477	871.993
6.08	1633.06	1162.06	1237.75			1700.4	537.747	760.092
6.16	1472.05	1125.56	1197.34			1724.85	531.087	718.702
6.24	1338.52	1171.36	1109.64			1594.61	494.197	611.457
6.32	1185.02	1155.34	1046.53			1391.19	417.668	570.706
6.4	1069.51	1058.52	1016.39			1204.31	294.061	524.145
6.48	946.523	1033.99	1079.36			1079.53	244.378	564.201
6.56	872.679	1016.34	1058.24			898.139	255.589	538.26
6.64	784.427	989.646	1035.86			717.032	227.433	519.209
6.72	752.105	981.355	1034.91			585.788	229.435	463.741
6.8	709.595	953.201	1035.31			447.97	214.486	460.62
6.88	690.725	904.063	978.072			358.52	200.544	478.6
6.96	668.224	814.543	972.658			291.069	186.165	403.088
7.04	689.106	841.743	960.151			255.307	166.086	398.938
7.12	698.542	799.918	928.973			294.767	147.647	393.744
7.2	663.53	751.79	932.723			349.022	154.31	351.893
7.28	689.922	839.473	969.205			381.951	89.5014	409.667
7.36	626.375	894.939	1025.77			267.061	189.06	476.601
7.44	606.41	904.463	1071.8			184.06	102.023	502.872
7.52	628.961	983.234	1035.37			186.6	281.839	479.366
7.6	651.212	1061.56	962.272			210.013	454.519	454.678
7.68	746.881	1018.88	1133.37			270.974	595.672	357.313
7.76	750.589	727.797	987.355			312.737	0	322.877
7.84	702.644	703.114	996.767			205.638	0	358.911
7.92	639.187		1090.05			251.249		288.623
8	646.829		1071.46			219.178		387.942
8.08
8.16
8.24
8.32
8.4
8.48
8.56
8.64
8.72
8.8
8.88
8.96
9.04
9.12
9.2
9.28
9.36
9.44
9.52
9.6
9.68
9.76
9.84
9.92
10
10.08
10.16
10.24
10.32
10.4
10.48
10.56
10.64
10.72
10.8
10.88
10.96
11.04
11.12
11.2
11.28
11.36
11.44
11.52
11.6
11.68
11.76
11.84
11.92
12
12.08
12.16
12.24
12.32
12.4
12.48
