# Supplementary material for: Optogenetics reveals Cdc42 local activation by scaffold-mediated positive feedback and Ras GTPase
Source: PLoS Biol. 2020 Jan 24;18(1):e3000600. doi: 10.1371/journal.pbio.3000600 (PMC7002011; doi:10.1371/journal.pbio.3000600)
Supplement: S7 Data — (ZIP) [file pbio.3000600.s023.zip › S7_Data/Panel_7F/7F.xlsx]

## Sheet: YSM3382 wt
cell1	cell2	cell3	cell4	cell5	cell6	cell7	cell8	cell9	cell10	cell11	cell12	cell13	cell14	cell15	cell16	cell17	cell18	cell19	cell20	cell21	cell22	cell23	cell24	cell25				length	average	st dev							length		length			internal bg
																					1719.24							0	1719.24	0							0	-718.865	0	284.001		2438.1
																					1934.94							0.08	1934.94	0							0.08	-503.159	0.08	499.707
																					1987.78							0.16	1987.78	0							0.16	-450.322	0.16	552.544
		1128.23				1601.72			1312.63			1107.62	1082.31						1809.59		2267.37	1477.69						0.24	1473.4	412.591							0.24	-964.706	0.24	38.1607
	2089.52	1063.13				1695.47	1150.6	1264.79	1059.1			1105.85	1270.47						1799.87		2247.63	1671.67						0.32	1492.55	428.271							0.32	-945.547	0.32	57.3196
	1998.72	987.468				1743.68	1156.01	1264.72	1020.67			1166.26	1106.25					1446.02	1350.3	1493.39	2158.13	1766.43						0.4	1435.24	378.111							0.4	-1002.87	0.4	0
	1746.32	831.633				1804.26	1064.67	1345.09	1130.58			1202.68	1183.05				1481.91	1535.97	1346.44	1528.16	2316.46	1893.45						0.48	1457.91	388.43							0.48	-980.196	0.48	22.6707
	2021.7	863.587				1821.56	1192.53	1450.5	984.773			1393.57	1398.5	1328.43		973.001	1686.1	1713.05	1612.96	1486.97	2308.59	1826.43						0.56	1503.89	393.694							0.56	-934.211	0.56	68.6548
	2167.6	934.884				1890.71	1218.76	1525.92	1079.84		1062.48	1480.34	1266.59	1232.77		1016.01	1758.63	1765.5	1439.24	1522.33	2450.3	2307.11		1655.44				0.64	1543.03	448.058							0.64	-895.076	0.64	107.791
1263.25	2213.41	881.438	974.231	1490.5	1240.07	1605.14	1529.43	1423.69	1051.54		991.031	1687.41	1351.74	1147.82		1235.81	1797.5	1903.08	1665.49	1214.09	2359.63	2600.71		1654.28				0.72	1512.79	455.203							0.72	-925.316	0.72	77.5505
1203.61	1849.22	853.556	867.772	1436.93	1303.73	1999.46	1590.56	1672.62	1021.2		987.01	1850.17	1621.68	1454.69		1273.22	1864.36	1905.65	1518.71	1598.43	3090.11	2728.87	1936.14	1835.24				0.8	1628.82	535.447							0.8	-809.278	0.8	193.588
1312.9	1942.03	737.729	862.834	1523.86	1509.5	2028.34	1746.82	1718.49	1254.1	1232.35	902.649	2040.84	1638.45	1234.06	1335.88	1256.7	2109.99	2206.17	1468.92	1734.65	2698.83	2978.37	2150.44	1687.96				0.88	1652.51	539.668							0.88	-785.587	0.88	217.28
1336.65	1926.27	846.954	1050.42	1643.83	1549.27	1879.85	1891.03	1537.67	1484.91	1230.14	921.457	2068.47	1639.51	1558.64	1328.52	1182.72	2374.29	1999.45	1891.22	1903.67	2668.96	3007.36	2178.95	1671.61				0.96	1710.87	515.985							0.96	-727.229	0.96	275.637
1386.49	2121.76	934.524	1071.21	1834.29	1603.74	1885.97	2121.57	1529.28	1586.52	1359.15	1091.36	2080.4	1618.08	1463.95	1275.5	1525.85	2587.72	2134.63	1915.79	2269.71	2690.14	2787.84	2157.31	1629.77				1.04	1786.5	499.26							1.04	-651.6	1.04	351.266
1371.33	2274.74	1050.97	1427.06	1772.81	1676.87	2166.42	2149.68	1664.43	1846.81	1522	1107.91	2016.46	1900.74	1290.9	1270.31	1675.17	2473.7	2151.45	1989.29	2606.1	2748.72	2772.49	2240.84	1843.63				1.12	1880.43	487.948							1.12	-557.668	1.12	445.198
1146.57	2054.35	1175.06	1522.53	1641.34	1812.82	2545.21	2531.41	1686.71	1848.32	1597.19	1499.12	2268.4	2368.87	1242.34	1263.98	1503.83	2607.81	2484.88	2185.89	2691.53	3138.35	3021.23	2159.12	1846.84				1.2	1993.75	577.038							1.2	-444.354	1.2	558.512
1241.94	2095.08	1269.95	1495.66	1645.28	2220.23	2456.2	2869.96	1932.76	1890	1790.18	1329.15	2916.45	2589.33	1688.59	1498.29	1442.19	3299.81	2814.18	2407.76	2863.88	2897.3	3108.28	2374.33	1845.11				1.28	2159.28	635.621							1.28	-278.826	1.28	724.041
1449.39	2409.74	1526.72	1769.15	1831.95	2263.3	2438.4	2599.63	2016.3	2044.42	1695.52	1397.03	3523.98	3014.46	1832.07	1693.6	1468.04	3503.93	3151.15	2729.38	3185.44	3199.77	3182.78	2331.71	1961.59				1.36	2328.78	688.738							1.36	-109.323	1.36	893.543
1678	2379.54	1925.28	1963.99	1927.59	2742.52	2848.22	2692.93	2192.23	2467.02	1896.3	1508.59	3773.93	3308.75	1741.07	1614.31	1496.47	3764.46	3476.71	3230.84	3287.34	3190.42	3295.07	2774.25	2232.78				1.44	2536.34	732.281							1.44	98.2425	1.44	1101.11
1827.24	2981.33	2322.68	2124.76	2001.36	2898.31	3048.33	2853.62	2694.19	2802.32	1919.03	1891.33	4617.99	3165.54	1976.47	1825.4	2052.32	4509.18	3227.99	3369.66	3577.93	3518.08	3546.96	3141.71	2568.77				1.52	2818.5	787.484							1.52	380.398	1.52	1383.26
1875.56	3321.83	2448.42	2031.64	2672.98	3057.19	3049.58	2672.79	3004.31	2880.81	2175.72	1886.25	4901.51	3237.39	1901.03	2176.74	2230.53	4248.25	3482.75	3903.12	3635.76	3357.56	3341.08	3118.65	2750.79				1.6	2934.49	767.504							1.6	496.388	1.6	1499.25
2174.39	3458.69	2444.98	2088.54	3169.48	3105.23	3167.52	3080.35	3147.41	3091.42	2344.41	2312.77	5474.26	3470.29	1740.05	2558.03	2707.36	4976.46	3951.46	4204.3	3954.29	3696.31	3584.36	2862.68	2785.9				1.68	3182.04	877.596							1.68	743.936	1.68	1746.8
2370.95	4016.34	2644.12	2202.92	3723.73	2798.99	2926.95	3543.9	3609.71	3031.7	2447.14	2639.45	5896.25	3611.34	1926.2	2945.91	3358.69	5058.24	4506.87	4719.37	3905.65	3108.26	3812.65	3172.5	3008.21				1.76	3399.44	933.354							1.76	961.34	1.76	1964.21
2473.91	4559.06	2780.19	2598	4297.37	2778.04	3353.82	3520.55	3841.71	3234.03	2837.06	3054.08	6501.31	3790.85	2478.8	3279.33	4056.83	5493.88	5132.54	5088.99	4039.88	3326.25	3975.56	3432.04	2867.8				1.84	3711.67	1020.67							1.84	1273.57	1.84	2276.44
2645.35	5243.06	2854.82	2766.17	4345.24	3204.08	3507.57	3910.35	4137.76	3720.33	3335.48	3638.33	6734.87	4418.61	2743.63	4049.01	5397.8	6728.19	5706.31	6154.65	4346.26	3465.61	3838.88	3613.83	2919.28				1.92	4137.02	1213.68							1.92	1698.92	1.92	2701.78
3363.87	5597.26	2945.74	2565.81	4485.93	3737.3	3666.17	4373.33	4339.78	3968.51	3999.06	4208.63	7115.43	4792.51	3365.47	4466.26	6423.01	7700.06	5894.06	6671.45	4858.26	3418.9	4374.9	3930.08	2812.17				2	4522.96	1352.05							2	2084.86	2	3087.72
3769.82	5590.16	2992.19	2542.47	4424.31	3634.08	3580	4513.23	4739.49	3875.54	4340.3	5088.59	8263.82	5365.54	3613.17	4978.23	6903.14	9611.45	6415.55	7244.6	6117.73	3484.96	4994.79	4288.88	3191.54				2.08	4942.54	1708.26							2.08	2504.44	2.08	3507.31
3931.92	5705.15	2873.94	2637.09	4286.43	4105.6	3885.99	4896.83	5072.85	4013.82	5449.47	5434.06	8597.92	5523.33	3752.71	6069.84	7293.58	10396.8	7927.59	7875.19	6432.21	3455.7	5648.92	4651.16	3423.27				2.16	5333.65	1909.35							2.16	2895.55	2.16	3898.42
4334.38	5999.32	2829.48	2926.63	4244.7	4253.36	4133.55	5251.28	6125.95	3990.7	6849.91	6479.89	9796.29	5356.58	3884.3	6958.58	8121.56	10755.5	8684.2	8204.35	5869.38	4001.67	5901.7	5364.34	4058.53				2.24	5775.04	2079.49							2.24	3336.94	2.24	4339.81
4715.08	6279.26	3083.23	3317.94	4607.81	4390.11	4721.83	5867.67	7222.2	4684.12	7656.63	7741.5	10706.5	5586.66	3985.36	7202.56	8590.88	12094.7	8851.52	8216.67	6753.99	4788.34	6459.42	5266.75	5447.89				2.32	6329.54	2214.71							2.32	3891.44	2.32	4894.31
5530.95	7133.76	3519.33	3888.5	5368.37	4535.82	5433.77	6600.2	7392.76	5958.58	7696.39	8965.76	10972.9	6128.67	3983.24	7619.74	9385.73	13136.4	9383.4	8473.79	6479.42	5238.35	6767.52	5726.01	5878.62				2.4	6847.92	2271.8							2.4	4409.82	2.4	5412.68
6714.33	7719.31	3677.41	4387.38	5941.8	4620.22	5774.56	7272.43	7548.95	6389.51	8806.44	10102.9	11403	6471.64	4309.01	8580.46	9976.6	15062.4	9647.21	8579.79	6590.18	5298.88	7024.47	6464.37	6521.8				2.48	7395.4	2523.47							2.48	4957.3	2.48	5960.17
7535	8518.34	3813.86	4822.28	5952.99	4945.56	6509.96	7850.81	7818.78	6747.43	8503.85	10229.4	11956.3	6692.76	4876.31	9458.14	10669.1	15124	10040.7	9268.34	6840.11	6412.67	7478.51	6773.96	7127.52				2.56	7838.67	2494.49							2.56	5400.57	2.56	6403.44
7930.73	9714.74	4118.37	4825.89	6386.91	5077.61	6921.39	8679.5	8860.33	7510.74	9037.57	10269.5	11715.8	7037.89	5521.06	10078	11812.8	17400.8	10486.4	9615.01	7679.81	7130.59	7172.95	6791.54	7622.41				2.64	8375.93	2773.18							2.64	5937.83	2.64	6940.7
8301.88	11414.8	4289.67	5093.85	6574.22	5889.47	7631.28	8730.32	8893.66	7550.39	8858.94	9845.7	11616	7726.82	6785.26	9955.36	12853.2	18787.4	10695.2	10628.1	8443.66	7541.96	7636.33	7279.53	7944.65				2.72	8838.71	2903.18							2.72	6400.6	2.72	7403.47
8386.97	12470.2	4717.87	5289.88	7052.97	6782.36	8446.24	8576.58	9041.79	7560.87	8548.55	10027.4	12298.1	8359.2	7436.27	10535.4	12536	19129	10977.5	11440.2	9696.99	7530.41	8037.7	8181.53	8360.05				2.8	9256.8	2894.71							2.8	6818.7	2.8	7821.56
9124.99	14900.6	4941.94	5287.75	7139.8	7654.33	8917.7	8599.44	9198.82	7360.69	8462.58	9953.16	11729.5	8586.82	7695.24	11385.6	12636.1	20922.7	11220.1	11670.5	10798.1	7635.91	8083.94	8566.89	9020.85				2.88	9659.76	3241.2							2.88	7221.66	2.88	8224.53
9469.07	17696.6	5590.94	5370.75	7245.43	8044.64	9884.68	8836.49	9618.66	7600.79	8590.25	10114.1	13235.7	8930.39	8587.19	12544.6	12672.4	22708.5	11573	11595.3	12054.9	7832.75	8308.92	8527.66	8885.11				2.96	10220.8	3701.32							2.96	7782.65	2.96	8785.52
9866.58	18522.8	6517.86	5550.15	7500.2	8900.49	10320.7	9092.04	9602.49	7140.21	8183.55	11103.2	15382.8	9020.3	8808.3	13688.5	12188.5	23911.1	11486	11136.6	14307.4	8448.74	8623.32	9316.79	8848.83				3.04	10698.7	4005.37							3.04	8260.6	3.04	9263.46
10353.5	19540.6	6699.79	6283.77	7885.91	9834.97	10976.3	9701.6	9697.9	6768.48	7938.3	11914.6	14748.1	9618.36	8882.36	14301.2	12289.4	23845.3	11322.2	11518.5	15230.4	8826.52	8944.78	9467.01	8876.47				3.12	11018.7	4024.51							3.12	8580.56	3.12	9583.42
10099.9	19977.5	7028.11	6923.48	8153.16	9268.55	10847.5	10067.8	10005.8	5996.78	8097.5	13197.6	14902.9	9857.69	8890.41	14941.7	12889.7	22783.3	11278.6	12183.7	16052.5	8888.32	9076.65	10083.9	9297.4				3.2	11231.6	3987.34							3.2	8793.52	3.2	9796.39
9856.98	21700.7	7308.16	7704.26	7525.42	8323.16	10424.6	10704.4	8849.45	5477.53	8422.83	14627.8	15079.8	9880.27	9018.09	14645.3	13724.1	21573.3	12115.7	13295.2	15904.9	9156.95	9532.7	11024.6	9777.04				3.28	11426.1	4094.18							3.28	8988.03	3.28	9990.9
9980.23	22526.2	8328.36	8578.73	7695.33	7687.51	9631.91	11080.8	8648.58	5394.09	8541.61	14263.6	15625.6	9699.26	9306.54	13860.4	14568.4	20778.3	13586.2	13793.2	15560.5	9334.7	9925.93	11304.2	10638.2				3.36	11613.5	4066.28							3.36	9175.43	3.36	10178.3
10055.3	22795.3	9006.89	9239.59	7344.74	6729.7	9840.88	11578.6	8209.93	5349.44	8740.34	15183.4	17324.8	9652.34	10055	13927	14913.8	20965.3	14131.7	13235.1	14835.3	9881.42	10199.6	10896	11669.9				3.44	11830.5	4199.29							3.44	9392.36	3.44	10395.2
9879.25	24886.7	8771.88	10493.8	7732.47	6011.72	10374.7	11166.4	8194.56	5684.33	8494.68	16105.4	17717.6	9960.44	10473.5	13572.2	15335.7	19728.1	14456.3	13837	15023	10235	10285.1	11335.5	12622.7				3.52	12095.1	4386.92							3.52	9657.02	3.52	10659.9
9271.68	25461.7	8966.44	10093.6	7673.88	5973.97	10148.4	10649.9	7969.63	6448.18	8579.4	15562.3	16224.5	9251.07	10585.8	13979	15495.7	19477.4	14768.4	14128.6	15062.4	9920.08	10265.8	11565.3	13550.6				3.6	12043	4397.63							3.6	9604.85	3.6	10607.7
8784.12	24820.4	8180.94	10710.9	8041.09	6013.77	9760.02	9973.8	7576.23	7421.64	8357.21	15592.8	16995.1	8768.19	10107.1	15290.2	14980	19122.6	13886.6	13397.4	14552.1	10127.5	9178.9	10924.9	15023.1				3.68	11903.5	4383.96							3.68	9465.36	3.68	10468.2
9345.08	23418.5	8113.26	11651.5	8058.08	5747.33	9490.13	8987.79	7122.46	8110.63	8416.33	16975.7	16693.6	8273.39	9521.24	15888.7	14096.1	16481.5	13732.6	12520.6	14961.3	9545.64	8788.26	10736.2	14569.8				3.76	11649.8	4155.13							3.76	9211.72	3.76	10214.6
9227.93	22800.5	7659.58	12054.9	8039.99	6306.71	9834.68	8425.61	7168.12	8751.88	8966.61	16571.2	17010.4	8036.39	9188.12	15788.7	13167.4	15383.6	14084.9	11427.6	14871.1	9371.48	8283.22	10389.9	14238.9				3.84	11482	3995.61							3.84	9043.88	3.84	10046.7
9191.65	19752	7900.28	11888.9	7915.26	6547.64	9782.27	7845.63	7092.59	10309.3	9154.95	17568.4	16771.4	7358.67	8894.24	14986.3	13324.5	13743.8	14619.5	10102.3	14287.2	9332.71	8410.5	10416.6	12784.9				3.92	11199.3	3593.32							3.92	8761.15	3.92	9764.02
9520.76	16919.4	7571.33	10762.4	8085.24	6963.81	9522.37	7220.86	7234.04	9873.98	8928.09	16109.3	15207.5	6720.79	8914.75	14362.2	13515.8	11967.1	14186.5	9387.91	15507.3	9366.11	8443.26	9942.91	11594.7				4	10713.1	3140.86							4	8275.03	4	9277.9
8691.1	15902.6	8050.2	10852	8290.56	6470.05	8943.41	6711.53	6914.65	10128.7	9252.55	14207.2	13934	5763.78	8790.64	12774.2	13385.3	11168.8	15015.8	9485.79	15074.8	9665.68	7964.31	8858.09	10791.4				4.08	10283.5	2936.48							4.08	7845.39	4.08	8848.25
7816.58	14717.7	8505.55	10874.3	8173.23	5863.14	8073.62	6682.68	7208.4	9504.54	9518.86	13279.3	10560.4	4984.15	8353.01	11635.9	12318.9	10654.8	13433.4	9881.41	14480.7	9225.53	7614.28	8623.01	10177.9				4.16	9686.45	2570.02							4.16	7248.35	4.16	8251.22
7067.22	13564.1	8086.21	10877.8	8081.94	5513.64	7887.08	6576.62	6796.27	8890.87	9285.22	11316.5	9496.45	4387.9	7987.38	11896.4	11761.2	10235	12072.4	10466.8	13185.3	8109.26	6844.75	8978.99	9755.99				4.24	9164.85	2361.8							4.24	6726.75	4.24	7729.62
6010.89	13535	8082.03	10848.6	8219.58	4825.41	7350.44	6724.43	6194.17	8446.02	8812.24	10438.2	9061.23	3818.26	7425.63	11483.6	10826.7	9978.63	10906	11304.3	11472.2	7806.37	6116.03	9236.05	8948.97				4.32	8714.84	2350.51							4.32	6276.74	4.32	7279.6
5609.58	13434.1	8061.28	10649.2	8102.56	4345.79	6560.13	6683.5	6337.94	7526.4	8523.38	10108.3	7526.9	3418.37	7288.18	10424.6	10476.3	9144.3	10741.2	11547.6	10085.7	7004.11	5507.51	8762.7	7862.3				4.4	8229.28	2355.17							4.4	5791.17	4.4	6794.04
5372.94	13604	7963.07	10327.3	8145.79	4049.46	6376.54	6323.31	6008.64	7409.59	8228.55	9398.62	6140.99	3234.91	7263.37	9502.46	9556.72	8543.89	10244	12095.3	9258.54	6461.82	4958.42	7830.48	6889.44				4.48	7807.52	2399.18							4.48	5369.42	4.48	6372.29
5237.87	12861.8	7511.63	10485.5	7785.32	3212.47	5707.33	6402.26	5413.3	7386.62	7973.18	8857.28	5280.31	2892.58	6809.81	8206.98	9345.41	8306.63	10511.6	12266.3	8537.36	5880.59	4177.75	7611.41	5963.7				4.56	7385	2515.36							4.56	4946.9	4.56	5949.77
5359.26	13079.4	7395.72	10234.7	7664.65	2721.24	5323.53	6383.5	5092.05	6494.71	7640.58	9458.87	4635.07	2941.16	6533.32	7600.41	8937.66	7786.46	10093.7	12931.8	8517.12	5283.35	3431.99	6935.15	5534.11				4.64	7120.38	2693.43							4.64	4682.28	4.64	5685.15
5186.77	11460	6455.26	9281.78	8231.19	2641.93	4795.01	6356	5196.85	5650.17	7042.07	8866.73	4102.37	3032.71	6198.62	6824.91	8120.69	7585.35	9557.59	12456.1	8402.18	5150.12	3164.09	6271.97	4955.85				4.72	6679.45	2483.17							4.72	4241.35	4.72	5244.22
4986.31	9635.06	5846.81	8681.45	8409.85	2399.49	4267.92	6396.08	5146.57	5608.67	6408.8	9270.92	3126.72	3026.9	6153.6	6915.73	7022.63	7661	8880.14	11576.3	8018.24	4931.04	2976.12	5769.08	5367.47				4.8	6339.32	2311.36							4.8	3901.22	4.8	4904.08
5061.89	8399.22	5053.74	8697.5	8324.27	2620.92	3960.03	6223.59	4821.93	5414.55	6582.59	8354.71	2597.66	2881.55	5558.06	6040.16	5351.12	8096.65	8556.26	10431.4	7670.89	4654.78	3103.21	5946.68	4704.35				4.88	5964.31	2146.55							4.88	3526.21	4.88	4529.07
4663.28	7473.84	4719.13	7797.31	7855.07	2205.26	3615.16	6613.12	4176.51	5113.95	6103.74	7552.83	2710.17	2983.17	4929.83	5332.87	5060.01	7995.26	8290.51	9505.26	6777.25	4193.11	3390.02	6014.24	4919.02				4.96	5599.6	1947.45							4.96	3161.49	4.96	4164.36
4299.33	6718.42	4386.59	7085.09	7163.07	2102.31	3620.78	6365.11	3971.24	4601.78	5359.61	7575.47	2710.63	2857.92	4705.91	5514.13	4681.02	7490.59	7665.95	9325.59	6144.35	4138.93	3761.16	5941.35	4453.13				5.04	5305.58	1799.63							5.04	2867.48	5.04	3870.34
3775.11	6291.79	4529.96	6632.98	6884.63	1915.28	3404.02	6420.5	3889.62	4028.38	5616.64	7172.99	2869.62	2533.07	4047.52	4893.75	4035.92	6455.31	6692.67	9492.9	5519.58	4175.46	3978.03	5601.94	3692.4				5.12	4982	1740.06							5.12	2543.9	5.12	3546.77
3437.8	5335.62	4402.59	6017.59	6305.54	1804.01	3057.2	6317.01	3884.11	3347.25	5408.47	6277.91	2897.79	2122.24	3615.54	4920.81	3952.56	6076.55	6067.7	8646.78	4676.22	4165.77	4226.8	5139.85	3229.9				5.2	4613.34	1571.66							5.2	2175.24	5.2	3178.11
3146.13	5155.47	3886.59	5636.41	5497.42	1663.24	2770.14	6223.1	3691.95	2953.67	4877.25	5512.35	2988.15	2005.27	3466.65	4893.32	3872.7	5715.07	5343.83	8141.79	3981.05	3848.66	4003.08	4826.41	3104.89				5.28	4288.18	1451.91							5.28	1850.08	5.28	2852.95
2604.92	4381.39	3548.53	5506.46	5065.26	1577.16	2785.11	5812.05	3655.81	2930.46	4568.89	4706.37	2951.89	1948.62	3397.09	4715.81	3259.58	5343.63	5791.03	6897.9	3419.82	3686.2	3952.14	4250.01	2735.13				5.36	3979.65	1301.37							5.36	1541.55	5.36	2544.42
2587.87	3688.48	3251.37	5523.13	4407.55	1683.75	2939.62	5441.17	3814.56	2905.15	4090.67	3704.07	2781.33	1796.52	3153.17	4245.62	3110.61	5046.87	5224.23	6363.63	3132.05	3571.66	3983.16	4373.57	2573.07				5.44	3735.71	1163.51							5.44	1297.61	5.44	2300.48
2270.67	3278.66	2956.78	4980.68	4634.29	1621.99	3128.04	5154.51	3475.39	3259.02	3726.67	3251.88	2510.59	1563.79	3227.47	3729.49	2881.68	4775.15	4729.83	5778.16	2842.01	3334.26	3855.9	4117.18	2530.02				5.52	3504.56	1068.15							5.52	1066.46	5.52	2069.33
2078.89	2999.49	2835.97	4621.58	3968.71	1500.11	3314.28	4525.6	3211.69	3420.8	3329.43	3106.6	2312.98	1475.55	2904.8	3302.16	2748.55	4828.35	4195.82	5391.5	2865.24	3044.98	4054.32	3719.7	2370.94				5.6	3285.12	977.362							5.6	847.02	5.6	1849.89
1849.04	2996.36	2542.69	3928.15	3746.15	1592.09	3524.28	4008.83	2939.47	3444.23	3069.77	2731.97	2074.22	1305.22	2614.89	3147.25	2621.32	4304.98	3811.34	4859.58	2634.16	2937.61	3432.73	3677.44	2378.22				5.68	3046.88	853.478							5.68	608.778	5.68	1611.64
1661.11	3021.11	2291.75	3689.8	3251.15	1613.18	3383.99	3588.85	2379.72	3847.49	2557.75	2539.58	1868.88	1197.77	2304.71	2615.67	2381.85	4129.29	3386.78	4588.79	2725.95	3061.78	3278.29	3278.72	2089.81				5.76	2829.35	831.312							5.76	391.25	5.76	1394.12
1615.43	2728.23	2180.22	3430.19	2914.15	1506.48	3318.75	3473.47	2480.15	3809	2351.75	2618.28	1595.81	1189.32	1789.24	2255.79	2296.2	3744.39	3303.61	4000.56	2759.11	2978.94	2887.16	3400.63	1947.15				5.84	2662.96	785.694							5.84	224.859	5.84	1227.72
1503.15	2807.7	2048.19	2771.1	2557.96	1531.46	3507.44	3398.17	2351.13	3564.56	2305.65	2756.24	1569.19	1129.32	1652.93	2417.79	2171.56	3374.82	3366.53	3936.2	2424.06	2778.41	2651.21	2760.39	1990.14				5.92	2533.01	734.586							5.92	94.911	5.92	1097.78
1470.52	2606.65	1849.95	2350.39	2419.21	1373.13	3355.65	3237.51	2076.79	3314.8	2397.22	2598.45	1531.53	1203.67	1736.12	2039.58	2229.75	3143	3168.73	3848.12	2443.38	2529.07	2612.11	2857.27	1585.24				6	2399.11	701.886							6	-38.9882	6	963.878
1461.66	2590.13	1737.46	2149.01	1949.27	1144.11	3211.46	3063.57	2158.32	3066.42	2547.38	2566.44	1458.43	1190.81	1870.38	1909.14	2171.72	2852.77	2851.14	3593.77	2486.79	2202.56	2783.9	2626.16	1385.64				6.08	2281.14	662.268							6.08	-156.964	6.08	845.902
1442.7	2434.1	1568.9	1925.18	1981.76	1342.5	2870.79	2802.34	1753.15	2834.36	2430.21	2500.15	1274.61	1283.29	1870.25	1957.1	2433.42	2815.65	2640.34	3436.28	2636.66	2060.67	2623.51	2558.57	1434.46				6.16	2196.44	597.46							6.16	-241.663	6.16	761.203
1328.95	2278.9	1439.91	2066.71	1947.21	1201.74	2532.61	2855.56	1581.98	3013.96	2219.87	1925.13	1198.53	1400.96	1524.84	1831.53	2088.56	2911.43	2397.08	3130.68	2348.86	2154.97	2658.67	2350.33	1304.99				6.24	2067.76	590.173							6.24	-370.342	6.24	632.524
1244.46	2168.26	1521.45	1911.26	1729.7	1162.97	2284.53	2824.58	1575.63	2508.13	2230.22	2021.22	1075.04	1227.59	1574.35	1684.27	1983.26	2632.5	2300.32	2543.15	1933.12	2219.99	2616.85	2627.69	1397.7				6.32	1959.93	521.652							6.32	-478.172	6.32	524.694
1335.94	2289.69	1422.46	1893.17	1622.8	943.927	2235.91	2740.76	1755.11	2246.69	2118.07	1961.44	1046.19	1530.85	1439.93	1623.6	1831.68	2563.61	2363.61	2574.48	1699.86	2051.07	2536.66	2519.79	1585.8				6.4	1917.32	496.365							6.4	-520.777	6.4	482.089
1519.69	2171.26	1415.17		1358.35		2354.43	2544.5	1648.87	2258.6		1859.45	1085.23	1488.15	1238.88		1802.19	2667.5	2506.48	2619.82	2137.46	2044.92	2094.76	2291.32	1466.61				6.48	1932.08	487.424							6.48	-506.024	6.48	496.843
	2235.88	1329.68		1330.99		2223.71	2406.65	1613.57	2052.68		1708.45	1131.9	1322.91	1265.44		1644.85	2705.6	2468.42	2199.26	1881.42	2029.55	1810.99	2275.25	1561.12				6.56	1859.92	456.899							6.56	-578.185	6.56	424.681
	2190.7	1296.39				2081.15	2410.1	1421.38	1691.01		1446.58	1191.3	1648.61	1432.36		1382.9	2350.69	2222.18	2066.37	2033.26	2115.05	1905.94	2294.16					6.64	1843.34	403.512							6.64	-594.762	6.64	408.105
	2047.91	1366.66				2675.48	2433.38	1494.52	1684.77			1155.19	1615.4	1285.69		1528.92	2307.29	2327.3	2044.72	1715.61	1977.55	1868.96	2016.86					6.72	1855.66	428.98							6.72	-582.442	6.72	420.425
	2455.83	1278				2681.14	2386.5	1519.71	1613.95			1055.84	1520.82			1538.31		2414.54	2076.86	2091.91	1819.1	1926.21	1970.58					6.8	1889.95	470.553							6.8	-548.148	6.8	454.719
	2453.07	1200.21				2395.06		1635.23	1513.79			1163.52	1449.68			1379.12			2080.07		1901.12	1897.44	2031.58					6.88	1758.32	435.403							6.88	-679.777	6.88	323.09
		1184.75				2299.22			1455.73			1226.88	1655.36						2055.88		2062.39	1849.53						6.96	1723.72	411.597							6.96	-714.383	6.96	288.483
		1256.08				2290.54			1378.22			1237.74	1615.19								2124.56	1743.41						7.04	1663.68	416.958							7.04	-774.425	7.04	228.441
		1183.93				2201.58															2272.54	1787.09						7.12	1861.29	499.75							7.12	-576.815	7.12	426.051
																					2360.08							7.2	2360.08	0							7.2	-78.0198	7.2	924.846
																					2140.95							7.28	2140.95	0							7.28	-297.15	7.28	705.716
																					2118.53							7.36	2118.53	0							7.36	-319.575	7.36	683.292
																					2175.26							7.44	2175.26	0							7.44	-262.843	7.44	740.023
																												7.52									7.52		7.52
																												7.6									7.6		7.6
																												7.68									7.68		7.68
																												7.76									7.76		7.76
																												7.84									7.84		7.84
																												7.92									7.92		7.92
																												8									8		8
																												8.08									8.08		8.08
																												8.16									8.16		8.16
																												8.24									8.24		8.24
																												8.32									8.32		8.32
																												8.4									8.4		8.4
																												8.48									8.48		8.48
																												8.56									8.56		8.56
																												8.64									8.64		8.64
																												8.72									8.72		8.72
																												8.8									8.8		8.8
																												8.88									8.88		8.88
																												8.96									8.96		8.96
																												9.04									9.04		9.04
																												9.12									9.12		9.12
																												9.2									9.2		9.2
																												9.28									9.28		9.28
																												9.36									9.36		9.36
																												9.44									9.44		9.44
																												9.52									9.52		9.52
																												9.6									9.6		9.6
																												9.68									9.68		9.68
																												9.76									9.76		9.76
																												9.84									9.84		9.84
																												9.92									9.92		9.92
																												10									10		10
																												10.08									10.08		10.08
																												10.16									10.16		10.16
																												10.24									10.24		10.24
																												10.32									10.32		10.32
																												10.4									10.4		10.4
																												10.48									10.48		10.48
																												10.56									10.56		10.56
																												10.64									10.64		10.64
																												10.72									10.72		10.72
																												10.8									10.8		10.8
																												10.88									10.88		10.88
																												10.96									10.96		10.96
																												11.04									11.04		11.04
																												11.12									11.12		11.12
																												11.2									11.2		11.2
																												11.28									11.28		11.28
																												11.36									11.36		11.36
																												11.44									11.44		11.44
																												11.52									11.52		11.52
																												11.6									11.6		11.6
																												11.68									11.68		11.68
																												11.76									11.76		11.76
																												11.84									11.84		11.84
																												11.92									11.92		11.92
																												12									12		12
																												12.08									12.08		12.08
																												12.16									12.16		12.16
																												12.24									12.24		12.24
																												12.32									12.32		12.32
																												12.4									12.4		12.4
																												12.48									12.48		12.48

## Sheet: YSM3384 ras1D
cell1	cell2	cell3	cell4	cell5	cell6	cell7	cell8	cell9	cell10	cell11	cell12	cell13	cell14	cell15	cell16	cell17	cell18	cell19	cell20	cell21	cell22	cell23	cell24	cell25				length	average	st dev							length		length			average internal
1132.17																			1487.86									0	1310.02	251.512							0	-1966.23	0	0		3276.25
1143.37																			1510.67									0.08	1327.02	259.718							0.08	-1949.23	0.08	16.9996
1235.72																			1606.67									0.16	1421.19	262.302							0.16	-1855.06	0.16	111.175
1251.85																			1424									0.24	1337.93	121.727							0.24	-1938.32	0.24	27.9072
1498.28																			1516.73									0.32	1507.51	13.0417							0.32	-1768.74	0.32	197.486
1312.98																			1513.23									0.4	1413.1	141.594							0.4	-1863.15	0.4	103.085
1454.38				1748.3					1880.17										1470.46									0.48	1638.33	210.235							0.48	-1637.92	0.48	328.308
1446.85				1658.49					1752.67										1301.61									0.56	1539.9	203.941							0.56	-1736.35	0.56	229.884
1453.59	1410.02	1638.29		1729.93					1690.93			1360.59					1595.91		1301.64	1432.05								0.64	1512.55	154.059							0.64	-1763.7	0.64	202.531
1649.91	1480.31	1386.74	1700.98	1603.54			1180.04		1657.8		867.719	1396.91					1588.75	924.727	1202.52	1380.9								0.72	1386.22	273.508							0.72	-1890.03	0.72	76.1998
1608.79	1558.88	1489.14	2028.84	1704.44			1454.9		1667.38	1867.82	910.067	1336.67	1381.13			513.277	1632.62	876.746	1170.61	1274.52		1292.87						0.8	1398.16	378.866							0.8	-1878.09	0.8	88.1398
1655.52	1639.29	1488.95	1939.83	1780.77			1527.43		1734.53	1717.19	1054	1395.74	1308.11			572.887	1709.15	814.184	1186.75	1649.47		1325.58						0.88	1441.14	364.961							0.88	-1835.11	0.88	131.122
2093.91	1768.94	1538.32	1906.27	1802.09			1435.91		1635.78	1724	1091.02	1253.2	1527.15			595.02	1877.35	707.822	1162.05	1769.57		1392.77						0.96	1487.13	416.005							0.96	-1789.12	0.96	177.108
2188.15	2088.08	1593.15	2093.27	1986.54	1898.93	2387.84	1492.72		1473.71	1745.58	1015.42	1259.24	1566.31			528.007	1617.1	882.957	1088	1731.97	1315.56	1223.39	1048.52					1.04	1534.5	478.255							1.04	-1741.75	1.04	224.477
2524.41	2025.09	1532.38	2086.47	1888.29	1812.45	2447.34	1703.34		1606.71	1841.85	1263.34	1373.65	1471.2			487.352	1932.81	1025.95	1241.61	1795.12	1015.54	1255.24	1232.08					1.12	1598.2	490.593							1.12	-1678.05	1.12	288.184
2703.2	2177.5	1346.34	2040.71	1737.48	1870.02	2318.91	1717.12	2012.41	1519.25	1661.44	1302.43	1697.81	1412.2	1424.35		682.058	1933.03	1043.01	1308.15	1962.31	1155.56	1369.48	1226.67					1.2	1635.72	458.109							1.2	-1640.53	1.2	325.696
2773.68	2014.18	1350.7	1971.41	1926.56	1978.59	2457.97	2021.65	2119.78	1866.73	1801.72	1159.42	1734.94	1492.17	1328.33	1534.76	666.935	1926.37	1253.73	1113.21	2002.6	1180.19	1262.7	1242.79					1.28	1674.21	483.581							1.28	-1602.04	1.28	364.193
2771.94	1761.57	1420.45	1988.16	1909.29	1773.96	2359.11	2035.56	2019.77	1605.74	1707.45	1272.99	1655.38	1408.96	1308.75	1770.06	613.396	2051.2	1072.17	1164.73	1957.44	1211.45	1183.96	1402.21					1.36	1642.74	466.929							1.36	-1633.51	1.36	332.719
2557.52	1722.32	1587.01	2179.3	2011.3	1928.75	2500.74	2159.64	1942.83	1470.15	1525.65	1286.14	1423.67	1151.03	1132.75	1631.57	599.001	2475.12	1078.4	1087.32	2055.16	1154.78	1258.48	1398.89	1170.07				1.44	1619.5	516.409							1.44	-1656.75	1.44	309.484
1985.22	1788.91	1393.26	2321.16	1780.54	2127.73	2494.2	2053.34	1822.58	1457.41	1594.53	1167.16	1462.05	1137.09	1042.9	1980.12	559.13	2197.66	1118.29	1017.22	2010.42	1030.95	1344.95	1491.63	1347.05				1.52	1589.02	485.234							1.52	-1687.23	1.52	279.001
1777.61	1726.57	1417.39	2255.55	1761.1	2201.81	2424.35	1993.54	1662.26	1556.79	1361.8	1197.59	1478.89	1290.59	1149.41	1711.29	615.728	2073.89	1133.43	1096.15	2115.35	1368.4	1326.04	1655.79	1442.31				1.6	1591.75	426.661							1.6	-1684.5	1.6	281.727
1672.59	1827.1	1592.37	2340.13	1654.63	2423.16	2644.24	1870.89	1488.6	1594.53	1356.71	1292.49	1464.3	1572.93	1146.36	1696.17	605.575	1895.56	1316.89	1060.16	1889.09	1294.72	1635.55	1525.17	1540.98				1.68	1616.04	431.951							1.68	-1660.21	1.68	306.017
1411.23	2041.99	1535.52	2393.14	1562.63	2819.37	2203.29	1992.15	1535.88	1700.83	1173.18	1461.33	1403.84	1494.4	1264.89	1558.75	749.946	1671.5	1363.33	1085.76	1798.89	1454.19	1793.64	1338.68	1586.92				1.76	1615.81	430.998							1.76	-1660.44	1.76	305.792
1358.13	1841.55	1671.08	2194.63	1568.91	3098.18	2345.31	2157.67	1548.46	1851.94	1277.25	1496.68	1419.02	1669.2	1392.29	1774.45	933.048	1568.92	1302.61	1126.9	1908.81	1599.79	1864.43	1395.35	1806.06				1.84	1686.83	442.473							1.84	-1589.42	1.84	376.807
1280.63	1985.98	1698.19	2288.96	1578.48	3289.25	2164.53	2128.71	1544.62	2224.86	1077.02	1620.03	1558.64	1613.37	1244.37	1680.68	1050.88	1702.56	1449.59	1249.51	1539.63	1571.26	1854.83	1409.27	1802.24				1.92	1704.32	470.902							1.92	-1571.93	1.92	394.305
1237.47	2194.05	1697.95	2494.61	1512.8	3049.35	1942.18	2127.98	1491.57	2839.11	1029.72	1694.25	1754.3	1665.94	1367.09	1755.33	1304.33	1597.9	1490.84	1479.46	1791.54	1700.48	2152.71	1505.46	1921.32				2	1791.91	476.256							2	-1484.34	2	481.891
1336.59	2154.58	1951.58	2798.61	1481.36	3042.06	2091.43	2149.56	1514.43	3193.93	1140.7	1859.5	1679.95	1591.6	1392.23	1609.03	1446.06	1700.94	1539.12	1761.96	1786.83	1968.27	2295.07	1667.02	1940.6				2.08	1883.72	511.365							2.08	-1392.53	2.08	573.701
1388.11	2318.63	2309.08	3069.7	1635.33	2975.38	1884.57	2055.01	1549.22	3421.91	1191.52	1924.27	1549.88	1503.77	1507.08	1664.36	1568.15	1925.26	1723.98	1932.31	1832.31	2310.97	2281.55	1999.96	1903.86				2.16	1977.05	539.225							2.16	-1299.2	2.16	667.028
1068.9	2615.02	2389.66	2620.68	1677.16	2927.33	1978.68	2149.92	1331.68	3523.92	1242.36	1881.21	1566.45	1336.38	1479.66	1692.3	1649.89	1997.39	1532.75	2260.49	1835.04	2141.14	2183.81	1979.21	1769.8				2.24	1953.23	563.055							2.24	-1323.02	2.24	643.214
1189.99	2477.3	2201.54	2968.37	1720.61	2792.55	1837.54	2385.55	1272.07	3661.97	1227.17	1807.44	1531.66	1353.28	1559.16	1791.68	1569.24	1875.22	1582.71	2229.66	1998.21	2468.23	2126.99	1975.39	1898.19				2.32	1980.07	584.866							2.32	-1296.18	2.32	670.05
1276.11	2815.26	2333.17	2788.48	1890.45	2446.6	2077.35	2744.85	1603.56	3656.67	1251.45	1616.33	1426.07	1490.27	1674.76	1727.48	1639.23	1851.02	1689.57	2312.16	1977.22	2592.23	2319.68	2205.6	2022.6				2.4	2057.13	571.291							2.4	-1219.12	2.4	747.109
1302.48	3015.33	2599.36	2877.11	2163.92	2367.43	2189.84	2543.37	1753.68	3557.61	1329.86	1713.33	1484.16	1605.79	1644.82	1646.87	1848.79	2204.19	1737.92	2392.57	2248.8	2740.05	2433.97	2230.89	2018.29				2.48	2146.02	556.606							2.48	-1130.23	2.48	835.999
1529.67	2541.44	2548.18	2616.37	2275.46	2162.36	2473.46	2454.72	1918.36	3543.11	1480.8	1606.62	1441.92	1614.23	1610.34	1539.38	2048.98	2691.2	1872.98	2246	2162.8	2818.28	2674.2	2115.83	1960.24				2.56	2157.88	518.962							2.56	-1118.37	2.56	847.859
1600.06	2501.78	2328.92	2700.31	2566.49	2408.25	2338.24	2567.88	2225.56	3493.33	1683.71	1930.27	1543.51	1407.17	1628.09	1538.47	2111.95	3030.95	1852.39	2463.71	1980.55	2977.98	2554.41	2243.42	1826.49				2.64	2220.15	527.805							2.64	-1056.1	2.64	910.135
1936.59	2408.36	2305.66	2524.92	2842.24	2550.87	2437.98	2700.5	2168.01	3748.26	2061.89	2093.62	1409.45	1555.34	1679.91	1422.91	2260.76	3181.38	2191.28	2502.74	2082.97	3105.7	2419.36	2594.59	2059.09				2.72	2329.77	544.322							2.72	-946.475	2.72	1019.76
2058.16	2454.37	2305.46	2714.41	3102.98	2864.89	2660.24	2813.64	2802.58	4004.73	2098.8	2298.55	1629.12	1852.88	1689.08	1510	2025.45	3423.56	2234.85	2801.03	2036.69	3453	2389.44	2588.94	2213.84				2.8	2481.07	603.086							2.8	-795.182	2.8	1171.05
2299.24	2777.86	2422.79	3036.45	2963.02	3090.54	3192.86	2788	2762.27	3883.46	1959.69	2411.27	1615.77	2127.8	1570.64	1874.7	2014.53	3297.55	2251.82	2584.65	2022.26	3200.15	2524.94	2540.19	2234.21				2.88	2537.87	566.092							2.88	-738.383	2.88	1227.85
2464.79	2782.84	2424.43	3169.48	2830.63	3436.87	3266.04	2934.88	2950.87	4145.55	1911	2673.86	1783.76	2192.01	1577.76	1938.46	1926.41	3215.91	2389.14	2429.52	2242.91	3045.4	2510.37	3029.3	2070.27				2.96	2613.7	602.917							2.96	-662.552	2.96	1303.68
2530.96	2581.04	2346.19	3237.42	2673.97	3519.77	3881.4	3049.84	3150.94	4131.87	2167.25	2829.63	2107.49	2268.2	1619.23	1760.8	1853.03	3158.64	2490.58	2401.8	2179.57	3014.11	2545.3	3139.11	2142.66				3.04	2671.23	636.595							3.04	-605.017	3.04	1361.21
2644.5	2358.87	2687.24	3305.78	2672.13	4088.33	4323.78	2911.54	3512.38	4149.03	2187.38	2990.29	2376.79	2312.88	1777.97	2005.24	1885.33	3124.61	2529.3	2282.7	2161.43	2939.18	2369.03	3643.98	2016.41				3.12	2770.24	722.53							3.12	-506.006	3.12	1460.22
3048.4	2296.07	2652.57	3189.62	2929.51	4285.37	4078.01	2838.11	3472.38	4362.73	2243.6	3108.28	2280.08	2439.8	1920.2	2088.07	2002.15	3059.18	2738.88	2332.42	2545.33	2605.52	2737.59	3680.39	1957.73				3.2	2835.68	701.552							3.2	-440.569	3.2	1525.66
3252.29	2365.86	2721.89	3240.86	3181.8	4253.01	3777.74	3046.37	3451.32	4120.24	2291.45	3620.87	2447.98	2470.74	2047.99	2046.52	2063.52	3149.9	2935.16	2233.92	2620.89	2902.46	2848.32	3646.39	2104.09				3.28	2913.66	653.789							3.28	-362.587	3.28	1603.64
3219.79	2470.8	2658.14	3239.22	3247.33	4582.81	3678.42	3090.63	3602.06	4455.29	2302.6	4272.51	2370.91	2501.29	2357.29	2043.8	2075.62	3281.59	3081.33	2146.74	2684.62	2867.98	2902.11	3696.17	2232.41				3.36	3002.46	734.956							3.36	-273.791	3.36	1692.44
3388.43	2427.89	2668.7	3581.22	3530.96	4749.74	3848.42	3326.27	3528.69	4257.33	2678.87	4768.23	2280.76	2565.99	2555.04	2122.17	2058.04	3402.02	3402.93	2210.72	2616.68	2697.94	2792.79	3817.16	2488.49				3.44	3110.62	779.924							3.44	-165.631	3.44	1800.6
3292.75	2722.37	2754.41	3712.39	3465.06	5278.81	3894.78	3647.53	3638.11	4001.6	2649.76	4911.09	2390.6	2632.81	2801.13	2778.41	2348.68	3846.05	3524.9	2207.09	2915.78	2921.85	2921.91	4096.05	2595.17				3.52	3277.96	780.948							3.52	1.71394	3.52	1967.94
3187.15	2679.73	2416.21	3765.36	3616.21	5357.22	4184.46	3706.75	3534.9	3838.57	2712.32	4740.21	2732.43	2557.77	2648.42	2745.99	2525.25	4177.32	3717.09	2214.65	3053.66	2890.74	2984.83	4114.92	2980.13				3.6	3323.29	786.515							3.6	47.0426	3.6	2013.27
3555.57	2894.98	2564.4	3250.68	3792.17	5267.06	4025.73	3606.94	3569.36	3791.46	2704.24	4620.52	2502.94	2777.42	2738.09	2837.2	2398.49	4079.22	4133.78	2374.44	3361.08	2833.37	3092.04	4397.84	3461.77				3.68	3385.23	753.954							3.68	108.982	3.68	2075.21
3216.24	2755.18	2331.98	2913.72	3830.68	5357.86	4168	4214.86	3069.39	3244.2	2541.29	4595.3	2489.63	2512.64	2803.63	3045.02	2162.95	4253.64	4276.82	2349.61	3432.84	2764.13	3446.53	4369.76	3819.48				3.76	3358.62	844.32							3.76	82.3659	3.76	2048.6
3215.35	2985.84	2458.11	2738.37	3971.93	5068.28	4029.77	4417.24	2721.18	3237.58	2593.11	4758.25	2438.66	2271.84	2964.88	3146.27	1873.14	4404.25	4650.56	2360.2	3337.54	3225.06	3552.62	4496.34	4081.77				3.84	3399.93	894.785							3.84	123.676	3.84	2089.91
3068.02	2777.49	2529.3	2500.87	3876.34	4566.61	3780.07	4599.85	2951.72	2881.01	2340.12	4874.25	2443.47	2305.1	3055.04	3345.33	1860.07	4257.49	4663.04	2501.21	3471.39	3127.98	3482.48	4931.61	4003.23				3.92	3367.72	901.813							3.92	91.4738	3.92	2057.7
3370.12	3068.15	2705.79	2416.92	3688.47	4181.09	3700.18	4188.19	2907.18	2488.42	2143.7	4592.54	2467.44	2315.28	3161.46	3886.14	2115.63	4349.19	4706.46	2765.29	3524.13	3302.93	3305.38	5133.61	3870.08				4	3374.15	848.568							4	97.9018	4	2064.13
3320.23	3188.85	2839.51	2481.11	3797.33	3975.14	3787.29	3751.08	2942.75	2409.41	2347.42	4510.17	2681.65	2415.83	2728.81	4174.15	1949.07	4092.93	5029.52	2905.42	3368.56	3347.76	3236.6	5648.56	3683.01				4.08	3384.49	882.287							4.08	108.237	4.08	2074.47
3285.94	3570.97	2896.76	2454.47	3867.97	3841.13	3406.81	3940.21	3186.43	2370.46	2522.17	4650.72	2839.9	2531.24	2609.82	4249.16	1957.32	3785.22	4710.04	2705.67	3165.4	3635.31	3440.07	5141.96	3324.54				4.16	3363.59	798.341							4.16	87.337	4.16	2053.57
3696.79	4030.41	2925.91	2440.74	3782.92	3911.13	3547.84	4339.54	3193.29	2592.09	2721.94	4590	3114.57	2410.6	2509.3	4704.75	1783.31	3665.53	4574.91	2987.38	3224.87	3598.96	3827.66	5296.1	3265.91				4.24	3469.46	842.885							4.24	193.208	4.24	2159.44
3915.32	4217.09	2960.87	2524.41	3563.95	4332.23	3606.59	4290.82	3377.38	2625.5	2771.19	4523.35	3356.87	2569.36	2777.32	4720.36	1766.2	3576.31	4736.21	3138.4	3117.1	3324.01	3807.34	4542.21	3046.89				4.32	3487.49	783.939							4.32	211.241	4.32	2177.47
3648.23	4585.26	3341.14	2483.05	3386.23	4207.18	3885.12	4489.03	3392.96	2585.55	2774.19	4751.1	3558.47	2649.6	2547.2	4866.67	1820.49	3926.68	4563.91	2928.28	2987.75	3630.76	3813.07	4650.97	3085.22				4.4	3542.33	832.461							4.4	266.076	4.4	2232.31
3623.28	5592.02	3792.18	2907.15	3491.36	4345.01	3379.96	4677.29	3956.37	2942.65	2783.37	5079.9	3577.77	2952.46	2713.78	4566.75	1713.52	4444.99	4370.1	3007.17	3140.98	3728.94	4046.91	4647.74	3594.73				4.48	3723.05	870.368							4.48	446.804	4.48	2413.04
3734.04	5184.34	3631.82	3342.68	3526.63	3970.62	3378.54	4847.99	4123.29	3161.11	2785.59	5218.23	2871.32	3090.95	2720.1	4373.68	1686.1	4727.25	4473.52	2856.43	3633.29	3664.42	3955.02	4502.75	3709.95				4.56	3726.79	843.159							4.56	450.536	4.56	2416.77
3617.06	4702.4	3221.08	3774.77	3841.89	3740.88	3095.61	4484.35	4436.96	3063.99	2661.67	5168.56	3129.32	2955.51	2397.73	3869.12	2060.67	4739.18	4601.91	2598.22	3576.91	3415.71	4199.61	4824.15	4195.8				4.64	3694.92	833.79							4.64	418.673	4.64	2384.9
3721.27	4745.6	3452.39	3586.93	4373.61	3222.83	3084.04	4123.84	4325.57	3175.26	2757.09	4598.66	3036.48	2740.8	2204.13	3276.26	1833.78	4413.22	4950.71	2731.88	3426.35	3163.22	4201.66	5201.83	4752.24				4.72	3643.99	888.378							4.72	367.736	4.72	2333.97
3800.67	4750.73	3478.76	3305.8	4180.96	2818.1	3238.09	3909.52	4165.81	3129.27	2869.32	4664.46	3000.41	2725.65	2353.55	3340.44	1990.6	4076.31	5123.59	2924.45	3334.47	3275.88	4179.75	4896.82	4771.06				4.8	3612.18	835.436							4.8	335.928	4.8	2302.16
3930.81	4913.97	3384.44	3214.08	4555.1	3105.01	2899.71	4229.41	4144.04	3336.44	2840.94	4760.11	2847.35	2821.38	2331.5	3457.38	2268.3	4275.15	4990.9	3032.63	3843.98	2969.93	4218.9	4240.35	5232.75				4.88	3673.78	852.201							4.88	397.533	4.88	2363.76
4394.83	4704.21	3813.62	3230.57	4463.53	3294.48	2600.76	4381.38	4155.62	3408.36	2998.51	5078.68	2740.44	2898.38	2198.16	3214.39	2186.79	4580.26	5032.15	3444.24	3733.55	3221.47	4618.14	3901.89	5165.81				4.96	3738.41	890.107							4.96	462.159	4.96	2428.39
4470.94	4074.33	3992.97	3143.05	4015.91	3214.76	2893.31	4369.74	3956.13	3220.91	2894.86	4800.54	2496.75	3141	1998.06	3175.78	2061.9	4709.53	4508.11	3717.8	3690.79	3375.43	4618.36	3700.3	5334.72				5.04	3663.04	856.207							5.04	386.789	5.04	2353.02
4518.29	3812.67	4012.84	2906.57	4063.75	3051.62	2565.86	4226.01	3912.9	3054.03	2902.23	4243.85	2432.7	3247.76	2039.33	2899.1	2137.27	4706.85	4577.64	3747.8	3939.95	3512.91	4822.05	3771.41	5107.76				5.12	3608.53	853.612							5.12	332.276	5.12	2298.51
4667.01	3592.83	4403.73	3294.96	3664.59	3152.58	2921.63	4415.42	3862.8	2894.28	2946.14	4103.96	2042.9	3269.78	1986.09	3005.49	2340.33	4209.24	4728.44	3494.92	3870.13	3616.99	4894.27	3589.14	4652.58				5.2	3584.81	817.528							5.2	308.56	5.2	2274.79
5057.74	3618.9	4603.91	3160.88	3573.77	3378.47	2964.76	4174.67	3633.8	3168.34	2791.87	3958.23	1746.07	3347.08	1970.32	3081.82	2454.03	4231.46	4714.84	4132.98	3823.45	3575.84	4448.74	3689.63	4267.25				5.28	3582.75	815.462							5.28	306.504	5.28	2272.73
4623.79	3718.53	4729.31	2955.66	3450.46	3324.02	2569.81	3884.72	3761.69	3211.86	2314.32	4040.31	1696.94	3377.01	1805.11	2997.82	2445.32	4278.16	4563.36	3623.79	3738.08	3760.89	4028.7	3508.03	3705.32				5.36	3444.52	807.223							5.36	168.271	5.36	2134.5
4138.89	3716.29	4938.51	2861.37	2871.86	3349.55	2459.74	3542.34	4116.52	3175.12	2193.27	3943.86	1364.81	3510.82	1822.74	3315.94	2541.39	3949.96	4329.98	3670.05	3842.08	3742.31	3990.6	3217.99	3617.26				5.44	3368.93	820.292							5.44	92.6806	5.44	2058.91
3984.61	4031.44	4867.41	2319.37	2583.64	3476.26	2220.59	3420.92	4276.32	3183.25	2218.69	4198.68	1268.51	3781.78	1811.36	3445.24	2538.6	3750.4	3782.84	3363.47	3850.88	3388.44	3976.2	3070.54	3302.1				5.52	3284.46	854.422							5.52	8.21157	5.52	1974.44
4052.39	3461.42	4962.95	2146.96	2679.37	3367.68	2344.17	3780.44	4084.7	3315.62	2064.92	4040.29	1332.49	3884.93	1746.16	3411.97	2511.67	3658.53	3787.6	2781.54	3894.34	3154.69	3860.77	3164.06	3121.25				5.6	3224.44	851.566							5.6	-51.8138	5.6	1914.42
4003.51	3664.58	5086.83	1986.55	2414.16	3213.36	2301.28	3836.81	3817.12	3469.69	2177.29	4077.95	1246.99	3799.99	1336.61	3334.2	2535.52	3479.84	3376.82	2230.16	3535.17	2742.97	3917.45	2702.31	3155.56				5.68	3097.71	912.312							5.68	-178.541	5.68	1787.69
4118.44	3467.76	5133.11	1808.89	2348.38	2949.05	2149.31	3712.18	3688.01	3456.97	2301.96	3740.43	1263.48	3809.1	1183.76	2753.73	2521.35	3283.31	2937.75	2226.11	3478.22	2322.56	3880.49	2644.05	3389.6				5.76	2982.72	923.984							5.76	-293.53	5.76	1672.7
3797.55	2988.92	5334.38	1655.36	2536.99	3051.4	2051.42	3354.48	3664.03	3257.61	2158.03	3473.67	1390.93	3576.47	1132.02	2472.6	2384.55	3054.49	2667.84	2393.07	3524.51	2102.19	3966.91	2548.81	3266.2				5.84	2872.18	913.055							5.84	-404.072	5.84	1562.16
4115.33	2773.31	5402.72	1543.38	2452.87	3198.75	1884.67	3522.97	3146.72	2686.22	1877.22	3312.53	1339.3	3475.99	1102.2	2435.94	2300.11	3188.77	2615.47	2187.43	3574.46	2148.52	4124.71	2525.45	3642.69				5.92	2823.11	977.639							5.92	-453.14	5.92	1513.09
4067.24	2454.19	5624.54	1392.95	2336.28	3098.02	1904.29	3661.56	2800.02	2382.82	1761.21	3301.09	1312.89	3065.43	1213.65	2517.4	2398.81	2895.13	2414.45	2052.42	3252.17	2125.31	4286.64	2709.63	3778.82				6	2752.28	1011.82							6	-523.971	6	1442.26
3753.55	2535.64	4881.25	1223.11	2108.45	3186.22	1774.71	3523.76	2622.93	2300.08	1710.55	3680.09	1318.74	2445.92	1205.43	2513.29	2285.5	2830.74	2378.1	2130.36	3178.88	2115.56	4968.33	2735.98	4077.05				6.08	2699.37	1016.01							6.08	-576.88	6.08	1389.35
3285.53	2339.83	4993.13	1246.75	1900.97	3358.2	1967.15	3396.89	2629.99	2227.06	1613.67	3592.79	1237.31	2113.51	1126.73	2359.97	2297	2492.99	2176.49	2106.54	2934.18	1712.45	5081.39	2885.18	4337.03				6.16	2616.51	1066.34							6.16	-659.741	6.16	1306.49
3292.37	2103.64	4781.52	1126.68	1706.01	3371.43	2065.63	3371.79	2390.29	2200.36	1611.26	3370.59	1278.6	2165.35	1301.45	2163.8	1880.52	2283.71	2027.34	1900.89	2737.11	1744.12	4209.94	2691.8	3910.2				6.24	2467.46	948.268							6.24	-808.794	6.24	1157.44
2981.29	2387.13	4351.94	1145.95	1451.1	3182.3	1875.08	3083.6	2241.46	2235.36	1520.01	3025.37	1211.27	2144.66	1451.36	2293.74	1777.42	1930.23	1826.13	1749.39	3001.17	1849.05	4243.44	2346.08	3671.28				6.32	2359.03	879.973							6.32	-917.219	6.32	1049.01
2627.6	2372.18	3973.53	1049.23	1417.81	3279.42	2020.69	3362.56	2229.38	2244.4	1461.1	2832.66	1210.32	2149.62	1319.37	2501.25	1933.71	1984.5	1456.68	1688.39	2712.65	1759.01	4106.3	2207.83	3863.35				6.4	2310.54	869.011							6.4	-965.707	6.4	1000.52
2923.68	2220.05	3874.36	1007.88	1155.83	3053.88	2235.62	3143.98	2353.1	2067.54	1410.22	2691.69	1232.46	2145.61	1331.66	2816.3	1801.56	1885.17	1380.25	1665.27	2765.04	1901.99	4320.29	2245.86	3645.77				6.48	2291	876.661							6.48	-985.247	6.48	980.984
2960.5	2202.16	3899.2	1044.45	1059.18	2799.88	2036.43	3453.8	2525.03	2227.03	1319.08	2820.82	1175.32	1921.46	1219.35	3024.06	1747.62	1667.91	1203.62	1729.42	2549.02	1931.63	4018.37	2360.03	2812.67				6.56	2228.32	858.301							6.56	-1047.93	6.56	918.303
2941.8	1924.71	3567.52	983.664	960.949	2640.9	1856.36	2947.17	2457.65	2302.74	1082.6	2925.72	1286.13	1948.26	1266.18	2916.82	1536.76	1609.81	1108.2	1833.47	2410.45	2008.82	3925.98	2038.95	3348.75				6.64	2153.21	841.217							6.64	-1123.04	6.64	843.195
3345.75	1843.49	3588.93	969.753	845.817	2548.18	1675.46	2715.36	2470.95	2322.61	1065.58	2629.19	1286.42	1968.99	1317.31	2551.46	1414.44	1584.81	1080.23	1832.48	2276.67	2025.65	3557.5	2021.96	2909.18				6.72	2073.93	793.972							6.72	-1202.32	6.72	763.909
3345.05	1746.66	3233.65	849.146	837.781	2331.52	1670.6	2677.33	2496.22	2311.67	1015.02	2930.82	1230.9	1725.47	1198.65	2251.32	1292.17	1632.42	1099.66	1951.27	2332	2118.05	3363.16	1985.55	2673.29				6.8	2011.98	768.691							6.8	-1264.27	6.8	701.956
3180.89	1682.51	2851.4	887.854	953.539	2180.98	1586.38	2534.36	2538.17	2255.72	870.772	3166.87	1235.85	1705.5	1251.91	2458.05	1284.3	1760.01	972.182	2111.63	2216.12	2249.02	3429.38	2164.42	2746				6.88	2010.95	759.508							6.88	-1265.3	6.88	700.934
3381.95	1780.7	2878.34	960.152	857.413	2203.39	1679.25	2663.28	2484.6	2320.89	842.842	2944.37	1255.14	1610.73	1363.43	2363.1	1070.53	1630.39	890.247	2164.19	2111.73	2143.12	2953.51	2269.39	2133.35				6.96	1958.24	729.164							6.96	-1318.01	6.96	648.222
3224.59	1630.54	2997.13	1092.89	991.844	2246.86	1740.62	2801.22	2360.23	2593.93	965.1	2733.84	1273.24	1653.67	1409.85	1996.99	854.094	1529.49	834.324	2063.69	2215.18	1748.69	2643.8	2351.69	1939.73				7.04	1915.73	698.192							7.04	-1360.52	7.04	605.712
2971.47	1446.54	3009.36	1157.48	1108.14	2251.57	1944.37	2408.67	2276.51	2602.92	837.794	2556.63	1244.59	1681.79	1597.94	2468.06	766.854	1415.67	790.654	2150.68	2249.81	1856.89	2780.49	2435.02	2146.03				7.12	1926.24	685.401							7.12	-1350.01	7.12	616.218
2753.38	1329.65	3026.7	1084.72	1009.98	2183.07	2045.99	2437.78	2201.4	2691.4	881.125	2633.63	1196.42	1498.96	1354.83	2187.6	679.2	1167.19	759.768	2181.35	2203.51	1989.97	2734.07	2266.55	2189.63				7.2	1867.51	703.98							7.2	-1408.74	7.2	557.495
2718.43	1358	3034.07	1136.18	1136.86	1969.43	2165.16	2607.83	1936.73	2779.51	918.905	2476.14	1361.74	1715.38	1285.66	2055.34	500.952	1204.88	657.623	2041.42	2159.37	1791.97	2713.04	2239.31	2427.21				7.28	1855.65	703.393							7.28	-1420.6	7.28	545.627
2629.24	1428.81	2883.22	1339.83	1261.16	1942.62	2331.91	2587.84	1997.57	2697.73	913.967	2527.94	1682.41	1679.23	1546.69	2105.71	657.291	1316.86	805.186	1661.65	2281.27	1657.71	2565.55	2194.17	1966.79				7.36	1866.49	620.128							7.36	-1409.76	7.36	556.475
2197.17	1454.52	2746.61	1428.96	1282.49	1992.15	2456.8	2645.13	2201.85	2756.3	1041.72	2708.85	1555.83	1651.79	1564.48	2056.76	804.017	1271.28	904.182	1719.7	2407.71	1565.38	2213.54	2259.68	2008.2				7.44	1875.8	585.52							7.44	-1400.45	7.44	565.784
1912.16	1500.63	2477.82	1424.59	1458.75	1958.82	2482.54	2588.64	2285.33	2826.62	940.93	2725.9	1417.13	1804.93	1375.79	1954.19	841.606	1401.96	893.403	1758.07	2184.7	1642.75	2061.93	2074.25	2128.06				7.52	1844.86	556.839							7.52	-1431.39	7.52	534.84
1837.37	1408.19	2362.92	1429.68	1671.16	2148.37	2263.76	3135.86	2475.46	2755.87	1037.48	2622.54	1231.01	1656.72	1318.36	1792.36	753.08	1365.9	846.973	1969.26	2065.11	1695.49	1784.84	2153.69	2076.14				7.6	1834.3	592.505							7.6	-1441.95	7.6	524.285
1857.4	1515.76	2606.15	1528.46	1573.85	2082.59	2356.01	3230.76	2545.04	2827.45	1083.43	2515.21	1130.74	1598.16	1524.7	1630.46	858.895	1169.77	921.008	1965.35	2050.6	1717.99	1866.5	2232.91					7.68	1849.55	618.872							7.68	-1426.7	7.68	539.531
1990.28	1360.64	2625.12	1486.46	1476.07	2130.65	2287.29	3097.82	2589.51	2574.26	1028.52	2486.42	1051.43	1648.07	1372.65		876.298	1255.35	1067.52	1919	2091.67	1707.48	1627.21	2357.11					7.76	1830.73	614.682							7.76	-1445.52	7.76	520.714
2009.45	1213.74	2332.23	1456.06	1515.52	2295.86	2336.72	3051.38	2814.11	2356.06	1135.18	2481.93	945.303	1333.4	1520.96		887.657	1314.09	1233.6	1918.99	2256.97	1687.4	1400.34	2297.65					7.84	1817.16	612.975							7.84	-1459.09	7.84	507.137
2025.69	1222.66	2621.17	1541.56	1659.09	2545.61	2488.62	3309.71		2340.12	1065.12	2218.49	943.547	1275.44			1141.43	1560.37	1040.88	1737.25	2104.97	1709.88	1530.46	2247.52					7.92	1825.22	628.579							7.92	-1451.03	7.92	515.2
2217.58	1180.19	2451.34	1295.24	1642.45			3306.58		2469.37	1219.65	2358.39	1444.95	1179.04			1091.18	1431.72	1034.99	1932.65	2150.65	1412.07	1672.72	2388.47					8	1783.12	624.14							8	-1493.13	8	473.099
1987.31	1134.24	2170.35	1386.05	1734.17			2736.24		2687.34	1320.55	2256.97	1345.25	1195.63			1048.16	1309.97	1205.55	2126.8	2042.39		1694.51						8.08	1728.32	542.791							8.08	-1547.93	8.08	418.303
2116.16	1161.79	2317.42	1304.32	1740.63			2833.85		2454.56	1382.43	2475.6	1358.84					1220.8	1153.7	1890.98	1951.64		1808.89						8.16	1811.44	543.106							8.16	-1464.81	8.16	501.422
2240.36	1169.5	2101		1682.86			2710.59		2317.77	1473.81		1512.09					1281.21	1163.99	1915.3	1994.53								8.24	1796.92	496.074							8.24	-1479.33	8.24	486.897
2348.85	1245.72	2124.31		1509.75			2453.03		2294.51	1524.05		1523.45					1420.51	1198.91	1781.69	2057.76								8.32	1790.21	446.447							8.32	-1486.04	8.32	480.192
2282.61	1459.83			1421.42					2301.5										1800.7	1987.18								8.4	1875.54	385.813							8.4	-1400.71	8.4	565.521
2122.95	1562.69			1353.74					2470.15										1734.3	2084.2								8.48	1888.01	411.698							8.48	-1388.24	8.48	577.987
2088.12	1791.5																		1572.63									8.56	1817.42	258.718							8.56	-1458.83	8.56	507.399
2107.92																			1743.7									8.64	1925.81	257.547							8.64	-1350.44	8.64	615.791
1939.49																			1977.34									8.72	1958.41	26.7633							8.72	-1317.83	8.72	648.396
2087.26																			1841.02									8.8	1964.14	174.114							8.8	-1312.11	8.8	654.12
2332.66																			2019.67									8.88	2176.16	221.316							8.88	-1100.09	8.88	866.144
2520.81																			2104.17									8.96	2312.49	294.605							8.96	-963.759	8.96	1002.47
2493.51																			2276.55									9.04	2385.03	153.418							9.04	-891.221	9.04	1075.01
2351.7																			2386.66									9.12	2369.18	24.7152							9.12	-907.071	9.12	1059.16
																			2126.36									9.2	2126.36	0							9.2	-1149.89	9.2	816.343
																			2244.08									9.28	2244.08	0							9.28	-1032.17	9.28	934.065
																			2265.66									9.36	2265.66	0							9.36	-1010.59	9.36	955.641
																												9.44									9.44		9.44
																												9.52									9.52		9.52
																												9.6									9.6		9.6
																												9.68									9.68		9.68
																												9.76									9.76		9.76
																												9.84									9.84		9.84
																												9.92									9.92		9.92
																												10									10		10
																												10.08									10.08		10.08
																												10.16									10.16		10.16
																												10.24									10.24		10.24
																												10.32									10.32		10.32
																												10.4									10.4		10.4
																												10.48									10.48		10.48
																												10.56									10.56		10.56
																												10.64									10.64		10.64
																												10.72									10.72		10.72
																												10.8									10.8		10.8
																												10.88									10.88		10.88
																												10.96									10.96		10.96
																												11.04									11.04		11.04
																												11.12									11.12		11.12
																												11.2									11.2		11.2
																												11.28									11.28		11.28
																												11.36									11.36		11.36
																												11.44									11.44		11.44
																												11.52									11.52		11.52
																												11.6									11.6		11.6
																												11.68									11.68		11.68
																												11.76									11.76		11.76
																												11.84									11.84		11.84
																												11.92									11.92		11.92
																												12									12		12
																												12.08									12.08		12.08
																												12.16									12.16		12.16
																												12.24									12.24		12.24
																												12.32									12.32		12.32
																												12.4									12.4		12.4
																												12.48									12.48		12.48

## Sheet: YSM3679 scd1D
cell1	cell2	cell3	cell4	cell5	cell6	cell7	cell8	cell9	cell10	cell11	cell12	cell13	cell14	cell15	cell16	cell17	cell18	cell19	cell20	cell21	cell22	cell23	cell24	cell25				length	average	st dev							length		length			average internal
				1249.54																								0	1249.54	0							0	-1045.8	0	185.008		2295.33
				1281.84																								0.08	1281.84	0							0.08	-1013.5	0.08	217.308
				1157.77																								0.16	1157.77	0							0.16	-1137.56	0.16	93.2422
				1199.33																								0.24	1199.33	0							0.24	-1096	0.24	134.803
				1320.39																								0.32	1320.39	0							0.32	-974.939	0.32	255.866
				1285.83																								0.4	1285.83	0							0.4	-1009.51	0.4	221.298
				1202.94																								0.48	1202.94	0							0.48	-1092.39	0.48	138.412
				1624.36																								0.56	1624.36	0							0.56	-670.97	0.56	559.834
				1463.17																	779.937							0.64	1121.55	483.118							0.64	-1173.78	0.64	57.0235
				1356.07																	1031.79							0.72	1193.93	229.301							0.72	-1101.4	0.72	129.4
				1344.16																	1127.71	783.93						0.8	1085.27	282.517							0.8	-1210.07	0.8	20.7372
		974.641		1413.26																	1294.22	824.115						0.88	1126.56	273.775							0.88	-1168.77	0.88	62.0304
		909.314		1301.66																	1354.22	784.113						0.96	1087.32	283.31							0.96	-1208.01	0.96	22.7952
		1049.57		1404.77																	1630.69	918.496						1.04	1250.88	326.059							1.04	-1044.45	1.04	186.352
		1063.13		1303.59						1281.6									774.483		1720.29	695.305						1.12	1139.73	379.688							1.12	-1155.6	1.12	75.2042
		982.456	2344.54	1406.32	1168.21					1525.77	848.5								805.502		1814.61	746.124						1.2	1293.56	535.157							1.2	-1001.78	1.2	229.029
		947.149	2186.66	1486.51	1251.21				823.608	1367.64	783.908								787.02		1667.88	799.827						1.28	1210.14	473.007							1.28	-1085.19	1.28	145.612
		997.034	2189.75	1708.71	1276.47				792.86	1168.43	741.868								821.741		1729.43	932.021						1.36	1235.83	488.13							1.36	-1059.5	1.36	171.302
		1007.32	2209.13	1767.11	1334.77				821.546	1007.43	677.732						1379.57		934.021		1727.11	861.319						1.44	1247.91	481.518							1.44	-1047.42	1.44	183.385
		1110.46	2380.7	1631.78	1543.03				888.242	852.026	697.875						1430.94		916.376		1714.22	673.632						1.52	1258.12	530.537							1.52	-1037.22	1.52	193.588
		1076.17	2279.73	1643.64	1324.24				692.521	841.769	797.079						1592.86		957.504		1610.76	741.07						1.6	1232.49	502.244							1.6	-1062.85	1.6	167.957
		1346.69	2214.07	1822.06	1401.03				590.146	838.754	835.687	748.543	656.056				1716.52	791.914	830.001		1721.49	850.564	2176.65					1.68	1236.01	567.622							1.68	-1059.32	1.68	171.482
		1722.02	2279.03	2031.78	1404.19	698.684			641.962	770.962	755.16	838.317	669.214				1610.06	952.887	824.634		1888.37	821.449	2149.29					1.76	1253.63	598.332							1.76	-1041.71	1.76	189.097
		2080.14	2188.22	2086.19	1384.14	813.836		1016.76	558.685	947.582	967.332	937.251	702.69			595.074	1571.88	976.39	856.152	820.73	1737.48	1012.8	2168.36					1.84	1232.72	560.569							1.84	-1062.61	1.84	168.192
	1634.81	2130.18	1891.12	2070.31	1342.75	849.279	959.634	1185.4	509.465	822.034	751.935	837.548	608.361			552.338	1677.1	730.47	991.148	999.846	1769.21	1128.35	2002.84					1.92	1211.63	534.542							1.92	-1083.71	1.92	147.097
1200.24	1756.13	2038.53	1791.42	1990.94	1345.27	708.33	985.174	1208.38	520.026	720.878	678.53	887.412	575.999		1111.52	443.322	1735.19	932.401	979.937	912.59	1986.99	1102.23	2133.97					2	1206.32	535.873							2	-1089.01	2	141.793
1154.81	1593.93	1773.23	1960.06	1960.01	1439.62	879.088	1090.36	1111.2	497.746	716.911	768.87	936.454	493.216	635.597	1185.83	461.816	1625.57	1051.67	1060.14	876.011	1798.35	1003.05	2082.7					2.08	1173.18	495.759							2.08	-1122.16	2.08	108.648
1304.78	1622.67	1790.76	2011.86	2160.05	1563.59	937.85	1145.78	1106.97	488.705	823.782	871.936	923.612	600.784	691.969	1335.8	281.451	1773.57	1012.59	919.186	879.619	1825.08	930.376	2300.83					2.16	1220.98	545.857							2.16	-1074.35	2.16	156.455
1401.67	1602.3	1989.33	1932.99	2112.76	1591.57	924.873	1030.28	1096.98	418.034	782.789	847.377	1099.97	777.416	825.488	1522.91	358.952	1661.69	1024.24	806.391	982.892	2026.1	662.106	2227.69					2.24	1237.78	549.883							2.24	-1057.55	2.24	173.255
1402.33	1713.64	1978.66	1956.11	2306	1676.3	1031.72	1094.66	1024.9	449.66	971.077	793.724	1222.63	733.35	959.797	1296.34	343.335	1851.62	1035.84	900.086	876.348	1948.12	926.395	2117.99					2.32	1275.44	543.317							2.32	-1019.89	2.32	210.914
1200.57	1652.28	2009.9	1713.41	2367.62	1782.66	1189.4	1050.16	991.211	455.668	1147.32	893.152	1420.89	664.983	1194.2	1256.06	364.085	1867.56	972.194	901.553	855.874	1756.14	916.37	2027	1399.78				2.4	1282	509.554							2.4	-1013.33	2.4	217.472
1112.01	1498.04	2099.48	1716.07	1926.35	2043.8	1358.08	1206.49	931.492	460.82	1105.34	805.023	1418.65	666.963	1205.86	1354.62	397.445	1804.98	953.499	933.327	806.681	1696.58	1066	1934.89	1322.08				2.48	1272.98	481.271							2.48	-1022.35	2.48	208.454
1150.94	1458.59	2213.62	1826.3	1974.06	2227.03	1182.21	1402.5	825.814	468.033	1160.5	828.098	1189.11	669.49	1220.93	1186.83	457.866	1600.82	837.867	965.052	841.852	1779.66	1135.13	1824.54	1342.3				2.56	1270.77	497.218							2.56	-1024.57	2.56	206.236
1188.59	1476.97	2104.42	1827.38	1988.24	2383.53	1373.37	1288.28	881.394	407.845	1056.84	973.623	1272.24	703.553	1173.78	1373.21	504.277	1558.42	985.254	966.801	950.071	1976.51	1071.77	2167.95	1308.42				2.64	1318.51	517.362							2.64	-976.824	2.64	253.981
1165.28	1356.31	2022.12	1978.39	1801.65	2552.24	1623.05	1217.67	795.269	579.319	998.392	998.436	1457.5	852.352	1000.23	1497.63	436.643	1478.63	1085.17	1050.17	1040.17	1796.88	1333.57	2051.01	1457.14				2.72	1345.01	499.311							2.72	-950.325	2.72	280.479
1276.64	1399.06	1860.2	1835.5	1754.37	2938.34	1814.8	1204.94	887.034	417.9	1041.7	950.664	1396.31	886.481	1063.85	1471.63	351.811	1565.45	1073.02	1085.56	970.512	1670.24	1771.75	1934.52	1258.78				2.8	1355.24	541.67							2.8	-940.091	2.8	290.713
1230.1	1279.59	1805.53	1991.69	2005.71	3042.02	1694.28	1149.05	987.007	661.188	1071.51	945.863	1497.94	1049.9	1224.96	1349.75	457.472	1759.6	1114.93	1044.72	1160.01	1846.04	2356.09	2029.14	1302.6				2.88	1442.27	567.265							2.88	-853.066	2.88	377.739
1221.25	1299.89	1889.92	2136.79	1919.32	3416.94	1928.21	1148.92	1318.79	606.669	1165.72	1052.69	1624.43	955.62	1371.23	1437.16	668.826	1855.86	1200.71	1112.43	1303.81	1869.93	2409.59	2100.88	1018.03				2.96	1521.34	610.649							2.96	-773.989	2.96	456.815
1169.94	1340.49	1620.77	2541.88	1708.93	3562.49	1892.31	1304.91	1813.28	661.549	1339.04	1022.3	1724.14	959.98	1512.02	1280.27	738.277	1616.13	1230.92	1142.41	1295.49	1800.54	2102.56	1964.77	906.645				3.04	1530.08	612.514							3.04	-765.252	3.04	465.552
1035.35	1379.63	1423.27	2538.78	1716.39	3535.29	1618.04	1413.39	1903.62	592.532	1288.16	767.324	1880.74	881.103	1495.03	1491.77	758.913	1576.93	1408.54	1024.39	1469.94	1815.35	2041.29	1844.29	1178.95				3.12	1523.16	612.829							3.12	-772.172	3.12	458.632
936.615	1297.56	1483.41	2643.74	1614.71	3827.84	1735.14	1568.86	1868.7	660.766	1223.67	812.777	1657.83	927.193	1530.52	1349.03	683.56	1841.7	1272.68	1063.21	1512.71	1931.06	1905.32	1858.05	1083.68				3.2	1531.61	663.861							3.2	-763.72	3.2	467.084
949.861	1210.01	1572.78	3016.07	1543.05	3883.29	2011.73	1654.24	1865.74	660.044	1140.88	810.163	1681.54	895.354	1319.37	1326.63	699.005	1880.83	1067.9	1185.47	1464.32	2123.02	1707.22	1743.71	1060.01				3.28	1538.89	715.405							3.28	-756.444	3.28	474.36
1028.4	1078.08	1758.53	3014.36	1650.31	4066.18	1922.87	1825.76	1843.85	695.162	1457.32	948.37	1681.05	957.374	1407.44	1126.18	698.613	1884.02	1313.46	1271.31	1463.19	2255.44	1385.63	1666.04	985.155				3.36	1575.36	730.683							3.36	-719.97	3.36	510.835
1082.06	997.102	1595.02	3051.06	1783.01	3839.78	2122.47	1977.07	2120.6	899.74	1579.59	796.449	1696.27	851.008	1804.6	1260.24	795.173	1772.21	1386.29	1318.43	1592.53	2366.25	1285.28	1606.11	944.172				3.44	1620.9	714.303							3.44	-674.433	3.44	556.372
1016.85	1187.61	1695.86	3190.39	1985.2	3555.09	2121.13	2138.27	2088.75	940.485	1433.11	942.375	1802.42	1001.6	1848.36	1523.89	829.366	1805.76	1435.02	1213.02	1761.36	2263.89	1358.33	1387.65	1079.22				3.52	1664.2	668.738							3.52	-631.134	3.52	599.671
1145.63	1135.65	1730.51	3001.86	2064.07	3575.87	2195.49	2049.15	2177.63	935.717	1527.48	956.297	1691.78	925.822	1966.85	1471.88	949.729	2079.16	1392.02	1290.78	1809.54	2165.45	1466.74	1220.02	1145.7				3.6	1682.83	653.213							3.6	-612.5	3.6	618.304
1161.68	1177.91	1776.28	2788.09	2249.49	3704.68	1965.54	1648.39	2235.72	869.874	1694.53	1141.83	1657.6	893.462	1912.79	1508.13	1091.87	2445.98	1505.63	1446.28	1828.67	2028.64	1689.48	1188.52	1203.6				3.68	1712.59	639.832							3.68	-582.747	3.68	648.058
1527.14	1189.68	1646.85	2908.91	2043.16	3112.82	1821.73	1385.31	2132.79	974.571	1967.49	1056.81	1662.55	927.545	1960.58	1488.59	1004.28	2542.34	1571.61	1456.47	1903.28	1762.21	1594.25	1181.17	1311.26				3.76	1685.34	563.929							3.76	-609.998	3.76	620.807
1648.9	1176.68	1592.83	2775.71	2304.25	2663.31	1866.19	1220.59	1848.23	1008.28	2080.38	995.029	1757.27	947.27	1972.56	1516.78	1026.17	2547.95	1339.78	1439.95	2085.94	1632.57	1509.18	1279.12	1161.08				3.84	1655.84	532.083							3.84	-639.493	3.84	591.312
1664.14	1244.87	1468.55	2355.68	2196.74	2190.67	1680.5	873.366	1733.17	1050.47	2419.44	1102.2	1640.25	906.559	1703.11	1549.51	1085.89	2332.81	1233.08	1516.97	2313.57	1623.79	1540.66	1255.6	1132.96				3.92	1592.58	478.023							3.92	-702.751	3.92	528.054
1818.4	1206.98	1434.2	2488.78	2281.55	2271.61	1628.33	687.9	1957.36	1236.81	2301.55	947.981	1758.57	964.37	1506.63	1440.81	1046.6	2391.68	1280.41	1671.8	2661.84	1525.46	1413.46	1125.82	1092.69				4	1605.66	543.813							4	-689.67	4	541.135
2196.06	1322.35	1307.49	2537.24	2436.21	2601.72	1616.34	652.515	1862.24	1248.81	2289.11	699.013	1623.49	922.674	1414.91	1519.79	1163.64	2527.51	1138.67	1699.06	2637.61	1690.08	1332.84	1220.91	1310.05				4.08	1638.81	598.448							4.08	-656.52	4.08	574.285
2194.61	1331.14	1312.55	2529.77	2742.96	2758.46	1797.72	674.909	1561.15	1600.91	2317.93	752.293	1746	757.504	1202.34	1560.91	1196.11	2752.12	1120.7	1569.14	2564.03	1976.95	1345.34	1286.44	1455.57				4.16	1684.3	640.362							4.16	-611.031	4.16	619.774
2206.07	1364.92	1416.33	2330.44	3028.96	2518.24	1674.52	767.7	1753.41	1878.07	2159.29	961.216	1991.35	961.734	1154.07	1586.93	1273.8	2950.92	1104.83	1422.55	2686.8	1927.16	1349.2	1343.31	1633.73				4.24	1737.82	622.689							4.24	-557.512	4.24	673.292
2463.79	1719.55	1612.65	1957.26	3228.3	2390.37	1801.98	1083.3	1938.37	2008.43	2177.19	1121.44	1982.1	1042.71	1088.07	1884.34	1371.02	2799.64	1130.46	1365.43	2631.09	1726.06	1283.82	1614.53	1836.09				4.32	1810.32	577.754							4.32	-485.015	4.32	745.79
2608.08	1785.84	1716.04	1846.34	3397.14	2565.57	1542.63	992.498	1703.85	1957.12	2432.79	1271.41	1977.84	810.911	1187.74	1822.33	1304.84	2785.25	1417.86	1368.09	2458.59	1940.47	1195.43	1828.86	1831.7				4.4	1829.97	611.13							4.4	-465.366	4.4	765.438
2752.34	1765.7	1839.53	1844.32	3344.29	2666.53	1765.21	1079.49	1590.79	2055.85	2151.73	1311.79	1988.77	836.022	960.747	1905.51	1302.34	2535.56	1339.34	1457.92	2101.5	2023.63	1221.44	2149.81	2151.4				4.48	1845.66	595.352							4.48	-449.671	4.48	781.133
3082.42	1692.84	1800.31	1800.87	3547.08	2688.92	1850.94	1450.46	1417.73	2138.14	2444.23	1275.62	1934.39	736.323	1181.4	2012.32	1619.08	2120.19	1663.87	1525.63	1968.55	1819.84	1360.03	2296.22	2361.7				4.56	1911.56	607.352							4.56	-383.769	4.56	847.036
3117.61	1563.35	1932.69	1913.43	3789.23	3038.59	1786.18	2070.6	1425.72	1858.86	2498.73	1242.76	1995.44	937.376	1168.9	2218.69	1671.3	2017.2	1872.01	1660.01	1645.73	1660.43	1270.62	2524.21	2669.9				4.64	1981.98	663.031							4.64	-313.35	4.64	917.455
2788.32	1696.62	1897.25	1918.46	3492.15	2990.56	1632.87	1939.49	1686.53	1635.1	2297.66	1385.98	1873.51	742.405	1318.8	2089.32	1817.77	1952.65	1688.48	1945.13	1677.33	1670.61	1333.04	2688.58	2929.58				4.72	1963.53	610.376							4.72	-331.806	4.72	898.999
3060.1	1760.18	1578.73	1871.35	3318.33	3179.58	1710.15	2258.23	1801.91	1849.65	2132.6	1488.64	1572.69	921.751	1426.4	2231.98	1926.48	1699.2	1709.09	1969.11	1496.15	1828.85	1325.46	2689.33	2696.96				4.8	1980.12	598.438							4.8	-315.218	4.8	915.587
2967.56	1932.51	1671.35	2140.49	3616.13	3205.73	1529.27	2144.08	2094.32	1833.55	1974.72	1815.59	1476.48	784.546	1540.33	2113.56	2119.77	1848.42	1806.43	1843.9	1188.95	1939.2	1219.72	2761.17	2447.6				4.88	2000.61	631.55							4.88	-294.719	4.88	936.085
2552.57	1978.64	1540.24	2193.83	3363.36	2891.1	1481	2090.79	2167.32	2011.55	1510.54	1657.17	1396.32	987.872	1429.58	2145.14	1917.8	2047.77	1609.04	1740.4	1355.74	2016.95	1192.09	2722.9	2314.12				4.96	1932.55	555.673							4.96	-362.78	4.96	868.025
2445.9	2119.59	1682.41	2319	2976.97	3031.52	1600.57	1950.94	2456.14	2023.35	1354.18	1556.68	1142.98	793.966	1573.99	2364.34	1871.68	2079.13	1776.42	1881.86	1071.94	2192.57	1185.52	2694.45	2306.5				5.04	1938.1	579.17							5.04	-357.23	5.04	873.575
2488.13	2169.39	1848.43	2198.19	2997.88	2609.52	1706.14	1938.5	2752.99	1936.92	1221.84	1606.47	1102.28	991.504	1563.56	2331.11	1922.97	1958.52	1705.3	2056.44	1275.31	2522.46	1121.91	2700.62	2285.08				5.12	1960.46	556.813							5.12	-334.874	5.12	895.93
2068.91	2324.03	1932.88	2110.36	2954.25	2507.17	1627.97	1866.83	3174.76	1973.91	916.243	1472.06	1107.7	997.083	1263.98	2052.76	1796.52	2070.41	1451.24	2183.09	1270.02	2654.41	1276.51	2562.54	2429.45				5.2	1921.8	607.06							5.2	-373.53	5.2	857.275
2078.79	2393.04	1854.11	1951.69	3002.88	2485.53	1839.53	2086.75	3619.46	1862.1	970.485	1452.13	1327.77	1136.22	1076.13	2156.32	1779.1	2043.06	1409.56	2762.13	1267.55	2811.03	1523.31	2527.88	2418.21				5.28	1993.39	657.992							5.28	-301.943	5.28	928.862
2165.39	2496.5	1854.29	1701.08	2714.97	2374.37	2024.68	1850.88	3923.28	1765.23	1044.06	1412.3	1424.31	1264.77	1156.34	2253.77	2023.44	1775.29	1504.47	3002.87	1028.4	2852.67	1498.88	2365.41	2248.49				5.36	1989.05	681.203							5.36	-306.288	5.36	924.517
2297.04	2481.11	1908.09	1800.73	2620.55	2586.94	2123.09	2210.84	4229.92	1766.38	1247.17	1437.55	1261.69	1339.5	1291.43	2223.17	1991.48	1662.98	1505.8	3037.74	1164.39	3107.05	1610.31	2497.69	2007.58				5.44	2056.41	715.284							5.44	-238.924	5.44	991.88
2110.13	2454.86	1783.96	1758.77	2658.25	2987.72	2107.37	1625.95	4286.28	2070.33	1520.26	1543.76	1122.02	1560.07	1393.61	2444.91	1937.41	1991.3	1385.23	2702.2	1353.68	3047.37	1452.56	2567.55	1783.56				5.52	2065.97	708.113							5.52	-229.368	5.52	1001.44
2703.45	2392.08	1757.79	1902.05	2679.02	3043.2	2065.05	1851	3913.91	2134.94	1581.47	1683.45	1014.15	1667.91	1595.08	2375.7	2104.89	1773.74	1284.96	2924.71	1836.37	3508.24	1502.55	2669.35	1826.21				5.6	2151.65	692.742							5.6	-143.683	5.6	1087.12
3097.91	2361.27	1736.4	1944.36	2659.28	2691.27	2165.91	1685.44	3929.1	1869.65	1669.42	1631.6	1108.72	1545.37	1572.69	2490.19	2121.89	1607.6	1591.48	2870.98	2051.31	3363.12	1467.67	2528.79	1688.2				5.68	2137.98	676.823							5.68	-157.349	5.68	1073.46
3277.46	2687.09	1565.06	1762.57	2815.5	2844.48	2099.36	1792.12	3823.14	1997.29	1588.38	1636.89	1169.75	1424.75	1593.58	2533.29	1797.34	1458.83	1551.4	2880.02	1921.06	3442.22	1372.28	2646.36	1429.9				5.76	2124.41	736.589							5.76	-170.928	5.76	1059.88
3362.27	2717.78	1455.37	1884.99	2531.34	2786.96	2217.6	1917.07	3668.04	1894.57	1468.8	1637.11	1228.33	1573.42	1449.73	2661.26	2202.45	1333.22	1439.1	3053.42	1866.16	3427.06	1119.15	2898.26	1365.23				5.84	2126.35	761.371							5.84	-168.987	5.84	1061.82
3850.73	2724.27	1342.73	1913.69	2586.38	2694.84	2029.3	1945.95	3537.33	1683.62	1212.91	1606.6	1429.78	1599.92	1332.31	2619.13	2305.02	1316.51	1489.14	2830.33	1705.56	3229.25	1211.08	2603.9	1378.73				5.92	2087.16	765.486							5.92	-208.173	5.92	1022.63
3249.04	2522.57	1166.28	1979.78	2871.25	2725.77	2040.47	2085.68	3252.8	1647.53	1240.35	1470.2	1722.95	1690.37	1389.79	2428.81	2099.99	1275.16	1368.1	2918.17	1712.32	2834.07	1067.24	2367.38	1289.18				6	2016.61	682.012							6	-278.723	6	952.081
3333.42	2570.08	947.516	2267.79	2892.67	2859.16	2218.18	2091.94	2841.43	1582.25	1263.51	1397.82	1547.44	1816.48	1329.62	2421.36	2137.68	1439.21	1448.7	3163.21	1510.81	2543.5	869.824	2077.27	1313.49				6.08	1995.37	701.358							6.08	-299.959	6.08	930.846
3076.33	2307.81	890.644	2506.23	2454.05	2986.21	2121.83	2100.42	3121.65	1392.36	1261.88	1380.48	1547.34	2182.98	1558.88	2745.51	2099.45	1729.94	1512.67	2914.79	1625.93	2158.65	755.978	1868.03	1435.89				6.16	1989.44	667.435							6.16	-305.896	6.16	924.909
3319.45	2393.07	830.181	2686.18	2199.41	2695.4	2368.28	2108.68	2788.64	1400.51	1111.68	1190.75	1613.49	2314.58	1781.18	3079.32	1905.52	1430.33	1311.16	2903.04	1675.84	2205.05	536.262	2012.47	1668.12				6.24	1981.14	716.081							6.24	-314.19	6.24	916.615
2982.59	2309.17	859.876	2297.17	2152.79	2589.51	2415.62	2100.88	2322.57	1265.35	1123.81	1111.81	1543.83	2496.21	1658.38	2965.43	2050.81	1244.39	1271.16	2861.23	1410.93	1980.67	538.441	2094.24	1824.51				6.32	1898.86	671.454							6.32	-396.477	6.32	834.327
2853.42	2073.18	870.303	1886.22	2021.55	2451.63	2421.04	1884.14	2028.66	1255.67	1017.03	855.684	1552.53	2473.16	1850.74	2526.31	1633.78	1353.08	1412.34	2772.71	1400.71	1885.83	641.566	2154.15	1978.3				6.4	1810.15	605.792							6.4	-485.183	6.4	745.621
2939.3	2127.63	849.053	1639.3	2337.6	2330.02	2452.75	2026	1987.75	982.675	1043.98	664.686	1578.01	2416.43	1986.6	2007.62	1885.5	1282.5	1455.04	2677.12	1477.69	1627.86	692.895	2323.73	1901.06				6.48	1787.71	621.052							6.48	-507.621	6.48	723.183
2699.62	2204.08	785.983	1513.58	2357.86	2187.05	2593.41	1882.99	1932.02	1154.88	1092.26	621.179	1646.48	2480.17	2040.05	1688.32	1833.8	1399.95	1621.07	2738.25	1424.56	1448.59	725.528	2336.7	2006.61				6.56	1776.6	607.939							6.56	-518.734	6.56	712.071
2315.24	2209.7	1015.82	1497.18	2378.54	1955.23	2467.88	2062.39	1929.34	848.221	990.517	458.64	1364.74	2529.84	1920.16	1676.22	2014.52	1397.21	1626.29	2585.2	1461.59	1506.5	766.2	2079.15	1731.04				6.64	1711.49	582.878							6.64	-583.839	6.64	646.965
2127.91	2007.04	941.652	1533.42	2439.71	1975.13	2371.58	2058.91	2021.79	920.86	1061.78	406.999	1448.05	2739.92	2005.12	1678.88	1782.68	1067.24	1782.02	2420.99	1273.01	1438.25	993.72	1808.69	1789.92				6.72	1683.81	570.379							6.72	-611.522	6.72	619.283
1830.09	2111.37	1269.95	1393.04	2016.64	2002.72	2294.94	1868.97	2080.82	1072.29	1017.84	352.783	1507.13	2716.07	2084.47	1869.32	1807.37	1003.31	1768.34	2335.04	1307.08	1510.46	1097.71	1502.89	1671.11				6.8	1659.67	522.897							6.8	-635.664	6.8	595.141
1866.25	2081.99	1648.66	1411.71	2263.5	1891.29	2504.13	1921.03	2113.08	1056.24	1196.45	351.873	1636.22	2898.61	2191.77	1726.7	2150.9	1190.87	1484.06	2137.1	1306.08	1819.88	1189.54	1246.93	1719.51				6.88	1720.17	539.06							6.88	-575.159	6.88	655.646
1699.62	2043.84	1802.26	1382.88	2359.95	1896.04	2486.23	2167.34	2063.36	965.791	1194.59	329.155	1535.92	3000.13	2267.38	1720.07	2199.46	1142.38	1378.3	1833.54	1291.83	1862.6	1156.09	947.656	1628.08				6.96	1694.18	581.881							6.96	-601.154	6.96	629.651
1780.53	1951.34	1855.68	1453.36	2172.55	1930.66	2316.47	2254.02	1994.3	912.127	1202.9	335.205	1560.63	2832.55	2165.11	1605.5	2096.12	1109.15	1256.94	2012.33	1259.75	1854.18	1283.7	957.481	1787.2				7.04	1677.59	547.716							7.04	-617.742	7.04	613.063
1790.59	1846.2	1854.3	1065.11	2041.55	2020.68	2124.37	2304.83	1875.93	1004.81	1199.34	416.57	1526.73	2672	2248.48	1485.64	2034.14	1064.49	1150.51	2121.33	1104.61	1716.85	1365.37	977.381	1802.88				7.12	1632.59	533.714							7.12	-662.746	7.12	568.059
1714.06	1715.23	1756.2	1043.78	1811.65	2224.78	2194.9	2115.33	1767.05	1079.41	1331.65	542.445	1683.32	2393.91	2186.71	1656.94	1945.34	1138.46	1012.86	2296.54	1074.3	1555.72	1489.93	1023.64	1835.03				7.2	1623.57	487.976							7.2	-671.766	7.2	559.038
1942.38	1668.96	1609.37	961.936	1752.58	2206.78	2064.08	2381.56	1525.98	1155.71	1483.08	622.466	1383.42	1968.01	2319.18	1620.13	2030.53	1275.59	1099.16	2137.42	1008.72	1247.09	1708.15	952.838	1588.5				7.28	1588.54	472.173							7.28	-706.789	7.28	524.016
2033.36	1656.19	1570.95	1022.23	1521.89	2298.85	1928.46	2248.28	1475.44	1214.84	1401.84	617.643	1613.64	1932.16	2377.74	1484.05	2008.26	1128.76	1070.73	2028.25	966.556	1279.26	1594.95	810.987	1495.52				7.36	1551.23	473.273							7.36	-744.099	7.36	486.706
1933.34	1598.73	1678.78	996.429	1491.46	2063.34	2127.25	2037.52	1417.7	1302.72	1450.87	680.608	1426.62	1898.11	2341.86	1402.39	1729.59	1193.4	1370.76	2078.13	867.912	1127.53	1681.33	863.225	1493.23				7.44	1530.11	434.749							7.44	-765.22	7.44	465.584
1918.3	1396.15	1840.62	1007.6	1431.05	1996.56	2217.45	1876.1	1468.46	1196.68	1475.86	651.226	1284.94	1745.83	2537.42	1315.08	1906.75	1237.05	1495.44	1980.7	740.469	1241.02	1657.24	853.367	1363.17				7.52	1513.38	458.694							7.52	-781.952	7.52	448.852
1959.17	1341.23	1754.62	1095.66	1434.82	1935	1758.08	1843.32	1493.11	1127.84	1532.68	627.896	1333.8	1628.62	2340.82	1175.9	1741.16	1145.9	1454.2	2115.45	760.215	1152.56	1620.88	935.67	1346.82				7.6	1466.22	416.289							7.6	-829.117	7.6	401.688
2002.67	1480.2	1612.8	1349.6	1575.22	1761.82	1830.54	1985.06	1634.04	1017.65	1243.02	610.68	1154.46	1673.19	2008.54	1247.52	1420.37	1125.77	1586.51	2043.84	715.558	1473.04	1498.35	1045.7	1369.65				7.68	1458.63	383.665							7.68	-836.702	7.68	394.103
2066.42	1465.83	1624.5	1496.47	1487.92	2026.34	1982.79	1929.63	1711.51	912.305	1409	673.065	1103.56	1806.69	1970.69	1328.3	1374.62	1052.18	1630.62	1958.05	989.897	1116.58	1302.78	1010.4	1412.04				7.76	1473.69	394.558							7.76	-821.646	7.76	409.159
1993.72	1467.59	1568.65	1471.1	1512.89	2191.96	1768.72	1800.72	1696.09	1123.82	1692.95	677.306	1237.08	1809.84	1498.28	1333.92	1193.71	960.503	1634.98	2075.18	1043.44	1030.27	1529.4	1001.54	1475.51				7.84	1471.57	374.802							7.84	-823.767	7.84	407.038
1691.29	1519.45	1737.93	1571.69	1538.98	2067.74	1661.65	1872.94	1669.28	1179.89	1793.39	759.531	1215.33	1779.87	1621.07	1243.87	1241.16	1113.38	1645.3	1902.66	1134.18	1171.25	1663.83	957.191	1542.94				7.92	1491.83	326.356							7.92	-803.501	7.92	427.303
1776.02	1764.75	1696.92	1521.41	1537.76	1937.9	1989.8	1878.21	1669.49	1232.19	1632.28	777.06	1304.19	1741.84	1733.2	1121.51	1375.06	1196.51	1608.59	1685.69	1118.9	1298.3	1743.34	1065.63	1406.7				8	1512.53	308.848							8	-782.804	8	448.001
1581.93	1625.05	1363.43	1628.11	1523.05	1898.8	1961.07	1757.35	1945.35	1139.69	1698.66	658.151	1502.5	1685.28	1302.65	1196.34	1224.13	1233.76	1631.67	1586.26	1178.85	1321.55	1928.86	1044.5	1520.94				8.08	1485.52	318.262							8.08	-809.816	8.08	420.989
1869.14	1675.63	1116.89	1758.68	1387.43	2003.24	1941.58	1636.16	1950.32	1041.72	1776.89	810.653	1394.44	1571.38	1581.42	1391.5	1442.63	1209.28	1620.79	1355.89	1223.3	1485.96	2022.05	917.439	1428.15				8.16	1504.5	333.92							8.16	-790.832	8.16	439.973
1901.49	1755.42	1047.28	1814.57	1553.54	2108.45	1917.12	1329.94	1883.76	1132.47	1843.45	780.678	1411.45	1298.78	1584.3	1388.71	1286.48	1292.61	1578.28	1373.17	1178.53	1585.8	2107.31	995.057	1207.3				8.24	1494.24	354.849							8.24	-801.095	8.24	429.709
1734.29	1651.14	1098.42	1864.62	1623.19	2027.78	1840.26	1273.1	1887.15	1044.29	1824.81	866.933	1516.91	1391.84	1507.31	1196.44	1199.56	1458.86	1540.11	1400.75	1164.08	1718.59	2487.9	1005.99	1218.18				8.32	1501.7	374.408							8.32	-793.633	8.32	437.172
1560.03	1601.7	1040.41	1757.92	1555.63	2185.43	1503.27	1282.61	1864.21	972.966	1931.63	1031.31	1584.32	1407.03	1439.89	1277.16	1142.98	1397.1	1469.17	1392.54	1122.15	1727.87	2153.76	1231.05	1389.73				8.4	1480.87	325.659							8.4	-814.459	8.4	416.346
1404.79	1579.93	1119.61	1719.29	1496.09	2093.94	1242.66	1200.92	1868.77	945.493	2001.78	936.052	1577.98	1253.19	1411.29	1243.44	999.241	1360.73	1508.91	1431.75	1066.66	1836.69	1910.96	1159.87	1302.36				8.48	1426.9	331.458							8.48	-868.438	8.48	362.367
1431.83	1236.95	1341.97	1773.43	1503.33	2190.5	1246.55	1061.52	1790.61	1036.59	1907.66	873.17	1295.17	1146.89		1233.35	877.482	1320.34	1836.65	1500.53	1002.28	1718.65	1776.9	1009.16	1174.11				8.56	1386.9	358.04							8.56	-908.433	8.56	322.372
1370.17	1345.48	1361.18	1583.6	1623.02	2269.98	1106.74	1095.14	1652.58	862.134	1807.53	902.617	1489.68	1194.84		1254.95	837.136	1315.5	1955.69	1434.27	878.125	1853.39	1536.24	1088.17					8.64	1383.4	374.387							8.64	-911.936	8.64	318.869
1345.43	1233.26	1360.59	1882.29	1571.17	2485.49	1136.22	1181.56	1668.48	956.675	1814.6	966.994	1597.65	1253.13		1214.76	1057.6	1353.25	1982.8	1486.78	896.282	2149.5	1350.34	1036.5					8.72	1433.97	410.261							8.72	-861.363	8.72	369.442
1098.09	1227.83	1304.44	1811.98	1514.05	2634.96	1170.76	1347.3	1617.33	828.013	1722.1	825.351	1594.4	1155.43		1229.09	1201.96	1441	1798.44	1465.52	794.891	1898.93	1161.46	1018.32					8.8	1385.29	418.055							8.8	-910.044	8.8	320.76
	1270.07	1381.51	1530.19	1437.72	2459.98	1127.03	1355.47	1682.15	776.797	1662.7	688.503	1261.72	1266.86			1044.98	1259.97	1635.29	1272.76	895.524	1725.18	1045.19	929.049					8.88	1319.46	393.994							8.88	-975.874	8.88	254.931
		1391.76	1352.23	1270.09	2471.73	1005.54		1759.19	640.482	1865.34	914.245	1114.3				1253.3	1089.17	1428.93	1249.13		1815.14	997.159	762.572					8.96	1316.49	456.039							8.96	-978.845	8.96	251.96
		1217.52	1458.04	1169.79	2374.23	1019.04			608.435	1819.02	994.768	1254.34					1121.13	1442.98	1258.74		1804.66	1024.82	788.69					9.04	1290.41	444.743							9.04	-1004.92	9.04	225.885
		1376.31	1712.9	1425.81	2396.86				640.513	1698.72	867.258						992.17	1156.18	1249.29		1879.7	1150.1						9.12	1378.82	484.148							9.12	-916.515	9.12	314.289
		1344.95	1783.68	1397.53	2424.42				617.24	1706.92	920.001						973.785	1025.82	1237.12		2204.34	1150.72						9.2	1398.88	538.88							9.2	-896.456	9.2	334.349
		1364.03	1708.7	1465.76	2441.38				595.004	1654.02	660.271						885.8		1249.49		2222.54	1201.14						9.28	1404.38	587.205							9.28	-890.958	9.28	339.846
		1391.73	1747.79	1216.9	2489.34				667.693	1761.56	726.847						899.204		1041.33		2028.92	1282.06						9.36	1386.67	569.937							9.36	-908.663	9.36	322.141
		1657.33	1766.38	1155.54	2480.12				624.677	1541.83	894.838								1002.3		2031.64	1133.32						9.44	1428.8	569.918							9.44	-866.537	9.44	364.268
		1783.47	1936.17	1206.85	2619.38					1448.67	923.245								1042.71		2016.52	1139.87						9.52	1568.54	559.929							9.52	-726.791	9.52	504.014
		1979.18	2048.22	1125.19						1457.21	907.88								1165.95		1927.33	1061.03						9.6	1459	462.375							9.6	-836.333	9.6	394.471
		2008.38		1038.8						1388.23									1124.26		2026.69	1180.65						9.68	1461.17	446.131							9.68	-834.166	9.68	396.639
		1808.27		985.254																	2040.28	1172.72						9.76	1501.63	502.991							9.76	-793.703	9.76	437.101
		1620.01		1036.98																	2164.31	1229.52						9.84	1512.7	497.532							9.84	-782.631	9.84	448.174
				1125.2																	1871.28	1133.27						9.92	1376.58	428.438							9.92	-918.751	9.92	312.054
				1121.79																	2000.86							10	1561.32	621.593							10	-734.011	10	496.794
				999.353																	2165.58							10.08	1582.47	824.649							10.08	-712.865	10.08	517.939
				982.676																	2074.94							10.16	1528.81	772.344							10.16	-766.528	10.16	464.277
				1064.53																								10.24	1064.53	0							10.24	-1230.8	10.24	0
				1162.66																								10.32	1162.66	0							10.32	-1132.68	10.32	98.1279
				1253.17																								10.4	1253.17	0							10.4	-1042.17	10.4	188.637
				1379.61																								10.48	1379.61	0							10.48	-915.722	10.48	315.083
				1590.51																								10.56	1590.51	0							10.56	-704.824	10.56	525.98
				1367.23																								10.64	1367.23	0							10.64	-928.106	10.64	302.699
				1429.8																								10.72	1429.8	0							10.72	-865.536	10.72	365.268
				1751.82																								10.8	1751.82	0							10.8	-543.516	10.8	687.289
																												10.88									10.88		10.88
																												10.96									10.96		10.96
																												11.04									11.04		11.04
																												11.12									11.12		11.12
																												11.2									11.2		11.2
																												11.28									11.28		11.28
																												11.36									11.36		11.36
																												11.44									11.44		11.44
																												11.52									11.52		11.52
																												11.6									11.6		11.6
																												11.68									11.68		11.68
																												11.76									11.76		11.76
																												11.84									11.84		11.84
																												11.92									11.92		11.92
																												12									12		12
																												12.08									12.08		12.08
																												12.16									12.16		12.16
																												12.24									12.24		12.24
																												12.32									12.32		12.32
																												12.4									12.4		12.4
																												12.48									12.48		12.48

## Sheet: YSM3680 ras1D scd1D
cell1	cell2	cell3	cell4	cell5	cell6	cell7	cell8	cell9	cell10	cell11	cell12	cell13	cell14	cell15	cell16	cell17	cell18	cell19	cell20	cell21	cell22	cell23	cell24	cell25				length	average	st dev							length		length			average internal
	1600.82																											0	1600.82	0							0	-1571.56	0	270.049		3172.38
	1475.22																											0.08	1475.22	0							0.08	-1697.16	0.08	144.452
	1500.32						1161.22																					0.16	1330.77	239.781							0.16	-1841.61	0.16	0
	1357.34						1378.88																					0.24	1368.11	15.2254							0.24	-1804.27	0.24	37.3402
	1296.03						1334.33											1654.95										0.32	1428.44	197.101							0.32	-1743.94	0.32	97.6694
	1354.24		2312.51				1417.87								1989.01			1434.87										0.4	1701.7	426.649							0.4	-1470.68	0.4	370.932
	1334.16	1484.62	2097.16	1549.98			1607.22								2087.43			1393.46					1198					0.48	1594	332.795							0.48	-1578.37	0.48	263.236
	1328.39	1597.37	2238.63	1505.53			1534.63								1907.35			1282.01					1326.79					0.56	1590.09	330.425							0.56	-1582.29	0.56	259.317
	1267.29	1709.58	2303.21	1530.35			1348.25								2075.29			1300.12		1904.31			1654.65					0.64	1677.01	361.16							0.64	-1495.37	0.64	346.236
1262.93	1014.08	1716.57	2254.7	1668.34	754.235	1738.66	1415.19								2105.39			1202.57		1871.91			1558.98					0.72	1546.96	439.806							0.72	-1625.42	0.72	216.194
1410.79	1042.68	1597.24	2283.39	1715.62	860.891	1794.91	1510.65	823.073		2132.68			1942.44	1375.83	2068.87			1290.37		1734.87			1761.13					0.8	1584.09	434.338							0.8	-1588.29	0.8	253.321
1321.71	1297.61	1477.59	2222.36	1871.71	1151.23	1934.93	1530.84	800.413		2402.73			1944.5	1456.81	1897.46			1509.94		1722.77			1859.87					0.88	1650.15	410.302							0.88	-1522.22	0.88	319.385
1312.49	943.156	1315.21	2135.84	1788.01	1365.35	1610.96	1583.33	910.199		2388.86			2161.74	1415.75	1703.62		2983.62	1616.59		1689.53		2103.7	1687.15	1097.58				0.96	1674.35	514.398							0.96	-1498.03	0.96	343.583
1276.26	1108.32	1337.07	2153.11	2109.43	1283.67	1771.35	1442.97	786.582		2438.85			2250.73	1516.26	1432.8		2971.98	1483.56		1643.03		2286.21	1665.11	1359.84				1.04	1700.9	537.279							1.04	-1471.48	1.04	370.133
1226.42	1106.54	1449.42	2076.21	2140.44	1462.69	1697.08	1322.36	922.001		2735.49			2555.47	1409.6	1780.58	1948.86	2693.64	1584.22	1689.4	1536.05		2333.63	1514.72	1645.09				1.12	1753.8	507.029							1.12	-1418.57	1.12	423.036
1463.85	1051	1636.77	2179.55	2049.48	1581.59	1589.85	1295.75	808.018	1418.99	2808.55		1075.24	2539.13	1365.47	1728.54	1790.31	2773.78	1864.93	1547.81	1538.83	1895.05	1839.64	1643.72	1611.5				1.2	1712.39	495.004							1.2	-1459.99	1.2	381.621
1402.81	1196.87	1724.76	1865.03	1963.91	1588.55	1656	1583.35	839.864	1469.31	2828.07	1571.31	1250.48	2314.12	1275.35	1563.05	1864.19	2833.65	1855.84	1466.34	1413.48	2145.06	2004.83	1702.31	1716.53				1.28	1723.8	459.963							1.28	-1448.58	1.28	393.033
1475.53	1369.78	1632.19	1746.05	1740.87	1471.99	1595.06	1783.17	815.722	1387.26	2921.45	1521.72	1230.6	2364.32	1368.54	1538.33	1729.19	2931.62	2133.16	1399.17	1587.79	2057.88	2030.91	2115.07	1673.72				1.36	1744.84	483.374							1.36	-1427.53	1.36	414.075
1558.89	1320.68	1777.66	1958.04	1916.61	1581.36	1487.24	1717.03	753.415	1493.99	3152.01	1472.83	1322.07	2320.98	1302.6	1927.17	1581.48	2836.08	2084.82	1628.17	1731.45	2079.24	1943.78	1750.92	1897.28				1.44	1783.83	487.655							1.44	-1388.55	1.44	453.063
1464.37	1215.19	1763.39	2081.31	1950.33	1460.23	1720.51	1788.91	796.383	1640.82	3107.29	1332.96	1327.12	2063.65	1414.07	1679.98	1661.86	2729.68	2171.57	1340.03	1638.65	1961.9	2043.28	1687.3	2023.29				1.52	1762.56	477.309							1.52	-1409.82	1.52	431.793
1453.71	1015.09	1798.45	2029.76	1913.76	1586.4	1756.4	1823.45	951.966	1926.13	3001.8	1336.87	1405.85	2080.88	1416.96	1510.51	1758.3	2563.11	2186.84	1410.5	1538.38	1795.04	2134.27	1915.94	2016.79				1.6	1773.09	447.978							1.6	-1399.29	1.6	442.318
1461.64	943.171	1919.63	1948.19	1975.58	1821.36	1725.5	1919.76	959.091	1823.45	3139.71	1252.39	1401.65	2174.13	1390.45	1499.88	1719.57	2633.01	2165.15	1504.96	1678.9	1668.19	2283.35	1767.11	2021.36				1.68	1791.89	480.008							1.68	-1380.49	1.68	461.119
1556.65	952.684	2061.37	1939.05	2104.52	1720.94	1611.62	2319.14	854.539	1948.99	3287.01	1270.54	1437.38	2145.76	1289.36	1735.42	1622.45	2635.8	2121.23	1427.74	1744.33	1772.95	1731.65	1817.53	2109.99				1.76	1808.75	511.013							1.76	-1363.63	1.76	477.977
1476.3	976.167	1913.95	2050.21	2323.54	1822.06	1715.69	2199.25	873.838	1955.86	3265.48	1256.94	1497.76	2126.27	1260.2	1519.31	1712.66	2552.82	2149.97	1439.19	1737.54	1631.56	1729.2	1498.26	2120.16				1.84	1792.17	510.274							1.84	-1380.21	1.84	461.398
1444.78	1181.33	1898.97	2269.18	2305.17	1716.43	1806.88	2179.95	931.814	1991.91	2899.55	1182.85	1643.55	2308.3	1324.01	1700.8	1616.06	2711.9	2091.96	1342.94	1749.67	1906.51	1858	1305.78	2299.96				1.92	1826.73	487.266							1.92	-1345.65	1.92	495.962
1532.09	1485.12	1706.63	2481.84	2459.61	1830.31	1563.33	2048.03	918.913	2095.05	2610.21	1287.48	1621.07	2050.82	1286.82	1777.51	1531.81	2707.41	2090.47	1261.5	1765.65	1780.73	1990.34	1492.41	1974.58				2	1813.99	445.674							2	-1358.39	2	483.22
1650.36	1578.74	1703.75	2309.64	2511.21	1704.16	1696.68	2126.97	993.796	2280.13	2583.39	1252.92	1554.82	2074.2	1175.61	2019.82	1650.96	2778.84	2201.38	1399.24	1832.68	2080.55	1723.36	1358.28	2175.24				2.08	1856.67	455.669							2.08	-1315.71	2.08	525.901
1564.52	1902.05	1762.23	2432.31	2538.38	1847.23	1964.88	2104.57	915.528	2416.06	2702.94	1226.25	1346.28	2198.65	1165.73	2071.42	1733.12	2731.32	2019.36	1465.43	1734.46	2181.28	1912.27	1264.12	2245.52				2.16	1897.84	488.283							2.16	-1274.54	2.16	567.067
1504.14	1855.13	1906.41	2667.06	2571.21	1974.39	1867.03	2207.6	1214.87	2743.28	2856.45	1303.9	1372.24	1885.8	1133.71	2196.65	1890.43	2624.65	1746.79	1450.48	1843.71	2167.37	1674.31	1243.15	2175.71				2.24	1923.06	503.074							2.24	-1249.32	2.24	592.289
1485.07	2066.26	2071.87	2793.35	2679.4	1639.25	2489.2	2450.58	1480.12	2395.56	2658.19	1276.54	1382.71	2007.55	1081.84	2318.37	1706.66	2713.07	1816.23	1340.64	1927.16	2148.31	1609.04	1191.83	2252.35				2.32	1959.25	523.032							2.32	-1213.13	2.32	628.476
1584.85	2212.71	2190.61	2936.05	2621.9	1702.78	2054.97	2394.06	1456.3	2565.86	2577.85	1281.81	1439.33	1952.94	1143	2421.19	1861.22	2634.9	1851.8	1228.55	1758.22	2171.82	1737.1	1194.58	2498.55				2.4	1978.92	522.021							2.4	-1193.46	2.4	648.149
1531.07	2096.12	2159.78	2916.81	2654.77	1668.93	2227.22	2667.86	1449.52	2717.93	2514.71	1504.91	1313.27	1918.21	1040.33	2315.29	2078.21	2614.99	1825.38	1215.67	1849.15	2232.97	1696.17	1123.88	2297.11				2.48	1985.21	540.373							2.48	-1187.17	2.48	654.442
1591.19	2207.43	2080.68	2795.22	2760.91	1886.47	2434.27	2470.89	1413.65	2826.41	2329.4	1664.93	1230.07	1924.09	1242.92	2224.41	1862.59	2342.54	1819.37	1257.45	2137.34	2181.84	1629.79	1225.19	2335.09				2.56	1994.97	497.58							2.56	-1177.41	2.56	664.197
1483.24	2372.32	2061.37	2818.77	2580.19	1999.43	2002.01	2564.84	1436.18	2979.84	2269.35	1603.38	1340.45	1900.44	1283.79	2147.96	1566.58	2541.38	1849.92	1282.19	2173.22	2099.54	1702.46	1454.89	2436.68				2.64	1998.02	494.048							2.64	-1174.36	2.64	667.248
1499.28	2322.52	2192.11	2867.35	2602.47	2279.23	2271.67	2954.34	1326.69	2933.15	2350.18	1502.29	1393.75	1937.17	1272.6	2532.73	1627.62	2914.9	1675.91	1250	2251.35	2526.44	1643.37	1486.7	2255.78				2.72	2074.78	568.189							2.72	-1097.59	2.72	744.016
1483.01	2362.26	2032.23	2648.96	2734.69	2548.25	2169.97	2953.26	1243.37	2729.14	2630.85	1666.83	1480.24	2002.53	1316.69	2403.62	1637.85	2733.23	1447.78	1332.36	2558.43	3113.73	1707.31	1561.08	2201.13				2.8	2107.95	581.337							2.8	-1064.43	2.8	777.183
1525.6	2243.61	1982.61	2482.15	2840.42	2615.01	2332.94	2992.83	1107.17	2746.59	3064.34	1905.04	1495.27	1990.57	1362.28	2381.85	1745.61	2629.49	1469.41	1475.38	2493.32	3391.21	1643.68	1708.3	2102.46				2.88	2149.08	607.776							2.88	-1023.29	2.88	818.315
1348.74	2122.99	1932.36	2545.83	3011.71	2765.59	2338.72	3052.52	1041.01	2593.84	3371.1	2260.49	1585.07	2295.72	1487.21	2563.09	1726.48	2620.37	1593.61	1373.01	2438.92	3413.51	1994.48	1779	1952.52				2.96	2208.32	639.288							2.96	-964.063	2.96	877.547
1436.95	2170.47	2178.38	2604.6	2867.62	2707.79	2536.34	3093.56	1309.34	2524.23	3562.68	2375.04	1537.76	2219.14	1622.1	2606.38	1859.39	2444.93	1672.31	1481.71	2538.12	3429.13	2008.8	1716.37	1753.01				3.04	2250.25	615.395							3.04	-922.132	3.04	919.478
1862.64	2254.48	2118.64	2440.93	2729.21	2504.13	2587.35	3062.14	1377.66	2622.85	3318.91	2443.87	1549.5	2221.82	1593.87	2700.19	1891.08	2327.71	1833.24	1691.42	2439.65	3637.87	1951.74	1900.5	1835.27				3.12	2275.87	556.226							3.12	-896.512	3.12	945.098
1813.25	2475.3	1964.08	2490.77	2669.78	2413.99	2761.33	3005.99	1198.61	2559.28	3108.73	2746.67	1582.53	2326.9	1563.17	2885.27	1878.85	2213.17	1655.58	1708.78	2277.34	3883.06	1905.44	1825.86	1598.86				3.2	2260.5	615.834							3.2	-911.875	3.2	929.735
1964.71	2465.93	1940.4	2392.2	2556.96	2363.66	2932.5	2921.34	1086.26	2613.17	2970.04	2849.51	1539.24	2445.3	1643.47	3021.24	1996.64	2268.9	1493.5	1863.95	2496.05	3725.76	2133.84	1759.11	1422.59				3.28	2274.65	615.291							3.28	-897.728	3.28	943.882
1897.44	2451.4	2013.24	2381.46	2505.5	2400.86	2706.23	2859.75	957.463	2648.78	3622.71	2913.52	1517.11	2481.62	1880.96	3211.08	1965.07	2373.44	1488.92	2107.51	2353.88	3715.25	2259.42	1818.24	1478.2				3.36	2320.36	652.661							3.36	-852.017	3.36	989.593
1936.57	2498.87	2024.66	2807.58	2643.57	2058.94	2781.46	2979.42	996.422	2752.17	3723.58	3193.82	1791.17	2773.73	1876.94	3471.46	2096.14	2551.48	1694.39	1848.75	2334.7	3673.25	2230.28	1843.34	1628.57				3.44	2408.45	679.182							3.44	-763.928	3.44	1077.68
2244.01	2695.11	2044.74	2664.45	2808.96	2233.31	2923.57	3018.61	976.902	2908.72	3511.07	3258.24	2048.79	2847.15	2109.18	3845.8	2289.9	2760.86	1823.79	2182.25	2470.81	3458.78	2222.56	1979	1582.8				3.52	2516.37	648.666							3.52	-656.004	3.52	1185.61
2633.38	3056.51	2022.47	2261.07	2614.49	2246.57	2725.24	2640.93	998.729	3081.74	3528.46	3308.12	2071.02	2809.06	2056.85	3874.37	2061.14	2569.55	1918.84	2405.81	2486.79	3466.13	2254.76	2138.56	1591.77				3.6	2512.89	642.83							3.6	-659.485	3.6	1182.13
2864.54	3057.92	2030.26	2376.41	2631.42	2311.41	2386.57	2544.74	1156.81	2989.71	3221.36	3452.66	2064.37	3117.71	2267.31	3726.09	1924.49	2752.77	2098.24	2316.86	2649.4	3362.86	2142.03	2315.84	1491.78				3.68	2530.14	607.632							3.68	-642.236	3.68	1199.37
2978.49	2834.54	1934.75	2421.62	2502.72	2367.75	2221.58	2351.82	1087.49	2926.51	3287.69	3513.88	1944.45	3003.81	2337.33	2911.29	2031.37	2793.36	2530.81	2218.9	2747.1	3573.92	2125.68	2382.15	1614.67				3.76	2505.75	573.879							3.76	-666.632	3.76	1174.98
3317.68	2695.52	1872.84	2536.8	2783.23	2253.3	2550.04	2247.06	1440.93	2969.6	3468.03	3617.58	1962.51	2944.29	2458.82	2727.23	2019.61	2647.9	2837.57	2119.34	2968.07	3146.45	2309.02	2585.88	1896.13				3.84	2575.02	532.025							3.84	-597.361	3.84	1244.25
3268.72	2507.14	2044.16	2847.16	2807.07	2308.87	2626.48	2431.45	1636.7	2687.4	3282.2	3949.26	1934.05	3055.96	2188.42	2776.69	2258.79	2640.43	3117.37	2302.98	3137.75	2911.62	2135.88	2399.9	1801.35				3.92	2602.31	532.661							3.92	-570.066	3.92	1271.54
3325.59	2499.13	1930.53	3270.55	2573.27	2211.64	2862.84	2707.37	1738.09	2692.13	3271.62	4422.96	2141.75	3132.29	2197.54	3035.02	2197.63	2240.36	3430.72	2131.13	3147.63	2967.07	2319.7	2459.27	1748.66				4	2666.18	625.377							4	-506.198	4	1335.41
3008.15	2275.18	1943.33	3314.72	2491.43	2302.93	3213.66	2678.39	1585.26	3068.8	3245.17	4490.75	1987.2	3159.61	2343.04	3115.93	2229.74	1960.37	3328.82	1496.34	3346.53	2726.59	2459.57	2662.33	1717.6				4.08	2646.06	694.515							4.08	-526.322	4.08	1315.29
3095.28	2106.14	1931.64	3283.09	2648.63	2582.97	3163.71	2636.5	1874.36	3256.84	2988.56	4177.1	2061.6	3066.65	2541.12	3224.2	2241.98	2021.45	2893.47	1705.35	3396.41	2692.43	2557.79	2626.56	2175.49				4.16	2677.97	586.094							4.16	-494.406	4.16	1347.2
2902.31	2201.19	1952.6	3273.71	2618.36	2798.42	3259.39	2605.42	1989.07	3317.91	2844.38	4313.5	2275	3056.37	2782.69	3172.47	2279.14	2072.64	2842	1532.13	3084.91	2661.48	2825.66	2699.81	1802.09				4.24	2686.51	594.655							4.24	-485.873	4.24	1355.74
2557.44	2246.53	2366.98	3134.62	2597.89	3058.51	3480.24	2328.69	2187.81	3094.79	3087.58	4104.8	2290.73	3066.07	2881.88	2914.65	2117.86	1761.82	2795.07	1616.02	3075.95	2434.46	2786.07	2996.35	1986.58				4.32	2678.78	560.572							4.32	-493.603	4.32	1348.01
2371.51	2180.25	2326.86	3119.96	2135.83	3136.11	3610.27	2494.86	1996.74	3101.35	2896.96	3629.03	2277	2887.34	2815.74	2687.35	2150.19	1727.09	2332.36	1986.89	2859.8	2189.04	2817.88	3080.08	1766.52				4.4	2583.08	529.348							4.4	-589.298	4.4	1252.31
2223.54	1976.01	2427.82	2700.74	1940.1	3361.37	3115.99	2454.93	2041.16	2876.99	2592.4	3281.4	2404.83	3127.94	2822.48	2637.51	2000.76	1952.77	2224.88	1734.15	2452.17	2241.18	2961.67	3256.05	2079.66				4.48	2515.54	481.623							4.48	-656.838	4.48	1184.77
2177.95	2061.06	2454.52	2819.99	1637.65	3326.44	3216.87	2745.66	2015.58	2787.97	2839.3	3031.37	2387.7	2999.14	2761.81	2726.09	1888.27	1972.23	2289.63	1440.83	2334.07	2382.8	2696.36	3251.21	1827.92				4.56	2482.9	516.625							4.56	-689.482	4.56	1152.13
2306.37	2451.03	2515.2	2692.37	1673.8	3161.74	2970.82	2589.11	1971.09	2629.56	2856.45	3116.81	2725.82	2817.54	2517.24	2885.38	1769.81	1950.63	2274.66	1676.91	2077.56	2264.29	3009.7	3248.49	1874.06				4.64	2481.06	480.106							4.64	-691.322	4.64	1150.29
2295.49	2620.75	2571.36	2876.14	1775.11	3231.13	3185.49	2578.42	1945.2	2520.48	3060.34	3026.06	2689.08	2831.26	2206.44	2927.46	1817.09	1921.26	2191.59	1398.81	1819.27	2737.32	3428.61	3269.82	2190.8				4.72	2524.59	548.352							4.72	-647.787	4.72	1193.82
2253.35	2454.35	2291.47	2810.2	1876.69	2978.48	3277.58	2718.43	1979.66	2165.17	3639.2	3280.55	2631.94	2963.73	2060.96	3195.47	1747.04	1934.44	2174.1	1543.13	1806.83	3376.9	3478.66	3280.35	2208.43				4.8	2565.08	625.003							4.8	-607.294	4.8	1234.32
2423	2267.41	2077.48	3006.27	1593.49	2764.02	3815.18	2488.2	2510.46	2210.6	3809.09	2909.71	2515.61	3052.05	2060.29	3255.41	1965.23	1836.4	2258.56	1628.5	1874.74	3435.13	3468.29	3514.48	2372.93				4.88	2604.5	666.772							4.88	-567.877	4.88	1273.73
2236.55	2012.76	2244.32	2618.26	1506.69	2716.81	4392.37	2533.33	2559.48	2093.46	3520.47	3037.11	2276.02	2972.24	2333.22	3464.84	1869.08	1668.93	2393.57	1763.56	1868.91	3452.94	3077.44	3732.43	2574.23				4.96	2596.76	716.039							4.96	-575.617	4.96	1265.99
2394.63	1967.55	2382.68	2443.49	1438.24	2555.07	4618.9	2747.6	2554.08	2000.09	3767.16	3023.72	2338.31	2794.17	2388.52	3509.8	1967.46	1736.63	2560	1614.81	1829.29	3551.49	3303.61	3982.88	2384.64				5.04	2634.19	787.597							5.04	-538.186	5.04	1303.42
2491.2	1796.76	2141.16	2572.13	1632.98	2480.14	4650.45	2400.45	2162.64	2082.33	3730.7	3163.26	2173.91	2851.48	2314.7	3474.7	2108.91	1656.59	2489.4	1554.23	1740.58	3372.45	3072.71	4661.21	2100.56				5.12	2595.03	853.949							5.12	-577.353	5.12	1264.26
2551.96	1612.73	2187.15	2570.89	1616.49	2629.95	4683.3	2374.97	2528.58	2016.26	3256.87	3454.62	2231.46	2779.45	2176.75	3183.1	1852.01	1544.29	2593.72	1648.17	1737.49	3163.98	2601.22	5148.29	1771.2				5.2	2556.6	900.875							5.2	-615.782	5.2	1225.83
2610.26	1658.03	2123.22	2422.95	1433.48	2515.33	4968.01	2215.6	2495.18	1984.32	3066.53	3291.77	1968.67	2767.27	2140.8	3382.76	1793.53	1782.13	2411.64	1537.94	1728.63	3078.75	2789.17	5116.01	1671.71				5.28	2518.15	938.465							5.28	-654.229	5.28	1187.38
2565.68	1347.37	2030.24	2219.97	1492.09	2694.21	4986.12	2491.41	2059.32	2069.1	3110.32	3343.29	1563.1	2706.87	2037.1	3385.15	1937.52	1512.45	2368.11	1441.96	1652.36	2902.62	2376.61	5021.68	1522.93				5.36	2433.5	974.158							5.36	-738.875	5.36	1102.73
2650.08	1291.84	2063.98	2441.81	1476.08	2672.7	4569.94	2596.66	2066.1	2389.28	2918.6	3077.59	1471.08	2590.03	1832.51	3424.11	1809.77	1623.03	2522.71	1318.92	1690.79	2579.27	1854.01	5152.66	1439.4				5.44	2380.92	949.779							5.44	-791.46	5.44	1050.15
2972.6	1196.6	2204.25	2557.08	1439.04	2640.71	4442.48	2726.35	2090.65	2665.82	2702.64	2844	1533.7	2473.93	1733.35	3366.3	1765.39	1478.72	2535.79	1120.13	1530.32	2538.38	1767.77	5222.78	1275.08				5.52	2352.95	977.864							5.52	-819.424	5.52	1022.19
3047.69	1128.64	1950.42	2477.19	1568.89	2870.21	4335.74	2644.39	1690.77	2530.33	2453.86	2499.98	1470.91	2312.59	1732.49	3394.7	1802.2	1250.32	2641.72	914.535	1294.13	2493.33	1569.94	5123.54	1160.56				5.6	2254.36	1001.87							5.6	-918.015	5.6	923.595
3112.62	1060.89	1859.7	2733.13	1523.63	2693.92	3659.21	2644.47	1679.59	2835.96	2622.69	2278.81	1487.18	2216.8	1448.79	3233.39	1647.38	1309.75	2678.39	966.213	1380.78	2177.33	1511.35	4961.53	1282.29				5.68	2200.23	935.919							5.68	-972.147	5.68	869.463
2952.43	1314.9	1796.83	2850.38	1502.19	2448.08	3256.03	2515.3	1648.5	2993.24	2789.98	2435.29	1462.6	2187.42	1356.14	3155.43	1683.31	1348.59	2739.05	939.38	1427.67	2168.21	1647.18	4499.69	1367.09				5.76	2179.4	840.394							5.76	-992.981	5.76	848.628
2706.1	1684.87	1674.15	2655.66	1589.06	2336.16	3090.99	2435.89	1520.74	2932.58	2737.94	2362.84	1412.73	2017.21	1400.38	2986.9	1722.45	1362.92	2681.98	1016.68	1477.25	2353.68	1625.79	4241.4	1170.05				5.84	2127.86	763.972							5.84	-1044.52	5.84	797.086
2584.26	1720.2	1808.92	2667.98	1716.91	2447.13	2899.41	2294.97	1632.17	2957.4	2633.54	2355.42	1398.13	2250.94	1316.76	2718.26	1669.08	1217.45	2584.37	835.543	1548.11	2256.08	1523.89	3822.61	1275.04				5.92	2085.38	696.628							5.92	-1087	5.92	754.615
2626.25	1696.15	1757.83	2600.77	1648.23	2650.71	2691.37	2421.41	1601.52	3070.07	2698.82	2103.71	1406.71	2259.41	1487.33	2683.44	1754.51	1151.37	2597.94	967.243	1715.26	2082.55	1592.67	3339.18	1360.77				6	2078.61	631.299							6	-1093.77	6	747.84
2365.24	1450.28	1737.61	2662.82	1619.57	2628.96	2713.53	2130.35	1713.77	2811.55	2351.05	2193.94	1500.58	2136.42	1437.54	2775.74	1764.68	1179.61	2407.23	1003.46	1592.32	2433.06	1557.05	3238.34	1401.64				6.08	2032.25	591.628							6.08	-1140.13	6.08	701.484
2197.05	1407.42	1725.51	2559.43	1553.64	2478.62	2544.05	2169.23	1648.19	2739.22	2436.38	2360.02	1477.46	2261.15	1431.3	2581.58	1710.99	1249.85	2473.02	1011.55	1539.37	2605.49	1603.39	3282.88	1441.31				6.16	2019.52	579.364							6.16	-1152.85	6.16	688.755
1946.58	1477.84	1638.57	2497.04	1486.62	2311.21	2290.54	2144.72	1473.07	2749.82	2395.43	2282.81	1557.14	2208.39	1448.2	2771.77	1762.06	1288.41	2488.62	980.607	1589.03	2648.8	1620.89	3165.24	1480.52				6.24	1988.16	560.261							6.24	-1184.22	6.24	657.388
1719.86	1588.05	1735.3	2438.54	1591.3	2093.78	2072.61	1979.39	1378.49	2788.79	2656.26	2141.45	1500.42	1941.26	1234.98	2862.81	1861.66	1458.6	2406.56	936.704	1814.43	2617.65	1809.16	3295.99	1468.48				6.32	1975.7	567.957							6.32	-1196.68	6.32	644.932
1402.06	1655.5	1950.46	2480.56	1627.28	1954.28	1897.92	2000.19	1209.4	2479.16	2377.56	2099.84	1290.11	1921.17	1374.23	2570.6	1701.7	1632.19	2387.93	1109.01	1921.01	2711.88	1703.98	3231.05	1479.44				6.4	1926.74	521.099							6.4	-1245.64	6.4	595.972
1218.49	1544.41	1844.64	2374.46	1580.07	1836.09	1800.12	1984.3	1189.45	2445.35	2434.1	1980.86	1499.55	1839.76	1368.09	2316.52	1915.16	1725.21	2360.91	1077.72	1956.48	2455.3	1495.54	2850.88	1656.2				6.48	1869.99	456.101							6.48	-1302.39	6.48	539.216
956.353	1350.07	1897.21	2441.8	1565.08	1804.85	1706.35	1880.05	1133.61	2214.86	2633.24	2160.78	1524.75	1891.59	1286.74	2040.07	1771.17	1804.38	2291.33	950.381	2192.23	2387.7	1698.81	2451.83	1512.33				6.56	1821.9	466.414							6.56	-1350.48	6.56	491.133
729.132	1375.23	1743.98	2445.95	1449.55	1726.85	1655.05	1757.17	1248.97	2227.14	2846.13	2404.59	1650.47	1807.12	1625.04	1901.71	1834.81	1726.47	2224.15	908.744	2225.22	2322.81	1808.58	2485.42	1565.46				6.64	1827.83	493.647							6.64	-1344.55	6.64	497.061
577.39	1368.63	1501.29	2424.48	1538.8	1657.72	1695.08	1745.85	1299.68	2296.39	2655.79	2473.94	1825.87	1737.23	1528.13	1843.54	2025.92	1704.3	2314.21	887.503	2049.3	2461.69	1577.01	2499.1	1572				6.72	1810.43	511.173							6.72	-1361.94	6.72	479.665
670.547	1381.68	1544.81	2561.35	1667.85	1575.07	1809.42	1692.75	1230.95	2155.88	2802.27	2238.11	1872.24	1498.36	1395.79	1866.84	2118.57	1772.14	2295.39	975.284	2076.28	2546.93	1821.33	2348.75	1487.12				6.8	1816.23	505.844							6.8	-1356.15	6.8	485.46
668.096	1660.86	1442	2482.47	1858.42	1707.04	2025.39	1782.53	1213.88	2100.42	3043.78	2485.51	1812.33	1625.41	1498.33	1588.62	2290.01	1824.52	2145.28	1023.86	2287.32	2425.58	1961.24	2180.96	1555.85				6.88	1867.59	511.63							6.88	-1304.79	6.88	536.819
841.61	1344.22	1568.17	2656.35	1896.12	1578.72	1715.52	1948.73	1287.26	2037.35	2950.47	2474.9	1648.15	1938.33	1468.31	1431.13	2021.33	1832.12	1970.04	882.027	2154.36	2499.82	1913.78	2177.41	1475.01				6.96	1828.45	506.831							6.96	-1343.93	6.96	497.681
908.768	1420.97	1574.44	2532.82	1931.08	1589.93	1729.27	1885.69	1410.38	2031.88	3001.29	2361.04	1596.37	2134.23	1654.43	1368.97	1947.49	1988.88	2002.48	936.94	2352.22	2399.81	1934.24	1949.32	1465.2				7.04	1844.33	480.21							7.04	-1328.05	7.04	513.557
1043.81	1368.52	1667.4	2384.43	1881.06	1439.19	1718.93	1827.76	1216.9	2154.53	3072.06	2460.35	1766.97	2108.68	1664.7	1526.37	2138.52	2031.68	1994.05	937.744	2316.5	2560.39	1854.6	2075.35	1432.09				7.12	1865.7	494.608							7.12	-1306.68	7.12	534.934
881.26	1393.61	1688.64	2332.7	1854.19	1489.07	1913.94	1780.14	1120.69	2178.49	3034.61	2156.03	1735.97	2000.67	1590.37	1846.69	2150.34	1966.82	1979.96	862.665	2188.91	2755.47	1674.58	1834.95	1655.9				7.2	1842.67	495.082							7.2	-1329.71	7.2	511.898
1193.69	1505.47	1611.66	2376.17	2115.45	1589.58	1920.67	1668.71	1201.18	2134.57	3189.58	2229.38	1513.84	1968.51	1480.51	1624.44	2107.12	2042.57	1892.02	1000.25	2282.48	2752.18	1590.04	2069.18	1703.78				7.28	1870.52	490.26							7.28	-1301.86	7.28	539.752
1318.92	1336.48	1543.22	2408.93	1889.01	1671.49	1976.01	1553.12	1028.85	2045.64	3108.37	2502.56	1705.62	1951.68	1286.22	1665.58	2092.68	2287.6	1874.77	1017.92	2260.52	2520.54	1739.26	2182.94	1614.6				7.36	1863.3	497.082							7.36	-1309.08	7.36	532.533
1276.11	1611.01	1832.41	2326	1795.69	1753.35	1954.44	1523.78	1086.76	2075.06	3024.85	2729.32	1761.55	1894.34	1403.46	1668.8	2083.7	2315.06	2104.25	923.795	2243.9	2548.65	2142.36	2336.14	1448.99				7.44	1914.55	499.448							7.44	-1257.83	7.44	583.782
1092.39	1616.72	1584.5	2320.08	1726.39	1771.86	1915.63	1388.4	1115.49	1979.13	2719.93	2789.66	1547.94	1812.31	1270.73	1645.91	2231.95	2375.83	2086.03	957.559	2138.05	2509.51	2069.35	2553.51	1501.75				7.52	1868.82	511.222							7.52	-1303.55	7.52	538.056
1011.26	1626.45	1667.69	2306.84	1544.32	2029.7	1776.51	1492.42	1155.08	1997.19	2738.93	2658.62	1788.15	1815.75	1218.22	1881.28	1938.91	2525.66	2164.92	952.673	2180.2	2294.58	1859.04	2428.16	1439.41				7.6	1859.68	490.927							7.6	-1312.7	7.6	528.91
1132.63	1617.71	1967.53	2275.79	1490.57	2056.46	1757.17	1597.43	1059.7	1907.6	2620.34	2500.48	1553.67	1926.16	1382.59	1608.75	1952.6	2796.59	2196.81	1018.74	2152.02	2193.47	1849.5	2207.72	1381.26				7.68	1848.13	469.806							7.68	-1324.25	7.68	517.362
1188.69	1385.04	2237.96	2256.55	1614.1	2125.13	1756.86	1527.36	1036.94	1775.49	2625.64		1621.69	1835.4	1391.4	1484.87	2123.94	2646.39	2044.19	1144.6	2203.92	2293.19	1886.7	2113.54	1482.61				7.76	1825.09	448.901							7.76	-1347.29	7.76	494.322
1166.39	1418.45	2096.95	2295.47	1767.22	2283.05	1806.1	1499.06	968.605	1878.09	2319.33			1791.65	1339.02	1674.17	2192.93	2710.4	2072.96	1161.19	2330.19		1842.31	1896.62	1411.83				7.84	1814.64	452.778							7.84	-1357.74	7.84	483.867
1324.78	1611.12	2077.21	2208.22	1931.75	2105.92	1663.35	1636.63	923.767		2464.04			1833.27	1337.52	1572.46	2147.49	2735.62	1940.93	1059.02	2291.9		1821.89	1937.24					7.92	1831.21	455.59							7.92	-1341.17	7.92	500.437
1461.85	1805.64	2112.11	2273.09	1977.98	2169.6	1818.33	1599.76	929.129		2363.12			1785.27	1387.48	1859.13		2548.21	1914.39		2317.5		1659.15	1935.01					8	1884.26	394.425							8	-1288.11	8	553.495
1382.32	1794.21	2099.5	2289.83	1900.74	2246.25	1670.76	1504.05	1001.51		2174.09			1789.01	1391.29	1885.33		2267.21	1844.89		2380.96		1591.42	1833.37					8.08	1835.93	371.711							8.08	-1336.45	8.08	505.162
1577.48	1539.64	2221.85	2140.98	1888.1	2071.3	1739.6	1565.35	1121.17		2323.53			1693.99	1375.19	1736.66			1874.81		2176.88		1694.37	1734.93					8.16	1792.7	320.578							8.16	-1379.68	8.16	461.927
1436.53	1604.05	2064.33	2142.77	1976.69	1973.45	1555.67	1495.2	970.383					1700.52		1783.78			1960.99		2276.21			1758.74					8.24	1764.24	340.439							8.24	-1408.14	8.24	433.468
1408.92	1525.63	1954.01	2238.18	1882.52	1935.51	1588.22	1354.51	916.268					1579.71		1848.07			1829.99		2231.31			2022.54					8.32	1736.81	364.248							8.32	-1435.57	8.32	406.044
	1694.36	2157.96	2184.03	1967.31		1527.86	1416.62						1751.63		2073.47			1844.77		2099.11			2030.6					8.4	1886.16	259.988							8.4	-1286.22	8.4	555.387
	1674.43		2330.88	2118.95		1515.95	1349.66								1991.75			1762.08					2032.28					8.48	1847	328.919							8.48	-1325.38	8.48	516.23
	1648.21		2435.92	2105.09			1426.96								2003.74			2132.03					1973.49					8.56	1960.78	331.81							8.56	-1211.6	8.56	630.009
	1901.63		2422.52				1354.02								1883.13			2027.54					2052.38					8.64	1940.2	346.753							8.64	-1232.18	8.64	609.433
	1940.44						1466.9																2111.94					8.72	1839.76	334.099							8.72	-1332.62	8.72	508.988
	1645.83						1364.78																					8.8	1505.3	198.734							8.8	-1667.08	8.8	174.534
	1653.67						1420.41																					8.88	1537.04	164.939							8.88	-1635.33	8.88	206.275
	1713.47																											8.96	1713.47	0							8.96	-1458.91	8.96	382.701
																												9.04									9.04		9.04
																												9.12									9.12		9.12
																												9.2									9.2		9.2
																												9.28									9.28		9.28
																												9.36									9.36		9.36
																												9.44									9.44		9.44
																												9.52									9.52		9.52
																												9.6									9.6		9.6
																												9.68									9.68		9.68
																												9.76									9.76		9.76
																												9.84									9.84		9.84
																												9.92									9.92		9.92
																												10									10		10
																												10.08									10.08		10.08
																												10.16									10.16		10.16
																												10.24									10.24		10.24
																												10.32									10.32		10.32
																												10.4									10.4		10.4
																												10.48									10.48		10.48
																												10.56									10.56		10.56
																												10.64									10.64		10.64
																												10.72									10.72		10.72
																												10.8									10.8		10.8
																												10.88									10.88		10.88
																												10.96									10.96		10.96
																												11.04									11.04		11.04
																												11.12									11.12		11.12
																												11.2									11.2		11.2
																												11.28									11.28		11.28
																												11.36									11.36		11.36
																												11.44									11.44		11.44
																												11.52									11.52		11.52
																												11.6									11.6		11.6
																												11.68									11.68		11.68
																												11.76									11.76		11.76
																												11.84									11.84		11.84
																												11.92									11.92		11.92
																												12									12		12
																												12.08									12.08		12.08
																												12.16									12.16		12.16
																												12.24									12.24		12.24
																												12.32									12.32		12.32
																												12.4									12.4		12.4
																												12.48									12.48		12.48

## Sheet: CRIB average
	average							st dev
length	wt	ras1D	scd1D	ras1Dscd1D				wt	ras1D	scd1D	ras1Dscd1D
0			1249.54							0
0.08			1281.84							0
0.16			1157.77							0
0.24			1199.33							0
0.32			1320.39							0
0.4			1285.83							0
0.48			1202.94							0
0.56			1624.36							0
0.64			1121.55							483.118
0.72			1193.93							229.301
0.8			1085.27						251.512	282.517
0.88		1310.02	1126.56	1600.82					259.718	273.775	0
0.96		1327.02	1087.32	1475.22					262.302	283.31	0
1.04		1421.19	1250.88	1330.77					121.727	326.059	239.781
1.12		1337.93	1139.73	1368.11					13.0417	379.688	15.2254
1.2		1507.51	1293.56	1428.44					141.594	535.157	197.101
1.28		1413.1	1210.14	1701.7					210.235	473.007	426.649
1.36		1638.33	1235.83	1594					203.941	488.13	332.795
1.44		1539.9	1247.91	1590.09					154.059	481.518	330.425
1.52		1512.55	1258.12	1677.01					273.508	530.537	361.16
1.6		1386.22	1232.49	1546.96					378.866	502.244	439.806
1.68		1398.16	1236.01	1584.09					364.961	567.622	434.338
1.76		1441.14	1253.63	1650.15					416.005	598.332	410.302
1.84	1719.24	1487.13	1232.72	1674.35				0	478.255	560.569	514.398
1.92	1934.94	1534.5	1211.63	1700.9				0	490.593	534.542	537.279
2	1987.78	1598.2	1206.32	1753.8				0	458.109	535.873	507.029
2.08	1473.4	1635.72	1173.18	1712.39				412.591	483.581	495.759	495.004
2.16	1492.55	1674.21	1220.98	1723.8				428.271	466.929	545.857	459.963
2.24	1435.24	1642.74	1237.78	1744.84				378.111	516.409	549.883	483.374
2.32	1457.91	1619.5	1275.44	1783.83				388.43	485.234	543.317	487.655
2.4	1503.89	1589.02	1282	1762.56				393.694	426.661	509.554	477.309
2.48	1543.03	1591.75	1272.98	1773.09				448.058	431.951	481.271	447.978
2.56	1512.79	1616.04	1270.77	1791.89				455.203	430.998	497.218	480.008
2.64	1628.82	1615.81	1318.51	1808.75				535.447	442.473	517.362	511.013
2.72	1652.51	1686.83	1345.01	1792.17				539.668	470.902	499.311	510.274
2.8	1710.87	1704.32	1355.24	1826.73				515.985	476.256	541.67	487.266
2.88	1786.5	1791.91	1442.27	1813.99				499.26	511.365	567.265	445.674
2.96	1880.43	1883.72	1521.34	1856.67				487.948	539.225	610.649	455.669
3.04	1993.75	1977.05	1530.08	1897.84				577.038	563.055	612.514	488.283
3.12	2159.28	1953.23	1523.16	1923.06				635.621	584.866	612.829	503.074
3.2	2328.78	1980.07	1531.61	1959.25				688.738	571.291	663.861	523.032
3.28	2536.34	2057.13	1538.89	1978.92				732.281	556.606	715.405	522.021
3.36	2818.5	2146.02	1575.36	1985.21				787.484	518.962	730.683	540.373
3.44	2934.49	2157.88	1620.9	1994.97				767.504	527.805	714.303	497.58
3.52	3182.04	2220.15	1664.2	1998.02				877.596	544.322	668.738	494.048
3.6	3399.44	2329.77	1682.83	2074.78				933.354	603.086	653.213	568.189
3.68	3711.67	2481.07	1712.59	2107.95				1020.67	566.092	639.832	581.337
3.76	4137.02	2537.87	1685.34	2149.08				1213.68	602.917	563.929	607.776
3.84	4522.96	2613.7	1655.84	2208.32				1352.05	636.595	532.083	639.288
3.92	4942.54	2671.23	1592.58	2250.25				1708.26	722.53	478.023	615.395
4	5333.65	2770.24	1605.66	2275.87				1909.35	701.552	543.813	556.226
4.08	5775.04	2835.68	1638.81	2260.5				2079.49	653.789	598.448	615.834
4.16	6329.54	2913.66	1684.3	2274.65				2214.71	734.956	640.362	615.291
4.24	6847.92	3002.46	1737.82	2320.36				2271.8	779.924	622.689	652.661
4.32	7395.4	3110.62	1810.32	2408.45				2523.47	780.948	577.754	679.182
4.4	7838.67	3277.96	1829.97	2516.37				2494.49	786.515	611.13	648.666
4.48	8375.93	3323.29	1845.66	2512.89				2773.18	753.954	595.352	642.83
4.56	8838.71	3385.23	1911.56	2530.14				2903.18	844.32	607.352	607.632
4.64	9256.8	3358.62	1981.98	2505.75				2894.71	894.785	663.031	573.879
4.72	9659.76	3399.93	1963.53	2575.02				3241.2	901.813	610.376	532.025
4.8	10220.8	3367.72	1980.12	2602.31				3701.32	848.568	598.438	532.661
4.88	10698.7	3374.15	2000.61	2666.18				4005.37	882.287	631.55	625.377
4.96	11018.7	3384.49	1932.55	2646.06				4024.51	798.341	555.673	694.515
5.04	11231.6	3363.59	1938.1	2677.97				3987.34	842.885	579.17	586.094
5.12	11426.1	3469.46	1960.46	2686.51				4094.18	783.939	556.813	594.655
5.2	11613.5	3487.49	1921.8	2678.78				4066.28	832.461	607.06	560.572
5.28	11830.5	3542.33	1993.39	2583.08				4199.29	870.368	657.992	529.348
5.36	12095.1	3723.05	1989.05	2515.54				4386.92	843.159	681.203	481.623
5.44	12043	3726.79	2056.41	2482.9				4397.63	833.79	715.284	516.625
5.52	11903.5	3694.92	2065.97	2481.06				4383.96	888.378	708.113	480.106
5.6	11649.8	3643.99	2151.65	2524.59				4155.13	835.436	692.742	548.352
5.68	11482	3612.18	2137.98	2565.08				3995.61	852.201	676.823	625.003
5.76	11199.3	3673.78	2124.41	2604.5				3593.32	890.107	736.589	666.772
5.84	10713.1	3738.41	2126.35	2596.76				3140.86	856.207	761.371	716.039
5.92	10283.5	3663.04	2087.16	2634.19				2936.48	853.612	765.486	787.597
6	9686.45	3608.53	2016.61	2595.03				2570.02	817.528	682.012	853.949
6.08	9164.85	3584.81	1995.37	2556.6				2361.8	815.462	701.358	900.875
6.16	8714.84	3582.75	1989.44	2518.15				2350.51	807.223	667.435	938.465
6.24	8229.28	3444.52	1981.14	2433.5				2355.17	820.292	716.081	974.158
6.32	7807.52	3368.93	1898.86	2380.92				2399.18	854.422	671.454	949.779
6.4	7385	3284.46	1810.15	2352.95				2515.36	851.566	605.792	977.864
6.48	7120.38	3224.44	1787.71	2254.36				2693.43	912.312	621.052	1001.87
6.56	6679.45	3097.71	1776.6	2200.23				2483.17	923.984	607.939	935.919
6.64	6339.32	2982.72	1711.49	2179.4				2311.36	913.055	582.878	840.394
6.72	5964.31	2872.18	1683.81	2127.86				2146.55	977.639	570.379	763.972
6.8	5599.6	2823.11	1659.67	2085.38				1947.45	1011.82	522.897	696.628
6.88	5305.58	2752.28	1720.17	2078.61				1799.63	1016.01	539.06	631.299
6.96	4982	2699.37	1694.18	2032.25				1740.06	1066.34	581.881	591.628
7.04	4613.34	2616.51	1677.59	2019.52				1571.66	948.268	547.716	579.364
7.12	4288.18	2467.46	1632.59	1988.16				1451.91	879.973	533.714	560.261
7.2	3979.65	2359.03	1623.57	1975.7				1301.37	869.011	487.976	567.957
7.28	3735.71	2310.54	1588.54	1926.74				1163.51	876.661	472.173	521.099
7.36	3504.56	2291	1551.23	1869.99				1068.15	858.301	473.273	456.101
7.44	3285.12	2228.32	1530.11	1821.9				977.362	841.217	434.749	466.414
7.52	3046.88	2153.21	1513.38	1827.83				853.478	793.972	458.694	493.647
7.6	2829.35	2073.93	1466.22	1810.43				831.312	768.691	416.289	511.173
7.68	2662.96	2011.98	1458.63	1816.23				785.694	759.508	383.665	505.844
7.76	2533.01	2010.95	1473.69	1867.59				734.586	729.164	394.558	511.63
7.84	2399.11	1958.24	1471.57	1828.45				701.886	698.192	374.802	506.831
7.92	2281.14	1915.73	1491.83	1844.33				662.268	685.401	326.356	480.21
8	2196.44	1926.24	1512.53	1865.7				597.46	703.98	308.848	494.608
8.08	2067.76	1867.51	1485.52	1842.67				590.173	703.393	318.262	495.082
8.16	1959.93	1855.65	1504.5	1870.52				521.652	620.128	333.92	490.26
8.24	1917.32	1866.49	1494.24	1863.3				496.365	585.52	354.849	497.082
8.32	1932.08	1875.8	1501.7	1914.55				487.424	556.839	374.408	499.448
8.4	1859.92	1844.86	1480.87	1868.82				456.899	592.505	325.659	511.222
8.48	1843.34	1834.3	1426.9	1859.68				403.512	618.872	331.458	490.927
8.56	1855.66	1849.55	1386.9	1848.13				428.98	614.682	358.04	469.806
8.64	1889.95	1830.73	1383.4	1825.09				470.553	612.975	374.387	448.901
8.72	1758.32	1817.16	1433.97	1814.64				435.403	628.579	410.261	452.778
8.8	1723.72	1825.22	1385.29	1831.21				411.597	624.14	418.055	455.59
8.88	1663.68	1783.12	1319.46	1884.26				416.958	542.791	393.994	394.425
8.96	1861.29	1728.32	1316.49	1835.93				499.75	543.106	456.039	371.711
9.04	2360.08	1811.44	1290.41	1792.7				0	496.074	444.743	320.578
9.12	2140.95	1796.92	1378.82	1764.24				0	446.447	484.148	340.439
9.2	2118.53	1790.21	1398.88	1736.81				0	385.813	538.88	364.248
9.28	2175.26	1875.54	1404.38	1886.16				0	411.698	587.205	259.988
9.36		1888.01	1386.67	1847					258.718	569.937	328.919
9.44		1817.42	1428.8	1960.78					257.547	569.918	331.81
9.52		1925.81	1568.54	1940.2					26.7633	559.929	346.753
9.6		1958.41	1459	1839.76					174.114	462.375	334.099
9.68		1964.14	1461.17	1505.3					221.316	446.131	198.734
9.76		2176.16	1501.63	1537.04					294.605	502.991	164.939
9.84		2312.49	1512.7	1713.47					153.418	497.532	0
9.92		2385.03	1376.58						24.7152	428.438
10		2369.18	1561.32						0	621.593
10.08		2126.36	1582.47						0	824.649
10.16		2244.08	1528.81						0	772.344
10.24		2265.66	1064.53							0
10.32			1162.66							0
10.4			1253.17							0
10.48			1379.61							0
10.56			1590.51							0
10.64			1367.23							0
10.72			1429.8							0
10.8			1751.82							0
10.88
10.96
11.04
11.12
11.2
11.28
11.36
11.44
11.52
11.6
11.68
11.76
11.84
11.92
12
12.08
12.16
12.24
12.32
12.4
12.48

## Sheet: CRIB average no internal bg
	average							st dev
length	wt	ras1D	scd1D	ras1Dscd1D				wt	ras1D	scd1D	ras1Dscd1D
0			185.008							0
0.08			217.308							0
0.16			93.2422							0
0.24			134.803							0
0.32			255.866							0
0.4			221.298							0
0.48			138.412							0
0.56			559.834							0
0.64			57.0235							483.118
0.72			129.4							229.301
0.8		0	20.7372						251.512	282.517
0.88		16.9996	62.0304	270.049					259.718	273.775	0
0.96		111.175	22.7952	144.452					262.302	283.31	0
1.04		27.9072	186.352	0					121.727	326.059	239.781
1.12		197.486	75.2042	37.3402					13.0417	379.688	15.2254
1.2		103.085	229.029	97.6694					141.594	535.157	197.101
1.28		328.308	145.612	370.932					210.235	473.007	426.649
1.36		229.884	171.302	263.236					203.941	488.13	332.795
1.44		202.531	183.385	259.317					154.059	481.518	330.425
1.52		76.1998	193.588	346.236					273.508	530.537	361.16
1.6		88.1398	167.957	216.194					378.866	502.244	439.806
1.68		131.122	171.482	253.321					364.961	567.622	434.338
1.76		177.108	189.097	319.385					416.005	598.332	410.302
1.84	284.001	224.477	168.192	343.583				0	478.255	560.569	514.398
1.92	499.707	288.184	147.097	370.133				0	490.593	534.542	537.279
2	552.544	325.696	141.793	423.036				0	458.109	535.873	507.029
2.08	38.1607	364.193	108.648	381.621				412.591	483.581	495.759	495.004
2.16	57.3196	332.719	156.455	393.033				428.271	466.929	545.857	459.963
2.24	0	309.484	173.255	414.075				378.111	516.409	549.883	483.374
2.32	22.6707	279.001	210.914	453.063				388.43	485.234	543.317	487.655
2.4	68.6548	281.727	217.472	431.793				393.694	426.661	509.554	477.309
2.48	107.791	306.017	208.454	442.318				448.058	431.951	481.271	447.978
2.56	77.5505	305.792	206.236	461.119				455.203	430.998	497.218	480.008
2.64	193.588	376.807	253.981	477.977				535.447	442.473	517.362	511.013
2.72	217.28	394.305	280.479	461.398				539.668	470.902	499.311	510.274
2.8	275.637	481.891	290.713	495.962				515.985	476.256	541.67	487.266
2.88	351.266	573.701	377.739	483.22				499.26	511.365	567.265	445.674
2.96	445.198	667.028	456.815	525.901				487.948	539.225	610.649	455.669
3.04	558.512	643.214	465.552	567.067				577.038	563.055	612.514	488.283
3.12	724.041	670.05	458.632	592.289				635.621	584.866	612.829	503.074
3.2	893.543	747.109	467.084	628.476				688.738	571.291	663.861	523.032
3.28	1101.11	835.999	474.36	648.149				732.281	556.606	715.405	522.021
3.36	1383.26	847.859	510.835	654.442				787.484	518.962	730.683	540.373
3.44	1499.25	910.135	556.372	664.197				767.504	527.805	714.303	497.58
3.52	1746.8	1019.76	599.671	667.248				877.596	544.322	668.738	494.048
3.6	1964.21	1171.05	618.304	744.016				933.354	603.086	653.213	568.189
3.68	2276.44	1227.85	648.058	777.183				1020.67	566.092	639.832	581.337
3.76	2701.78	1303.68	620.807	818.315				1213.68	602.917	563.929	607.776
3.84	3087.72	1361.21	591.312	877.547				1352.05	636.595	532.083	639.288
3.92	3507.31	1460.22	528.054	919.478				1708.26	722.53	478.023	615.395
4	3898.42	1525.66	541.135	945.098				1909.35	701.552	543.813	556.226
4.08	4339.81	1603.64	574.285	929.735				2079.49	653.789	598.448	615.834
4.16	4894.31	1692.44	619.774	943.882				2214.71	734.956	640.362	615.291
4.24	5412.68	1800.6	673.292	989.593				2271.8	779.924	622.689	652.661
4.32	5960.17	1967.94	745.79	1077.68				2523.47	780.948	577.754	679.182
4.4	6403.44	2013.27	765.438	1185.61				2494.49	786.515	611.13	648.666
4.48	6940.7	2075.21	781.133	1182.13				2773.18	753.954	595.352	642.83
4.56	7403.47	2048.6	847.036	1199.37				2903.18	844.32	607.352	607.632
4.64	7821.56	2089.91	917.455	1174.98				2894.71	894.785	663.031	573.879
4.72	8224.53	2057.7	898.999	1244.25				3241.2	901.813	610.376	532.025
4.8	8785.52	2064.13	915.587	1271.54				3701.32	848.568	598.438	532.661
4.88	9263.46	2074.47	936.085	1335.41				4005.37	882.287	631.55	625.377
4.96	9583.42	2053.57	868.025	1315.29				4024.51	798.341	555.673	694.515
5.04	9796.39	2159.44	873.575	1347.2				3987.34	842.885	579.17	586.094
5.12	9990.9	2177.47	895.93	1355.74				4094.18	783.939	556.813	594.655
5.2	10178.3	2232.31	857.275	1348.01				4066.28	832.461	607.06	560.572
5.28	10395.2	2413.04	928.862	1252.31				4199.29	870.368	657.992	529.348
5.36	10659.9	2416.77	924.517	1184.77				4386.92	843.159	681.203	481.623
5.44	10607.7	2384.9	991.88	1152.13				4397.63	833.79	715.284	516.625
5.52	10468.2	2333.97	1001.44	1150.29				4383.96	888.378	708.113	480.106
5.6	10214.6	2302.16	1087.12	1193.82				4155.13	835.436	692.742	548.352
5.68	10046.7	2363.76	1073.46	1234.32				3995.61	852.201	676.823	625.003
5.76	9764.02	2428.39	1059.88	1273.73				3593.32	890.107	736.589	666.772
5.84	9277.9	2353.02	1061.82	1265.99				3140.86	856.207	761.371	716.039
5.92	8848.25	2298.51	1022.63	1303.42				2936.48	853.612	765.486	787.597
6	8251.22	2274.79	952.081	1264.26				2570.02	817.528	682.012	853.949
6.08	7729.62	2272.73	930.846	1225.83				2361.8	815.462	701.358	900.875
6.16	7279.6	2134.5	924.909	1187.38				2350.51	807.223	667.435	938.465
6.24	6794.04	2058.91	916.615	1102.73				2355.17	820.292	716.081	974.158
6.32	6372.29	1974.44	834.327	1050.15				2399.18	854.422	671.454	949.779
6.4	5949.77	1914.42	745.621	1022.19				2515.36	851.566	605.792	977.864
6.48	5685.15	1787.69	723.183	923.595				2693.43	912.312	621.052	1001.87
6.56	5244.22	1672.7	712.071	869.463				2483.17	923.984	607.939	935.919
6.64	4904.08	1562.16	646.965	848.628				2311.36	913.055	582.878	840.394
6.72	4529.07	1513.09	619.283	797.086				2146.55	977.639	570.379	763.972
6.8	4164.36	1442.26	595.141	754.615				1947.45	1011.82	522.897	696.628
6.88	3870.34	1389.35	655.646	747.84				1799.63	1016.01	539.06	631.299
6.96	3546.77	1306.49	629.651	701.484				1740.06	1066.34	581.881	591.628
7.04	3178.11	1157.44	613.063	688.755				1571.66	948.268	547.716	579.364
7.12	2852.95	1049.01	568.059	657.388				1451.91	879.973	533.714	560.261
7.2	2544.42	1000.52	559.038	644.932				1301.37	869.011	487.976	567.957
7.28	2300.48	980.984	524.016	595.972				1163.51	876.661	472.173	521.099
7.36	2069.33	918.303	486.706	539.216				1068.15	858.301	473.273	456.101
7.44	1849.89	843.195	465.584	491.133				977.362	841.217	434.749	466.414
7.52	1611.64	763.909	448.852	497.061				853.478	793.972	458.694	493.647
7.6	1394.12	701.956	401.688	479.665				831.312	768.691	416.289	511.173
7.68	1227.72	700.934	394.103	485.46				785.694	759.508	383.665	505.844
7.76	1097.78	648.222	409.159	536.819				734.586	729.164	394.558	511.63
7.84	963.878	605.712	407.038	497.681				701.886	698.192	374.802	506.831
7.92	845.902	616.218	427.303	513.557				662.268	685.401	326.356	480.21
8	761.203	557.495	448.001	534.934				597.46	703.98	308.848	494.608
8.08	632.524	545.627	420.989	511.898				590.173	703.393	318.262	495.082
8.16	524.694	556.475	439.973	539.752				521.652	620.128	333.92	490.26
8.24	482.089	565.784	429.709	532.533				496.365	585.52	354.849	497.082
8.32	496.843	534.84	437.172	583.782				487.424	556.839	374.408	499.448
8.4	424.681	524.285	416.346	538.056				456.899	592.505	325.659	511.222
8.48	408.105	539.531	362.367	528.91				403.512	618.872	331.458	490.927
8.56	420.425	520.714	322.372	517.362				428.98	614.682	358.04	469.806
8.64	454.719	507.137	318.869	494.322				470.553	612.975	374.387	448.901
8.72	323.09	515.2	369.442	483.867				435.403	628.579	410.261	452.778
8.8	288.483	473.099	320.76	500.437				411.597	624.14	418.055	455.59
8.88	228.441	418.303	254.931	553.495				416.958	542.791	393.994	394.425
8.96	426.051	501.422	251.96	505.162				499.75	543.106	456.039	371.711
9.04	924.846	486.897	225.885	461.927				0	496.074	444.743	320.578
9.12	705.716	480.192	314.289	433.468				0	446.447	484.148	340.439
9.2	683.292	565.521	334.349	406.044				0	385.813	538.88	364.248
9.28	740.023	577.987	339.846	555.387				0	411.698	587.205	259.988
9.36		507.399	322.141	516.23					258.718	569.937	328.919
9.44		615.791	364.268	630.009					257.547	569.918	331.81
9.52		648.396	504.014	609.433					26.7633	559.929	346.753
9.6		654.12	394.471	508.988					174.114	462.375	334.099
9.68		866.144	396.639	174.534					221.316	446.131	198.734
9.76		1002.47	437.101	206.275					294.605	502.991	164.939
9.84		1075.01	448.174	382.701					153.418	497.532	0
9.92		1059.16	312.054						24.7152	428.438
10		816.343	496.794						0	621.593
10.08		934.065	517.939						0	824.649
10.16		955.641	464.277						0	772.344
10.24			0							0
10.32			98.1279							0
10.4			188.637							0
10.48			315.083							0
10.56			525.98							0
10.64			302.699							0
10.72			365.268							0
10.8			687.289							0
10.88
10.96
11.04
11.12
11.2
11.28
11.36
11.44
11.52
11.6
11.68
11.76
11.84
11.92
12
12.08
12.16
12.24
12.32
12.4
12.48
