# Supplementary material for: Optogenetics reveals Cdc42 local activation by scaffold-mediated positive feedback and Ras GTPase
Source: PLoS Biol. 2020 Jan 24;18(1):e3000600. doi: 10.1371/journal.pbio.3000600 (PMC7002011; doi:10.1371/journal.pbio.3000600)
Supplement: S7 Data — (ZIP) [file pbio.3000600.s023.zip › S7_Data/Panel_7C-D/7C-D.xlsx]

## Sheet: YSM3396
YSM3396	wt							YSM3396					YSM3396
	CRIB			Scd1-3GFP					Scd1-3GFP	CRIB
length	AVERAGE	ST DEV		AVERAGE	ST DEV			length	AVERAGE	AVERAGE			length	ratio Scd1-3GFP/CRIB
0	2357.38	573.782		479.434	167.927			0	479.434	2357.38			0	0.203376
0.08	2356.57	623.029		453.67	171.263			0.08	453.67	2356.57			0.08	0.192513
0.16	2399.04	596.812		459.364	190.181			0.16	459.364	2399.04			0.16	0.191478
0.24	2377.44	559.177		460.116	176.955			0.24	460.116	2377.44			0.24	0.193534
0.32	2410.11	623.172		459.204	175.869			0.32	459.204	2410.11			0.32	0.190533
0.4	2434.61	610.935		464.525	221.661			0.4	464.525	2434.61			0.4	0.190801
0.48	2507.09	645.895		446.282	201.421			0.48	446.282	2507.09			0.48	0.178008
0.56	2599.54	678.437		447.669	180.724			0.56	447.669	2599.54			0.56	0.17221
0.64	2698.53	700.68		496.939	211.977			0.64	496.939	2698.53			0.64	0.184152
0.72	2821.57	737.901		511.606	213.301			0.72	511.606	2821.57			0.72	0.18132
0.8	2981.78	759.309		534.748	216.533			0.8	534.748	2981.78			0.8	0.179338
0.88	3138.28	803.477		562.08	242.525			0.88	562.08	3138.28			0.88	0.179104
0.96	3402.97	866.949		581.265	290.531			0.96	581.265	3402.97			0.96	0.170811
1.04	3752.54	1031.94		651.284	345.227			1.04	651.284	3752.54			1.04	0.173558
1.12	3935.24	1165.63		703.625	397.84			1.12	703.625	3935.24			1.12	0.178801
1.2	4199.03	1210.3		850.565	521.374			1.2	850.565	4199.03			1.2	0.202562
1.28	4603.43	1360.22		979.317	661.53			1.28	979.317	4603.43			1.28	0.212737
1.36	4963.54	1390.3		1158.65	782.972			1.36	1158.65	4963.54			1.36	0.233432
1.44	5368.19	1482.67		1318.04	860.447			1.44	1318.04	5368.19			1.44	0.245528
1.52	5784.77	1600.14		1533.23	1032.79			1.52	1533.23	5784.77			1.52	0.265046
1.6	6266.65	1802.61		1809.38	1242.55			1.6	1809.38	6266.65			1.6	0.288732
1.68	6666.15	1913.23		1989.84	1273.45			1.68	1989.84	6666.15			1.68	0.298499
1.76	7058.29	2002.12		2214.83	1377.41			1.76	2214.83	7058.29			1.76	0.313791
1.84	7510.36	2074.38		2443.79	1489.61			1.84	2443.79	7510.36			1.84	0.32539
1.92	7907.96	2044.74		2775.79	1639.63			1.92	2775.79	7907.96			1.92	0.351013
2	8394.78	2195.86		3233.42	1836.12			2	3233.42	8394.78			2	0.385171
2.08	8802.61	2312.07		3642.12	1952.01			2.08	3642.12	8802.61			2.08	0.413755
2.16	9355.87	2326.03		4086.86	2069.04			2.16	4086.86	9355.87			2.16	0.436823
2.24	9677.77	2309.18		4539.53	2307.78			2.24	4539.53	9677.77			2.24	0.469068
2.32	10187.7	2355.48		5011.64	2592.71			2.32	5011.64	10187.7			2.32	0.491931
2.4	10656.5	2531.94		5681.54	3058			2.4	5681.54	10656.5			2.4	0.533153
2.48	11068.3	2710.15		6114.68	3247.32			2.48	6114.68	11068.3			2.48	0.552451
2.56	11479.1	2720.89		6413.61	3334.07			2.56	6413.61	11479.1			2.56	0.558718
2.64	11834.5	2861.93		6597.19	3220.75			2.64	6597.19	11834.5			2.64	0.557456
2.72	12172.1	3048.65		6780.48	3172.88			2.72	6780.48	12172.1			2.72	0.557049
2.8	12566.4	3087.37		7101.74	3293.03			2.8	7101.74	12566.4			2.8	0.56514
2.88	13071.2	3140		7643.27	3184.61			2.88	7643.27	13071.2			2.88	0.584742
2.96	13523.1	3502.39		8153.16	3205.55			2.96	8153.16	13523.1			2.96	0.602908
3.04	13881	3625.84		8659.79	3133.66			3.04	8659.79	13881			3.04	0.623858
3.12	14332.6	3669.62		9043.03	3240.46			3.12	9043.03	14332.6			3.12	0.630942
3.2	14756.8	3960.59		9324.87	3391.07			3.2	9324.87	14756.8			3.2	0.631905
3.28	15130.6	4237.03		9447.31	3410.85			3.28	9447.31	15130.6			3.28	0.624385
3.36	15311.2	4130.66		9668.17	3453.22			3.36	9668.17	15311.2			3.36	0.631446
3.44	15197.6	3974.72		9653.96	3201.45			3.44	9653.96	15197.6			3.44	0.635231
3.52	15401	3920.6		9822.93	3000.16			3.52	9822.93	15401			3.52	0.637812
3.6	15388.5	4106.18		9732.05	2819.82			3.6	9732.05	15388.5			3.6	0.632425
3.68	15356.4	4180.08		9704.16	2957.03			3.68	9704.16	15356.4			3.68	0.631931
3.76	15341.9	4153.29		9697.15	3475.55			3.76	9697.15	15341.9			3.76	0.632072
3.84	15377.2	4364.4		9909.52	4462.87			3.84	9909.52	15377.2			3.84	0.644428
3.92	15306.5	4417.96		10045	4770.57			3.92	10045	15306.5			3.92	0.656256
4	15400.9	4388.56		10089.1	4685.21			4	10089.1	15400.9			4	0.6551
4.08	15162.6	4518.22		9525.66	4124.15			4.08	9525.66	15162.6			4.08	0.628236
4.16	14784.1	4569.26		8978.47	3797.82			4.16	8978.47	14784.1			4.16	0.607306
4.24	14486.7	4440.45		8635	3745.62			4.24	8635	14486.7			4.24	0.596063
4.32	14102.5	4439.09		8299.65	3580.34			4.32	8299.65	14102.5			4.32	0.588523
4.4	13572.1	4277.25		8080.06	3607.39			4.4	8080.06	13572.1			4.4	0.595344
4.48	12912.3	3980.26		7583.24	3290.76			4.48	7583.24	12912.3			4.48	0.587291
4.56	12322.6	3875.91		7015.85	2890.21			4.56	7015.85	12322.6			4.56	0.569348
4.64	11911.5	3791.29		6548.83	2578.71			4.64	6548.83	11911.5			4.64	0.549792
4.72	11370	3586.13		6123.06	2585.13			4.72	6123.06	11370			4.72	0.538526
4.8	10959.9	3312.84		5680.06	2521.84			4.8	5680.06	10959.9			4.8	0.518259
4.88	10253.4	3122.7		5109.27	2508.26			4.88	5109.27	10253.4			4.88	0.498299
4.96	9670.59	3088.32		4601.55	2446.8			4.96	4601.55	9670.59			4.96	0.47583
5.04	9050.7	2883.11		4160.68	2417.45			5.04	4160.68	9050.7			5.04	0.459708
5.12	8438.93	2697.23		3675.27	2317.77			5.12	3675.27	8438.93			5.12	0.435513
5.2	8002.77	2477.43		3219.17	2059.78			5.2	3219.17	8002.77			5.2	0.402257
5.28	7671.71	2457.21		2823.05	1789.72			5.28	2823.05	7671.71			5.28	0.367982
5.36	7263.9	2357.78		2547.54	1654.63			5.36	2547.54	7263.9			5.36	0.350712
5.44	6821.78	2198.46		2312.34	1548.94			5.44	2312.34	6821.78			5.44	0.338965
5.52	6495	2033.58		2103.15	1527.6			5.52	2103.15	6495			5.52	0.323811
5.6	6187.43	1901.56		1915.99	1563.75			5.6	1915.99	6187.43			5.6	0.309659
5.68	5921.5	1787.17		1805.55	1686.65			5.68	1805.55	5921.5			5.68	0.304914
5.76	5634.94	1778.01		1633.06	1700.4			5.76	1633.06	5634.94			5.76	0.289809
5.84	5386.1	1728.53		1472.05	1724.85			5.84	1472.05	5386.1			5.84	0.273306
5.92	5116.13	1647.4		1338.52	1594.61			5.92	1338.52	5116.13			5.92	0.261628
6	4728.63	1668.15		1185.02	1391.19			6	1185.02	4728.63			6	0.250606
6.08	4406.94	1546.71		1069.51	1204.31			6.08	1069.51	4406.94			6.08	0.242689
6.16	4070.42	1347.48		946.523	1079.53			6.16	946.523	4070.42			6.16	0.232537
6.24	3787.37	1186.5		872.679	898.139			6.24	872.679	3787.37			6.24	0.230418
6.32	3563.51	1070.52		784.427	717.032			6.32	784.427	3563.51			6.32	0.220127
6.4	3433.75	975.426		752.105	585.788			6.4	752.105	3433.75			6.4	0.219033
6.48	3314.23	835.032		709.595	447.97			6.48	709.595	3314.23			6.48	0.214105
6.56	3262.13	802.04		690.725	358.52			6.56	690.725	3262.13			6.56	0.21174
6.64	3111.92	753.122		668.224	291.069			6.64	668.224	3111.92			6.64	0.214731
6.72	2970.26	666.292		689.106	255.307			6.72	689.106	2970.26			6.72	0.232002
6.8	2853.06	637.829		698.542	294.767			6.8	698.542	2853.06			6.8	0.24484
6.88	2885.44	650.682		663.53	349.022			6.88	663.53	2885.44			6.88	0.229958
6.96	2743.54	662.123		689.922	381.951			6.96	689.922	2743.54			6.96	0.251472
7.04	2727.27	606.022		626.375	267.061			7.04	626.375	2727.27			7.04	0.229671
7.12	2653.09	600.404		606.41	184.06			7.12	606.41	2653.09			7.12	0.228568
7.2	2603.56	545.692		628.961	186.6			7.2	628.961	2603.56			7.2	0.241578
7.28	2494.97	599.835		651.212	210.013			7.28	651.212	2494.97			7.28	0.26101
7.36	2621.92	395.559		746.881	270.974			7.36	746.881	2621.92			7.36	0.284861
7.44	2767.16	356.042		750.589	312.737			7.44	750.589	2767.16			7.44	0.271249
7.52	2657.49	275.995		702.644	205.638			7.52	702.644	2657.49			7.52	0.264401
7.6	2812.48	414.715		639.187	251.249			7.6	639.187	2812.48			7.6	0.227268
7.68	2854.07	394.283		646.829	219.178			7.68	646.829	2854.07			7.68	0.226634
7.76	2737.01	209.925		513.888	163.829			7.76	513.888	2737.01			7.76	0.187755
7.84	2603.66	73.3733		458.481	223.041			7.84	458.481	2603.66			7.84	0.176091
7.92	2905.69	177.546		450.163	110.31			7.92	450.163	2905.69			7.92	0.154925
8	2894.38	0		510.169	0			8	510.169	2894.38			8	0.176262
8.08	2751.68	0		616.168	0			8.08	616.168	2751.68			8.08	0.223924
8.16	2694.75	0		541.466	0			8.16	541.466	2694.75			8.16	0.200934
8.24	2899	0		737.149	0			8.24	737.149	2899			8.24	0.254277
8.32	2911.5	0		630.575	0			8.32	630.575	2911.5			8.32	0.216581
8.4	3077.86	0		676.496	0			8.4	676.496	3077.86			8.4	0.219794
8.48	3224.42	0		694.53	0			8.48	694.53	3224.42			8.48	0.215397
8.56	3442.59	0		615.203	0			8.56	615.203	3442.59			8.56	0.178704
8.64								8.64					8.64
8.72								8.72					8.72
8.8								8.8					8.8
8.88								8.88					8.88
8.96								8.96					8.96
9.04								9.04					9.04
9.12								9.12					9.12
9.2								9.2					9.2
9.28								9.28					9.28
9.36								9.36					9.36
9.44								9.44					9.44
9.52								9.52					9.52
9.6								9.6					9.6
9.68								9.68					9.68
9.76								9.76					9.76
9.84								9.84					9.84
9.92								9.92					9.92
10								10					10
10.08								10.08					10.08
10.16								10.16					10.16
10.24								10.24					10.24
10.32								10.32					10.32
10.4								10.4					10.4
10.48								10.48					10.48
10.56								10.56					10.56
10.64								10.64					10.64
10.72								10.72					10.72
10.8								10.8					10.8
10.88								10.88					10.88
10.96								10.96					10.96
11.04								11.04					11.04
11.12								11.12					11.12
11.2								11.2					11.2
11.28								11.28					11.28
11.36								11.36					11.36
11.44								11.44					11.44
11.52								11.52					11.52
11.6								11.6					11.6
11.68								11.68					11.68
11.76								11.76					11.76
11.84								11.84					11.84
11.92								11.92					11.92
12								12					12
12.08								12.08					12.08
12.16								12.16					12.16
12.24								12.24					12.24
12.32								12.32					12.32
12.4								12.4					12.4
12.48								12.48					12.48

## Sheet: YSM3398
YSM3398	scd2D							YSM3398					YSM3398
	CRIB			Scd1-3GFP					Scd1-3GFP	CRIB
length	AVERAGE	ST DEV		AVERAGE	ST DEV			length	AVERAGE	AVERAGE			length	ratio Scd1-3GFP/CRIB
0	2493.01	701.575		618.579	225.205			0	618.579	2493.01			0	0.248125
0.08	2492.9	674.155		592.014	203.903			0.08	592.014	2492.9			0.08	0.23748
0.16	2524.71	681.439		593.492	241.026			0.16	593.492	2524.71			0.16	0.235073
0.24	2560.33	690.911		605.446	240.531			0.24	605.446	2560.33			0.24	0.236472
0.32	2584.34	687.932		564.285	254.336			0.32	564.285	2584.34			0.32	0.218348
0.4	2583.5	648.611		570.949	253.861			0.4	570.949	2583.5			0.4	0.220999
0.48	2677.41	618.387		579.531	279.404			0.48	579.531	2677.41			0.48	0.216452
0.56	2661.32	674.284		578.805	284.057			0.56	578.805	2661.32			0.56	0.217488
0.64	2694.83	725.067		579.788	262.992			0.64	579.788	2694.83			0.64	0.215149
0.72	2817.46	698.927		577.819	294.563			0.72	577.819	2817.46			0.72	0.205085
0.8	2934.31	773.819		595.371	329.197			0.8	595.371	2934.31			0.8	0.2029
0.88	3002.72	860.069		667.643	338.784			0.88	667.643	3002.72			0.88	0.222346
0.96	3182.96	887.909		699.562	346.763			0.96	699.562	3182.96			0.96	0.219783
1.04	3291.77	910.009		711.987	299.304			1.04	711.987	3291.77			1.04	0.216293
1.12	3499.09	1005.24		739.911	308.689			1.12	739.911	3499.09			1.12	0.211458
1.2	3740.84	1120.04		813.484	352.665			1.2	813.484	3740.84			1.2	0.21746
1.28	4003.6	1286.83		902.446	420.679			1.28	902.446	4003.6			1.28	0.225409
1.36	4260.19	1387.77		952.039	478.418			1.36	952.039	4260.19			1.36	0.223473
1.44	4509.03	1582.23		999.449	499.049			1.44	999.449	4509.03			1.44	0.221655
1.52	4845.54	1772.84		1047.92	552.268			1.52	1047.92	4845.54			1.52	0.216266
1.6	5067.59	1947.86		1133.52	642.344			1.6	1133.52	5067.59			1.6	0.22368
1.68	5223.4	1988.09		1215.45	715.149			1.68	1215.45	5223.4			1.68	0.232693
1.76	5485.27	2116.46		1292.86	782.864			1.76	1292.86	5485.27			1.76	0.235697
1.84	5632.9	2177.53		1336.06	797.994			1.84	1336.06	5632.9			1.84	0.237189
1.92	5798.35	2255.26		1436.48	821.789			1.92	1436.48	5798.35			1.92	0.247739
2	5890.55	2206.43		1591.17	951.25			2	1591.17	5890.55			2	0.270122
2.08	6141.81	2226.81		1763.41	1117.87			2.08	1763.41	6141.81			2.08	0.287116
2.16	6333.26	2334.52		2018.26	1334.95			2.16	2018.26	6333.26			2.16	0.318677
2.24	6502.77	2330.37		2254.37	1514.59			2.24	2254.37	6502.77			2.24	0.346678
2.32	6726.78	2465.14		2461.75	1733.8			2.32	2461.75	6726.78			2.32	0.365963
2.4	6989.44	2706.86		2589.92	1735.1			2.4	2589.92	6989.44			2.4	0.370548
2.48	7145.04	2914.99		2769.76	1753.94			2.48	2769.76	7145.04			2.48	0.387647
2.56	7393.49	2944.2		2890.96	1746.33			2.56	2890.96	7393.49			2.56	0.391014
2.64	7621.32	3068.72		2957.67	1689.71			2.64	2957.67	7621.32			2.64	0.388079
2.72	7836.92	3084.65		3169.1	1724.22			2.72	3169.1	7836.92			2.72	0.404381
2.8	7956.29	3040.36		3348.3	1838.58			2.8	3348.3	7956.29			2.8	0.420837
2.88	8093.87	3116.6		3515.68	1971.3			2.88	3515.68	8093.87			2.88	0.434363
2.96	8285.09	3263.81		3663.13	2085.47			2.96	3663.13	8285.09			2.96	0.442136
3.04	8409.09	3150.39		3833.56	2058.92			3.04	3833.56	8409.09			3.04	0.455883
3.12	8513.24	3082.21		3986.43	1984.8			3.12	3986.43	8513.24			3.12	0.468262
3.2	8637.81	3135.05		4103.95	1894.97			3.2	4103.95	8637.81			3.2	0.475115
3.28	8655.21	3240.87		4357.01	1905.99			3.28	4357.01	8655.21			3.28	0.503397
3.36	8777.44	3318.03		4487.35	2074.81			3.36	4487.35	8777.44			3.36	0.511236
3.44	8773.94	3411.54		4615.07	2334.92			3.44	4615.07	8773.94			3.44	0.525998
3.52	8888.92	3426.21		4791.59	2628.94			3.52	4791.59	8888.92			3.52	0.539051
3.6	9102.95	3509.22		5078.86	2718.29			3.6	5078.86	9102.95			3.6	0.557935
3.68	9183.5	3592.03		5172.86	2594.08			3.68	5172.86	9183.5			3.68	0.563277
3.76	9252.63	3709.41		5252.64	2577.64			3.76	5252.64	9252.63			3.76	0.567691
3.84	9314.9	3612.11		5125	2291.68			3.84	5125	9314.9			3.84	0.550193
3.92	9293.87	3590.75		5021.52	2120.37			3.92	5021.52	9293.87			3.92	0.540305
4	9258.77	3747.4		4825.48	1983.06			4	4825.48	9258.77			4	0.521179
4.08	9185.22	3811.96		4784.12	1977.6			4.08	4784.12	9185.22			4.08	0.520849
4.16	9073.54	3838.21		4454.97	1906.13			4.16	4454.97	9073.54			4.16	0.490985
4.24	8945.77	3730.23		4125.77	1923.01			4.24	4125.77	8945.77			4.24	0.461197
4.32	8760.73	3676.48		3869.93	2033.49			4.32	3869.93	8760.73			4.32	0.441736
4.4	8507.12	3608.49		3674.95	2014.9			4.4	3674.95	8507.12			4.4	0.431985
4.48	8354.25	3620.22		3454.48	1866.97			4.48	3454.48	8354.25			4.48	0.4135
4.56	8208.42	3386.6		3232.71	1742.72			4.56	3232.71	8208.42			4.56	0.393829
4.64	7973.31	3367.92		3188.28	1686.13			4.64	3188.28	7973.31			4.64	0.399869
4.72	7673.67	3283.92		3104.94	1637.97			4.72	3104.94	7673.67			4.72	0.404623
4.8	7395.42	3148.37		3007.45	1574.03			4.8	3007.45	7395.42			4.8	0.406663
4.88	7138.83	3046.56		2906.51	1494.78			4.88	2906.51	7138.83			4.88	0.40714
4.96	6908.39	3030.43		2722.1	1421.15			4.96	2722.1	6908.39			4.96	0.394028
5.04	6669.23	2868.87		2573.45	1336.35			5.04	2573.45	6669.23			5.04	0.385869
5.12	6443.4	2644.62		2401	1312.66			5.12	2401	6443.4			5.12	0.372629
5.2	6213.27	2387.09		2248.21	1202.38			5.2	2248.21	6213.27			5.2	0.36184
5.28	6077.94	2206.25		2126.5	1169.8			5.28	2126.5	6077.94			5.28	0.349872
5.36	5903.81	2114.33		1994.28	1096.56			5.36	1994.28	5903.81			5.36	0.337796
5.44	5681.23	1932.15		1841.64	1083.65			5.44	1841.64	5681.23			5.44	0.324162
5.52	5570.18	1922.61		1658.48	962.031			5.52	1658.48	5570.18			5.52	0.297743
5.6	5320.89	1858.29		1498.77	821.256			5.6	1498.77	5320.89			5.6	0.281676
5.68	5171.53	1846.03		1335.92	730.213			5.68	1335.92	5171.53			5.68	0.258322
5.76	4966.35	1841.22		1250.4	729.088			5.76	1250.4	4966.35			5.76	0.251775
5.84	4784.02	1786.13		1177.47	693.83			5.84	1177.47	4784.02			5.84	0.246125
5.92	4610.21	1637.76		1166.84	768.889			5.92	1166.84	4610.21			5.92	0.253098
6	4489.71	1573.09		1133.58	722.467			6	1133.58	4489.71			6	0.252484
6.08	4381.7	1619.44		1093.17	644.456			6.08	1093.17	4381.7			6.08	0.249484
6.16	4210.77	1529.2		1049.79	560.676			6.16	1049.79	4210.77			6.16	0.249311
6.24	4046.24	1404.23		984.449	468.165			6.24	984.449	4046.24			6.24	0.2433
6.32	3878.47	1359.37		878.274	418.445			6.32	878.274	3878.47			6.32	0.226448
6.4	3741.92	1257.68		890.243	361.378			6.4	890.243	3741.92			6.4	0.237911
6.48	3605.61	1210.16		881.166	355.111			6.48	881.166	3605.61			6.48	0.244388
6.56	3551.25	1145.56		865.627	343.784			6.56	865.627	3551.25			6.56	0.243753
6.64	3436.1	1175.24		847.452	339.077			6.64	847.452	3436.1			6.64	0.246632
6.72	3382.31	1106.97		818.945	335.815			6.72	818.945	3382.31			6.72	0.242126
6.8	3325.58	1051.57		832.221	268.087			6.8	832.221	3325.58			6.8	0.250248
6.88	3340.06	1057.09		820.281	298.274			6.88	820.281	3340.06			6.88	0.245588
6.96	3399.56	1065.45		817.511	263.12			6.96	817.511	3399.56			6.96	0.240476
7.04	3295	1082.91		808.337	272.463			7.04	808.337	3295			7.04	0.245323
7.12	3224.43	1102.12		800.724	309.624			7.12	800.724	3224.43			7.12	0.24833
7.2	3220.22	1128.41		797.195	332.41			7.2	797.195	3220.22			7.2	0.247559
7.28	3159.14	1104.86		768.369	353.342			7.28	768.369	3159.14			7.28	0.243221
7.36	3098.17	1165.53		732.003	363.909			7.36	732.003	3098.17			7.36	0.236269
7.44	3084.31	1072.04		773.079	311.582			7.44	773.079	3084.31			7.44	0.250649
7.52	3048.76	1057.02		764.206	307.16			7.52	764.206	3048.76			7.52	0.250662
7.6	3286.12	919.272		796.196	252.933			7.6	796.196	3286.12			7.6	0.242291
7.68	3238.09	960.956		803.054	247.167			7.68	803.054	3238.09			7.68	0.248003
7.76	3220.76	983.716		829.613	240.462			7.76	829.613	3220.76			7.76	0.257583
7.84	3260.76	800.618		823.682	208.389			7.84	823.682	3260.76			7.84	0.252604
7.92	3115.8	869.039		791.699	198.552			7.92	791.699	3115.8			7.92	0.254092
8	3005.6	868.344		804.784	253.253			8	804.784	3005.6			8	0.267762
8.08	3036.86	836.843		755.08	212.245			8.08	755.08	3036.86			8.08	0.248639
8.16	2981.59	809.845		740.843	202.469			8.16	740.843	2981.59			8.16	0.248473
8.24	2813.75	712.785		804.543	223.452			8.24	804.543	2813.75			8.24	0.285933
8.32	2789.92	749.874		784.742	205.554			8.32	784.742	2789.92			8.32	0.281277
8.4	2640.71	866.75		770.531	284.615			8.4	770.531	2640.71			8.4	0.29179
8.48	2672.1	884.56		730.755	187.896			8.48	730.755	2672.1			8.48	0.273476
8.56	2868.75	672.757		813.96	26.7695			8.56	813.96	2868.75			8.56	0.283733
8.64	2815.08	690.072		993.873	1.18109			8.64	993.873	2815.08			8.64	0.353053
8.72	2655.29	910.923		978.664	137.451			8.72	978.664	2655.29			8.72	0.368572
8.8	3284.4	0		1146.58	0			8.8	1146.58	3284.4			8.8	0.349098
8.88	2890.11	0		1117.4	0			8.88	1117.4	2890.11			8.88	0.386629
8.96	2972.63	0		1024.38	0			8.96	1024.38	2972.63			8.96	0.344604
9.04	2984.13	0		930.744	0			9.04	930.744	2984.13			9.04	0.311898
9.12	2954.91	0		929.826	0			9.12	929.826	2954.91			9.12	0.314671
9.2								9.2					9.2
9.28								9.28					9.28
9.36								9.36					9.36
9.44								9.44					9.44
9.52								9.52					9.52
9.6								9.6					9.6
9.68								9.68					9.68
9.76								9.76					9.76
9.84								9.84					9.84
9.92								9.92					9.92
10								10					10
10.08								10.08					10.08
10.16								10.16					10.16
10.24								10.24					10.24
10.32								10.32					10.32
10.4								10.4					10.4
10.48								10.48					10.48
10.56								10.56					10.56
10.64								10.64					10.64
10.72								10.72					10.72
10.8								10.8					10.8
10.88								10.88					10.88
10.96								10.96					10.96
11.04								11.04					11.04
11.12								11.12					11.12
11.2								11.2					11.2
11.28								11.28					11.28
11.36								11.36					11.36
11.44								11.44					11.44
11.52								11.52					11.52
11.6								11.6					11.6
11.68								11.68					11.68
11.76								11.76					11.76
11.84								11.84					11.84
11.92								11.92					11.92
12								12					12
12.08								12.08					12.08
12.16								12.16					12.16
12.24								12.24					12.24
12.32								12.32					12.32
12.4								12.4					12.4
12.48								12.48					12.48

## Sheet: YSM3397
YSM3397	gef1D							YSM3397					YSM3397
	CRIB			Scd1-3GFP					Scd1-3GFP	CRIB
length	AVERAGE	ST DEV		AVERAGE	ST DEV			length	AVERAGE	AVERAGE			length	ratio Scd1-3GFP/CRIB
0	2357.94	573.767		490.371	424.271			0	490.371	2357.94			0	0.207966
0.08	2417.56	583.509		496.206	430.799			0.08	496.206	2417.56			0.08	0.205251
0.16	2481.98	571.9		490.243	405.943			0.16	490.243	2481.98			0.16	0.197521
0.24	2560.8	579.793		485.757	354.218			0.24	485.757	2560.8			0.24	0.189689
0.32	2686.16	564.589		476.411	333.222			0.32	476.411	2686.16			0.32	0.177357
0.4	2765.98	607.595		502.38	304.696			0.4	502.38	2765.98			0.4	0.181628
0.48	2962.91	732.942		492.038	277.285			0.48	492.038	2962.91			0.48	0.166066
0.56	3122.96	769.816		461.789	271.231			0.56	461.789	3122.96			0.56	0.147869
0.64	3252.95	800.078		483.742	312.013			0.64	483.742	3252.95			0.64	0.148709
0.72	3409.06	892.635		514.09	312.228			0.72	514.09	3409.06			0.72	0.150801
0.8	3614.57	1047.6		541.428	305.549			0.8	541.428	3614.57			0.8	0.14979
0.88	3786.66	1074.54		592.348	335.323			0.88	592.348	3786.66			0.88	0.15643
0.96	4098.93	1235.17		655.822	349.823			0.96	655.822	4098.93			0.96	0.159998
1.04	4376.66	1310.6		810.892	407.298			1.04	810.892	4376.66			1.04	0.185276
1.12	4674.53	1444.42		948.553	479.789			1.12	948.553	4674.53			1.12	0.202919
1.2	4969.22	1573.21		1158.1	561.988			1.2	1158.1	4969.22			1.2	0.233054
1.28	5356.1	1752.66		1342.52	693.054			1.28	1342.52	5356.1			1.28	0.250652
1.36	5752.07	1878.58		1542.78	817.836			1.36	1542.78	5752.07			1.36	0.268213
1.44	6199.11	2014.4		1834.78	987.334			1.44	1834.78	6199.11			1.44	0.295975
1.52	6654.6	2282.74		2162.19	1249.45			1.52	2162.19	6654.6			1.52	0.324917
1.6	7206.23	2487.05		2521.73	1461.84			1.6	2521.73	7206.23			1.6	0.349937
1.68	7803.3	2732.03		2982.07	1726.23			1.68	2982.07	7803.3			1.68	0.382154
1.76	8349.11	2961.34		3445.92	2028.58			1.76	3445.92	8349.11			1.76	0.412729
1.84	8845.63	3056.99		3911.41	2320.7			1.84	3911.41	8845.63			1.84	0.442186
1.92	9344.26	2981.77		4395.27	2524.62			1.92	4395.27	9344.26			1.92	0.470371
2	9765.76	2861.22		4881.52	2782.59			2	4881.52	9765.76			2	0.499861
2.08	10420.7	2879.51		5512.5	3064.28			2.08	5512.5	10420.7			2.08	0.528994
2.16	10866.1	2929.54		5934.35	3129.55			2.16	5934.35	10866.1			2.16	0.546133
2.24	11448.8	3159.56		6368.15	2984			2.24	6368.15	11448.8			2.24	0.55623
2.32	11930.4	3504.62		6755.1	3026.7			2.32	6755.1	11930.4			2.32	0.566207
2.4	12349	3736.84		7005.31	2876.8			2.4	7005.31	12349			2.4	0.567278
2.48	12744.2	3852.13		7295.05	2889.85			2.48	7295.05	12744.2			2.48	0.57242
2.56	13115.6	4127.37		7690.52	3072.31			2.56	7690.52	13115.6			2.56	0.586362
2.64	13328.5	4343.13		8195.62	3233			2.64	8195.62	13328.5			2.64	0.614893
2.72	13704	4472.46		8598.87	3535.92			2.72	8598.87	13704			2.72	0.627472
2.8	13901.3	4635.62		8989.3	3847.85			2.8	8989.3	13901.3			2.8	0.646652
2.88	14318.3	4898.22		9247.9	4195.33			2.88	9247.9	14318.3			2.88	0.64588
2.96	14674.2	5179.03		9433.21	4356.91			2.96	9433.21	14674.2			2.96	0.642845
3.04	14856.3	5422.84		9632.57	4337.42			3.04	9632.57	14856.3			3.04	0.648382
3.12	14917.7	5290.34		9732.2	4082.77			3.12	9732.2	14917.7			3.12	0.652393
3.2	15020	5308.5		9994.3	3855			3.2	9994.3	15020			3.2	0.665398
3.28	14862.7	4975.14		10206.8	4033.18			3.28	10206.8	14862.7			3.28	0.686741
3.36	14647.9	4580.26		10257.8	4168.45			3.36	10257.8	14647.9			3.36	0.700286
3.44	14353.2	4355.91		10147.5	4062.76			3.44	10147.5	14353.2			3.44	0.706983
3.52	14357.5	4447.72		9964.69	3880.57			3.52	9964.69	14357.5			3.52	0.694042
3.6	14235.7	4377.4		9715.03	3725.06			3.6	9715.03	14235.7			3.6	0.682442
3.68	14068	4485.05		9289.79	3637.24			3.68	9289.79	14068			3.68	0.660351
3.76	13715	4358.12		8695.38	3447.9			3.76	8695.38	13715			3.76	0.634007
3.84	13297.6	4324.74		8568.26	3773.61			3.84	8568.26	13297.6			3.84	0.644346
3.92	12897.4	4285.7		8483.1	3916.83			3.92	8483.1	12897.4			3.92	0.657738
4	12672.3	4335.4		8213.13	3837.33			4	8213.13	12672.3			4	0.648119
4.08	12160.3	4280.88		7974.11	3762.83			4.08	7974.11	12160.3			4.08	0.655749
4.16	11738.9	4175.34		7417.13	3639.14			4.16	7417.13	11738.9			4.16	0.631843
4.24	11184.2	3943.52		7007.22	3528.42			4.24	7007.22	11184.2			4.24	0.626527
4.32	10636.4	3746.5		6413.24	3119.63			4.32	6413.24	10636.4			4.32	0.60295
4.4	10211.7	3605.9		5808.34	2740.81			4.4	5808.34	10211.7			4.4	0.568795
4.48	9546.77	3330.6		5285.61	2634.3			4.48	5285.61	9546.77			4.48	0.553654
4.56	8985.02	3132.35		4806.46	2542.71			4.56	4806.46	8985.02			4.56	0.534941
4.64	8524.91	2913.61		4260.24	2280.48			4.64	4260.24	8524.91			4.64	0.499741
4.72	8082.25	2709.64		3768.68	2036.36			4.72	3768.68	8082.25			4.72	0.466291
4.8	7596.37	2538.76		3327.42	1836.13			4.8	3327.42	7596.37			4.8	0.438028
4.88	7259.44	2460.84		2901.83	1632.56			4.88	2901.83	7259.44			4.88	0.399732
4.96	6987.25	2421.71		2546.33	1477.22			4.96	2546.33	6987.25			4.96	0.364425
5.04	6675.34	2348.89		2285.46	1360.12			5.04	2285.46	6675.34			5.04	0.342373
5.12	6323.36	2205.47		2076.61	1258.82			5.12	2076.61	6323.36			5.12	0.328403
5.2	5977.29	2071.63		1786.66	1104.88			5.2	1786.66	5977.29			5.2	0.298908
5.28	5569.46	1885.16		1587.45	987.515			5.28	1587.45	5569.46			5.28	0.285028
5.36	5300.99	1710.75		1374.19	825.051			5.36	1374.19	5300.99			5.36	0.259232
5.44	5041.25	1667.58		1237.47	698.292			5.44	1237.47	5041.25			5.44	0.245469
5.52	4769.98	1633.17		1150.81	565.182			5.52	1150.81	4769.98			5.52	0.241262
5.6	4501.38	1503.07		1091.54	480.463			5.6	1091.54	4501.38			5.6	0.24249
5.68	4327.5	1533.5		959.88	400.788			5.68	959.88	4327.5			5.68	0.221809
5.76	4090.48	1502.58		928.647	388.445			5.76	928.647	4090.48			5.76	0.227026
5.84	3933.81	1472.48		920.036	388.538			5.84	920.036	3933.81			5.84	0.233879
5.92	3791.82	1451.37		896.364	425.099			5.92	896.364	3791.82			5.92	0.236394
6	3591.14	1200.22		874.976	380.796			6	874.976	3591.14			6	0.243649
6.08	3450.26	1098.38		836.04	476.309			6.08	836.04	3450.26			6.08	0.242312
6.16	3299.52	1008.27		791.593	467.072			6.16	791.593	3299.52			6.16	0.239911
6.24	3216.05	907.867		735.689	440.428			6.24	735.689	3216.05			6.24	0.228756
6.32	3117.95	900.787		678.868	311.658			6.32	678.868	3117.95			6.32	0.217729
6.4	3039.99	885.887		646.769	236.481			6.4	646.769	3039.99			6.4	0.212754
6.48	3430.69	846.063		751.071	206.255			6.48	751.071	3430.69			6.48	0.218927
6.56	3211.34	872.684		714.822	219.362			6.56	714.822	3211.34			6.56	0.222593
6.64	3007.32	807.155		631.798	268.625			6.64	631.798	3007.32			6.64	0.210087
6.72	3527.78	276.735		875.551	245.8			6.72	875.551	3527.78			6.72	0.248188
6.8	3141.52	495.909		869.788	192.702			6.8	869.788	3141.52			6.8	0.276869
6.88	3052.94	398.102		907.755	219.845			6.88	907.755	3052.94			6.88	0.297338
6.96	3268.22	445.252		858.304	276.495			6.96	858.304	3268.22			6.96	0.262621
7.04	3087.51	588.785		943.304	287.137			7.04	943.304	3087.51			7.04	0.305522
7.12	2899.76	646.021		930.184	312.761			7.12	930.184	2899.76			7.12	0.320779
7.2	2770.61	487.103		1035.67	502.187			7.2	1035.67	2770.61			7.2	0.373807
7.28	3252	0		557.411	0			7.28	557.411	3252			7.28	0.171405
7.36	3139.42	0		528.799	0			7.36	528.799	3139.42			7.36	0.168438
7.44	3369.2	0		502.556	0			7.44	502.556	3369.2			7.44	0.149162
7.52	3415.03	0		658.204	0			7.52	658.204	3415.03			7.52	0.192737
7.6	2991.68	0		645.519	0			7.6	645.519	2991.68			7.6	0.215772
7.68	3140.3	0		623.842	0			7.68	623.842	3140.3			7.68	0.198657
7.76								7.76					7.76
7.84								7.84					7.84
7.92								7.92					7.92
8								8					8
8.08								8.08					8.08
8.16								8.16					8.16
8.24								8.24					8.24
8.32								8.32					8.32
8.4								8.4					8.4
8.48								8.48					8.48
8.56								8.56					8.56
8.64								8.64					8.64
8.72								8.72					8.72
8.8								8.8					8.8
8.88								8.88					8.88
8.96								8.96					8.96
9.04								9.04					9.04
9.12								9.12					9.12
9.2								9.2					9.2
9.28								9.28					9.28
9.36								9.36					9.36
9.44								9.44					9.44
9.52								9.52					9.52
9.6								9.6					9.6
9.68								9.68					9.68
9.76								9.76					9.76
9.84								9.84					9.84
9.92								9.92					9.92
10								10					10
10.08								10.08					10.08
10.16								10.16					10.16
10.24								10.24					10.24
10.32								10.32					10.32
10.4								10.4					10.4
10.48								10.48					10.48
10.56								10.56					10.56
10.64								10.64					10.64
10.72								10.72					10.72
10.8								10.8					10.8
10.88								10.88					10.88
10.96								10.96					10.96
11.04								11.04					11.04
11.12								11.12					11.12
11.2								11.2					11.2
11.28								11.28					11.28
11.36								11.36					11.36
11.44								11.44					11.44
11.52								11.52					11.52
11.6								11.6					11.6
11.68								11.68					11.68
11.76								11.76					11.76
11.84								11.84					11.84
11.92								11.92					11.92
12								12					12
12.08								12.08					12.08
12.16								12.16					12.16
12.24								12.24					12.24
12.32								12.32					12.32
12.4								12.4					12.4
12.48								12.48					12.48

## Sheet: YSM3399
YSM3399	scd2D gef1D							YSM3399					YSM3399
	CRIB			Scd1-3GFP					Scd1-3GFP	CRIB
length	AVERAGE	ST DEV		AVERAGE	ST DEV			length	AVERAGE	AVERAGE			length	ratio Scd1-3GFP/CRIB
0	2322.61	500.479		539.101	254.73			0	539.101	2322.61			0	0.23211
0.08	2378.18	487.245		511.489	249.923			0.08	511.489	2378.18			0.08	0.215076
0.16	2410.44	485.092		514.623	263.589			0.16	514.623	2410.44			0.16	0.213498
0.24	2526.32	545.676		514.499	245.199			0.24	514.499	2526.32			0.24	0.203656
0.32	2600.22	533.937		535.741	263.661			0.32	535.741	2600.22			0.32	0.206037
0.4	2658.02	543.462		514.251	258.793			0.4	514.251	2658.02			0.4	0.193471
0.48	2759.28	554.287		536.918	252.626			0.48	536.918	2759.28			0.48	0.194587
0.56	2864.55	581.012		584.492	245.69			0.56	584.492	2864.55			0.56	0.204044
0.64	2965.1	625.72		580.593	227.118			0.64	580.593	2965.1			0.64	0.195808
0.72	3060.47	663.7		605.648	224.689			0.72	605.648	3060.47			0.72	0.197894
0.8	3250.13	719.609		647.935	229.354			0.8	647.935	3250.13			0.8	0.199357
0.88	3447.9	701.794		687.305	224.858			0.88	687.305	3447.9			0.88	0.19934
0.96	3660.41	762.614		735.017	242.858			0.96	735.017	3660.41			0.96	0.200802
1.04	3891.92	773.402		787.115	304.803			1.04	787.115	3891.92			1.04	0.202243
1.12	4095.62	762.37		857.994	337.885			1.12	857.994	4095.62			1.12	0.20949
1.2	4386.62	843.715		912.861	333.732			1.2	912.861	4386.62			1.2	0.208101
1.28	4658.53	1016.42		1030.6	415.504			1.28	1030.6	4658.53			1.28	0.221228
1.36	4955.9	1023.8		1154.7	487.495			1.36	1154.7	4955.9			1.36	0.232994
1.44	5278.98	1146.31		1319.78	585.416			1.44	1319.78	5278.98			1.44	0.250007
1.52	5621.36	1296.13		1505.52	686.758			1.52	1505.52	5621.36			1.52	0.267821
1.6	5986.85	1334.68		1737.27	832.8			1.6	1737.27	5986.85			1.6	0.290181
1.68	6414.17	1419.67		1988.51	958.005			1.68	1988.51	6414.17			1.68	0.310018
1.76	6741.84	1530.28		2326.14	1048.92			1.76	2326.14	6741.84			1.76	0.34503
1.84	7150.41	1582.25		2594.38	1151.59			1.84	2594.38	7150.41			1.84	0.362829
1.92	7536.33	1499.21		2929.55	1245.31			1.92	2929.55	7536.33			1.92	0.388724
2	7959.77	1739.71		3277.2	1320.74			2	3277.2	7959.77			2	0.41172
2.08	8465.74	1938.41		3522.37	1332.28			2.08	3522.37	8465.74			2.08	0.416073
2.16	9017.3	2070.46		3932.09	1384.69			2.16	3932.09	9017.3			2.16	0.43606
2.24	9402.81	2233.83		4258.04	1438.57			2.24	4258.04	9402.81			2.24	0.452848
2.32	9876.97	2233.24		4623.83	1454.71			2.32	4623.83	9876.97			2.32	0.468142
2.4	10334.5	2277.41		5048.32	1433.5			2.4	5048.32	10334.5			2.4	0.488492
2.48	10769.2	2240.91		5348.98	1392.68			2.48	5348.98	10769.2			2.48	0.496694
2.56	11114.9	2416.57		5772.74	1434.36			2.56	5772.74	11114.9			2.56	0.519368
2.64	11474.4	2558.62		6140.45	1533.52			2.64	6140.45	11474.4			2.64	0.535144
2.72	11643.1	2657.16		6549.26	1664.53			2.72	6549.26	11643.1			2.72	0.5625
2.8	11922.5	2725.76		6868.23	1793.24			2.8	6868.23	11922.5			2.8	0.576075
2.88	12279.6	2814.23		6906.44	1901.49			2.88	6906.44	12279.6			2.88	0.562432
2.96	12549	3070.94		6781.81	1955.56			2.96	6781.81	12549			2.96	0.540428
3.04	12631.3	3114.51		6574.39	1903.99			3.04	6574.39	12631.3			3.04	0.520483
3.12	12749.6	3240.37		6557.43	1703.89			3.12	6557.43	12749.6			3.12	0.514325
3.2	12777.8	3252.08		6707.28	1531.75			3.2	6707.28	12777.8			3.2	0.524915
3.28	12849.6	3228.6		6924.62	1735.06			3.28	6924.62	12849.6			3.28	0.538896
3.36	12784	3192.72		7251.13	2208.36			3.36	7251.13	12784			3.36	0.567201
3.44	12790.4	3143.26		7312.93	2251.85			3.44	7312.93	12790.4			3.44	0.57175
3.52	12839.7	3254.39		7425.3	2377.03			3.52	7425.3	12839.7			3.52	0.57831
3.6	12669.4	3229.36		7279.07	2180.26			3.6	7279.07	12669.4			3.6	0.574538
3.68	12585.2	3259.64		7252.31	2125.84			3.68	7252.31	12585.2			3.68	0.576258
3.76	12469.2	3400.55		7176.55	2358.26			3.76	7176.55	12469.2			3.76	0.575544
3.84	12226.1	3355.15		7030.29	2474.47			3.84	7030.29	12226.1			3.84	0.575024
3.92	11933	3150.61		6667.68	2379.46			3.92	6667.68	11933			3.92	0.558761
4	11691.1	2980.49		6355.26	2325.26			4	6355.26	11691.1			4	0.543596
4.08	11389.1	2752		6196.17	2382.08			4.08	6196.17	11389.1			4.08	0.544043
4.16	11020.1	2621.16		6089.09	2394.13			4.16	6089.09	11020.1			4.16	0.552546
4.24	10762.9	2640.74		5848.17	2313.69			4.24	5848.17	10762.9			4.24	0.543362
4.32	10574	2662.17		5537.09	2164.82			4.32	5537.09	10574			4.32	0.523652
4.4	10297.8	2680.52		5217.06	2072.21			4.4	5217.06	10297.8			4.4	0.50662
4.48	9908.13	2701.7		4880.95	2110.65			4.48	4880.95	9908.13			4.48	0.492621
4.56	9577.4	2778.33		4622.08	2173.5			4.56	4622.08	9577.4			4.56	0.482603
4.64	9122.42	2879.42		4227.38	2276.41			4.64	4227.38	9122.42			4.64	0.463405
4.72	8673.65	2908.71		3905.78	2271.86			4.72	3905.78	8673.65			4.72	0.450305
4.8	8116.66	2776.31		3574.53	2173.67			4.8	3574.53	8116.66			4.8	0.440393
4.88	7707.83	2590.16		3255.64	1987.08			4.88	3255.64	7707.83			4.88	0.422381
4.96	7345.5	2467.49		3011.4	1793.18			4.96	3011.4	7345.5			4.96	0.409965
5.04	6975.39	2356.7		2767.85	1670.69			5.04	2767.85	6975.39			5.04	0.396802
5.12	6625.67	2272.1		2545.18	1646.95			5.12	2545.18	6625.67			5.12	0.38414
5.2	6297.62	2148.78		2210.39	1457.25			5.2	2210.39	6297.62			5.2	0.350988
5.28	5944.21	1963.69		1882.43	1195.47			5.28	1882.43	5944.21			5.28	0.316683
5.36	5635.82	1815.59		1672.49	975.332			5.36	1672.49	5635.82			5.36	0.29676
5.44	5342.41	1627.75		1448	817.829			5.44	1448	5342.41			5.44	0.271039
5.52	5031.73	1504.79		1289.8	760.301			5.52	1289.8	5031.73			5.52	0.256334
5.6	4708.76	1336.41		1224.58	701.686			5.6	1224.58	4708.76			5.6	0.260064
5.68	4456.02	1265.66		1096.19	611.158			5.68	1096.19	4456.02			5.68	0.246001
5.76	4290.64	1162.62		1046.54	490.954			5.76	1046.54	4290.64			5.76	0.243912
5.84	4050.56	1099.18		940.474	453.754			5.84	940.474	4050.56			5.84	0.232184
5.92	3819.32	1026.03		875.326	372.187			5.92	875.326	3819.32			5.92	0.229184
6	3662.22	975.606		814.069	280.059			6	814.069	3662.22			6	0.222288
6.08	3565.35	907.007		747.347	206.069			6.08	747.347	3565.35			6.08	0.209614
6.16	3544.45	831.161		770.392	235.7			6.16	770.392	3544.45			6.16	0.217352
6.24	3403.58	829.071		758.133	285.791			6.24	758.133	3403.58			6.24	0.222746
6.32	3322.35	802.427		708.036	264.544			6.32	708.036	3322.35			6.32	0.213113
6.4	3235.31	780.946		695.897	270.418			6.4	695.897	3235.31			6.4	0.215094
6.48	3181.44	771.19		727.882	274.156			6.48	727.882	3181.44			6.48	0.22879
6.56	3150.97	767.481		759.672	276.642			6.56	759.672	3150.97			6.56	0.241091
6.64	3101.01	739.739		724.694	248.65			6.64	724.694	3101.01			6.64	0.233696
6.72	3049.09	757.902		634.461	237.369			6.72	634.461	3049.09			6.72	0.208082
6.8	2970.71	653.137		686.397	235.753			6.8	686.397	2970.71			6.8	0.231054
6.88	2881.05	612.711		687.601	332.002			6.88	687.601	2881.05			6.88	0.238663
6.96	2779.26	526.635		687.35	291.316			6.96	687.35	2779.26			6.96	0.247314
7.04	2609.2	530.225		692.185	297.983			7.04	692.185	2609.2			7.04	0.265287
7.12	2630.94	464.568		709.462	300.422			7.12	709.462	2630.94			7.12	0.269662
7.2	2606.02	541.584		760.305	347.016			7.2	760.305	2606.02			7.2	0.29175
7.28	2146.93	178.228		467.313	70.0027			7.28	467.313	2146.93			7.28	0.217666
7.36	2281.96	142.237		474.796	48.5595			7.36	474.796	2281.96			7.36	0.208065
7.44	2301.03	236.076		501.506	55.0891			7.44	501.506	2301.03			7.44	0.217948
7.52	2390.36	0		439.107	0			7.52	439.107	2390.36			7.52	0.183699
7.6	2287.87	0		530.474	0			7.6	530.474	2287.87			7.6	0.231864
7.68	1995.55	0		492.116	0			7.68	492.116	1995.55			7.68	0.246606
7.76	2008.1	0		531.597	0			7.76	531.597	2008.1			7.76	0.264726
7.84								7.84					7.84
7.92								7.92					7.92
8								8					8
8.08								8.08					8.08
8.16								8.16					8.16
8.24								8.24					8.24
8.32								8.32					8.32
8.4								8.4					8.4
8.48								8.48					8.48
8.56								8.56					8.56
8.64								8.64					8.64
8.72								8.72					8.72
8.8								8.8					8.8
8.88								8.88					8.88
8.96								8.96					8.96
9.04								9.04					9.04
9.12								9.12					9.12
9.2								9.2					9.2
9.28								9.28					9.28
9.36								9.36					9.36
9.44								9.44					9.44
9.52								9.52					9.52
9.6								9.6					9.6
9.68								9.68					9.68
9.76								9.76					9.76
9.84								9.84					9.84
9.92								9.92					9.92
10								10					10
10.08								10.08					10.08
10.16								10.16					10.16
10.24								10.24					10.24
10.32								10.32					10.32
10.4								10.4					10.4
10.48								10.48					10.48
10.56								10.56					10.56
10.64								10.64					10.64
10.72								10.72					10.72
10.8								10.8					10.8
10.88								10.88					10.88
10.96								10.96					10.96
11.04								11.04					11.04
11.12								11.12					11.12
11.2								11.2					11.2
11.28								11.28					11.28
11.36								11.36					11.36
11.44								11.44					11.44
11.52								11.52					11.52
11.6								11.6					11.6
11.68								11.68					11.68
11.76								11.76					11.76
11.84								11.84					11.84
11.92								11.92					11.92
12								12					12
12.08								12.08					12.08
12.16								12.16					12.16
12.24								12.24					12.24
12.32								12.32					12.32
12.4								12.4					12.4
12.48								12.48					12.48

## Sheet: YSM3400
YSM3400	ras1D							YSM3400					YSM3400
	CRIB			Scd1-3GFP					Scd1-3GFP	CRIB
length	AVERAGE	ST DEV		AVERAGE	ST DEV			length	AVERAGE	AVERAGE			length	ratio Scd1-3GFP/CRIB
0	2409.84	626.922		584.118	319.665			0	584.118	2409.84			0	0.242389
0.08	2411.51	606.422		550.491	279.489			0.08	550.491	2411.51			0.08	0.228276
0.16	2433.26	656.182		545.075	268.134			0.16	545.075	2433.26			0.16	0.22401
0.24	2446.74	671.131		570.97	283.839			0.24	570.97	2446.74			0.24	0.23336
0.32	2476.17	666.131		615.481	280.3			0.32	615.481	2476.17			0.32	0.248561
0.4	2521.35	663.792		592.459	291.497			0.4	592.459	2521.35			0.4	0.234977
0.48	2531.69	642.851		621.738	304.993			0.48	621.738	2531.69			0.48	0.245583
0.56	2570.78	682.939		639.092	327.245			0.56	639.092	2570.78			0.56	0.248598
0.64	2659.06	715.036		660.923	348.015			0.64	660.923	2659.06			0.64	0.248555
0.72	2769.32	837.379		705.56	401.672			0.72	705.56	2769.32			0.72	0.254777
0.8	2909.62	834.272		785.823	493.611			0.8	785.823	2909.62			0.8	0.270077
0.88	2919.04	793.859		835.197	502.498			0.88	835.197	2919.04			0.88	0.286121
0.96	2978.11	874.452		960.818	611.677			0.96	960.818	2978.11			0.96	0.322627
1.04	3029.58	901.376		1059.02	726.934			1.04	1059.02	3029.58			1.04	0.349559
1.12	3158.41	908.154		1147.61	776.833			1.12	1147.61	3158.41			1.12	0.363349
1.2	3222.88	924.902		1185.51	768.834			1.2	1185.51	3222.88			1.2	0.367842
1.28	3301.97	923.277		1297.86	893.363			1.28	1297.86	3301.97			1.28	0.393057
1.36	3392.11	932.659		1482.16	1024.72			1.36	1482.16	3392.11			1.36	0.436945
1.44	3578.25	979.236		1764.07	1257.62			1.44	1764.07	3578.25			1.44	0.492998
1.52	3702.89	1000.36		1997.55	1409.94			1.52	1997.55	3702.89			1.52	0.539456
1.6	3831.51	1061.02		2203.63	1551.44			1.6	2203.63	3831.51			1.6	0.575134
1.68	3921.02	1074.97		2399.88	1796.28			1.68	2399.88	3921.02			1.68	0.612055
1.76	4008.9	1094.19		2598.92	1974.57			1.76	2598.92	4008.9			1.76	0.648287
1.84	4128.19	1163.32		2760.38	2140.5			1.84	2760.38	4128.19			1.84	0.668665
1.92	4161.49	1087.54		2927.09	2290.25			1.92	2927.09	4161.49			1.92	0.703375
2	4204.57	1080.11		3139.14	2263.41			2	3139.14	4204.57			2	0.746603
2.08	4226.24	1095.12		3447.84	2414.59			2.08	3447.84	4226.24			2.08	0.815818
2.16	4358.18	1150.42		3842.4	2670.51			2.16	3842.4	4358.18			2.16	0.881653
2.24	4449.7	1182.36		4155.63	2602.09			2.24	4155.63	4449.7			2.24	0.933912
2.32	4511.39	1269.9		4523.87	2727.13			2.32	4523.87	4511.39			2.32	1.00277
2.4	4596.48	1277.56		4737.81	2803.41			2.4	4737.81	4596.48			2.4	1.03075
2.48	4618.83	1257.29		4997.81	3125.74			2.48	4997.81	4618.83			2.48	1.08205
2.56	4637.81	1293.89		5242.3	3237.32			2.56	5242.3	4637.81			2.56	1.13034
2.64	4661.39	1252.58		5518.56	3131.88			2.64	5518.56	4661.39			2.64	1.18389
2.72	4677.67	1264.36		5815.02	3023.08			2.72	5815.02	4677.67			2.72	1.24314
2.8	4716.15	1297.97		6112.23	2778.34			2.8	6112.23	4716.15			2.8	1.29602
2.88	4766.63	1336.32		6257.78	2871.34			2.88	6257.78	4766.63			2.88	1.31283
2.96	4738.44	1260.19		6185.07	3038.42			2.96	6185.07	4738.44			2.96	1.3053
3.04	4786.92	1239.13		6023.31	2830.84			3.04	6023.31	4786.92			3.04	1.25828
3.12	4811.27	1260.94		5848.36	2583.38			3.12	5848.36	4811.27			3.12	1.21555
3.2	4862.38	1257.94		5694.74	2503.79			3.2	5694.74	4862.38			3.2	1.17118
3.28	4795.93	1188.54		5594.54	2257.15			3.28	5594.54	4795.93			3.28	1.16652
3.36	4803.14	1213.03		5536.91	2135.83			3.36	5536.91	4803.14			3.36	1.15277
3.44	4793.48	1152		5421.86	2298.23			3.44	5421.86	4793.48			3.44	1.13109
3.52	4744.12	1120.89		5274.41	2625.76			3.52	5274.41	4744.12			3.52	1.11178
3.6	4706.46	1060.17		5119.11	2846.04			3.6	5119.11	4706.46			3.6	1.08768
3.68	4610.92	1036.28		4880.19	2767.25			3.68	4880.19	4610.92			3.68	1.0584
3.76	4565.1	1036.08		4547.35	2515.2			3.76	4547.35	4565.1			3.76	0.996111
3.84	4475.46	1112.4		4141.98	2288.34			3.84	4141.98	4475.46			3.84	0.925487
3.92	4398.27	1180.63		3882.34	2224.13			3.92	3882.34	4398.27			3.92	0.882697
4	4335.16	1253.45		3681.04	2222.64			4	3681.04	4335.16			4	0.849113
4.08	4206.74	1326.13		3459.62	2261.35			4.08	3459.62	4206.74			4.08	0.8224
4.16	4104.82	1312.17		3235.2	2243.3			4.16	3235.2	4104.82			4.16	0.788145
4.24	4010.58	1295.25		3016.02	2122.54			4.24	3016.02	4010.58			4.24	0.752016
4.32	3918.78	1201.34		2719.77	1974.71			4.32	2719.77	3918.78			4.32	0.694035
4.4	3825.25	1123.49		2480.14	1873.26			4.4	2480.14	3825.25			4.4	0.64836
4.48	3638.49	1042.36		2259.22	1659.99			4.48	2259.22	3638.49			4.48	0.620922
4.56	3631.39	1027.08		2019.59	1388.2			4.56	2019.59	3631.39			4.56	0.556148
4.64	3590.32	1073.16		1835.15	1184.85			4.64	1835.15	3590.32			4.64	0.511139
4.72	3550.84	1107.2		1709.71	1078.88			4.72	1709.71	3550.84			4.72	0.481495
4.8	3515.25	1168.87		1653.66	1038.67			4.8	1653.66	3515.25			4.8	0.470423
4.88	3484.87	1104.93		1641.39	1030.97			4.88	1641.39	3484.87			4.88	0.471004
4.96	3463.99	1077.44		1631.26	1011.13			4.96	1631.26	3463.99			4.96	0.47092
5.04	3433.92	1021.32		1546.2	917.361			5.04	1546.2	3433.92			5.04	0.450274
5.12	3428.6	1041.19		1390.53	763.689			5.12	1390.53	3428.6			5.12	0.405568
5.2	3349.36	1004.13		1284.81	599.53			5.2	1284.81	3349.36			5.2	0.383599
5.28	3359.8	989.289		1167.56	500.514			5.28	1167.56	3359.8			5.28	0.347508
5.36	3352.11	877.047		1153.29	492.477			5.36	1153.29	3352.11			5.36	0.344049
5.44	3287.78	751.936		1162.06	537.747			5.44	1162.06	3287.78			5.44	0.353447
5.52	3256.87	742.83		1125.56	531.087			5.52	1125.56	3256.87			5.52	0.345597
5.6	3307.92	708.113		1171.36	494.197			5.6	1171.36	3307.92			5.6	0.354109
5.68	3282.41	743.003		1155.34	417.668			5.68	1155.34	3282.41			5.68	0.35198
5.76	3230.54	789.585		1058.52	294.061			5.76	1058.52	3230.54			5.76	0.32766
5.84	3228.56	755.891		1033.99	244.378			5.84	1033.99	3228.56			5.84	0.320264
5.92	3243.23	830.081		1016.34	255.589			5.92	1016.34	3243.23			5.92	0.313374
6	3266.41	774.702		989.646	227.433			6	989.646	3266.41			6	0.302976
6.08	3155.94	797.507		981.355	229.435			6.08	981.355	3155.94			6.08	0.310955
6.16	3106.47	726.206		953.201	214.486			6.16	953.201	3106.47			6.16	0.306844
6.24	3108.75	603.265		904.063	200.544			6.24	904.063	3108.75			6.24	0.290812
6.32	3072.02	583.535		814.543	186.165			6.32	814.543	3072.02			6.32	0.265149
6.4	2941.47	571.057		841.743	166.086			6.4	841.743	2941.47			6.4	0.286164
6.48	2827.29	607.456		799.918	147.647			6.48	799.918	2827.29			6.48	0.282928
6.56	2780.34	624.48		751.79	154.31			6.56	751.79	2780.34			6.56	0.270395
6.64	2917.18	394.385		839.473	89.5014			6.64	839.473	2917.18			6.64	0.287768
6.72	3068.23	308.077		894.939	189.06			6.72	894.939	3068.23			6.72	0.291679
6.8	2937.76	577.941		904.463	102.023			6.8	904.463	2937.76			6.8	0.307875
6.88	2845.85	773.361		983.234	281.839			6.88	983.234	2845.85			6.88	0.345498
6.96	2535.87	737.719		1061.56	454.519			6.96	1061.56	2535.87			6.96	0.418616
7.04	2510.04	1224.01		1018.88	595.672			7.04	1018.88	2510.04			7.04	0.40592
7.12	3185.56	0		727.797	0			7.12	727.797	3185.56			7.12	0.228468
7.2	3064.66	0		703.114	0			7.2	703.114	3064.66			7.2	0.229427
7.28								7.28					7.28
7.36								7.36					7.36
7.44								7.44					7.44
7.52								7.52					7.52
7.6								7.6					7.6
7.68								7.68					7.68
7.76								7.76					7.76
7.84								7.84					7.84
7.92								7.92					7.92
8								8					8
8.08								8.08					8.08
8.16								8.16					8.16
8.24								8.24					8.24
8.32								8.32					8.32
8.4								8.4					8.4
8.48								8.48					8.48
8.56								8.56					8.56
8.64								8.64					8.64
8.72								8.72					8.72
8.8								8.8					8.8
8.88								8.88					8.88
8.96								8.96					8.96
9.04								9.04					9.04
9.12								9.12					9.12
9.2								9.2					9.2
9.28								9.28					9.28
9.36								9.36					9.36
9.44								9.44					9.44
9.52								9.52					9.52
9.6								9.6					9.6
9.68								9.68					9.68
9.76								9.76					9.76
9.84								9.84					9.84
9.92								9.92					9.92
10								10					10
10.08								10.08					10.08
10.16								10.16					10.16
10.24								10.24					10.24
10.32								10.32					10.32
10.4								10.4					10.4
10.48								10.48					10.48
10.56								10.56					10.56
10.64								10.64					10.64
10.72								10.72					10.72
10.8								10.8					10.8
10.88								10.88					10.88
10.96								10.96					10.96
11.04								11.04					11.04
11.12								11.12					11.12
11.2								11.2					11.2
11.28								11.28					11.28
11.36								11.36					11.36
11.44								11.44					11.44
11.52								11.52					11.52
11.6								11.6					11.6
11.68								11.68					11.68
11.76								11.76					11.76
11.84								11.84					11.84
11.92								11.92					11.92
12								12					12
12.08								12.08					12.08
12.16								12.16					12.16
12.24								12.24					12.24
12.32								12.32					12.32
12.4								12.4					12.4
12.48								12.48					12.48

## Sheet: YSM3402
YSM3402	ras1D scd2D							YSM3402					YSM3402
	CRIB			Scd1-3GFP					Scd1-3GFP	CRIB
length	AVERAGE	ST DEV		AVERAGE	ST DEV			length	AVERAGE	AVERAGE			length	ratio Scd1-3GFP/CRIB
0	2319.15	694.65		658.801	232.419			0	658.801	2319.15			0	0.284069
0.08	2343.94	706.165		646.949	226.441			0.08	646.949	2343.94			0.08	0.276009
0.16	2338.31	681.616		665.324	234.292			0.16	665.324	2338.31			0.16	0.284532
0.24	2368.63	737.735		675.289	225.858			0.24	675.289	2368.63			0.24	0.285097
0.32	2412.21	762.485		681.117	238.219			0.32	681.117	2412.21			0.32	0.282362
0.4	2448.84	824.512		654.099	238.714			0.4	654.099	2448.84			0.4	0.267105
0.48	2413.47	854.368		667.065	207.432			0.48	667.065	2413.47			0.48	0.276393
0.56	2473.46	872.802		683.835	255.177			0.56	683.835	2473.46			0.56	0.276469
0.64	2536.95	886.88		698.778	275.722			0.64	698.778	2536.95			0.64	0.275441
0.72	2600.21	894.341		763.491	318.772			0.72	763.491	2600.21			0.72	0.293627
0.8	2672.62	938.969		810.81	371.634			0.8	810.81	2672.62			0.8	0.303377
0.88	2737.3	998.492		870.899	391.113			0.88	870.899	2737.3			0.88	0.31816
0.96	2847.99	1030.46		905.649	358.486			0.96	905.649	2847.99			0.96	0.317995
1.04	2950.6	1041.6		972.753	346.318			1.04	972.753	2950.6			1.04	0.329679
1.12	3042.99	1062.06		1009.48	364.09			1.12	1009.48	3042.99			1.12	0.331738
1.2	3145.23	1110.49		1055.35	376.069			1.2	1055.35	3145.23			1.2	0.33554
1.28	3290.39	1147.69		1133.82	383.964			1.28	1133.82	3290.39			1.28	0.344586
1.36	3362.44	1169.6		1199.94	417.629			1.36	1199.94	3362.44			1.36	0.356865
1.44	3404.45	1152.28		1278.39	415.541			1.44	1278.39	3404.45			1.44	0.375505
1.52	3471.72	1193.92		1400.05	490.14			1.52	1400.05	3471.72			1.52	0.403274
1.6	3572.53	1274.25		1619.26	652.437			1.6	1619.26	3572.53			1.6	0.453253
1.68	3686.58	1269.4		1870.56	828.691			1.68	1870.56	3686.58			1.68	0.507395
1.76	3757.1	1267.61		2109.63	1047.44			1.76	2109.63	3757.1			1.76	0.561505
1.84	3851.3	1296.23		2284.13	1234.32			1.84	2284.13	3851.3			1.84	0.593082
1.92	3930.52	1284.97		2363.68	1198.8			1.92	2363.68	3930.52			1.92	0.601365
2	4019.69	1278.48		2395.88	1062.13			2	2395.88	4019.69			2	0.596036
2.08	4081.03	1281.16		2451.27	1067.57			2.08	2451.27	4081.03			2.08	0.60065
2.16	4230.68	1366.12		2645.58	1189.97			2.16	2645.58	4230.68			2.16	0.625333
2.24	4354.63	1425.3		2818.7	1337.76			2.24	2818.7	4354.63			2.24	0.64729
2.32	4298.73	1470.89		2979.52	1391.33			2.32	2979.52	4298.73			2.32	0.693116
2.4	4342.35	1486.62		3147.2	1557.32			2.4	3147.2	4342.35			2.4	0.724769
2.48	4423.36	1526.45		3291.5	1698.88			2.48	3291.5	4423.36			2.48	0.744117
2.56	4371.88	1511.15		3468.47	1818.63			2.56	3468.47	4371.88			2.56	0.793359
2.64	4416.37	1509.48		3683.98	1930.29			2.64	3683.98	4416.37			2.64	0.834164
2.72	4544.3	1559.45		3867.21	2040.75			2.72	3867.21	4544.3			2.72	0.851002
2.8	4615.31	1565.78		4066.2	2230.95			2.8	4066.2	4615.31			2.8	0.881023
2.88	4606.48	1552.21		4237.91	2367.95			2.88	4237.91	4606.48			2.88	0.919989
2.96	4630.64	1597.38		4370.71	2383.72			2.96	4370.71	4630.64			2.96	0.943867
3.04	4649.18	1551.72		4359.73	2136.56			3.04	4359.73	4649.18			3.04	0.937741
3.12	4693.32	1531.9		4265.11	1866.84			3.12	4265.11	4693.32			3.12	0.908761
3.2	4655.78	1501.19		4207.42	1723.04			3.2	4207.42	4655.78			3.2	0.903699
3.28	4655.96	1567.27		4334.4	1792.93			3.28	4334.4	4655.96			3.28	0.930936
3.36	4543.97	1490.32		4448.86	1933.65			3.36	4448.86	4543.97			3.36	0.979068
3.44	4594.66	1563.52		4358.32	1978.59			3.44	4358.32	4594.66			3.44	0.948563
3.52	4523.56	1552.62		4145.11	1774.29			3.52	4145.11	4523.56			3.52	0.916338
3.6	4548.57	1553.31		4057.05	1684.39			3.6	4057.05	4548.57			3.6	0.891938
3.68	4540.87	1562.56		3974.02	1632.22			3.68	3974.02	4540.87			3.68	0.875167
3.76	4537.25	1597		3905.32	1588.87			3.76	3905.32	4537.25			3.76	0.860725
3.84	4472.03	1635.13		3931.17	1624.79			3.84	3931.17	4472.03			3.84	0.879057
3.92	4468.97	1665.65		3909.17	1647.22			3.92	3909.17	4468.97			3.92	0.874737
4	4517.32	1720.97		3838.12	1576.75			4	3838.12	4517.32			4	0.849646
4.08	4499.86	1704.13		3674.42	1482.89			4.08	3674.42	4499.86			4.08	0.816562
4.16	4501.03	1720.07		3439.44	1313.39			4.16	3439.44	4501.03			4.16	0.764145
4.24	4419.17	1689.33		3203.94	1247.11			4.24	3203.94	4419.17			4.24	0.72501
4.32	4383.42	1653.24		2973.93	1240.7			4.32	2973.93	4383.42			4.32	0.678451
4.4	4327.94	1694.11		2757.59	1231.97			4.4	2757.59	4327.94			4.4	0.63716
4.48	4241.05	1597.29		2603.37	1197.5			4.48	2603.37	4241.05			4.48	0.613851
4.56	4085.36	1604.53		2520.45	1211.36			4.56	2520.45	4085.36			4.56	0.616947
4.64	3951.38	1590.68		2466.65	1174.51			4.64	2466.65	3951.38			4.64	0.624251
4.72	3864.58	1532.97		2223.72	1133.83			4.72	2223.72	3864.58			4.72	0.575409
4.8	3794.02	1523.34		2034.41	1034.35			4.8	2034.41	3794.02			4.8	0.536216
4.88	3744.54	1504.76		1864.93	899.463			4.88	1864.93	3744.54			4.88	0.498041
4.96	3626	1466.07		1725.18	824.571			4.96	1725.18	3626			4.96	0.47578
5.04	3604.57	1402.41		1585.56	777.36			5.04	1585.56	3604.57			5.04	0.439875
5.12	3543.04	1348.62		1493.24	723.141			5.12	1493.24	3543.04			5.12	0.421458
5.2	3517.26	1271.08		1422.05	694.305			5.2	1422.05	3517.26			5.2	0.404307
5.28	3492	1170.56		1325.4	660.176			5.28	1325.4	3492			5.28	0.379553
5.36	3318.66	1092.12		1253.38	607.208			5.36	1253.38	3318.66			5.36	0.377676
5.44	3204.02	1076.82		1215.65	513.959			5.44	1215.65	3204.02			5.44	0.379414
5.52	3125.09	1062.88		1180.13	487.449			5.52	1180.13	3125.09			5.52	0.377629
5.6	3025.33	952.454		1119.94	472.494			5.6	1119.94	3025.33			5.6	0.370189
5.68	2925.31	917.164		1049.42	492.002			5.68	1049.42	2925.31			5.68	0.358738
5.76	2897.02	832.711		1034.45	513.322			5.76	1034.45	2897.02			5.76	0.357076
5.84	2851.57	836.74		998.974	480.961			5.84	998.974	2851.57			5.84	0.350325
5.92	2861.99	874.561		977.011	492.594			5.92	977.011	2861.99			5.92	0.341375
6	2826.3	884.838		944.525	474.729			6	944.525	2826.3			6	0.334192
6.08	2792.38	830.052		916.805	466.661			6.08	916.805	2792.38			6.08	0.328324
6.16	2757.51	853.2		881.495	434.021			6.16	881.495	2757.51			6.16	0.319671
6.24	2792.67	803.595		932.442	483.635			6.24	932.442	2792.67			6.24	0.333889
6.32	2756.44	785.261		930.464	412.803			6.32	930.464	2756.44			6.32	0.337561
6.4	2726.36	831.804		929.514	424.571			6.4	929.514	2726.36			6.4	0.340936
6.48	2730.95	869.258		880.072	390.089			6.48	880.072	2730.95			6.48	0.322258
6.56	2713.84	923.089		854.996	347.211			6.56	854.996	2713.84			6.56	0.31505
6.64	2617.63	926.56		852.862	330.038			6.64	852.862	2617.63			6.64	0.325814
6.72	2532.8	954.563		791.113	347.612			6.72	791.113	2532.8			6.72	0.312348
6.8	2653.92	1096.43		834.357	438.388			6.8	834.357	2653.92			6.8	0.314387
6.88	2790.47	1002.12		934.565	424.482			6.88	934.565	2790.47			6.88	0.334913
6.96	2828.93	1054.21		952.817	432.535			6.96	952.817	2828.93			6.96	0.336812
7.04	2931.22	1032.23		997.354	450.768			7.04	997.354	2931.22			7.04	0.340252
7.12	3040.18	935.32		1023.32	426.586			7.12	1023.32	3040.18			7.12	0.336598
7.2	3283.39	788.517		1129.43	337.301			7.2	1129.43	3283.39			7.2	0.343983
7.28	3222.06	1005.49		1096.22	408.114			7.28	1096.22	3222.06			7.28	0.340224
7.36	3114.89	1157.68		1088.59	388.179			7.36	1088.59	3114.89			7.36	0.349478
7.44	3149.71	1111.6		1047.26	244.703			7.44	1047.26	3149.71			7.44	0.332494
7.52	2400.8	0		854.654	0			7.52	854.654	2400.8			7.52	0.355987
7.6	2192.04	0		961.002	0			7.6	961.002	2192.04			7.6	0.438405
7.68	2192.26	0		863.192	0			7.68	863.192	2192.26			7.68	0.393745
7.76	2358.02	0		1016.11	0			7.76	1016.11	2358.02			7.76	0.430916
7.84	2387.58	0		1088.03	0			7.84	1088.03	2387.58			7.84	0.455704
7.92								7.92					7.92
8								8					8
8.08								8.08					8.08
8.16								8.16					8.16
8.24								8.24					8.24
8.32								8.32					8.32
8.4								8.4					8.4
8.48								8.48					8.48
8.56								8.56					8.56
8.64								8.64					8.64
8.72								8.72					8.72
8.8								8.8					8.8
8.88								8.88					8.88
8.96								8.96					8.96
9.04								9.04					9.04
9.12								9.12					9.12
9.2								9.2					9.2
9.28								9.28					9.28
9.36								9.36					9.36
9.44								9.44					9.44
9.52								9.52					9.52
9.6								9.6					9.6
9.68								9.68					9.68
9.76								9.76					9.76
9.84								9.84					9.84
9.92								9.92					9.92
10								10					10
10.08								10.08					10.08
10.16								10.16					10.16
10.24								10.24					10.24
10.32								10.32					10.32
10.4								10.4					10.4
10.48								10.48					10.48
10.56								10.56					10.56
10.64								10.64					10.64
10.72								10.72					10.72
10.8								10.8					10.8
10.88								10.88					10.88
10.96								10.96					10.96
11.04								11.04					11.04
11.12								11.12					11.12
11.2								11.2					11.2
11.28								11.28					11.28
11.36								11.36					11.36
11.44								11.44					11.44
11.52								11.52					11.52
11.6								11.6					11.6
11.68								11.68					11.68
11.76								11.76					11.76
11.84								11.84					11.84
11.92								11.92					11.92
12								12					12
12.08								12.08					12.08
12.16								12.16					12.16
12.24								12.24					12.24
12.32								12.32					12.32
12.4								12.4					12.4
12.48								12.48					12.48

## Sheet: YSM3401
YSM3401	ras1D gef1D							YSM3401					YSM3401
	CRIB			Scd1-3GFP					Scd1-3GFP	CRIB
length	AVERAGE	ST DEV		AVERAGE	ST DEV			length	AVERAGE	AVERAGE			length	ratio Scd1-3GFP/CRIB
0	2505.18	798.96		714.812	353.613			0	714.812	2505.18			0	0.285333
0.08	2512.39	760.273		688.191	293.925			0.08	688.191	2512.39			0.08	0.273919
0.16	2538.39	787.356		687.469	331.509			0.16	687.469	2538.39			0.16	0.270829
0.24	2593.18	821.118		664.381	319.211			0.24	664.381	2593.18			0.24	0.256203
0.32	2566.73	857.141		650.139	279.958			0.32	650.139	2566.73			0.32	0.253295
0.4	2521.46	838.22		646.079	289.156			0.4	646.079	2521.46			0.4	0.256232
0.48	2568.45	808.78		678.279	310.487			0.48	678.279	2568.45			0.48	0.264082
0.56	2581.53	829.148		709.119	333.326			0.56	709.119	2581.53			0.56	0.274689
0.64	2588.22	804.469		768.748	348.339			0.64	768.748	2588.22			0.64	0.297017
0.72	2567.15	811.098		785.198	358.606			0.72	785.198	2567.15			0.72	0.305864
0.8	2611.2	856.079		845.867	358.391			0.8	845.867	2611.2			0.8	0.323938
0.88	2622.78	901.526		935.037	431.756			0.88	935.037	2622.78			0.88	0.356506
0.96	2703.03	939.479		1047.66	512.257			0.96	1047.66	2703.03			0.96	0.387588
1.04	2714.55	919.156		1131.64	562.627			1.04	1131.64	2714.55			1.04	0.416881
1.12	2769.29	915.972		1295.03	690.762			1.12	1295.03	2769.29			1.12	0.467641
1.2	2830.15	965.089		1530.98	887.558			1.2	1530.98	2830.15			1.2	0.540955
1.28	2896.58	993.088		1860.36	1108.41			1.28	1860.36	2896.58			1.28	0.642262
1.36	2948.74	1020.7		2252.42	1420.04			1.36	2252.42	2948.74			1.36	0.763856
1.44	2962.9	994.615		2642.84	1699.15			1.44	2642.84	2962.9			1.44	0.891976
1.52	2979.38	1043.97		3020.18	1818.25			1.52	3020.18	2979.38			1.52	1.01369
1.6	3030.98	1073.48		3421.5	1965.74			1.6	3421.5	3030.98			1.6	1.12884
1.68	3072.61	1101.51		3825.91	2216.72			1.68	3825.91	3072.61			1.68	1.24517
1.76	3174.75	1174.47		4347.08	2592.91			1.76	4347.08	3174.75			1.76	1.36927
1.84	3214.22	1206.39		4805.43	2766.72			1.84	4805.43	3214.22			1.84	1.49505
1.92	3269.71	1219.99		5236.52	2633.01			1.92	5236.52	3269.71			1.92	1.60153
2	3367.6	1191.54		5552.61	2440.36			2	5552.61	3367.6			2	1.64883
2.08	3381.72	1150.58		5964.89	2344.02			2.08	5964.89	3381.72			2.08	1.76386
2.16	3394.79	1089.31		6595.15	2650.23			2.16	6595.15	3394.79			2.16	1.94272
2.24	3464.47	1088.35		7246.84	3046.7			2.24	7246.84	3464.47			2.24	2.09176
2.32	3488.48	1104.53		7666.39	3240.77			2.32	7666.39	3488.48			2.32	2.19763
2.4	3561.16	1117.79		7915.73	3212.49			2.4	7915.73	3561.16			2.4	2.2228
2.48	3611.26	1193.96		8211.16	3298.75			2.48	8211.16	3611.26			2.48	2.27376
2.56	3695.51	1175.64		8746.98	3640.87			2.56	8746.98	3695.51			2.56	2.36692
2.64	3748.27	1122.26		9201.9	4040.4			2.64	9201.9	3748.27			2.64	2.45497
2.72	3810.82	1019.78		9442.97	4063.09			2.72	9442.97	3810.82			2.72	2.47794
2.8	3827.41	1005.91		9587.66	3875.58			2.8	9587.66	3827.41			2.8	2.505
2.88	3857.78	951.197		9540.65	3767.26			2.88	9540.65	3857.78			2.88	2.47309
2.96	3864.97	967.002		9103.41	3457.02			2.96	9103.41	3864.97			2.96	2.35536
3.04	3873.57	941.008		8716.09	3288.93			3.04	8716.09	3873.57			3.04	2.25015
3.12	3909.48	992.324		8452.37	3130.12			3.12	8452.37	3909.48			3.12	2.16202
3.2	3852.5	972.27		8410.44	3430.97			3.2	8410.44	3852.5			3.2	2.18311
3.28	3772.42	922.255		8188.2	3581.31			3.28	8188.2	3772.42			3.28	2.17055
3.36	3699.41	895.256		7930.48	3706.82			3.36	7930.48	3699.41			3.36	2.14372
3.44	3677.23	905.064		7584.6	3416.81			3.44	7584.6	3677.23			3.44	2.06258
3.52	3614	892.85		7191.71	3159.35			3.52	7191.71	3614			3.52	1.98996
3.6	3517.74	858.541		6701.29	3105.62			3.6	6701.29	3517.74			3.6	1.905
3.68	3458.07	782.91		6175.96	2961.52			3.68	6175.96	3458.07			3.68	1.78595
3.76	3304.58	745.238		5640.01	2573.29			3.76	5640.01	3304.58			3.76	1.70673
3.84	3216.56	784.41		5084.8	2458.95			3.84	5084.8	3216.56			3.84	1.58082
3.92	3203.43	831.676		4513.03	2294.11			3.92	4513.03	3203.43			3.92	1.40881
4	3190.97	847.013		3975.58	2021.8			4	3975.58	3190.97			4	1.24589
4.08	3167.92	843.758		3566.98	1895.02			4.08	3566.98	3167.92			4.08	1.12597
4.16	3110.07	811.539		3269.5	1831			4.16	3269.5	3110.07			4.16	1.05126
4.24	3158.59	799.891		2997.55	1788.48			4.24	2997.55	3158.59			4.24	0.949015
4.32	3133.87	800.966		2678.99	1611.48			4.32	2678.99	3133.87			4.32	0.854851
4.4	3115.22	840.964		2397.77	1304.6			4.4	2397.77	3115.22			4.4	0.769695
4.48	3106.96	869.895		2101.17	1086.45			4.48	2101.17	3106.96			4.48	0.676281
4.56	3071.31	877.685		1881.03	930.597			4.56	1881.03	3071.31			4.56	0.612451
4.64	3022.84	869.241		1703.23	842.732			4.64	1703.23	3022.84			4.64	0.563453
4.72	2965.57	857.298		1570.51	768.077			4.72	1570.51	2965.57			4.72	0.529581
4.8	2877	853.806		1458.36	672.1			4.8	1458.36	2877			4.8	0.506902
4.88	2888.53	782.414		1371.18	610.439			4.88	1371.18	2888.53			4.88	0.474698
4.96	2886.83	738.352		1320.81	562.784			4.96	1320.81	2886.83			4.96	0.457529
5.04	2831.21	693.062		1279.2	526.797			5.04	1279.2	2831.21			5.04	0.451819
5.12	2858.89	647.374		1254.72	508.115			5.12	1254.72	2858.89			5.12	0.438882
5.2	2822.02	637.493		1220.23	495.512			5.2	1220.23	2822.02			5.2	0.432395
5.28	2844.63	673.12		1123.34	434.306			5.28	1123.34	2844.63			5.28	0.3949
5.36	2793.98	655.275		1132.94	430.81			5.36	1132.94	2793.98			5.36	0.405492
5.44	2767.25	653.505		1103.86	438.342			5.44	1103.86	2767.25			5.44	0.398903
5.52	2617.74	550.46		1033.69	408.265			5.52	1033.69	2617.74			5.52	0.394878
5.6	2573.64	553.151		967.116	436.33			5.6	967.116	2573.64			5.6	0.375777
5.68	2537.05	568.485		847.479	235.921			5.68	847.479	2537.05			5.68	0.334041
5.76	2399.39	563.495		852.495	243.469			5.76	852.495	2399.39			5.76	0.355296
5.84	2478.83	641.217		789.37	230.404			5.84	789.37	2478.83			5.84	0.318444
5.92	2539.69	576.398		789.228	235.324			5.92	789.228	2539.69			5.92	0.310757
6	2534.75	648.944		892.319	273.677			6	892.319	2534.75			6	0.352034
6.08	2322.62	589.936		857.322	357.54			6.08	857.322	2322.62			6.08	0.369119
6.16	2317.61	602.702		837.492	394.588			6.16	837.492	2317.61			6.16	0.36136
6.24	2468.53	845.63		901.351	442.974			6.24	901.351	2468.53			6.24	0.365137
6.32	3022.72	156.732		966.19	21.9462			6.32	966.19	3022.72			6.32	0.319643
6.4	3198.66	264.031		1071.76	31.4913			6.4	1071.76	3198.66			6.4	0.335066
6.48	3133.58	287.792		1194.9	40.9561			6.48	1194.9	3133.58			6.48	0.381321
6.56	2974.94	83.6812		1333.13	56.6554			6.56	1333.13	2974.94			6.56	0.448119
6.64	3028.16	0		1393.86	0			6.64	1393.86	3028.16			6.64	0.4603
6.72	3028.88	0		1550.72	0			6.72	1550.72	3028.88			6.72	0.511979
6.8								6.8					6.8
6.88								6.88					6.88
6.96								6.96					6.96
7.04								7.04					7.04
7.12								7.12					7.12
7.2								7.2					7.2
7.28								7.28					7.28
7.36								7.36					7.36
7.44								7.44					7.44
7.52								7.52					7.52
7.6								7.6					7.6
7.68								7.68					7.68
7.76								7.76					7.76
7.84								7.84					7.84
7.92								7.92					7.92
8								8					8
8.08								8.08					8.08
8.16								8.16					8.16
8.24								8.24					8.24
8.32								8.32					8.32
8.4								8.4					8.4
8.48								8.48					8.48
8.56								8.56					8.56
8.64								8.64					8.64
8.72								8.72					8.72
8.8								8.8					8.8
8.88								8.88					8.88
8.96								8.96					8.96
9.04								9.04					9.04
9.12								9.12					9.12
9.2								9.2					9.2
9.28								9.28					9.28
9.36								9.36					9.36
9.44								9.44					9.44
9.52								9.52					9.52
9.6								9.6					9.6
9.68								9.68					9.68
9.76								9.76					9.76
9.84								9.84					9.84
9.92								9.92					9.92
10								10					10
10.08								10.08					10.08
10.16								10.16					10.16
10.24								10.24					10.24
10.32								10.32					10.32
10.4								10.4					10.4
10.48								10.48					10.48
10.56								10.56					10.56
10.64								10.64					10.64
10.72								10.72					10.72
10.8								10.8					10.8
10.88								10.88					10.88
10.96								10.96					10.96
11.04								11.04					11.04
11.12								11.12					11.12
11.2								11.2					11.2
11.28								11.28					11.28
11.36								11.36					11.36
11.44								11.44					11.44
11.52								11.52					11.52
11.6								11.6					11.6
11.68								11.68					11.68
11.76								11.76					11.76
11.84								11.84					11.84
11.92								11.92					11.92
12								12					12
12.08								12.08					12.08
12.16								12.16					12.16
12.24								12.24					12.24
12.32								12.32					12.32
12.4								12.4					12.4
12.48								12.48					12.48

## Sheet: YSM3403
YSM3403	ras1D scd2D gef1D							YSM3403					YSM3403
	CRIB			Scd1-3GFP					Scd1-3GFP	CRIB
length	AVERAGE	ST DEV		AVERAGE	ST DEV			length	AVERAGE	AVERAGE			length	ratio Scd1-3GFP/CRIB
0	2285.33	936.047		718.143	400.407			0	718.143	2285.33			0	0.314241
0.08	2267.21	902.199		712.679	369.534			0.08	712.679	2267.21			0.08	0.314341
0.16	2337.09	943.089		715.518	359.301			0.16	715.518	2337.09			0.16	0.306157
0.24	2356.71	960.951		695.323	322.239			0.24	695.323	2356.71			0.24	0.29504
0.32	2390.28	941.722		676.656	324.567			0.32	676.656	2390.28			0.32	0.283087
0.4	2420.5	950.207		696.399	318.903			0.4	696.399	2420.5			0.4	0.287709
0.48	2447.2	944.815		710.664	305.695			0.48	710.664	2447.2			0.48	0.290399
0.56	2486.63	942.556		784.368	317.244			0.56	784.368	2486.63			0.56	0.315435
0.64	2484.53	892.064		814.188	325.2			0.64	814.188	2484.53			0.64	0.327704
0.72	2523.32	852.736		819.843	317.169			0.72	819.843	2523.32			0.72	0.324907
0.8	2552.84	784.574		872.542	320.718			0.8	872.542	2552.84			0.8	0.341793
0.88	2574.11	760.182		885.269	309.516			0.88	885.269	2574.11			0.88	0.343913
0.96	2655.17	762.687		946.028	332.391			0.96	946.028	2655.17			0.96	0.356297
1.04	2638.53	765.318		984.334	324.514			1.04	984.334	2638.53			1.04	0.373062
1.12	2662.01	742.541		1024.72	403.901			1.12	1024.72	2662.01			1.12	0.384943
1.2	2675.04	754.241		1077.51	524.789			1.2	1077.51	2675.04			1.2	0.402801
1.28	2686.58	741.128		1161.36	518.968			1.28	1161.36	2686.58			1.28	0.432281
1.36	2699.98	753.212		1272.71	522.007			1.36	1272.71	2699.98			1.36	0.471379
1.44	2722.69	778.997		1465.99	591.03			1.44	1465.99	2722.69			1.44	0.538435
1.52	2732.2	805.512		1643.56	712.77			1.52	1643.56	2732.2			1.52	0.601549
1.6	2753.5	847.92		1775.36	848.115			1.6	1775.36	2753.5			1.6	0.644763
1.68	2807.07	915.571		1945.64	957.659			1.68	1945.64	2807.07			1.68	0.693121
1.76	2883.59	1023.14		2103.85	1179.64			1.76	2103.85	2883.59			1.76	0.729593
1.84	2891.64	1018.65		2260.46	1287.96			1.84	2260.46	2891.64			1.84	0.781721
1.92	2891.86	1014.45		2366.67	1463.12			1.92	2366.67	2891.86			1.92	0.818391
2	2920.96	1063.42		2499.44	1566.24			2	2499.44	2920.96			2	0.85569
2.08	2934.53	1098.31		2662.88	1655.17			2.08	2662.88	2934.53			2.08	0.90743
2.16	2939.5	1089.13		2841.44	1757.74			2.16	2841.44	2939.5			2.16	0.96664
2.24	2955.06	1038.9		3076.16	1907.76			2.24	3076.16	2955.06			2.24	1.04098
2.32	2978.44	1067.31		3307.93	1964.17			2.32	3307.93	2978.44			2.32	1.11063
2.4	3056.35	1090.57		3391.63	1918.6			2.4	3391.63	3056.35			2.4	1.1097
2.48	3097.26	1133.88		3458.69	1878.62			2.48	3458.69	3097.26			2.48	1.11669
2.56	3104.06	1114.74		3534.52	1871.38			2.56	3534.52	3104.06			2.56	1.13868
2.64	3146.59	1086.07		3644.3	1845.33			2.64	3644.3	3146.59			2.64	1.15818
2.72	3150.95	1059.22		3708.03	1738.76			2.72	3708.03	3150.95			2.72	1.1768
2.8	3121.91	1006.11		3609.18	1570.38			2.8	3609.18	3121.91			2.8	1.15608
2.88	3101.21	1010.39		3563.28	1456.72			2.88	3563.28	3101.21			2.88	1.149
2.96	3108.42	1002.9		3484.35	1376.59			2.96	3484.35	3108.42			2.96	1.12094
3.04	3077.36	1015.59		3438.53	1406.99			3.04	3438.53	3077.36			3.04	1.11736
3.12	3018.97	993.066		3380.51	1507.55			3.12	3380.51	3018.97			3.12	1.11976
3.2	3000.44	1034.01		3340.99	1620.64			3.2	3340.99	3000.44			3.2	1.1135
3.28	2980.43	1094.73		3273	1726.52			3.28	3273	2980.43			3.28	1.09817
3.36	2970.07	1119.74		3210.61	1912.01			3.36	3210.61	2970.07			3.36	1.08099
3.44	3008.84	1136.19		3220.37	2079.05			3.44	3220.37	3008.84			3.44	1.0703
3.52	2968.09	1117.69		3167.55	2003.14			3.52	3167.55	2968.09			3.52	1.0672
3.6	2967.92	1128.22		3068.54	2007.29			3.6	3068.54	2967.92			3.6	1.0339
3.68	2995.91	1157.88		2996.18	1986.56			3.68	2996.18	2995.91			3.68	1.00009
3.76	2979.76	1151.45		2950.9	1915.09			3.76	2950.9	2979.76			3.76	0.990313
3.84	2972.13	1180.95		2869.64	1898.14			3.84	2869.64	2972.13			3.84	0.965515
3.92	3011.99	1122.64		2773.3	1809.8			3.92	2773.3	3011.99			3.92	0.920753
4	3014.11	1076.57		2667.61	1698.44			4	2667.61	3014.11			4	0.88504
4.08	2940.6	1074		2521.48	1549.08			4.08	2521.48	2940.6			4.08	0.857472
4.16	2902.79	1028.53		2489.47	1533.2			4.16	2489.47	2902.79			4.16	0.857612
4.24	2868.36	1009.01		2403.48	1590.45			4.24	2403.48	2868.36			4.24	0.837928
4.32	2816.78	985.632		2273.57	1522.96			4.32	2273.57	2816.78			4.32	0.807154
4.4	2803.54	1004.28		2131.67	1446.11			4.4	2131.67	2803.54			4.4	0.760348
4.48	2806.55	1086.58		1984.48	1371			4.48	1984.48	2806.55			4.48	0.707089
4.56	2744.38	1097.09		1900.29	1321.91			4.56	1900.29	2744.38			4.56	0.692432
4.64	2701.25	1090.59		1715.31	1254.32			4.64	1715.31	2701.25			4.64	0.635007
4.72	2640	1022.21		1581.5	1112.61			4.72	1581.5	2640			4.72	0.599054
4.8	2583.21	998.242		1431.83	994.185			4.8	1431.83	2583.21			4.8	0.554285
4.88	2487.19	983.559		1342.04	871.993			4.88	1342.04	2487.19			4.88	0.53958
4.96	2517.43	976.797		1237.75	760.092			4.96	1237.75	2517.43			4.96	0.491673
5.04	2549.61	962.34		1197.34	718.702			5.04	1197.34	2549.61			5.04	0.469618
5.12	2499.82	949.61		1109.64	611.457			5.12	1109.64	2499.82			5.12	0.443889
5.2	2486.85	965.374		1046.53	570.706			5.2	1046.53	2486.85			5.2	0.420824
5.28	2427.88	983.94		1016.39	524.145			5.28	1016.39	2427.88			5.28	0.418631
5.36	2431.55	960.879		1079.36	564.201			5.36	1079.36	2431.55			5.36	0.443899
5.44	2433.74	952.818		1058.24	538.26			5.44	1058.24	2433.74			5.44	0.434818
5.52	2396.49	992.776		1035.86	519.209			5.52	1035.86	2396.49			5.52	0.432239
5.6	2430.78	966.336		1034.91	463.741			5.6	1034.91	2430.78			5.6	0.425754
5.68	2338.3	899.037		1035.31	460.62			5.68	1035.31	2338.3			5.68	0.442764
5.76	2352.51	944.834		978.072	478.6			5.76	978.072	2352.51			5.76	0.415757
5.84	2345.24	1004.74		972.658	403.088			5.84	972.658	2345.24			5.84	0.414737
5.92	2379.14	1023		960.151	398.938			5.92	960.151	2379.14			5.92	0.403571
6	2531.01	989.877		928.973	393.744			6	928.973	2531.01			6	0.367036
6.08	2515.56	1005.39		932.723	351.893			6.08	932.723	2515.56			6.08	0.370782
6.16	2562.38	1082.86		969.205	409.667			6.16	969.205	2562.38			6.16	0.378244
6.24	2446.41	1010.68		1025.77	476.601			6.24	1025.77	2446.41			6.24	0.419296
6.32	2480.44	1045.21		1071.8	502.872			6.32	1071.8	2480.44			6.32	0.432102
6.4	2400.46	1109.73		1035.37	479.366			6.4	1035.37	2400.46			6.4	0.431321
6.48	2390.17	1086.4		962.272	454.678			6.48	962.272	2390.17			6.48	0.402595
6.56	2812.73	856.577		1133.37	357.313			6.56	1133.37	2812.73			6.56	0.402944
6.64	2622.02	1009.15		987.355	322.877			6.64	987.355	2622.02			6.64	0.376562
6.72	2537.16	1010.32		996.767	358.911			6.72	996.767	2537.16			6.72	0.392867
6.8	3122.34	592.675		1090.05	288.623			6.8	1090.05	3122.34			6.8	0.349115
6.88	3004.93	878.892		1071.46	387.942			6.88	1071.46	3004.93			6.88	0.356569
6.96	2795.55	1120.71		1262.32	683.923			6.96	1262.32	2795.55			6.96	0.451548
7.04	1894.1	0		709.909	0			7.04	709.909	1894.1			7.04	0.3748
7.12	1827.53	0		748.107	0			7.12	748.107	1827.53			7.12	0.409354
7.2	1900.7	0		787.751	0			7.2	787.751	1900.7			7.2	0.414453
7.28	2037.59	0		967.398	0			7.28	967.398	2037.59			7.28	0.474776
7.36	1939.79	0		1199.46	0			7.36	1199.46	1939.79			7.36	0.618343
7.44								7.44					7.44
7.52								7.52					7.52
7.6								7.6					7.6
7.68								7.68					7.68
7.76								7.76					7.76
7.84								7.84					7.84
7.92								7.92					7.92
8								8					8
8.08								8.08					8.08
8.16								8.16					8.16
8.24								8.24					8.24
8.32								8.32					8.32
8.4								8.4					8.4
8.48								8.48					8.48
8.56								8.56					8.56
8.64								8.64					8.64
8.72								8.72					8.72
8.8								8.8					8.8
8.88								8.88					8.88
8.96								8.96					8.96
9.04								9.04					9.04
9.12								9.12					9.12
9.2								9.2					9.2
9.28								9.28					9.28
9.36								9.36					9.36
9.44								9.44					9.44
9.52								9.52					9.52
9.6								9.6					9.6
9.68								9.68					9.68
9.76								9.76					9.76
9.84								9.84					9.84
9.92								9.92					9.92
10								10					10
10.08								10.08					10.08
10.16								10.16					10.16
10.24								10.24					10.24
10.32								10.32					10.32
10.4								10.4					10.4
10.48								10.48					10.48
10.56								10.56					10.56
10.64								10.64					10.64
10.72								10.72					10.72
10.8								10.8					10.8
10.88								10.88					10.88
10.96								10.96					10.96
11.04								11.04					11.04
11.12								11.12					11.12
11.2								11.2					11.2
11.28								11.28					11.28
11.36								11.36					11.36
11.44								11.44					11.44
11.52								11.52					11.52
11.6								11.6					11.6
11.68								11.68					11.68
11.76								11.76					11.76
11.84								11.84					11.84
11.92								11.92					11.92
12								12					12
12.08								12.08					12.08
12.16								12.16					12.16
12.24								12.24					12.24
12.32								12.32					12.32
12.4								12.4					12.4
12.48								12.48					12.48

## Sheet: 5 max pixels
	wt	scd2D	gef1D	scd2D gef1D	ras1D	ras1D scd2D	ras1D gef1D	ras1D scd2D gef1D
	CRIB	CRIB	CRIB	CRIB	CRIB	CRIB	CRIB	CRIB
	AVERAGE	AVERAGE	AVERAGE	AVERAGE	AVERAGE	AVERAGE	AVERAGE	AVERAGE		ratio
	15311.2	9183.5	14856.3	12749.6	4786.92	4630.64	3864.97	3104.06		0.631446	0.563277	0.648382	0.514325	1.25828	0.943867	2.35536	1.13868
	15197.6	9252.63	14917.7	12777.8	4811.27	4649.18	3873.57	3146.59		0.635231	0.567691	0.652393	0.524915	1.21555	0.937741	2.25015	1.15818
	15401	9314.9	15020	12849.6	4862.38	4693.32	3909.48	3150.95		0.637812	0.550193	0.665398	0.538896	1.17118	0.908761	2.16202	1.1768
	15388.5	9293.87	14862.7	12784	4795.93	4655.78	3852.5	3121.91		0.632425	0.540305	0.686741	0.567201	1.16652	0.903699	2.18311	1.15608
	15356.4	9258.77	14647.9	12790.4	4803.14	4655.96	3772.42	3101.21		0.631931	0.521179	0.700286	0.57175	1.15277	0.930936	2.17055	1.149
	15330.9	9260.73	14860.9	12790.3	4811.93	4656.98	3854.59	3124.94		0.00269566	0.0187293	0.022327	0.0253848	0.0434926	0.0178254	0.0811035	0.0140188
	82.2196	50.1649	135.941	36.6568	29.5983	22.7904	50.5921	23.201
	wt	scd2D	gef1D	scd2D gef1D	ras1D	ras1D scd2D	ras1D gef1D	ras1D scd2D gef1D		4.02003e-06		0.00317273
	Scd1-3GFP	Scd1-3GFP	Scd1-3GFP	Scd1-3GFP	Scd1-3GFP	Scd1-3GFP	Scd1-3GFP	Scd1-3GFP		ratio
	9668.17	5172.86	9632.57	6557.43	6023.31	4370.71	9103.41	3534.52		1.58367	1.77532	1.5423	1.94429	0.794733	1.05947	0.424563	0.878213
	9653.96	5252.64	9732.2	6707.28	5848.36	4359.73	8716.09	3644.3		1.57423	1.76152	1.53282	1.90507	0.822671	1.06639	0.444416	0.863427
	9822.93	5125	9994.3	6924.62	5694.74	4265.11	8452.37	3708.03		1.56786	1.81754	1.50286	1.85565	0.853838	1.1004	0.462531	0.849764
	9732.05	5021.52	10206.8	7251.13	5594.54	4207.42	8410.44	3609.18		1.58122	1.85081	1.45615	1.76304	0.857252	1.10656	0.458062	0.864992
	9704.16	4825.48	10257.8	7312.93	5536.91	4334.4	8188.2	3563.28		1.58245	1.91873	1.42799	1.74902	0.867477	1.07419	0.460714	0.870326
	9716.25	5079.5	9964.73	6950.68	5739.57	4307.47	8574.1	3611.86		0.00669395	0.0632524	0.0492339	0.0858758	0.0299594	0.0209301	0.0159297	0.0104517
	67.0213	164.813	278.275	330.173	197.773	69.3887	350.305	68.281
ratio Scd1-3GFP/CRIB	0.633769	0.548498	0.670532	0.543433	1.19278	0.924951	2.22439	1.15582
st dev	0.00269566	0.0187293	0.022327	0.0253848	0.0434926	0.0178254	0.0811035	0.0140188
ratio CRIB/Scd1-3GFP	1.57786	1.82316	1.49135	1.84015	0.838378	1.08114	0.449562	0.865189
	0.00669395	0.0632524	0.0492339	0.0858758	0.0299594	0.0209301	0.0159297	0.0104517
								wt	scd2D	gef1D	scd2D gef1D	ras1D	ras1D scd2D	ras1D gef1D	ras1D scd2D gef1D
							CRIB	15330.9	9260.73	14860.9	12790.3	4811.93	4656.98	3854.59	3124.94
							Scd1	9716.25	5079.5	9964.73	6950.68	5739.57	4307.47	8574.1	3611.86
							st dev CRIB	82.2196	50.1649	135.941	36.6568	29.5983	22.7904	50.5921	23.201
							st dev Scd1	67.0213	164.813	278.275	330.173	197.773	69.3887	350.305	68.281
