# Supplementary material for: Optogenetics reveals Cdc42 local activation by scaffold-mediated positive feedback and Ras GTPase
Source: PLoS Biol. 2020 Jan 24;18(1):e3000600. doi: 10.1371/journal.pbio.3000600 (PMC7002011; doi:10.1371/journal.pbio.3000600)
Supplement: S8 Data — (ZIP) [file pbio.3000600.s024.zip]

Archive with 15 entries (10 files):
- S8_Data/
- S8_Data/Panel_8F/
- S8_Data/Panel_8F/8F.xlsx
- __MACOSX/
- __MACOSX/S8_Data/
- __MACOSX/S8_Data/Panel_8F/
- __MACOSX/S8_Data/Panel_8F/._8F.xlsx
- S8_Data/Panel_8F/panel_8F.csv
- __MACOSX/S8_Data/Panel_8F/._panel_8F.csv
- __MACOSX/S8_Data/._Panel_8F
- S8_Data/.DS_Store
- __MACOSX/S8_Data/._.DS_Store
- S8_Data/ReadMe_Figure8.txt
- __MACOSX/S8_Data/._ReadMe_Figure8.txt
- __MACOSX/._S8_Data
