# Supplementary material for: Optogenetics reveals Cdc42 local activation by scaffold-mediated positive feedback and Ras GTPase
Source: PLoS Biol. 2020 Jan 24;18(1):e3000600. doi: 10.1371/journal.pbio.3000600 (PMC7002011; doi:10.1371/journal.pbio.3000600)
Supplement: S8 Data — (ZIP) [file pbio.3000600.s024.zip › S8_Data/Panel_8F/8F.xlsx]

## Sheet: YSM3420
experiment 1 29.04.2019					experiment 2 Leica 03.05.2019					experiment 3 Leica 07.05.2019
YSM3420	YSM3420				YSM3420					YSM3420	YSM3420					YSM3420
	length	width				cell length	cell width	ratio length/width			cell length	cell width	ratio length/width			cell length	cell width	ratio length/width
cell1	9.376	6.683	1.40296		cell1	8.859	6.629	1.3364		cell1	7.207	6.758	1.06644			9.376	6.683	1.40296
cell2	8.801	6.815	1.29142		cell2	8.301	6.678	1.24304		cell2	8.425	5.975	1.41004			8.801	6.815	1.29142
cell3	9.208	6.225	1.4792		cell3	9.015	6.587	1.3686		cell3	6.722	6.474	1.03831			9.208	6.225	1.4792
cell4	10.122	5.561	1.82018		cell4	8.144	6.501	1.25273		cell4	9.372	6.445	1.45415			10.122	5.561	1.82018
cell5	7.648	6.12	1.24967		cell5	10.42	7.842	1.32874		cell5	9.815	6.359	1.54348			7.648	6.12	1.24967
cell6	8.868	6.089	1.4564		cell6	7.602	5.916	1.28499		cell6	10.685	6.308	1.69388			8.868	6.089	1.4564
cell7	8.877	6.402	1.3866		cell7	9.094	6.09	1.49327		cell7	7.105	6.448	1.10189			8.877	6.402	1.3866
cell8	9.092	6.628	1.37176		cell8	8.541	6.231	1.37073		cell8	8.125	6.043	1.34453			9.092	6.628	1.37176
cell9	10.948	6.171	1.7741		cell9	8.641	6.792	1.27223		cell9	9.514	5.792	1.64261			10.948	6.171	1.7741
cell10	8.109	6.708	1.20886		cell10	7.477	6.787	1.10166		cell10	7.884	6.761	1.1661			8.109	6.708	1.20886
cell11	7.302	6.988	1.04493		cell11	6.923	5.933	1.16686		cell11	8.616	6.666	1.29253			7.302	6.988	1.04493
cell12	9.055	7.114	1.27284		cell12	8.171	6.021	1.35708		cell12	8.253	6.538	1.26231			9.055	7.114	1.27284
cell13	9.635	6.424	1.49984		cell13	9.661	6.123	1.57782		cell13	8.063	6.851	1.17691			9.635	6.424	1.49984
cell14	7.772	6.154	1.26292		cell14	8.59	5.78	1.48616		cell14	9.104	6.455	1.41038			7.772	6.154	1.26292
cell15	8.343	6.73	1.23967		cell15	7.015	6.404	1.09541		cell15	8.306	6.326	1.31299			8.343	6.73	1.23967
cell16	8.487	6.124	1.38586		cell16	8.519	6.018	1.41559		cell16	8.206	6.112	1.3426			8.487	6.124	1.38586
cell17	8.802	6.637	1.3262		cell17	11.14	6.673	1.66941		cell17	8.905	5.869	1.51729			8.802	6.637	1.3262
cell18	8.809	6.687	1.31733		cell18	8.627	6.356	1.3573		cell18	7.857	5.949	1.32073			8.809	6.687	1.31733
cell19	8.804	6.732	1.30778		cell19	9.378	7.026	1.33476		cell19	9.084	7.063	1.28614			8.804	6.732	1.30778
cell20	8.234	6.134	1.34235		cell20	8.84	6.086	1.45251		cell20	7.765	6.083	1.27651			8.234	6.134	1.34235
cell21	8.317	6.291	1.32205		cell21	8.494	5.555	1.52907		cell21	8.744	6.365	1.37376			8.317	6.291	1.32205
cell22	8.871	6.06	1.46386		cell22	7.258	6.015	1.20665		cell22	7.211	7.03	1.02575			8.871	6.06	1.46386
cell23	9.101	7.346	1.23891		cell23	8.991	6.156	1.46053		cell23	8.604	6.268	1.37269			9.101	7.346	1.23891
cell24	9.117	7.212	1.26414		cell24	8.281	6.662	1.24302		cell24	7.695	5.976	1.28765			9.117	7.212	1.26414
cell25	8.762	6.774	1.29348		cell25	9.081	6.355	1.42895		cell25	7.818	6.591	1.18616			8.762	6.774	1.29348
cell26	8.664	6.287	1.37808		cell26	8.245	6.433	1.28167		cell26	7.94	6.092	1.30335			8.664	6.287	1.37808
cell27	8.706	6.217	1.40035		cell27	9.275	6.232	1.48829		cell27	7.593	6.465	1.17448			8.706	6.217	1.40035
cell28	10.98	7.47	1.46988		cell28	9.284	6.979	1.33028		cell28	7.833	6.22	1.25932			10.98	7.47	1.46988
cell29	11.852	6.577	1.80204		cell29	10.146	6.367	1.59353		cell29	9.037	7.262	1.24442			11.852	6.577	1.80204
cell30	8.037	7.14	1.12563		cell30	8.922	6.658	1.34004		cell30	7.474	6.035	1.23844			8.037	7.14	1.12563
cell31	9.154	6.031	1.51782		cell31	8.276	5.662	1.46167		cell31	7.755	5.837	1.32859			9.154	6.031	1.51782
cell32	10.642	6.547	1.62548		cell32	9.027	5.888	1.53312		cell32	7.576	5.894	1.28537			10.642	6.547	1.62548
cell33	8.76	6.165	1.42092		cell33	10.345	6.547	1.58011								8.76	6.165	1.42092
cell34	8.889	6.25	1.42224		cell34	8.267	6.533	1.26542								8.889	6.25	1.42224
cell35	8.823	6.17	1.42998		cell35	8.144	6.944	1.17281		average	8.25916	6.35344	1.30437			8.823	6.17	1.42998
cell36	8.376	6.099	1.37334		cell36	8.596	6.9	1.2458		micron sd	0.863784	0.381399	0.155836			8.376	6.099	1.37334
					cell37	8.788	6.523	1.34723								8.859	6.629	1.3364
	8.98175	6.49339	1.38859		cell38	7.14	6.106	1.16934								8.301	6.678	1.24304
	0.942291	0.428926	0.168153		cell39	7.652	6.359	1.20333								9.015	6.587	1.3686
					cell40	8.246	6.698	1.23111								8.144	6.501	1.25273
																10.42	7.842	1.32874
					micron average	8.6354	6.40112	1.35193								7.602	5.916	1.28499
					micron sd	0.916306	0.437388	0.141725								9.094	6.09	1.49327
																8.541	6.231	1.37073
																8.641	6.792	1.27223
																7.477	6.787	1.10166
YLM657	cell length	cell width	aspect ratio													6.923	5.933	1.16686
experiment 1	8.98175	6.49339	1.38859													8.171	6.021	1.35708
experiment 2	8.6354	6.40112	1.35193													9.661	6.123	1.57782
experiment 3	8.25916	6.35344	1.30437													8.59	5.78	1.48616
																7.015	6.404	1.09541
																8.519	6.018	1.41559
																11.14	6.673	1.66941
																8.627	6.356	1.3573
																9.378	7.026	1.33476
																8.84	6.086	1.45251
																8.494	5.555	1.52907
																7.258	6.015	1.20665
																8.991	6.156	1.46053
																8.281	6.662	1.24302
																9.081	6.355	1.42895
																8.245	6.433	1.28167
																9.275	6.232	1.48829
																9.284	6.979	1.33028
																10.146	6.367	1.59353
																8.922	6.658	1.34004
																8.276	5.662	1.46167
																9.027	5.888	1.53312
																10.345	6.547	1.58011
																8.267	6.533	1.26542
																8.144	6.944	1.17281
																8.596	6.9	1.2458
																8.788	6.523	1.34723
																7.14	6.106	1.16934
																7.652	6.359	1.20333
																8.246	6.698	1.23111
																7.207	6.758	1.06644
																8.425	5.975	1.41004
																6.722	6.474	1.03831
																9.372	6.445	1.45415
																9.815	6.359	1.54348
																10.685	6.308	1.69388
																7.105	6.448	1.10189
																8.125	6.043	1.34453
																9.514	5.792	1.64261
																7.884	6.761	1.1661
																8.616	6.666	1.29253
																8.253	6.538	1.26231
																8.063	6.851	1.17691
																9.104	6.455	1.41038
																8.306	6.326	1.31299
																8.206	6.112	1.3426
																8.905	5.869	1.51729
																7.857	5.949	1.32073
																9.084	7.063	1.28614
																7.765	6.083	1.27651
																8.744	6.365	1.37376
																7.211	7.03	1.02575
																8.604	6.268	1.37269
																7.695	5.976	1.28765
																7.818	6.591	1.18616
																7.94	6.092	1.30335
																7.593	6.465	1.17448
																7.833	6.22	1.25932
																9.037	7.262	1.24442
																7.474	6.035	1.23844
																7.755	5.837	1.32859
																7.576	5.894	1.28537

## Sheet: YSM3423
experiment 1 Leica 29.04.2019					experiment 2 Leica 03.05.2019					experiment 3 Leica 07.05.2019
YSM3423	YSM3423				YSM3423					YSM3423						YSM3423
	length	width				cell length	cell width	ratio length/width			cell length	cell width	ratio length/width			cell length	cell width	ratio length/width
cell1	11.518	4.96	2.32218		cell1	9.924	5.014	1.97926		cell1	10.004	5.105	1.95965			11.518	4.96	2.32218
cell2	9.759	4.903	1.99041		cell2	10.131	5.05	2.00614		cell2	9.559	4.93	1.93895			9.759	4.903	1.99041
cell3	10.491	5.261	1.99411		cell3	10.639	4.616	2.30481		cell3	10.899	5.503	1.98056			10.491	5.261	1.99411
cell4	9.475	4.62	2.05087		cell4	9.206	4.832	1.90522		cell4	11.159	4.682	2.38338			9.475	4.62	2.05087
cell5	10.873	5.096	2.13363		cell5	9.576	4.796	1.99666		cell5	10.594	5.243	2.0206			10.873	5.096	2.13363
cell6	10.28	5.093	2.01846		cell6	11.566	5.091	2.27185		cell6	11.675	4.386	2.66188			10.28	5.093	2.01846
cell7	10.634	5.433	1.9573		cell7	10.205	4.491	2.27232		cell7	9.88	5.271	1.87441			10.634	5.433	1.9573
cell8	10.615	5.093	2.08423		cell8	10.126	5.025	2.01512		cell8	8.025	5.779	1.38865			10.615	5.093	2.08423
cell9	8.027	4.548	1.76495		cell9	10.142	4.876	2.07998		cell9	10.946	5.092	2.14965			8.027	4.548	1.76495
cell10	9.889	4.876	2.0281		cell10	11.994	5.192	2.31009		cell10	10.409	4.982	2.08932			9.889	4.876	2.0281
cell11	9.746	4.68	2.08248		cell11	10.84	5.118	2.11801		cell11	11.254	5.024	2.24005			9.746	4.68	2.08248
cell12	11.305	4.932	2.29217		cell12	10.976	5.034	2.18037		cell12	9.842	4.932	1.99554			11.305	4.932	2.29217
cell13	9.887	4.75	2.08147		cell13	11.405	5.094	2.23891		cell13	9.81	4.968	1.97464			9.887	4.75	2.08147
cell14	10.565	5.848	1.8066		cell14	10.524	4.847	2.17124		cell14	9.041	5.592	1.61677			10.565	5.848	1.8066
cell15	9.702	4.858	1.99712		cell15	10.13	4.586	2.2089		cell15	9.291	5.041	1.84309			9.702	4.858	1.99712
cell16	11.525	5.994	1.92276		cell16	9.544	4.423	2.15781		cell16	10.828	4.594	2.35699			11.525	5.994	1.92276
cell17	11.646	5.64	2.06489		cell17	11.182	4.744	2.35708		cell17	8.984	4.322	2.07867			11.646	5.64	2.06489
cell18	9.699	4.799	2.02105		cell18	8.603	4.994	1.72267		cell18	9.521	4.858	1.95986			9.699	4.799	2.02105
cell19	10.67	4.886	2.18379		cell19	9.828	5.14	1.91206		cell19	9.892	5.245	1.88599			10.67	4.886	2.18379
cell20	10.555	4.846	2.17809		cell20	9.934	4.931	2.0146		cell20	8.718	5.561	1.5677			10.555	4.846	2.17809
cell21	11.414	5.177	2.20475		cell21	11	4.675	2.35294		cell21	9.719	4.943	1.96621			11.414	5.177	2.20475
cell22	10.22	5.201	1.96501		cell22	10.895	4.879	2.23304		cell22	8.636	4.768	1.81124			10.22	5.201	1.96501
cell23	10.032	4.695	2.13674		cell23	10.542	4.773	2.20867		cell23	10.925	4.538	2.40745			10.032	4.695	2.13674
cell24	10.076	4.829	2.08656		cell24	10.764	4.44	2.42432		cell24	10.474	5.208	2.01114			10.076	4.829	2.08656
cell25	9.301	5.129	1.81341		cell25	10.441	4.768	2.18981		cell25	8.107	5.139	1.57754			9.301	5.129	1.81341
cell26	9.812	4.951	1.98182		cell26	13.338	4.491	2.96994		cell26	8.637	4.835	1.78635			9.812	4.951	1.98182
cell27	11.98	5.104	2.34718		cell27	9.03	4.926	1.83313		cell27	9.708	5.286	1.83655			11.98	5.104	2.34718
cell28	10.867	5.208	2.0866		cell28	10.849	4.685	2.31569		cell28	9.166	5.023	1.82481			10.867	5.208	2.0866
cell29	10.202	5.23	1.95067		cell29	10.233	4.727	2.1648		cell29	9.501	4.645	2.04543			10.202	5.23	1.95067
cell30	11.908	5.11	2.33033		cell30	11.746	4.541	2.58665		cell30	11.319	5.209	2.17297			11.908	5.11	2.33033
cell31	9.032	5.24	1.72366		cell31	9.652	5.177	1.8644		cell31	10.468	4.833	2.16594			9.032	5.24	1.72366
cell32	12.09	4.857	2.48919		cell32	10.637	5.301	2.0066		cell32	10.861	4.654	2.33369			12.09	4.857	2.48919
cell33	9.957	4.669	2.13258		cell33	11.129	4.879	2.281		cell33	11.816	4.612	2.56201			9.957	4.669	2.13258
cell34	10.825	4.338	2.49539		cell34	9.526	4.996	1.90673		cell34	11.278	4.524	2.49293			10.825	4.338	2.49539
cell35	10.39	4.73	2.19662		cell35	10.85	4.618	2.3495		cell35	10.172	4.526	2.24746			10.39	4.73	2.19662
cell36	11.094	5.928	1.87146		cell36	11.099	4.379	2.5346		cell36	10.851	4.954	2.19035			11.094	5.928	1.87146
cell37	9.862	5.267	1.87241		cell37	9.224	4.986	1.84998		cell37	8.677	4.976	1.74377			9.862	5.267	1.87241
cell38	11.646	5.219	2.23146		cell38	12.009	5.142	2.33547								11.646	5.219	2.23146
cell39	12.33	5.077	2.4286		cell39	9.516	4.955	1.92048								12.33	5.077	2.4286
cell40	11.463	5.03	2.27893		cell40	10.388	4.477	2.3203		micron average	10.0175	4.96711	2.03087			11.463	5.03	2.27893
cell41	10.102	5.303	1.90496							micron sd	1.01043	0.341459	0.284703			10.102	5.303	1.90496
cell42	10.051	5.129	1.95964		micron average	10.4836	4.84272	2.17178								10.051	5.129	1.95964
					micron sd	0.929125	0.245193	0.238735								9.924	5.014	1.97926
	10.5123	5.0604	2.08244													10.131	5.05	2.00614
	0.911089	0.349707	0.187177													10.639	4.616	2.30481
																9.206	4.832	1.90522
																9.576	4.796	1.99666
																11.566	5.091	2.27185
YLM709	cell length	cell width	aspect ratio													10.205	4.491	2.27232
experiment 1	10.5123	5.0604	2.08244													10.126	5.025	2.01512
experiment 2	10.4836	4.84272	2.17178													10.142	4.876	2.07998
experiment 3	10.0175	4.96711	2.03087													11.994	5.192	2.31009
																10.84	5.118	2.11801
																10.976	5.034	2.18037
																11.405	5.094	2.23891
																10.524	4.847	2.17124
																10.13	4.586	2.2089
																9.544	4.423	2.15781
																11.182	4.744	2.35708
																8.603	4.994	1.72267
																9.828	5.14	1.91206
																9.934	4.931	2.0146
																11	4.675	2.35294
																10.895	4.879	2.23304
																10.542	4.773	2.20867
																10.764	4.44	2.42432
																10.441	4.768	2.18981
																13.338	4.491	2.96994
																9.03	4.926	1.83313
																10.849	4.685	2.31569
																10.233	4.727	2.1648
																11.746	4.541	2.58665
																9.652	5.177	1.8644
																10.637	5.301	2.0066
																11.129	4.879	2.281
																9.526	4.996	1.90673
																10.85	4.618	2.3495
																11.099	4.379	2.5346
																9.224	4.986	1.84998
																12.009	5.142	2.33547
																9.516	4.955	1.92048
																10.388	4.477	2.3203
																10.004	5.105	1.95965
																9.559	4.93	1.93895
																10.899	5.503	1.98056
																11.159	4.682	2.38338
																10.594	5.243	2.0206
																11.675	4.386	2.66188
																9.88	5.271	1.87441
																8.025	5.779	1.38865
																10.946	5.092	2.14965
																10.409	4.982	2.08932
																11.254	5.024	2.24005
																9.842	4.932	1.99554
																9.81	4.968	1.97464
																9.041	5.592	1.61677
																9.291	5.041	1.84309
																10.828	4.594	2.35699
																8.984	4.322	2.07867
																9.521	4.858	1.95986
																9.892	5.245	1.88599
																8.718	5.561	1.5677
																9.719	4.943	1.96621
																8.636	4.768	1.81124
																10.925	4.538	2.40745
																10.474	5.208	2.01114
																8.107	5.139	1.57754
																8.637	4.835	1.78635
																9.708	5.286	1.83655
																9.166	5.023	1.82481
																9.501	4.645	2.04543
																11.319	5.209	2.17297
																10.468	4.833	2.16594
																10.861	4.654	2.33369
																11.816	4.612	2.56201
																11.278	4.524	2.49293
																10.172	4.526	2.24746
																10.851	4.954	2.19035
																8.677	4.976	1.74377

## Sheet: YSM3389
YSM3389
	Length	Width	aspect ratio
cell1	15.141	4.974	3.04403
cell2	12.768	4.433	2.88022
cell3	12.112	4.434	2.73162
cell4	14.073	4.739	2.96961
cell5	13.064	5.168	2.52786
cell6	12.654	4.541	2.78661
cell7	13.582	4.896	2.7741
cell8	12.499	4.695	2.66219
cell9	11.547	4.14	2.78913
cell10	12.278	4.337	2.83099
cell11	12.044	4.481	2.68779
cell12	12.394	4.506	2.75055
cell13	12.148	4.007	3.03169
cell14	14.056	4.542	3.09467
cell15	12.516	5.164	2.4237
cell16	12.049	4.025	2.99354
cell17	12.131	4.644	2.61219
cell18	13.444	4.414	3.04576
cell19	13.354	4.458	2.99551
cell20	13.849	5.235	2.64546
cell21	14.242	4.284	3.32446
cell22	12.935	3.595	3.59805
cell23	13.793	3.979	3.46645
cell24	12.152	3.959	3.06946
cell25	15.896	4.205	3.78026
cell26	12.776	4.239	3.01392
cell27	14.19	4.343	3.26733
cell28	12.407	4.5	2.75711
cell29	13.305	4.896	2.71752
cell30	12.004	4	3.001
exp2	12.6299	4.29832	2.93835
	13.6421	3.67852	3.70859
	13.4676	4.08421	3.29749
	12.8409	3.82202	3.35972
	13.0099	4.08464	3.18507
	11.909	3.7787	3.15162
	12.2026	3.68231	3.31384
	13.0921	3.72184	3.51763
	15.8598	3.83306	4.13763
	12.5263	4.14226	3.02403
	13.4121	3.71859	3.60677
	13.8579	3.80718	3.63993
	13.1109	4.03829	3.24665
	13.4263	4.02854	3.33279
	13.1714	4.00645	3.28756
	12.4019	3.6417	3.40552
	13.6833	4.07565	3.35732
	14.0626	3.97201	3.54044
	20.8454	4.3998	4.7378
	13.5761	3.97851	3.41235
	16.0412	4.78112	3.35511
	11.9333	4.23485	2.81787
	13.9694	3.97992	3.50997
	15.3137	4.0214	3.80806
	15.8115	3.68502	4.29075
	13.8023	4.13013	3.34186
	12.0552	3.82158	3.1545
	15.6854	4.05811	3.8652
	13.8688	4.05627	3.4191
	13.5892	4.1415	3.28122
	11.8988	3.66563	3.24605
	15.506	4.49326	3.45094
	14.8371	4.53008	3.27524
	14.5213	4.2655	3.40436
	13.3288	4.31229	3.09089
	12.5381	4.17399	3.00387
	15.0771	3.66531	4.11346
	14.1928	4.69296	3.02428
exp3	12.6466	2.87038	4.4059
	11.3309	3.78736	2.99176
	12.1891	3.13214	3.8916
	14.3866	3.47394	4.14129
	13.8119	3.33629	4.13991
	14.1202	3.43116	4.11527
	14.329	3.51347	4.07829
	12.7056	3.25853	3.8992
	13.3187	3.95555	3.3671
	11.97	3.87454	3.08939
	13.364	4.02042	3.32403
	12.0064	2.88381	4.16336
	15.513	3.48997	4.44503
	12.6544	3.08612	4.10044
	11.6485	3.69985	3.14838
	12.7947	3.24185	3.94672
	11.8211	4.57188	2.5856
	12.8041	3.55506	3.60166
	13.017	3.49278	3.72683
	11.5135	3.58917	3.20784
	10.443	3.56469	2.92958
	13.1623	3.76256	3.49824
	12.6673	3.87887	3.26572
	13.4615	3.49257	3.85432
	12.757	3.77859	3.37612
	13.7606	3.71252	3.70653
	13.8988	4.15103	3.34827
	13.1623	3.76256	3.49824
	12.6673	3.87887	3.26572
	13.4615	3.49257	3.85432
	12.757	3.77859	3.37612
	13.7606	3.71252	3.70653
	13.8988	4.15103	3.34827

## Sheet: all
YSM3389	scd1-3GFP pak1-GBP-mCherry
	cell length	cell width	ratio
exp1	13.0468	4.4611	2.94243
exp2	13.8605	4.03951	3.43826
exp3	12.9637	3.61761	3.61811
average	13.2903	4.03941	3.33293
st dev	0.495504	0.421743	0.349938
YSM3420	scd2D gap1D scd1-3GFP
	cell length	cell width	aspect ratio
experiment 1	8.98175	6.49339	1.38859
experiment 2	8.6354	6.40112	1.35193
experiment 3	8.25916	6.35344	1.30437
average	8.62544	6.41598	1.3483
st dev	0.3614	0.071149	0.0422256
YSM3423	scd2D gap1D scd1-3GFP pak1-GBP-mCherry
	cell length	cell width	aspect ratio
experiment 1	10.5123	5.0604	2.08244
experiment 2	10.4836	4.84272	2.17178
experiment 3	10.0175	4.96711	2.03087
average	10.3378	4.95675	2.09503
st dev	0.277764	0.109209	0.0712935
	YSM3420	YSM3423	YSM3389
cell length	8.62544	10.3378	13.2903	1.28351e-30
cell width	6.41598	4.95675	4.03941	3.98959e-74
aspect ratio	1.3483	2.09503	3.33293	4.26377e-71
	0.3614	0.277764	0.495504
	0.071149	0.109209	0.421743
	0.0422256	0.0712935	0.349938
	YSM3389	YSM3423	YSM3420
cell length	13.2903	10.3378	8.62544
cell width	4.03941	4.95675	6.41598
aspect ratio	3.33293	2.09503	1.3483
	0.495504	0.277764	0.3614
	0.421743	0.109209	0.071149
	0.349938	0.0712935	0.0422256

## Sheet: aspect ratio data
YSM3389			YSM3420			YSM3423
Length	Width	aspect ratio	length	width		length	width
15.141	4.974	3.04403	9.376	6.683	1.40296	11.518	4.96	2.32218			Ttest aspect ratio
12.768	4.433	2.88022	8.801	6.815	1.29142	9.759	4.903	1.99041			YSM3389 YSM3420	YSM3389 YSM3423	YSM3420 YSM3423
12.112	4.434	2.73162	9.208	6.225	1.4792	10.491	5.261	1.99411			9.55059e-72	4.6179e-52	4.26377e-71
14.073	4.739	2.96961	10.122	5.561	1.82018	9.475	4.62	2.05087
13.064	5.168	2.52786	7.648	6.12	1.24967	10.873	5.096	2.13363
12.654	4.541	2.78661	8.868	6.089	1.4564	10.28	5.093	2.01846
13.582	4.896	2.7741	8.877	6.402	1.3866	10.634	5.433	1.9573
12.499	4.695	2.66219	9.092	6.628	1.37176	10.615	5.093	2.08423
11.547	4.14	2.78913	10.948	6.171	1.7741	8.027	4.548	1.76495
12.278	4.337	2.83099	8.109	6.708	1.20886	9.889	4.876	2.0281
12.044	4.481	2.68779	7.302	6.988	1.04493	9.746	4.68	2.08248
12.394	4.506	2.75055	9.055	7.114	1.27284	11.305	4.932	2.29217
12.148	4.007	3.03169	9.635	6.424	1.49984	9.887	4.75	2.08147
14.056	4.542	3.09467	7.772	6.154	1.26292	10.565	5.848	1.8066
12.516	5.164	2.4237	8.343	6.73	1.23967	9.702	4.858	1.99712
12.049	4.025	2.99354	8.487	6.124	1.38586	11.525	5.994	1.92276
12.131	4.644	2.61219	8.802	6.637	1.3262	11.646	5.64	2.06489
13.444	4.414	3.04576	8.809	6.687	1.31733	9.699	4.799	2.02105
13.354	4.458	2.99551	8.804	6.732	1.30778	10.67	4.886	2.18379
13.849	5.235	2.64546	8.234	6.134	1.34235	10.555	4.846	2.17809
14.242	4.284	3.32446	8.317	6.291	1.32205	11.414	5.177	2.20475
12.935	3.595	3.59805	8.871	6.06	1.46386	10.22	5.201	1.96501
13.793	3.979	3.46645	9.101	7.346	1.23891	10.032	4.695	2.13674
12.152	3.959	3.06946	9.117	7.212	1.26414	10.076	4.829	2.08656
15.896	4.205	3.78026	8.762	6.774	1.29348	9.301	5.129	1.81341
12.776	4.239	3.01392	8.664	6.287	1.37808	9.812	4.951	1.98182
14.19	4.343	3.26733	8.706	6.217	1.40035	11.98	5.104	2.34718
12.407	4.5	2.75711	10.98	7.47	1.46988	10.867	5.208	2.0866
13.305	4.896	2.71752	11.852	6.577	1.80204	10.202	5.23	1.95067
12.004	4	3.001	8.037	7.14	1.12563	11.908	5.11	2.33033
12.6299	4.29832	2.93835	9.154	6.031	1.51782	9.032	5.24	1.72366
13.6421	3.67852	3.70859	10.642	6.547	1.62548	12.09	4.857	2.48919
13.4676	4.08421	3.29749	8.76	6.165	1.42092	9.957	4.669	2.13258
12.8409	3.82202	3.35972	8.889	6.25	1.42224	10.825	4.338	2.49539
13.0099	4.08464	3.18507	8.823	6.17	1.42998	10.39	4.73	2.19662
11.909	3.7787	3.15162	8.376	6.099	1.37334	11.094	5.928	1.87146
12.2026	3.68231	3.31384	8.859	6.629	1.3364	9.862	5.267	1.87241
13.0921	3.72184	3.51763	8.301	6.678	1.24304	11.646	5.219	2.23146
15.8598	3.83306	4.13763	9.015	6.587	1.3686	12.33	5.077	2.4286
12.5263	4.14226	3.02403	8.144	6.501	1.25273	11.463	5.03	2.27893
13.4121	3.71859	3.60677	10.42	7.842	1.32874	10.102	5.303	1.90496
13.8579	3.80718	3.63993	7.602	5.916	1.28499	10.051	5.129	1.95964
13.1109	4.03829	3.24665	9.094	6.09	1.49327	9.924	5.014	1.97926
13.4263	4.02854	3.33279	8.541	6.231	1.37073	10.131	5.05	2.00614
13.1714	4.00645	3.28756	8.641	6.792	1.27223	10.639	4.616	2.30481
12.4019	3.6417	3.40552	7.477	6.787	1.10166	9.206	4.832	1.90522
13.6833	4.07565	3.35732	6.923	5.933	1.16686	9.576	4.796	1.99666
14.0626	3.97201	3.54044	8.171	6.021	1.35708	11.566	5.091	2.27185
20.8454	4.3998	4.7378	9.661	6.123	1.57782	10.205	4.491	2.27232
13.5761	3.97851	3.41235	8.59	5.78	1.48616	10.126	5.025	2.01512
16.0412	4.78112	3.35511	7.015	6.404	1.09541	10.142	4.876	2.07998
11.9333	4.23485	2.81787	8.519	6.018	1.41559	11.994	5.192	2.31009
13.9694	3.97992	3.50997	11.14	6.673	1.66941	10.84	5.118	2.11801
15.3137	4.0214	3.80806	8.627	6.356	1.3573	10.976	5.034	2.18037
15.8115	3.68502	4.29075	9.378	7.026	1.33476	11.405	5.094	2.23891
13.8023	4.13013	3.34186	8.84	6.086	1.45251	10.524	4.847	2.17124
12.0552	3.82158	3.1545	8.494	5.555	1.52907	10.13	4.586	2.2089
15.6854	4.05811	3.8652	7.258	6.015	1.20665	9.544	4.423	2.15781
13.8688	4.05627	3.4191	8.991	6.156	1.46053	11.182	4.744	2.35708
13.5892	4.1415	3.28122	8.281	6.662	1.24302	8.603	4.994	1.72267
11.8988	3.66563	3.24605	9.081	6.355	1.42895	9.828	5.14	1.91206
15.506	4.49326	3.45094	8.245	6.433	1.28167	9.934	4.931	2.0146
14.8371	4.53008	3.27524	9.275	6.232	1.48829	11	4.675	2.35294
14.5213	4.2655	3.40436	9.284	6.979	1.33028	10.895	4.879	2.23304
13.3288	4.31229	3.09089	10.146	6.367	1.59353	10.542	4.773	2.20867
12.5381	4.17399	3.00387	8.922	6.658	1.34004	10.764	4.44	2.42432
15.0771	3.66531	4.11346	8.276	5.662	1.46167	10.441	4.768	2.18981
14.1928	4.69296	3.02428	9.027	5.888	1.53312	13.338	4.491	2.96994
12.6466	2.87038	4.4059	10.345	6.547	1.58011	9.03	4.926	1.83313
11.3309	3.78736	2.99176	8.267	6.533	1.26542	10.849	4.685	2.31569
12.1891	3.13214	3.8916	8.144	6.944	1.17281	10.233	4.727	2.1648
14.3866	3.47394	4.14129	8.596	6.9	1.2458	11.746	4.541	2.58665
13.8119	3.33629	4.13991	8.788	6.523	1.34723	9.652	5.177	1.8644
14.1202	3.43116	4.11527	7.14	6.106	1.16934	10.637	5.301	2.0066
14.329	3.51347	4.07829	7.652	6.359	1.20333	11.129	4.879	2.281
12.7056	3.25853	3.8992	8.246	6.698	1.23111	9.526	4.996	1.90673
13.3187	3.95555	3.3671	7.207	6.758	1.06644	10.85	4.618	2.3495
11.97	3.87454	3.08939	8.425	5.975	1.41004	11.099	4.379	2.5346
13.364	4.02042	3.32403	6.722	6.474	1.03831	9.224	4.986	1.84998
12.0064	2.88381	4.16336	9.372	6.445	1.45415	12.009	5.142	2.33547
15.513	3.48997	4.44503	9.815	6.359	1.54348	9.516	4.955	1.92048
12.6544	3.08612	4.10044	10.685	6.308	1.69388	10.388	4.477	2.3203
11.6485	3.69985	3.14838	7.105	6.448	1.10189	10.004	5.105	1.95965
12.7947	3.24185	3.94672	8.125	6.043	1.34453	9.559	4.93	1.93895
11.8211	4.57188	2.5856	9.514	5.792	1.64261	10.899	5.503	1.98056
12.8041	3.55506	3.60166	7.884	6.761	1.1661	11.159	4.682	2.38338
13.017	3.49278	3.72683	8.616	6.666	1.29253	10.594	5.243	2.0206
11.5135	3.58917	3.20784	8.253	6.538	1.26231	11.675	4.386	2.66188
10.443	3.56469	2.92958	8.063	6.851	1.17691	9.88	5.271	1.87441
13.1623	3.76256	3.49824	9.104	6.455	1.41038	8.025	5.779	1.38865
12.6673	3.87887	3.26572	8.306	6.326	1.31299	10.946	5.092	2.14965
13.4615	3.49257	3.85432	8.206	6.112	1.3426	10.409	4.982	2.08932
12.757	3.77859	3.37612	8.905	5.869	1.51729	11.254	5.024	2.24005
13.7606	3.71252	3.70653	7.857	5.949	1.32073	9.842	4.932	1.99554
13.8988	4.15103	3.34827	9.084	7.063	1.28614	9.81	4.968	1.97464
13.1623	3.76256	3.49824	7.765	6.083	1.27651	9.041	5.592	1.61677
12.6673	3.87887	3.26572	8.744	6.365	1.37376	9.291	5.041	1.84309
13.4615	3.49257	3.85432	7.211	7.03	1.02575	10.828	4.594	2.35699
12.757	3.77859	3.37612	8.604	6.268	1.37269	8.984	4.322	2.07867
13.7606	3.71252	3.70653	7.695	5.976	1.28765	9.521	4.858	1.95986
13.8988	4.15103	3.34827	7.818	6.591	1.18616	9.892	5.245	1.88599
			7.94	6.092	1.30335	8.718	5.561	1.5677
			7.593	6.465	1.17448	9.719	4.943	1.96621
			7.833	6.22	1.25932	8.636	4.768	1.81124
			9.037	7.262	1.24442	10.925	4.538	2.40745
			7.474	6.035	1.23844	10.474	5.208	2.01114
			7.755	5.837	1.32859	8.107	5.139	1.57754
			7.576	5.894	1.28537	8.637	4.835	1.78635
						9.708	5.286	1.83655
						9.166	5.023	1.82481
						9.501	4.645	2.04543
						11.319	5.209	2.17297
						10.468	4.833	2.16594
						10.861	4.654	2.33369
						11.816	4.612	2.56201
						11.278	4.524	2.49293
						10.172	4.526	2.24746
						10.851	4.954	2.19035
						8.677	4.976	1.74377
