# Supplementary material for: Optogenetics reveals Cdc42 local activation by scaffold-mediated positive feedback and Ras GTPase
Source: PLoS Biol. 2020 Jan 24;18(1):e3000600. doi: 10.1371/journal.pbio.3000600 (PMC7002011; doi:10.1371/journal.pbio.3000600)
Supplement: S8 Data — (ZIP) [file pbio.3000600.s024.zip › S8_Data/ReadMe_Figure8.txt]

The Excel file (.xlsx) contains:
* Single cell quantifications and average data from single strains from 3 independent experiments.
* Average and graphs from 3 independent experiments with standard deviations.

The .cvs file contains only the final values shown in figure panel.
