# Supplementary material for: Optogenetics reveals Cdc42 local activation by scaffold-mediated positive feedback and Ras GTPase
Source: PLoS Biol. 2020 Jan 24;18(1):e3000600. doi: 10.1371/journal.pbio.3000600 (PMC7002011; doi:10.1371/journal.pbio.3000600)
Supplement: S9 Data — (ZIP) [file pbio.3000600.s025.zip]

Archive with 22 entries (15 files):
- S9_Data/
- S9_Data/.DS_Store
- __MACOSX/
- __MACOSX/S9_Data/
- __MACOSX/S9_Data/._.DS_Store
- S9_Data/ReadMe_Figure9.txt
- __MACOSX/S9_Data/._ReadMe_Figure9.txt
- S9_Data/Panel_9D/
- S9_Data/Panel_9D/panel_9D.csv
- __MACOSX/S9_Data/Panel_9D/
- __MACOSX/S9_Data/Panel_9D/._panel_9D.csv
- S9_Data/Panel_9D/9D.xlsx
- __MACOSX/S9_Data/Panel_9D/._9D.xlsx
- __MACOSX/S9_Data/._Panel_9D
- S9_Data/Panel_9B/
- S9_Data/Panel_9B/panel_9B.csv
- __MACOSX/S9_Data/Panel_9B/
- __MACOSX/S9_Data/Panel_9B/._panel_9B.csv
- S9_Data/Panel_9B/9B.xlsx
- __MACOSX/S9_Data/Panel_9B/._9B.xlsx
- __MACOSX/S9_Data/._Panel_9B
- __MACOSX/._S9_Data
