# Supplementary material for: Optogenetics reveals Cdc42 local activation by scaffold-mediated positive feedback and Ras GTPase
Source: PLoS Biol. 2020 Jan 24;18(1):e3000600. doi: 10.1371/journal.pbio.3000600 (PMC7002011; doi:10.1371/journal.pbio.3000600)
Supplement: S9 Data — (ZIP) [file pbio.3000600.s025.zip › S9_Data/Panel_9D/9D.xlsx]

## Sheet: Summary
YSM3685 and YSM3686 cells were precultured in EMMau+Thi over two days. The cells were washed and transferred to EMMau-Thi and grown to exponential phase over 48hrs. Samples were stained with calcoufluor and cell lenggth and width measured for minimum of 30 cells
		WT (YSM3685)				gap1∆ (YSM3686)				< pKW value >
		Length	Width	Asp. Ratio		Length	Width	Asp. Ratio		Length	Width	Asp. Ratio
Replica 1	Average	12.0218	4.00033	3.02057		10.5175	5.0236	2.11136		1.68183e-09	1.70599e-13	1.97897e-17
	STD	0.765373	0.25583	0.309127		0.859252	0.474456	0.269875
Replica 2	Average	11.9604	3.94453	3.04577		10.3873	4.8976	2.13339		1.1613e-08	1.06466e-14	1.0109e-17
	STD	0.898985	0.258019	0.313895		0.9345	0.40451	0.246639
Replica 3	Average	12.7457	3.92997	3.2578		10.3576	4.7211	2.22074		3.14112e-17	7.2822e-09	3.31263e-19
	STD	0.777547	0.2568	0.306477		0.774576	0.541186	0.299166
		Length	Width	Asp. Ratio		Length	Width	Asp. Ratio		Length	Width	Asp. Ratio
Replica 1+2+3	Average	12.2426	3.95828	3.10805		10.4208	4.88077	2.15516		0.015819	0.0063786	0.0020279
	STD	0.43671	0.0371423	0.130304		0.0850511	0.151951	0.0578455
	YSM3685	YSM3686
	scd2-sfGFP-RitC	gap1D scd2-sfGFP-RitC
Length	12.2426	10.4208
Width	3.95828	4.88077
	0.43671	0.0371423
	0.0850511	0.151951

## Sheet: Replica 3
Wildtype (YSM3685)								gap1∆ (YSM3686)								pWelsch value
			Average	12.7457	3.92997	3.2578					Average	10.3576	4.7211	2.22074		3.14112e-17	7.2822e-09	3.31263e-19
			STD	0.777547	0.2568	0.306477					STD	0.774576	0.541186	0.299166
	Measurement	Perimeter		Length	Width	Asp. Ratio			Measurement	Perimeter		Length	Width	Asp. Ratio		Length	Width	Asp. Ratio
AV2460_2_06_R3D.dv	1	3.551	Cell 1	14.178	3.551	3.99268		AV2461_2_12_R3D.dv	1	4.506	Cell 1	9.466	4.506	2.10075
	2	14.178							2	9.466
	3	3.991	Cell 2	12.308	3.991	3.08394			3	3.792	Cell 2	10.902	3.792	2.875
	4	12.308							4	10.902
	5	3.928	Cell 3	12.353	3.928	3.14486			5	4.115	Cell 3	9.672	4.115	2.35043
	6	12.353							6	9.672
	7	3.838	Cell 4	12.278	3.838	3.19906			7	5.78	Cell 4	9.865	5.78	1.70675
	8	12.278							8	9.865
	9	4.098	Cell 5	14.071	4.098	3.43363			9	4.953	Cell 5	10.342	4.953	2.08803
	10	14.071							10	10.342
	11	4.023	Cell 6	12.894	4.023	3.20507			11	4.645	Cell 6	10.603	4.645	2.28267
	12	12.894							12	10.603
	13	3.438	Cell 7	13.106	3.438	3.8121			13	4.638	Cell 7	9.173	4.638	1.97779
	14	13.106							14	9.173
	15	3.707	Cell 8	12.801	3.707	3.4532			15	4.499	Cell 8	10.24	4.499	2.27606
	16	12.801							16	10.24
	17	3.737	Cell 9	12.361	3.737	3.30773			17	4.506	Cell 9	9.814	4.506	2.17798
	18	12.361							18	9.814
	19	3.96	Cell 10	12.006	3.96	3.03182			19	4.817	Cell 10	10.522	4.817	2.18435
	20	12.006							20	10.522
AV2460_2_04_R3D.dv	1	3.998	Cell 11	13.783	3.998	3.44747		AV2461_2_10_R3D.dv	1	4.674	Cell 11	10.126	4.674	2.16645
	2	13.783							2	10.126
	3	3.404	Cell 12	12.957	3.404	3.8064			3	4.198	Cell 12	10.515	4.198	2.50476
	4	12.957							4	10.515
	5	3.802	Cell 13	12.055	3.802	3.1707			5	4.349	Cell 13	9.898	4.349	2.27593
	6	12.055							6	9.898
	7	4.014	Cell 14	12.801	4.014	3.18909			7	5.15	Cell 14	10.569	5.15	2.05223
	8	12.801							8	10.569
	9	4.024	Cell 15	14.018	4.024	3.4836			9	4.93	Cell 15	10.999	4.93	2.23103
	10	14.018							10	10.999
	11	4.045	Cell 16	12.013	4.045	2.96984			11	4.818	Cell 16	10.021	4.818	2.07991
	12	12.013							12	10.021
	13	3.729	Cell 17	12.69	3.729	3.40306			13	5.352	Cell 17	9.228	5.352	1.72422
	14	12.69							14	9.228
	15	4.096	Cell 18	11.304	4.096	2.75977			15	4.403	Cell 18	11.092	4.403	2.51919
	16	11.304							16	11.092
	17	3.965	Cell 19	12.886	3.965	3.24994			17	5.154	Cell 19	10.876	5.154	2.11021
	18	12.886							18	10.876
	19	4.018	Cell 20	13.896	4.018	3.45844		AV2461_2_8_R3D.dv	1	5.139	Cell 20	9.313	5.139	1.81222
	20	13.896							2	9.313
AV2460_2_02_R3D.dv	1	4.07	Cell 11	11.21	4.07	2.7543			3	6.276	Cell 11	10.732	6.276	1.71001
	2	11.21							4	10.732
	3	4.024	Cell 12	13.511	4.024	3.3576			5	5.003	Cell 12	10.414	5.003	2.08155
	4	13.511							6	10.414
	5	4.215	Cell 13	12.338	4.215	2.92716			7	3.906	Cell 13	9.691	3.906	2.48105
	6	12.338							8	9.691
	7	4.599	Cell 14	12.895	4.599	2.80387			9	5.106	Cell 14	10.775	5.106	2.11026
	8	12.895							10	10.775
	9	4.282	Cell 15	13.245	4.282	3.09318			11	3.968	Cell 15	11.62	3.968	2.92843
	10	13.245							12	11.62
	11	4.142	Cell 16	13.052	4.142	3.15113			13	4.631	Cell 16	11.633	4.631	2.51198
	12	13.052							14	11.633
	13	3.886	Cell 17	11.498	3.886	2.95883			15	4.244	Cell 17	10.496	4.244	2.47314
	14	11.498							16	10.496
	15	3.669	Cell 18	12.761	3.669	3.47806			17	4.384	Cell 18	8.837	4.384	2.01574
	16	12.761							18	8.837
	17	3.534	Cell 19	12.652	3.534	3.58008			19	5.125	Cell 19	11.896	5.125	2.32117
	18	12.652							20	11.896
	19	4.112	Cell 20	12.449	4.112	3.02748		AV2461_2_8_R3D.dv	1	4.572	Cell 20	11.397	4.572	2.49278
	20	12.449							2	11.397

## Sheet: Replica 2
Wildtype (YSM3685)								gap1∆ (YSM3686)								pWelsch value
			Average	11.9604	3.94453	3.04577					Average	10.3873	4.8976	2.13339		1.1613e-08	1.06466e-14	1.0109e-17
			STD	0.898985	0.258019	0.313895					STD	0.9345	0.40451	0.246639
	Measurement	Perimeter		Length	Width	Asp. Ratio			Measurement	Perimeter		Length	Width	Asp. Ratio		Length	Width	Asp. Ratio
AV2460_1_01_R3D.dv	1	3.58	Cell 1	11.923	3.58	3.33045		AV2461_1_01_R3D.dv	1	4.759	Cell 1	9.247	4.759	1.94306
	2	11.923							2	9.247
	3	3.594	Cell 2	12.946	3.594	3.60211			3	5.219	Cell 2	11.04	5.219	2.11535
	4	12.946							4	11.04
	5	3.85	Cell 3	12.247	3.85	3.18104			5	5.315	Cell 3	10.461	5.315	1.9682
	6	12.247							6	10.461
	7	3.939	Cell 4	13.111	3.939	3.32851		AV2460_1_02_R3D.dv	1	5.562	Cell 4	10.357	5.562	1.8621
	8	13.111							2	10.357
	9	3.885	Cell 5	12.794	3.885	3.29318			3	4.705	Cell 5	11.629	4.705	2.47163
	10	12.794							4	11.629
	11	3.698	Cell 6	13.198	3.698	3.56896			5	5.401	Cell 6	9.414	5.401	1.74301
	12	13.198							6	9.414
	13	4.072	Cell 7	11.924	4.072	2.92829			7	5.581	Cell 7	11.122	5.581	1.99283
	14	11.924							8	11.122
	15	3.943	Cell 8	12.689	3.943	3.21811			9	4.924	Cell 8	10.339	4.924	2.09972
	16	12.689							10	10.339
AV2460_1_03_R3D.dv	1	3.681	Cell 9	12.188	3.681	3.31106			11	4.579	Cell 9	11.713	4.579	2.55798
	2	12.188							12	11.713
	3	3.772	Cell 10	11.974	3.772	3.17444			13	5.505	Cell 10	9.96	5.505	1.80926
	4	11.974							14	9.96
	5	3.522	Cell 11	11.813	3.522	3.35406		AV2460_1_MANY_R3D.dv	1	4.575	Cell 11	9.982	4.575	2.18186
	6	11.813							2	9.982
	7	4.055	Cell 12	11.568	4.055	2.85277			3	4.377	Cell 12	8.526	4.377	1.94791
	8	11.568							4	8.526
	9	3.433	Cell 13	9.914	3.433	2.88785			5	4.811	Cell 13	10.398	4.811	2.1613
	10	9.914							6	10.398
	11	4.1	Cell 14	10.734	4.1	2.61805			7	4.902	Cell 14	10.27	4.902	2.09506
	12	10.734							8	10.27
	13	3.928	Cell 15	12.824	3.928	3.26477			9	4.528	Cell 15	10.989	4.528	2.4269
	14	12.824							10	10.989
	15	4.205	Cell 16	10.148	4.205	2.41332			11	4.985	Cell 16	10.277	4.985	2.06158
	16	10.148							12	10.277
	17	4.053	Cell 17	10.792	4.053	2.66272			13	5.113	Cell 17	11.073	5.113	2.16566
	18	10.792							14	11.073
	19	4.014	Cell 18	11.754	4.014	2.92825			15	4.887	Cell 18	11.023	4.887	2.25558
	20	11.754							16	11.023
	21	4.071	Cell 19	11.32	4.071	2.78064			17	5.034	Cell 19	10.017	5.034	1.98987
	22	11.32							18	10.017
	23	4.414	Cell 20	12.329	4.414	2.79316			19	4.998	Cell 20	11.481	4.998	2.29712
	24	12.329							20	11.481
	25	4.482	Cell 11	11.408	4.482	2.54529			21	4.614	Cell 11	10.771	4.614	2.33442
	26	11.408							22	10.771
	27	4.13	Cell 12	12.485	4.13	3.023			23	4.578	Cell 12	9.608	4.578	2.09873
	28	12.485							24	9.608
AV2460_1_05_R3D.dv	1	3.705	Cell 13	12.51	3.705	3.37652			25	4.698	Cell 13	11.483	4.698	2.44423
	2	12.51							26	11.483
	3	3.912	Cell 14	13.368	3.912	3.41718			27	4.51	Cell 14	10.422	4.51	2.31086
	4	13.368							28	10.422
	5	3.832	Cell 15	11.656	3.832	3.04175			29	5.027	Cell 15	11.515	5.027	2.29063
	6	11.656							30	11.515
	7	4.217	Cell 16	12.365	4.217	2.93218			31	4.205	Cell 16	10.546	4.205	2.50797
	8	12.365							32	10.546
	9	4.345	Cell 17	12.01	4.345	2.7641			33	5.617	Cell 17	10.267	5.617	1.82784
	10	12.01							34	10.267
	11	3.964	Cell 18	10.243	3.964	2.58401			35	4.105	Cell 18	8.765	4.105	2.1352
	12	10.243							36	8.765
	13	3.8	Cell 19	12.057	3.8	3.17289			37	5.191	Cell 19	7.915	5.191	1.52475
	14	12.057							38	7.915
	15	4.14	Cell 20	12.521	4.14	3.0244			39	4.623	Cell 20	11.008	4.623	2.38114
	16	12.521							40	11.008

## Sheet: Replica 1
Wildtype (YSM3685)								gap1∆ (YSM3686)								pWelsch value
			Average	12.0218	4.00033	3.02057					Average	10.5175	5.0236	2.11136		1.68183e-09	1.70599e-13	1.97897e-17
			STD	0.765373	0.25583	0.309127					STD	0.859252	0.474456	0.269875
Image	Measurement	Perimeter		Length	Width	Asp. Ratio		Image	Measurement	Perimeter		Length	Width	Asp. Ratio		Length	Width	Asp. Ratio
Wt_Series0037_R3D.dv	1	3.704	Cell 1	11.859	3.704	3.20167		gap1D_Series0015_R3D.dv	1	5.7	Cell 1	9.89	5.7	1.73509
	2	11.859							2	9.89
	3	4.053	Cell 2	11.163	4.053	2.75426			3	4.742	Cell 2	10.267	4.742	2.16512
	4	11.163							4	10.267
	5	4.225	Cell 3	10.925	4.225	2.5858			5	4.497	Cell 3	10.305	4.497	2.29153
	6	10.925							6	10.305
	7	3.866	Cell 4	11.364	3.866	2.93947			7	5.179	Cell 4	11.127	5.179	2.14848
	8	11.364							8	11.127
	9	4.179	Cell 5	12.264	4.179	2.93467			9	5.321	Cell 5	10.714	5.321	2.01353
	10	12.264							10	10.714
	11	3.852	Cell 6	11.57	3.852	3.00363			11	4.243	Cell 6	11.345	4.243	2.67382
	12	11.57							12	11.345
	13	3.642	Cell 7	13.281	3.642	3.64662			13	4.922	Cell 7	11.232	4.922	2.282
	14	13.281							14	11.232
	15	4.191	Cell 8	12.347	4.191	2.94607			15	4.481	Cell 8	10.113	4.481	2.25686
	16	12.347							16	10.113
	17	3.763	Cell 9	13.518	3.763	3.59235			17	5.047	Cell 9	10.407	5.047	2.06202
	18	13.518							18	10.407
	19	3.726	Cell 10	10.914	3.726	2.92915			19	4.546	Cell 10	10.931	4.546	2.40453
	20	10.914							20	10.931
Wt_Series0035_R3D.dv	1	4.188	Cell 11	11.955	4.188	2.85458		gap1D_Series0014_R3D.dv	1	4.67	Cell 11	10.518	4.67	2.25225
	2	11.955							2	10.518
	3	4.159	Cell 12	11.094	4.159	2.66747			3	5.164	Cell 12	10.474	5.164	2.02827
	4	11.094							4	10.474
	5	3.613	Cell 13	11.227	3.613	3.10739			5	5.625	Cell 13	10.74	5.625	1.90933
	6	11.227							6	10.74
	7	4.043	Cell 14	13.147	4.043	3.25179			7	4.722	Cell 14	9.754	4.722	2.06565
	8	13.147							8	9.754
	9	3.749	Cell 15	12.242	3.749	3.2654			9	5.766	Cell 15	11.217	5.766	1.94537
	10	12.242							10	11.217
	11	4.155	Cell 16	11.501	4.155	2.76799			11	5.306	Cell 16	11.098	5.306	2.09159
	12	11.501							12	11.098
	13	3.845	Cell 17	12.149	3.845	3.15969			13	5.252	Cell 17	9.268	5.252	1.76466
	14	12.149							14	9.268
	15	3.962	Cell 18	13.157	3.962	3.3208			15	4.709	Cell 18	10.851	4.709	2.30431
	16	13.157							16	10.851
	17	4.061	Cell 19	11.777	4.061	2.90002			17	5.178	Cell 19	10.389	5.178	2.00637
	18	11.777							18	10.389
	19	3.753	Cell 20	12.729	3.753	3.39169			19	4.764	Cell 20	9.621	4.764	2.01952
	20	12.729							20	9.621
Wt_Series0035_R3D.dv	1	4.6	Cell 11	11.392	4.6	2.47652		gap1D_Series0011_R3D.dv	1	5.002	Cell 11	9.534	5.002	1.90604
	2	11.392							2	9.534
	3	4.301	Cell 12	11.296	4.301	2.62637			3	4.995	Cell 12	8.335	4.995	1.66867
	4	11.296							4	8.335
	5	4.096	Cell 13	12.301	4.096	3.00317			5	5.639	Cell 13	10.372	5.639	1.83933
	6	12.301							6	10.372
	7	4.05	Cell 14	11.688	4.05	2.88593			7	5.492	Cell 14	10.423	5.492	1.89785
	8	11.688							8	10.423
	9	4.558	Cell 15	11.219	4.558	2.46139			9	4.928	Cell 15	11.312	4.928	2.29545
	10	11.219							10	11.312
	11	4.059	Cell 16	13.268	4.059	3.26879			11	5.75	Cell 16	11.754	5.75	2.04417
	12	13.268							12	11.754
	13	3.77	Cell 17	12.627	3.77	3.34934			13	4.55	Cell 17	9.244	4.55	2.03165
	14	12.627							14	9.244
	15	3.698	Cell 18	12.657	3.698	3.42266			15	5.846	Cell 18	11.385	5.846	1.94749
	16	12.657							16	11.385
	17	4.258	Cell 19	12.277	4.258	2.88328			17	4.389	Cell 19	10.235	4.389	2.33197
	18	12.277							18	10.235
	19	3.891	Cell 20	11.747	3.891	3.01902			19	4.283	Cell 20	12.669	4.283	2.95797
	20	11.747							20	12.669

## Sheet: all cells
YSM3685	wt	scd2-sfGFP-RitC			YSM3686	gap1D	gap1D scd2-sfGFP-RitC
	length	width	ratio			length	width	ratio
1	11.859	3.704	3.20167			9.89	5.7	1.73509			t-test ratio	3.21463e-50
2	11.163	4.053	2.75426			10.267	4.742	2.16512
3	10.925	4.225	2.5858			10.305	4.497	2.29153
4	11.364	3.866	2.93947			11.127	5.179	2.14848
5	12.264	4.179	2.93467			10.714	5.321	2.01353
6	11.57	3.852	3.00363			11.345	4.243	2.67382
7	13.281	3.642	3.64662			11.232	4.922	2.282
8	12.347	4.191	2.94607			10.113	4.481	2.25686
9	13.518	3.763	3.59235			10.407	5.047	2.06202
10	10.914	3.726	2.92915			10.931	4.546	2.40453
11	11.955	4.188	2.85458			10.518	4.67	2.25225
12	11.094	4.159	2.66747			10.474	5.164	2.02827
13	11.227	3.613	3.10739			10.74	5.625	1.90933
14	13.147	4.043	3.25179			9.754	4.722	2.06565
15	12.242	3.749	3.2654			11.217	5.766	1.94537
16	11.501	4.155	2.76799			11.098	5.306	2.09159
17	12.149	3.845	3.15969			9.268	5.252	1.76466
18	13.157	3.962	3.3208			10.851	4.709	2.30431
19	11.777	4.061	2.90002			10.389	5.178	2.00637
20	12.729	3.753	3.39169			9.621	4.764	2.01952
21	11.392	4.6	2.47652			9.534	5.002	1.90604
22	11.296	4.301	2.62637			8.335	4.995	1.66867
23	12.301	4.096	3.00317			10.372	5.639	1.83933
24	11.688	4.05	2.88593			10.423	5.492	1.89785
25	11.219	4.558	2.46139			11.312	4.928	2.29545
26	13.268	4.059	3.26879			11.754	5.75	2.04417
27	12.627	3.77	3.34934			9.244	4.55	2.03165
28	12.657	3.698	3.42266			11.385	5.846	1.94749
29	12.277	4.258	2.88328			10.235	4.389	2.33197
30	11.747	3.891	3.01902			12.669	4.283	2.95797
31	11.923	3.58	3.33045			9.247	4.759	1.94306
32	12.946	3.594	3.60211			11.04	5.219	2.11535
33	12.247	3.85	3.18104			10.461	5.315	1.9682
34	13.111	3.939	3.32851			10.357	5.562	1.8621
35	12.794	3.885	3.29318			11.629	4.705	2.47163
36	13.198	3.698	3.56896			9.414	5.401	1.74301
37	11.924	4.072	2.92829			11.122	5.581	1.99283
38	12.689	3.943	3.21811			10.339	4.924	2.09972
39	12.188	3.681	3.31106			11.713	4.579	2.55798
40	11.974	3.772	3.17444			9.96	5.505	1.80926
41	11.813	3.522	3.35406			9.982	4.575	2.18186
42	11.568	4.055	2.85277			8.526	4.377	1.94791
43	9.914	3.433	2.88785			10.398	4.811	2.1613
44	10.734	4.1	2.61805			10.27	4.902	2.09506
45	12.824	3.928	3.26477			10.989	4.528	2.4269
46	10.148	4.205	2.41332			10.277	4.985	2.06158
47	10.792	4.053	2.66272			11.073	5.113	2.16566
48	11.754	4.014	2.92825			11.023	4.887	2.25558
49	11.32	4.071	2.78064			10.017	5.034	1.98987
50	12.329	4.414	2.79316			11.481	4.998	2.29712
51	11.408	4.482	2.54529			10.771	4.614	2.33442
52	12.485	4.13	3.023			9.608	4.578	2.09873
53	12.51	3.705	3.37652			11.483	4.698	2.44423
54	13.368	3.912	3.41718			10.422	4.51	2.31086
55	11.656	3.832	3.04175			11.515	5.027	2.29063
56	12.365	4.217	2.93218			10.546	4.205	2.50797
57	12.01	4.345	2.7641			10.267	5.617	1.82784
58	10.243	3.964	2.58401			8.765	4.105	2.1352
59	12.057	3.8	3.17289			7.915	5.191	1.52475
60	12.521	4.14	3.0244			11.008	4.623	2.38114
61	14.178	3.551	3.99268			9.466	4.506	2.10075
62	12.308	3.991	3.08394			10.902	3.792	2.875
63	12.353	3.928	3.14486			9.672	4.115	2.35043
64	12.278	3.838	3.19906			9.865	5.78	1.70675
65	14.071	4.098	3.43363			10.342	4.953	2.08803
66	12.894	4.023	3.20507			10.603	4.645	2.28267
67	13.106	3.438	3.8121			9.173	4.638	1.97779
68	12.801	3.707	3.4532			10.24	4.499	2.27606
69	12.361	3.737	3.30773			9.814	4.506	2.17798
70	12.006	3.96	3.03182			10.522	4.817	2.18435
71	13.783	3.998	3.44747			10.126	4.674	2.16645
72	12.957	3.404	3.8064			10.515	4.198	2.50476
73	12.055	3.802	3.1707			9.898	4.349	2.27593
74	12.801	4.014	3.18909			10.569	5.15	2.05223
75	14.018	4.024	3.4836			10.999	4.93	2.23103
76	12.013	4.045	2.96984			10.021	4.818	2.07991
77	12.69	3.729	3.40306			9.228	5.352	1.72422
78	11.304	4.096	2.75977			11.092	4.403	2.51919
79	12.886	3.965	3.24994			10.876	5.154	2.11021
80	13.896	4.018	3.45844			9.313	5.139	1.81222
81	11.21	4.07	2.7543			10.732	6.276	1.71001
82	13.511	4.024	3.3576			10.414	5.003	2.08155
83	12.338	4.215	2.92716			9.691	3.906	2.48105
84	12.895	4.599	2.80387			10.775	5.106	2.11026
85	13.245	4.282	3.09318			11.62	3.968	2.92843
86	13.052	4.142	3.15113			11.633	4.631	2.51198
87	11.498	3.886	2.95883			10.496	4.244	2.47314
88	12.761	3.669	3.47806			8.837	4.384	2.01574
89	12.652	3.534	3.58008			11.896	5.125	2.32117
90	12.449	4.112	3.02748			11.397	4.572	2.49278
