# Supplementary material for: Optogenetics reveals Cdc42 local activation by scaffold-mediated positive feedback and Ras GTPase
Source: PLoS Biol. 2020 Jan 24;18(1):e3000600. doi: 10.1371/journal.pbio.3000600 (PMC7002011; doi:10.1371/journal.pbio.3000600)
Supplement: S9 Data — (ZIP) [file pbio.3000600.s025.zip › S9_Data/Panel_9B/9B.xlsx]

## Sheet: YSM3425
experiment 1 Leica 170809					experiment 2 Leica 20190704 B					experiment 3 Leica 20190704 A
YSM3425
	Length	Width	aspect ratio			cell length	width	ratio			cell length	width	ratio
cell1	12.964	4.007	3.23534		cell1	16.635	4.619	3.60143		cell1	14.955	4.118	3.63162
cell2	13.852	3.666	3.77851		cell2	15.049	4.542	3.3133		cell2	13.848	3.899	3.55168
cell3	11.323	4.516	2.50731		cell3	12.616	4.651	2.71253		cell3	10.203	4.352	2.34444
cell4	12.571	3.421	3.67466		cell4	13.969	4.211	3.31726		cell4	12.221	4.007	3.04991
cell5	13.731	4.124	3.32953		cell5	14.287	5.083	2.81074		cell5	12.358	3.749	3.29635
cell6	14.28	4.089	3.4923		cell6	13.818	4.715	2.93065		cell6	12.825	4.327	2.96395
cell7	11.253	4.798	2.34535		cell7	12.089	4.665	2.59143		cell7	15.106	3.876	3.89732
cell8	13.202	3.809	3.466		cell8	14.54	4.445	3.27109		cell8	12.832	4.177	3.07206
cell9	11.289	3.62	3.11851		cell9	14	4.402	3.18037		cell9	13.57	4.512	3.00754
cell10	13.161	3.969	3.31595		cell10	15.521	4.282	3.62471		cell10	13.217	3.58	3.6919
cell11	14.377	3.952	3.6379		cell11	14.367	4.758	3.01955		cell11	12.568	3.93	3.19796
cell12	13.242	4.65	2.84774		cell12	15.869	4.212	3.76757		cell12	12.235	3.899	3.13798
cell13	11.946	3.969	3.00983		cell13	14.923	4.08	3.6576		cell13	12.508	3.419	3.65838
cell14	13.092	4.577	2.86039		cell14	13.7	3.635	3.76891		cell14	10.698	3.777	2.83241
cell15	11.743	4.441	2.64422		cell15	11.551	4.284	2.69631		cell15	15.078	3.9	3.86615
cell16	10.309	3.556	2.89904		cell16	14.404	4.053	3.55391		cell16	13.417	4.587	2.92501
cell17	11.633	4.08	2.85123		cell17	16.081	4.438	3.62348		cell17	13.526	3.772	3.5859
cell18	13.207	4.119	3.20636		cell18	13.135	3.919	3.35162		cell18	12.934	3.676	3.5185
cell19	13.144	4.057	3.23983		cell19	14.934	4.979	2.9994		cell19	14.982	3.691	4.05906
cell20	13.273	3.692	3.59507		cell20	15.922	3.747	4.24927		cell20	13.56	4.019	3.37397
cell21	14.493	3.972	3.64879		cell21	16.068	3.747	4.28823		cell21	14.813	3.786	3.91257
cell22	11.922	4.327	2.75526		cell22	14.388	5.168	2.78406		cell22	14.945	3.678	4.06335
cell23	10.969	4.572	2.39917		cell23	12.159	4.359	2.7894		cell23	15.448	3.823	4.04081
cell24	12.622	3.491	3.61558		cell24	13.796	4.978	2.77139		cell24	13.01	3.783	3.43907
cell25	9.402	4.156	2.26227							cell25	13.853	4.002	3.46152
cell26	13.221	3.469	3.81118							cell26	14.958	4.353	3.43625
cell27	12.917	3.585	3.60307							cell27	11.902	4.445	2.67762
cell28	11.819	3.687	3.20559							cell28	13.864	3.932	3.52594
cell29	11.72	4.402	2.66243							cell29	12.296	3.809	3.22814
cell30	13.372	4.314	3.09968
	12.535	4.03623	3.13727			14.3259	4.4155	3.27809			13.37	3.96131	3.39474
	1.22036	0.385751	0.451828			1.35161	0.424491	0.483602			1.33201	0.290397	0.431766

## Sheet: YSM3426
experiment 1 Leica 170809					experiment 2 Leica 20190704 B					experiment 2 Leica 20190704 A
YSM3426
	Length	Width				cell length	width	ratio			cell length	width	ratio
cell1	9.47045	5.62385	1.68398		cell1	12.411	6.737	1.84221		cell1	10.722	5.524	1.94098
cell2	9.82552	5.67094	1.73261		cell2	12.229	5.101	2.39737		cell2	9.256	3.85	2.40416
cell3	10.4797	5.40305	1.93958		cell3	11.916	7.319	1.62809		cell3	12.845	5.048	2.54457
cell4	10.8188	6.25191	1.73048		cell4	11.43	5.536	2.06467		cell4	10.64	5.468	1.94587
cell5	7.96044	5.78166	1.37684		cell5	9.954	7.793	1.2773		cell5	9.968	4.985	1.9996
cell6	8.731	5.88	1.48486		cell6	12.411	5.611	2.21191		cell6	10.753	4.605	2.33507
cell7	10.633	5.058	2.10221		cell7	11.978	5.78	2.07232		cell7	11.536	4.925	2.34234
cell8	11.816	5.28	2.23788		cell8	12.871	6.242	2.062		cell8	12.428	6.094	2.03938
cell9	8.868	5.105	1.73712		cell9	9.486	5.442	1.74311		cell9	11.812	4.359	2.7098
cell10	8.715	5.819	1.49768		cell10	12.175	7.31	1.66553		cell10	10.804	5.241	2.06144
cell11	10.769	4.826	2.23145		cell11	11.399	6.423	1.77472		cell11	11.823	4.822	2.45189
cell12	7.536	5.306	1.42028		cell12	12.056	6.197	1.94546		cell12	11.113	5.129	2.1667
cell13	8.835	4.973	1.77659		cell13	12.528	5.808	2.15702		cell13	11.466	4.61	2.4872
cell14	7.993	6.229	1.28319		cell14	11.178	5.781	1.93358		cell14	11.172	5.54	2.01661
cell15	10.349	5.185	1.99595		cell15	10.541	5.658	1.86303		cell15	12.327	5.417	2.27561
cell16	8.795	5.494	1.60084		cell16	12.965	5.407	2.39782		cell16	10.44	5.711	1.82805
cell17	9.97	6.035	1.65203		cell17	11.799	5.514	2.13983		cell17	10.288	4.973	2.06877
cell18	9.179	5.372	1.70867		cell18	12.417	5.722	2.17005		cell18	11.178	4.558	2.45239
cell19	9.604	6.063	1.58403		cell19	12.847	5.472	2.34777		cell19	10.984	4.659	2.35759
cell20	9.331	5.609	1.66358		cell20	10.648	5.084	2.09441		cell20	13.229	4.893	2.70366
cell21	7.44	5.238	1.42039		cell21	12.115	7.005	1.72948		cell21	10.948	4.96	2.20726
cell22	8.263	5.881	1.40503		cell22	14.33	5.231	2.73944		cell22	12.232	5.302	2.30705
cell23	8.874	7.326	1.2113		cell23	11.438	6.669	1.7151		cell23	9.797	5.582	1.75511
cell24	8.575	6.133	1.39817		cell24	10.689	4.337	2.46461		cell24	9.256	4.695	1.97146
cell25	7.927	5.923	1.33834		cell25	12.627	7.202	1.75326		cell25	11.72	4.454	2.63134
cell26	8.91	5.556	1.60367		cell26	10.978	5.612	1.95617		cell26	10.552	5.95	1.77345
cell27	10.621	5.262	2.01843							cell27	10.738	5.141	2.0887
cell28	9.956	5.486	1.8148							cell28	10.295	5.493	1.8742
cell29	10.554	4.95	2.13212							cell29	10.388	5.624	1.84708
cell30	11.456	4.633	2.4727							cell30	9.408	4.444	2.11701
										cell31	11.993	4.594	2.61058
										cell32	10.83	5.669	1.91039
	9.4085	5.57845	1.70849			11.8237	5.99973	2.00562		cell33	10.205	5.077	2.01005
	1.16244	0.539273	0.315683			1.04427	0.834731	0.316009		cell34	10.733	5.559	1.93074
										cell35	12.175	5.369	2.26765
										cell36	8.999	5.226	1.72197
										cell37	12.004	4.974	2.41335
										cell38	12.1	4.936	2.45138
										cell39	10.89	4.644	2.34496
										cell40	10.825	4.769	2.26987
										cell41	12.602	5.642	2.23361
										cell42	12.018	4.455	2.69764
										cell43	12.796	4.517	2.83285
										cell44	12.275	4.655	2.63695
											11.1492	5.04868	2.2281
											1.03837	0.484362	0.296242

## Sheet: ratio
	YSM3425	scd2-GFP-CAAX		YSM3426	gap1D scd2-GFP-CAAX
exp1	aspect ratio		exp1	aspect ratio
	3.23534			1.68398			9.70269e-45
	3.77851			1.73261
	2.50731			1.93958
	3.67466			1.73048
	3.32953			1.37684
	3.4923			1.48486
	2.34535			2.10221
	3.466			2.23788
	3.11851			1.73712
	3.31595			1.49768
	3.6379			2.23145
	2.84774			1.42028
	3.00983			1.77659
	2.86039			1.28319
	2.64422			1.99595
	2.89904			1.60084
	2.85123			1.65203
	3.20636			1.70867
	3.23983			1.58403
	3.59507			1.66358
	3.64879			1.42039
	2.75526			1.40503
	2.39917			1.2113
	3.61558			1.39817
	2.26227			1.33834
	3.81118			1.60367
	3.60307			2.01843
	3.20559			1.8148
	2.66243			2.13212
	3.09968			2.4727
exp2	3.60143		exp2	1.84221
	3.3133			2.39737
	2.71253			1.62809
	3.31726			2.06467
	2.81074			1.2773
	2.93065			2.21191
	2.59143			2.07232
	3.27109			2.062
	3.18037			1.74311
	3.62471			1.66553
	3.01955			1.77472
	3.76757			1.94546
	3.6576			2.15702
	3.76891			1.93358
	2.69631			1.86303
	3.55391			2.39782
	3.62348			2.13983
	3.35162			2.17005
	2.9994			2.34777
	4.24927			2.09441
	4.28823			1.72948
	2.78406			2.73944
	2.7894			1.7151
	2.77139			2.46461
exp3	3.63162			1.75326
	3.55168			1.95617
	2.34444		exp3	1.94098
	3.04991			2.40416
	3.29635			2.54457
	2.96395			1.94587
	3.89732			1.9996
	3.07206			2.33507
	3.00754			2.34234
	3.6919			2.03938
	3.19796			2.7098
	3.13798			2.06144
	3.65838			2.45189
	2.83241			2.1667
	3.86615			2.4872
	2.92501			2.01661
	3.5859			2.27561
	3.5185			1.82805
	4.05906			2.06877
	3.37397			2.45239
	3.91257			2.35759
	4.06335			2.70366
	4.04081			2.20726
	3.43907			2.30705
	3.46152			1.75511
	3.43625			1.97146
	2.67762			2.63134
	3.52594			1.77345
	3.22814			2.0887
				1.8742
				1.84708
				2.11701
				2.61058
				1.91039
				2.01005
				1.93074
				2.26765
				1.72197
				2.41335
				2.45138
				2.34496
				2.26987
				2.23361
				2.69764
				2.83285
				2.63695

## Sheet: all strains
YSM3425	scd2-GFP-CAAX
	Length	Width	aspect ratio
exp1	12.535	4.03623	3.13727
exp2	14.3259	4.4155	3.27809
exp3	13.37	3.96131	3.39474
	13.4103	4.13768	3.27003
	0.896133	0.243497	0.128922
YSM3426	gap1D scd2-GFP-CAAX
	Length	Width	aspect ratio
exp1	9.4085	5.57845	1.70849
exp2	11.8237	5.99973	2.00562
exp3	11.1492	5.04868	2.2281
	10.7938	5.54229	1.98074
	1.2462	0.476555	0.260694
	YSM3425	YSM3426
Length	13.4103	10.7938
Width	4.13768	5.54229
aspect ratio	3.27003	1.98074
	0.896133	1.2462
	0.243497	0.476555
	0.128922	0.260694
