# Supplementary material for: Optogenetics reveals Cdc42 local activation by scaffold-mediated positive feedback and Ras GTPase
Source: PLoS Biol. 2020 Jan 24;18(1):e3000600. doi: 10.1371/journal.pbio.3000600 (PMC7002011; doi:10.1371/journal.pbio.3000600)
Supplement: S10 Data — (ZIP) [file pbio.3000600.s026.zip]

Archive with 19 entries (14 files):
- S10_Data/
- S10_Data/.DS_Store
- __MACOSX/
- __MACOSX/S10_Data/
- __MACOSX/S10_Data/._.DS_Store
- S10_Data/Panel_S2B/
- S10_Data/Panel_S2B/CellCount_Mono_Vs_Bipolar.csv
- __MACOSX/S10_Data/Panel_S2B/
- __MACOSX/S10_Data/Panel_S2B/._CellCount_Mono_Vs_Bipolar.csv
- S10_Data/Panel_S2B/README_PanelS2B.txt
- __MACOSX/S10_Data/Panel_S2B/._README_PanelS2B.txt
- S10_Data/Panel_S2B/SingleCell_Lenght_&_Width.csv
- __MACOSX/S10_Data/Panel_S2B/._SingleCell_Lenght_&_Width.csv
- S10_Data/Panel_S2B/Mean&STD_Lenght_&_Width.csv
- __MACOSX/S10_Data/Panel_S2B/._Mean&STD_Lenght_&_Width.csv
- S10_Data/Panel_S2B/SingleCell_Aspect_Ratio.csv
- __MACOSX/S10_Data/Panel_S2B/._SingleCell_Aspect_Ratio.csv
- __MACOSX/S10_Data/._Panel_S2B
- __MACOSX/._S10_Data
