# Supplementary material for: Optogenetics reveals Cdc42 local activation by scaffold-mediated positive feedback and Ras GTPase
Source: PLoS Biol. 2020 Jan 24;18(1):e3000600. doi: 10.1371/journal.pbio.3000600 (PMC7002011; doi:10.1371/journal.pbio.3000600)
Supplement: S10 Data — (ZIP) [file pbio.3000600.s026.zip › S10_Data/Panel_S2B/CellCount_Mono_Vs_Bipolar.csv]

Cell Count								Percentage
	YSM1372	YSM3563	YSM3610	YSM3564	YSM3566	YSM3565			YSM1372	YSM3563	YSM3610	YSM3564	YSM3566	YSM3565
Monopolar	32	13	126	18	285	17		Monopolar	10.12658228	11.01694915	62.68656716	11.46496815	71.25	11.64383562
Bipolar	284	105	75	139	115	129		Bipolar	89.87341772	88.98305085	37.31343284	88.53503185	28.75	88.35616438
Total	316	118	201	157	400	146
