# Supplementary material for: Optogenetics reveals Cdc42 local activation by scaffold-mediated positive feedback and Ras GTPase
Source: PLoS Biol. 2020 Jan 24;18(1):e3000600. doi: 10.1371/journal.pbio.3000600 (PMC7002011; doi:10.1371/journal.pbio.3000600)
Supplement: S10 Data — (ZIP) [file pbio.3000600.s026.zip › S10_Data/Panel_S2B/README_PanelS2B.txt]

Cell size measurements relative to the figure S2B.
* File "SingleCell_Lenght_&_Width" contains the single cell length and width measurements of the corresponding strains.

* File "Mean&STD_Lenght_&_Width" contains the mean and std of cell length and width measurements derived from "SingleCell_Lenght_&_Width" file.

* File "SingleCell_Aspect_Ratio" contains the single cell aspect ratio values of the corresponding strains.

* File "CellCount_Mono_Vs_Bipolar" contains the monopolar vs bipolar cell count of the corresponding strains.


Strains = YSM1372, YSM3563, YSM3610, YSM3564, YSM3566 and YSM3565.
