# Supplementary material for: Optogenetics reveals Cdc42 local activation by scaffold-mediated positive feedback and Ras GTPase
Source: PLoS Biol. 2020 Jan 24;18(1):e3000600. doi: 10.1371/journal.pbio.3000600 (PMC7002011; doi:10.1371/journal.pbio.3000600)
Supplement: S10 Data — (ZIP) [file pbio.3000600.s026.zip › S10_Data/Panel_S2B/SingleCell_Lenght_&_Width.csv]

Cell length (µm)								Cell width (µm)
Cell #	YSM1372	YSM3563	YSM3610	YSM3564	YSM3566	YSM3565		Cell #	YSM1372	YSM3563	YSM3610	YSM3564	YSM3566	YSM3565
1	13.1405	12.4368	13.3166	14.389	12.5715	13.4779		1	3.8356	3.4351	4.0592	3.6143	4.1321	3.5703
2	13.8482	13.1347	13.0606	13.6606	13.5971	13.7557		2	3.5612	2.9754	3.9652	3.4875	3.9066	3.1584
3	13.0589	12.2888	13.7868	11.9887	12.6526	13.8426		3	3.7992	3.1436	4.4019	3.4198	4.1617	3.273
4	13.4939	14.1809	12.2817	13.3545	12.785	13.7952		4	3.6272	3.4007	3.6143	3.3541	3.6911	3.4622
5	13.407	12.199	13.9475	14.5579	11.1208	13.1151		5	3.5473	3.2025	4.1744	3.2443	4.1371	3.7336
6	12.9323	12.3002	14.5661	15.7554	11.3198	14.6072		6	3.606	3.8096	3.9881	3.3103	4.2633	3.3014
7	13.9171	10.4847	14.0251	13.257	12.6987	14.305		7	3.3892	3.4419	3.7434	3.785	4.1321	3.699
8	13.415	13.257	12.2418	11.4574	11.6578	16.0127		8	3.6163	3.0357	3.9881	3.3957	3.5308	3.8234
9	13.5415	13.4766	13.981	10.9656	13.886	13.628		9	3.7489	3.5703	3.8326	3.4757	4.0231	3.6094
10	13.2607	10.7599	13.5645	14.0622	13.9938	13.8329		10	3.7848	3.4229	3.7835	3.785	3.7539	3.9066
11	13.1898	12.2145	13.6191	15.586	13.3965	11.2618		11	3.5468	3.4899	3.6272	3.5687	3.9186	3.7772
12	14.1034	14.1461	12.9627	15.2177	11.2784	13.6982		12	3.7249	3.3441	4.0651	3.4622	3.9024	3.3594
13	12.9169	12.1509	10.6068	13.0498	12.6042	13.5527		13	3.5468	3.4368	3.4942	3.5818	4.3948	3.5752
14	15.1203	16.3395	13.1411	13.6044	11.6482	13.3537		14	3.4144	3.6336	3.749	3.9763	4.1547	3.7834
15	14.3347	12.1812	12.8912	13.6638	12.2849	13.3959		15	3.7416	3.4622	3.7738	3.5816	3.8645	3.7648
16	12.2358	12.6839	12.1369	14.3222	10.9869	13.0082		16	3.9881	3.7614	3.5083	3.6256	3.7022	3.3777
17	11.871	13.1667	13.302	13.4762	12.7612	12.8347		17	3.5997	3.2769	3.7866	3.6272	3.8599	3.5991
18	13.5699	14.2457	13.3665	12.7598	13.5791	14.157		18	3.567	3.1496	4.0708	3.0929	3.9776	3.4905
19	13.8722	13.215	11.9975	13.0041	11.6829	14.404		19	3.8797	3.7664	4.6287	3.3033	3.9224	4.0013
20	12.5445	12.8484	12.3756	13.2523	11.3397	13.3195		20	3.7517	3.9364	3.2515	3.0018	3.7071	3.6352
21	12.0301	11.7418	12.6938	14.1451	12.5445	13.1867		21	3.5083	3.9066	3.9764	3.2461	4.2871	3.4504
22	12.5412	11.6698	13.1174	13.1071	12.064	12.838		22	3.4636	3.5424	3.7773	2.9418	4.1515	3.0299
23	12.8717	12.8648	11.3669	12.4589	10.9057	10.3839		23	3.8475	3.7289	4.2603	3.3871	3.9364	3.6768
24	11.5324	12.3434	14.0253	13.0977	10.282	12.6048		24	4.2871	3.6094	3.0125	3.4908	4.241	3.3195
25	13.6452	13.3786	11.4744	13.851	11.3919	14.2777		25	3.5948	3.424	3.9201	3.8402	3.9201	3.6392
26	14.1633	13.6113	13.7256	13.3873	10.0247	13.9573		26	3.447	3.5854	3.8326	3.7865	4.0987	3.6392
27	14.7585	14.2259	14.0736	13.5971	12.298	12.5519		27	3.3555	3.2098	3.7865	3.6736	3.8991	3.3289
28	11.8487	14.902	13.1579	10.5844	11.3301	13.3809		28	3.6846	3.7772	4.0636	3.333	3.9652	3.8067
29	13.4155	15.2675	13.7779	15.1785	11.9574	13.223		29	3.4615	3.7347	4.2932	3.2443	4.3794	3.2943
30	12.8928	15.6601	13.6277	12.7167	11.2223	12.6402		30	3.4144	3.3576	4.3257	3.6143	3.785	3.6506
31	13.1378	14.5096	13.5761	13.6182	11.5894	13.5584		31	3.2842	3.2533	3.869	3.2262	4.0376	2.6821
32	13.134	13.7204	12.5855	15.1785	13.4114	12.9169		32	3.3997	3.3871	3.9881	3.4757	3.4673	3.8174
33	13.9337	14.0718	13.4062	13.9637	8.7187	13.6255		33	3.3481	3.7347	4.2493	3.3957	4.5484	3.374
34	12.8463	12.9689	13.7354	13.9587	14.1	14.2746		34	3.3294	3.1306	3.869	3.3541	3.9081	3.4615
35	13.6811	14.1103	13.7762	14.1583	10.5054	12.1569		35	3.6438	3.333	3.6832	3.4555	3.8991	3.3294
36	13.1292	15.1652	13.1348	15.7307	13.431	13.7948		36	3.0359	3.3145	4.1037	3.4007	3.8991	4.0708
37	12.6115	14.6872	12.481	14.1583	11.0474	13.0891		37	3.2537	3.4495	3.7835	3.4908	3.8356	3.5157
38	11.6242	13.3546	12.7737	15.1862	12.3888	12.955		38	3.5917	3.5834	3.7211	3.4908	3.7477	3.4099
39	12.2264	13.1671	13.0006	12.2062	12.7996	13.4831		39	3.8206	3.1491	3.9881	3.4146	4.0129	3.4875
40	13.1007	13.7481	13.3538	12.9937	13.1565	12.7681		40	3.2956	3.7289	3.869	3.5572	3.3957	3.6143
41	12.9323	12.9451	12.4115	12.4701	12.3035	14.2747		41	3.7515	3.5133	3.6959	3.4487	3.6094	3.7911
42	11.5905	14.8627	13.0221	14.8631	10.6497	15.1896		42	3.5044	3.3918	3.7022	3.5687	3.3085	3.7493
43	14.5547	13.9426	11.3174	10.5268	12.2608	14.4571		43	3.668	3.4757	3.1934	3.4725	3.9257	3.8991
44	14.1138	15.2031	11.5364	11.8349	12.0906	12.518		44	3.8901	3.3681	4.1321	3.9985	4.1945	3.4239
45	13.7981	13.7854	12.7774	13.9757	11.8413	13.6101		45	3.6172	3.3915	3.8509	3.3443	3.7834	3.3219
46	12.3927	13.8873	12.9934	13.1766	11.3133	13.5694		46	3.8035	3.0587	3.4606	3.8981	3.5157	3.355
47	14.3678	15.7372	16.8439	13.3596	10.8147	13.611		47	3.5133	3.2533	3.273	3.7516	3.6784	3.3071
48	13.8347	14.5313	13.5503	14.2125	12.29	15.1089		48	3.6138	3.2837	3.9468	3.4866	4.2413	3.5424
49	13.2103	13.407	13.6535	14.3303	11.4238	13.2799		49	3.7082	3.394	3.7211	3.5292	4.1195	3.5818
50	12.7665	15.4782	13.6123	12.7099	12.8664	13.7832		50	3.6781	3.2282	3.5209	3.3887	4.2834	3.4239
51	14.1801	14.2833	13.7491	13.599	12.1874	13.2003		51	3.5309	3.399	3.4942	3.2956	4.0636	3.3514
52	13.6198	14.266	13.3257	14.1322	13.3935	14.5264		52	3.7082	3.6982	2.7698	3.6444	4.2038	3.523
53	13.8908	12.8925	12.7297	12.8504	11.1868	15.0996		53	3.3625	3.6274	3.4673	3.3589	4.1771	3.5055
54	14.4586	16.2208	11.4193	13.0162	11.6873	14.303		54	2.9894	3.1776	4.0987	2.8874	4.4588	3.856
55	14.7099	14.4586	15.7327	13.4181	12.1216	14.9261		55	3.3293	3.4602	3.9224	3.4875	4.1179	3.6699
56	15.5105	13.6903	12.0539	13.3553	13.6585	14.6711		56	3.2808	3.8806	4.0406	3.3735	4.1603	3.7289
57	14.3454	14.5683	10.8854	13.7011	11.295	13.6418		57	3.9375	3.5309	4.1321	2.9226	3.9186	3.5225
58	13.0704	15.3537	12.9645	17.4376	18.3345	13.2774		58	3.6982	3.8261	3.9705	3.5133	3.8356	4.0183
59	13.474	15.7317	14.1051	13.4667	11.7716	13.8118		59	3.7479	3.4602	4.3795	3.2995	3.7772	3.6699
60	15.091	16.141	12.9952	13.9769	12.4481	12.899		60	3.2995	3.2531	4.1772	3.5466	4.212	3.8144
61	17.7436	14.3931	12.5016	13.7065	12.3179	13.6534		61	3.5309	3.3953	3.4875	3.7248	3.6392	3.7264
62	15.9693	14.5954	12.4266	14.2223	12.9685	13.8845		62	3.6982	3.7774	4.1772	3.9118	3.5948	3.7165
63	13.8668	15.0394	13.898	14.5937	14.4235	13.4349		63	3.5898	3.399	4.3795	3.6832	3.0357	3.6959
64	14.9067	14.3118	13.6277	13.1825	11.7073	13.0882		64	3.2239	3.2995	4.0232	3.567	3.4757	3.8719
65	12.3996	14.9819	14.1779	13.4979	12.8047	13.1916		65	3.668	3.4487	3.8326	3.6484	4.0492	3.5312
66	14.9141	12.8525	12.7168	14.575	13.5454	14.4328		66	3.3918	3.6593	4.0232	4.0058	3.5687	3.5308
67	14.2106	14.3104	13.4463	12.2917	12.6743	13.6705		67	3.5864	2.9409	3.273	3.6172	3.7493	3.8719
68	13.3257	14.9957	15.4777	13.4657	12.7964	13.7395		68	3.7082	3.2242	3.6705	4.0396	3.6768	4.2212
69	14.3841	15.5246	14.6517	13.5762	13.9173	13.0128		69	3.5133	3.269	4.1995	3.7347	3.8217	3.6699
70	14.4021	13.9873	11.933	12.1106	12.1702	13.676		70	3.4709	3.7082	3.9764	3.8901	3.9501	3.4942
71	13.5898	15.0262	13.067	15.5994	13.2411	13.4219		71	3.2995	3.6274	3.9764	3.8003	4.3836	3.6193
72	13.5862	14.575	13.6329	14.2781	9.4312	15.521		72	3.0507	3.5622	4.1547	3.6274	4.0796	3.7885
73	14.5581	14.9472	13.1348	14.2669	11.8843	13.5775		73	3.7774	3.7479	3.6256	3.6444	4.1271	3.8941
74	13.3553	13.9343	15.1338	13.913	10.7829	13.7108		74	3.6545	3.8647	3.5997	4.0058	4.3263	3.092
75	13.0041	15.5224	14.7408	14.8967	11.7523	14.5349		75	3.4495	3.8358	4.0406	3.8358	3.9038	3.1806
76	15.4627	14.9562	13.6123	13.6198	12.3608	12.7814		76	3.4495	4.0548	3.8265	4.2277	4.0218	3.4351
77	12.5707	16.4024	12.0908	13.9917	12.0077	15.5518		77	3.5309	4.0396	3.9469	4.2306	3.4419	3.5749
78	14.4252	15.2723	13.28	11.2097	13.474	12.8979		78	3.9028	3.9656	4.3795	3.8003	4.1771	3.7973
79	13.1766	14.9933	12.9284	12.4285	12.1162	12.6272		79	3.3145	4.4022	4.1037	3.6172	3.785	3.6272
80	16.5164	15.5582	13.7371	12.2927	11.6483	12.9142		80	3.2695	4.2452	3.6832	3.9656	3.9881	3.2622
81	14.0533	14.2187	12.3036	13.2923	12.593	11.5308		81	3.0869	3.7686	3.9881	3.6172	3.8418	3.5749
82	15.2213	16.2853	13.0132	14.034	12.1967	13.6137		82	3.2239	3.8156	3.273	4.0851	3.2998	4.0881
83	15.8723	16.1483	11.9917	11.935	11.9522	14.3271		83	3.6781	3.6593	4.4378	3.5863	4.3582	3.9286
84	14.7869	15.0053	13.7559	13.9917	13.1788	13.9815		84	3.333	3.6481	3.7773	3.5898	4.1739	3.7918
85	14.7342	15.0099	13.514	13.1347	11.9045	13.1743		85	3.3293	3.5801	3.6832	3.6047	4.5537	3.4622
86	13.2579	16.2692	13.2695	13.5753	11.2105	13.5286		86	3.2353	3.7336	3.7773	3.6274	4.2457	3.5473
87	14.3196	15.0673	13.0652	13.2215	12.3161	13.98		87	3.4602	4.0405	3.8992	3.6274	4.322	3.3594
88	15.4347	18.822	14.4281	12.7607	12.6237	15.5613		88	3.3845	3.966	4.3095	3.6982	3.7591	3.668
89	14.3807	14.8702	12.7975	12.7287	12.0138	12.9813		89	3.6815	4.1837	4.1547	3.5356	3.5197	3.5309
90	13.3784	15.1114	12.4642	14.756	11.2267	13.7703		90	3.1424	4.1123	3.4198	3.4316	4.0563	3.2391
91	14.0155	15.5391	12.3964	12.8992	12.229	13.9873		91	3.399	3.5864	3.4673	3.9406	4.2357	3.2391
92	13.1579	15.778	12.6947	13.2318	12.1443	13.1879		92	3.7347	4.0058	3.9468	3.4602	4.336	3.3589
93	13.8454	14.0589	11.0475	15.3666	11.5628	12.4245		93	3.333	3.1361	4.2493	3.784	4.3727	3.5829
94	12.2645	13.9046	13.4062	13.4657	12.1322	13.527		94	3.4567	3.0164	4.1151	3.4887	4.0061	3.5309
95	15.7811	14.9058	12.8103	12.7307	11.2634	14.2106		95	3.0345	3.5898	3.9468	3.4459	3.769	3.478
96	12.8993	15.9499	13.7474	13.3664	12.2441	13.7137		96	3.9312	3.6172	4.0636	2.8972	4.7988	3.7742
97	14.4859		12.5446	12.8504	12.8561	14.9389		97	3.3033		4.1321	3.2808	4.2646	4.0273
98	13.5571		13.1223	13.0751	13.8712	13.2616		98	3.668		3.3577	3.478	3.8272	4.0791
99	14.4586		11.5141	11.5257	12.056	16.0579		99	3.2239		3.869	3.5309	4.1831	3.6815
100	13.9838		13.2058	13.6777	12.0753	13.9343		100	3.3033		4.7632	3.6274	4.0183	4.0972
101	15.9901		12.1775	14.3015	13.0081	12.3897		101	3.4495		4.5162	3.7082	4.1831	3.8519
102	14.9802		13.4949	14.1392	12.7938	13.8988		102	3.5898		3.4606	4.0058	4.3586	3.6444
103	14.3532		12.7975	12.8504	12.4472	15.5605		103	3.928		4.3527	3.6982	4.3247	3.928
104	15.5518		13.4949	13.3802	11.8835	13.8881		104	3.7775		3.6256	3.668	4.1388	3.7347
105	12.3368		13.3765	13.9343	13.2799	14.1557		105	3.9406		4.2932	4.16	4.4536	3.5448
106	14.9141		13.583	12.2695	14.0068	14.8502		106	3.9997		3.9881	3.668	4.1995	3.9374
107	12.3897		12.5409	13.5708	13.3254	14.3325		107	3.668		3.869	4.2452	4.1388	3.5622
108	13.8632		13.9299	14.9595	13.244	14.0928		108	3.7082		4.0231	3.6274	4.2444	3.478
109	15.3987		10.9817	12.3167	12.8675	14.0612		109	3.9312		3.6832	3.6647	4.115	3.5829
110	13.8775		14.5941	12.2444	12.3142	13.4914		110	4.1925		3.5209	3.6444	3.8176	3.5898
111	12.688		13.844	12.7887	12.6819	13.2663		111	3.333		3.9171	3.784	4.2588	3.5309
112	13.7784		12.5744	15.0377	12.9589	15.4107		112	3.3589		4.4589	3.797	4.4837	4.2306
113	14.8527		13.9584	15.1131	13.2003	14.4705		113	3.4887		2.82	4.1332	4.2357	4.1242
114	15.0648		11.3483	16.1652	13.0204	13.9979		114	3.6172		3.0967	3.7774	4.2357	3.4602
115	14.0058		11.801	14.8328	12.9703	13.2		115	3.3033		3.3854	3.928	4.2588	4.0058
116	12.0318		12.7682	14.6426	12.055	14.6805		116	3.8901		3.6959	3.928	4.4258	3.9028
117	14.3841		12.3719	14.9694	12.8866	13.2299		117	3.7347		4.1995	3.8806	4.6769	3.6815
118	13.5325		12.7737	13.8908	12.8455	12.5402		118	3.5309		3.9705	3.7082	4.1388	3.2808
119	15.2925		13.0221	13.4502	13.8818	14.8527		119	3.4709		4.2932	3.8035	4.0061	3.4887
120	13.8641		11.9643	13.7784	13.505	15.8451		120	3.6545		4.4589	3.8358	4.2444	3.7347
121	13.0789		13.7559	14.2669	11.4614	16.3482		121	3.6172		4.3795	3.7248	3.9474	3.5829
122	16.3595		12.7242	13.2253	11.9392	15.6065		122	3.6444		4.3795	4.0058	4.1388	4.0791
123	12.4404		13.1508	13.5616	11.8618	13.3618		123	3.7479		4.5626	4.0058	4.4147	3.5552
124	15.3593		12.1602	12.7479	12.9399	14.181		124	3.928		3.9705	4.2493	3.9318	3.887
125	12.7771		12.0267	13.3414	13.0496	14.1453		125	3.7347		4.5983	4.3094	4.0305	3.7774
126	14.5784		15.0626	13.4804	11.9031	13.4813		126	3.5898		4.1995	3.4459	3.6999	3.6815
127	15.5685		12.4773	12.5579	12.3328	14.1444		127	3.4459		4.2932	4.6636	4.2277	3.7742
128	14.9802		11.9741	14.8677	13.1766	13.9272		128	3.3845		4.583	3.9374	4.1837	3.2353
129	12.6675		12.6338	13.4327	13.1692	12.9613		129	3.3293		4.5983	3.8647	3.9406	3.6444
130	13.3396		13.0221	14.298	12.6519	15.8692		130	3.9028		5.0167	3.7709	4.0791	3.7775
131	14.4175		13.5416	14.8344	11.9453	15.8225		131	3.6274		4.6439	3.8003	4.0882	3.6172
132	14.1252		11.5789	14.4765	13.3071	13.2523		132	3.4459		4.1995	3.7709	3.5309	3.668
133	13.8302		11.7513	13.0789	11.16	14.8602		133	3.4602		4.3473	3.7347	4.0852	4.1481
134	14.6595		13.0221	13.5862	13.0873	14.1453		134	3.7347		4.4588	3.784	3.9562	3.0507
135	16.0333		12.3302	13.0704	11.9453	14.0683		135	3.9312		4.3311	4.0151	3.8003	3.5309
136	13.9944		13.5503	13.5179	12.2937	14.4295		136	3.7479		4.6589	4.0851	4.1481	2.7975
137	13.042		12.8394	15.1131	13.4978	13.9192		137	3.9406		4.6439	3.7709	3.978	3.9406
138	13.1806		13.2571	14.0261	12.7278	15.0262		138	3.7931		4.3311	3.4887	3.6274	3.797
139	13.9299		12.9085	13.1118	11.3138			139	3.5612		3.8509	3.3404	3.9312
140	12.781		12.0501	12.9794	12.0738			140	3.2242		3.9764	3.2047	4.5348
141	15.1338		10.6068	13.5544	14.8602			141	3.6134		4.1772	3.668	3.478
142	13.2059		12.5016	13.2821	12.3897			142	3.2881		4.0809	4.0058	4.469
143	13.0793		10.5626	14.9694	12.8436			143	3.6959		3.7211	4.0058	4.1748
144	13.5639		10.6421		12.9613			144	3.8798		4.4589		4.2539
145	13.8137		12.1756		15.0681			145	3.9356		4.4114		4.0058
146	13.5486		13.1668		13.0363			146	3.6959		4.5983		4.5754
147	14.5297		13.4949		15.4107			147	3.4905		4.1151		3.928
148	12.7313		12.6449		13.3192			148	3.6478		4.4114		4.2742
149	14.4802		12.6947		13.2737			149	3.6048		4.1603		4.3458
150	14.2011		13.6535		13.2737			150	3.6762		4.3741		3.8519
151	12.8879		11.9448		12.3727			151	3.5496		3.9171		3.5309
152	13.1992		12.2235		11.9247			152	3.5344		4.0406		3.9749
153	14.4986		11.3833		11.5545			153	3.298		4.1995		3.7347
154	14.6699		11.9448		13.921			154	3.6807		3.8931		3.928
155	14.2536		13.6191		15.5304			155	3.7617		4.5162		3.7347
156	13.4321		13.3415		11.8082			156	3.6777		4.4589		3.478
157	14.506		12.6578		11.2482			157	3.4791		4.1772		3.4602
158	13.5025		12.3813		14.4295			158	3.1749		3.7211		3.4887
159	13.3259		13.1152		10.5459			159	3.4386		3.2515		3.5864
160	13.687		11.9448		12.6529			160	3.0854		3.6832		3.5898
161	15.4004		11.3545		11.9753			161	3.242		3.6832		3.6274
162	15.1864		11.7672		12.2846			162	3.5526		4.3795		3.9749
163	13.9798		10.8402		12.2534			163	3.0959		4.1547		3.2239
164	13.5351		12.189		11.9505			164	3.1373		3.869		4.0761
165	13.0688		11.2177		10.9816			165	3.4261		3.5997		3.9406
166	13.8451		12.7902		11.391			166	3.4543		3.4198		3.3293
167	13.5184		10.8143		12.6343			167	3.4135		3.6769		3.7347
168	14.3747		13.28		12.5106			168	3.4636		4.5626		4.3571
169	15.0152		12.5614		12.9727			169	3.5978		4.7779		3.5133
170	14.4301		13.0419		12.8504			170	3.404		4.5881		3.5133
171	13.8116		12.3813		13.1879			171	3.841		3.9468		3.9406
172	14.8798		10.7405		12.1106			172	3.4543		2.7101		3.6781
173	13.5979		10.4177		11.6789			173	2.8833		3.0357		3.4887
174	15.0045		12.4209		11.6789			174	3.8856		3.5997		4.4717
175	14.2627		12.1294		13.1692			175	3.242		3.2443		3.8262
176	13.563		11.8563		11.4709			176	3.1613		3.0967		3.8806
177	13.5407		12.5744		11.7326			177	3.3881		3.9764		3.8262
178	14.0925		12.5911		12.4612			178	3.5708		4.3473		3.784
179	13.3751		11.8148		13.2812			179	3.6807		3.6256		4.1332
180	13.2781		10.3298		12.5116			180	3.5283		4.2603		4.3144
181	14.2362		10.8143		15.3762			181	3.3754		4.0231		3.978
182	13.9913		11.512		13.3802			182	3.5344		4.0636		3.9562
183	14.829		10.5449		13.5325			183	3.5344		4.2658		4.0273
184	14.7007		11.9975		12.3558			184	3.0959		3.5474		4.3458
185	14.4941		12.6115		13.1466			185	3.151		3.9171		4.0761
186	12.2162		10.9305		12.3727			186	3.7502		3.4875		4.3458
187	12.3311				10.7257			187	3.3786				4.7241
188	13.1403				12.6675			188	3.2816				3.9562
189	14.5297				12.2695			189	3.1612				3.978
190	14.3011				13.6578			190	3.4606				4.323
191	12.5636				15.0024			191	3.2881				3.8035
192	14.6508				11.7533			192	3.6762				3.9469
193	13.4647				9.8071			193	3.4666				3.6705
194	11.7185				10.6509			194	3.2242				3.7773
195	12.5736				12.7389			195	3.8394				4.0637
196	11.8069				12.5986			196	3.5466				3.8992
197	14.0103				12.1004			197	3.5083				4.0637
198	13.9329				14.1647			198	3.7517				4.1604
199	14.0369				12.3112			199	3.2016				3.869
200	12.3075				12.3586			200	2.9933				4.0809
201	14.1131				12.1294			201	2.8344				4.6287
202	12.9297				12.6578			202	2.8344				4.7485
203	14.4166				12.4848			203	3.4884				3.4198
204	13.6926				13.6962			204	3.0854				3.9881
205	12.2127				12.212			205	3.222				4.583
206	13.8544				13.7474			206	3.2585				3.8992
207	13.0027				11.9917			207	3.7127				3.273
208	13.5661				11.4815			208	3.3786				4.7583
209	13.2122				11.9448			209	3.4543				3.4875
210	13.2846				11.5789			210	3.1201				3.9705
211	14.2966				12.4209			211	3.0959				4.1547
212	16.5842				11.878			212	2.6457				3.9881
213	12.9853				15.1169			213	3.0255				3.9705
214	13.5049				10.9433			214	3.3466				4.0406
215	12.8679				11.6474			215	3.0112				5.1411
216	13.5025				11.2157			216	3.2816				3.6832
217	14.1505				11.1214			217	3.3786				3.7773
218	14.4219				12.1756			218	2.3664				3.6959
219	12.5054				12.6449			219	3.0538				5.0167
220	13.325				12.7481			220	3.5283				4.0637
221	11.8365				13.3766			221	3.5283				4.1772
222	13.6429				11.7115			222	3.3882				3.6832
223	12.982				14.0103			223	2.9498				3.9469
224	13.0647				13.1384			224	3.1681				4.0637
225	13.5144				11.6474			225	2.8038				4.3527
226	14.5653				13.9383			226	3.2052				4.3795
227	14.0918				11.3174			227	3.0819				3.869
228	12.581				11.7772			228	3.6689				4.4588
229	13.7678				11.2988			229	3.5526				3.7022
230	13.1141				12.5166			230	3.4261				4.583
231	14.6236				11.6273			231	3.6246				4.0406
232	12.247				13.3906			232	3.1201				3.8691
233	13.5208				11.8958			233	3.353				4.8023
234	12.639				13.2342			234	3.4261				3.8326
235	14.2476				11.5364			235	3.9652				4.5626
236	12.7822				13.4533			236	3.3882				4.1604
237	13.082				12.3757			237	3.6807				3.6832
238	12.1844				11.9663			238	3.1681				3.4673
239	12.3494				13.067			239	3.0819				3.7835
240	13.796				13.0437			240	3.3754				3.6832
241	14.1261				12.6892			241	3.2585				4.3795
242	13.4905				13.8322			242	3.298				4.2494
243	13.6326				13.4307			243	3.2486				3.7773
244	12.6015				12.3302			244	3.5007				3.0047
245	13.2781				12.0384			245	3.4355				4.3795
246	12.4051				10.9881			246	3.4261				5.1909
247	13.7185				13.0652			247	3.704				4.5162
248	14.1261				12.3475			248	3.2816				3.6762
249	14.1809				11.2219			249	3.7416				3.6163
250	14.212				10.1263			250	3.4884				3.2944
251	12.5373				11.6827			251	3.3272				3.6246
252	15.1338				10.7012			252	3.8606				3.4636
253	13.6169				13.3363			253	3.8522				4.1995
254	14.1383				13.2801			254	3.6689				3.8265
255	14.168				13.2801			255	3.5496				3.6256
256	15.0761				12.7682			256	3.0219				4.1151
257	13.2895				12.235			257	3.298				4.2932
258	15.0368				12.3112			258	3.9379				3.7773
259	13.942				12.6004			259	3.8157				4.1321
260	13.7749				11.6654			260	3.8101				4.1995
261	14.9181				13.8491			261	3.5283				3.8932
262	14.8979				11.7513			262	3.8994				4.1151
263	14.7088				11.7055			263	3.4355				3.7773
264	14.5756				12.0695			264	3.6777				3.8509
265	13.6823				12.0501			265	3.3498				3.8691
266	13.068				11.9741			266	3.232				4.0637
267	14.9008				12.4209			267	3.2486				4.7632
268	15.0475				12.1294			268	3.4261				3.6959
269	11.7379				13.1846			269	3.1408				4.4378
270	13.2773				11.7673			270	2.8908				4.1604
271	13.2286				12.1294			271	3.4355				4.2603
272	12.3869				13.1526			272	2.9534				3.9881
273	14.362				18.4352			273	3.4543				4.679
274	15.9501				12.3454			274	3.5738				4.1151
275	12.9322				14.5025			275	3.1132				3.7773
276	12.5776				13.1935			276	2.9933				4.1094
277	12.8553				11.7772			277	3.4355				4.3473
278	11.6393				11.9272			278	3.2585				4.3741
279	12.8377				11.9115			279	2.7061				3.8509
280	12.035				12.7389			280	3.1407				4.2822
281	14.2966				12.4266			281	3.5496				3.2443
282	12.9555				10.7992			282	3.3786				3.5997
283	12.5149				12.7774			283	2.8038				4.2658
284	14.0459				11.9741			284	3.6098				4.2494
285	12.9854				11.9448			285	3.704				3.8932
286	13.7397				12.2522			286	3.4884				4.4589
287	16.8081				12.9952			287	3.6719				4.5162
288	13.5184				12.3719			288	3.5496				3.6769
289	13.8334				13.2801			289	3.242				4.1995
290	13.2286				12.5017			290	3.2486				4.6439
291	13.6768				12.3302			291	2.968				4.5881
292	16.6303				11.6474			292	3.4135				4.2658
293	14.4726				12.083			293	3.5496				3.9881
294	13.0623				12.9772			294	3.4135				3.6832
295	12.6672				11.4795			295	3.1681				3.8265
296	12.1419				12.5558			296	3.1613				4.1604
297	14.2604				13.844			297	3.6246				3.5997
298	14.1376				15.0626			298	2.9498				3.6769
299					14.1001			299					3.4198
300					12.2522			300					3.8992
301					12.3945			301					4.2603
302					11.8564			302					3.6769
303					11.4713			303					3.8265
304					11.7851			304					3.7211
305					11.4223			305					3.7773
306					10.7753			306					4.6237
307					11.9644			307					3.5671
308					12.3946			308					3.6769
309					13.0222			309					4.1547
310					12.5315			310					3.869
311					13.8034			311					4.9793
312					13.4254			312					3.7022
313					12.4773			313					4.4536
314					12.2979			314					4.5983
315					11.593			315					4.5006
316					13.9182			316					3.7835
317					12.2522			317					3.7835
318					11.7294			318					3.0967
319					12.1294			319					4.1995
320					11.0306			320					3.5802
321					10.9881			321					3.9881
322					12.6947			322					4.3795
323					12.7223			323					3.7211
324					12.8795			324					4.3257
325					11.8485			325					3.9764
326					12.6116			326					4.3741
327					13.3258			327					3.7337
328					11.9428			328					4.3527
329					10.6706			329					3.9764
330					10.8919			330					3.1492
331					11.7851			331					4.5983
332					11.7851			332					4.3795
333					12.5967			333					3.6959
334					12.9844			334					4.1151
335					11.6071			335					3.7773
336					13.0938			336					3.4198
337					12.5446			337					4.1995
338					10.7449			338					4.6287
339					12.3586			339					3.7835
340					14.8798			340					4.0232
341					12.296			341					3.8509
342					12.0501			342					4.2603
343					12.8395			343					3.7211
344					12.8649			344					4.2494
345					12.5446			345					3.8509
346					13.9182			346					4.2823
347					12.296			347					3.2443
348					13.6192			348					4.4589
349					14.0453			349					4.4114
350					11.9115			350					4.2658
351					12.5986			351					4.2932
352					13.0938			352					3.9705
353					11.134			353					4.5881
354					13.2783			354					3.3085
355					12.1602			355					3.8509
356					12.3036			356					4.1321
357					12.3757			357					4.1321
358					11.801			358					4.1995
359					12.9646			359					3.869
360					12.0908			360					3.7211
361					11.9448			361					4.1151
362					12.1775			362					3.2153
363					12.6578			363					3.4942
364					12.4848			364					3.9469
365					11.0539			365					3.8691
366					12.7902			366					4.2493
367					11.4713			367					4.1151
368					12.387			368					3.3854
369					11.8406			369					4.1151
370					12.1429			370					3.8932
371					13.2695			371					3.9764
372					13.2006			372					4.1094
373					13.2218			373					4.659
