# Supplementary material for: Optogenetics reveals Cdc42 local activation by scaffold-mediated positive feedback and Ras GTPase
Source: PLoS Biol. 2020 Jan 24;18(1):e3000600. doi: 10.1371/journal.pbio.3000600 (PMC7002011; doi:10.1371/journal.pbio.3000600)
Supplement: S10 Data — (ZIP) [file pbio.3000600.s026.zip › S10_Data/Panel_S2B/Mean&STD_Lenght_&_Width.csv]

Cell length (µm)								Cell width (µm)
	YSM1372	YSM3563	YSM3610	YSM3564	YSM3566	YSM3565			YSM1372	YSM3563	YSM3610	YSM3564	YSM3566	YSM3565
Mean	13.75619228	14.24363021	12.78741075	13.61138112	12.43684209	13.80842754		Mean	3.470464094	3.544094792	3.955456989	3.643081119	4.007662735	3.616186957
STD	1.037583301	1.367789669	1.064929351	1.080611954	1.070277213	0.957622289		STD	0.280679031	0.299991041	0.411179474	0.296203638	0.358648668	0.269253988
