# Supplementary material for: Optogenetics reveals Cdc42 local activation by scaffold-mediated positive feedback and Ras GTPase
Source: PLoS Biol. 2020 Jan 24;18(1):e3000600. doi: 10.1371/journal.pbio.3000600 (PMC7002011; doi:10.1371/journal.pbio.3000600)
Supplement: S10 Data — (ZIP) [file pbio.3000600.s026.zip › S10_Data/Panel_S2B/SingleCell_Aspect_Ratio.csv]

Aspect Ratio
Cell #	YSM1372	YSM3563	YSM3610	YSM3564	YSM3566	YSM3565
1	3.425930754	3.620505953	3.280597162	3.981130509	3.042399748	3.775004902
2	3.888633045	4.414431673	3.293806113	3.917017921	3.480545743	4.355274823
3	3.437276269	3.909148747	3.132011177	3.505672846	3.040247976	4.229330889
4	3.720197397	4.169994413	3.398085383	3.981544975	3.463737097	3.984518514
5	3.779494263	3.809211553	3.341198735	4.487223746	2.68806652	3.512722306
6	3.586328342	3.228737925	3.652390863	4.759508202	2.655173223	4.424547162
7	4.106308273	3.046195415	3.746620719	3.502509908	3.073183127	3.867261422
8	3.709592678	4.367032315	3.069582006	3.374090762	3.301744647	4.188078673
9	3.612126224	3.774640786	3.647915253	3.154932819	3.451567199	3.775696792
10	3.503672585	3.143504046	3.585172459	3.715244386	3.727803085	3.540905135
11	3.718788767	3.499957019	3.75471438	4.367416706	3.418695452	2.981520703
12	3.786249295	4.230166562	3.188777644	4.395384438	2.890118901	4.077573376
13	3.641846171	3.535527235	3.035544617	3.643363672	2.86798034	3.790752965
14	4.428391518	4.496780053	3.505228061	3.421371627	2.803619997	3.52955014
15	3.831168484	3.518340939	3.41597329	3.814998883	3.178910596	3.558196983
16	3.068077531	3.372122082	3.4594818	3.950297882	2.967667873	3.851200521
17	3.297774815	4.018035338	3.51291396	3.7153176	3.306096013	3.566085966
18	3.804289319	4.523018796	3.283506927	4.125513272	3.4138928	4.055865922
19	3.575585741	3.50865548	2.59198047	3.936699664	2.978508056	3.599830055
20	3.343684196	3.263997561	3.806120252	4.414784463	3.058913976	3.664034991
21	3.429039706	3.005631495	3.192284478	4.357567543	2.926103893	3.821788778
22	3.620856912	3.294320235	3.472692135	4.45546944	2.905937613	4.237103535
23	3.345471085	3.450025477	2.668098491	3.678338402	2.770475561	2.824167755
24	2.690023559	3.419792763	4.655701245	3.752062564	2.424428201	3.797198373
25	3.795816179	3.907301402	2.927068187	3.606843394	2.906022806	3.92330732
26	4.108877285	3.796312824	3.581276418	3.535534134	2.445824286	3.835265993
27	4.398301296	4.432020687	3.716783309	3.701301176	3.154061194	3.770584878
28	3.215735765	3.94525045	3.237990944	3.175637564	2.857384243	3.515091812
29	3.875631951	4.088012424	3.209237865	4.678513084	2.730374024	4.013902802
30	3.776007498	4.66407553	3.150403403	3.518440639	2.964940555	3.462499315
31	4.000304488	4.459963729	3.508942879	4.221127023	2.870368536	5.055143358
32	3.863282054	4.050780904	3.155763396	4.367033979	3.867966429	3.38369047
33	4.161673785	3.76785284	3.154919634	4.112171275	1.916871867	4.038381743
34	3.858442963	4.142624417	3.550116309	4.161682717	3.607891303	4.123819154
35	3.754624293	4.233513351	3.740280191	4.097323108	2.694314072	3.651378627
36	4.324648374	4.575411073	3.2007213	4.625724116	3.444641071	3.388719662
37	3.876048806	4.257776489	3.29879741	4.055889767	2.880227344	3.723042353
38	3.236406159	3.726795781	3.432775255	4.35034949	3.305707501	3.799231649
39	3.200125635	4.181226382	3.259848048	3.574708604	3.189613496	3.866121864
40	3.97520937	3.686904985	3.451486172	3.65278871	3.874458874	3.532661926
41	3.44723444	3.684598526	3.358180687	3.615884246	3.408738294	3.765318773
42	3.307413537	4.381950587	3.517395062	4.164849945	3.218890736	4.051316246
43	3.96802072	4.011450931	3.543996994	3.031475882	3.123213694	3.707804365
44	3.628132953	4.513850539	2.791897582	2.959834938	2.882488974	3.656064722
45	3.814580338	4.06469114	3.318029552	4.178961218	3.12980388	4.097082995
46	3.258235835	4.540262203	3.754666821	3.380262179	3.217936684	4.044530551
47	4.089545442	4.837303661	5.146318362	3.561040623	2.940055459	4.115690484
48	3.828297083	4.425282456	3.433237053	4.076320771	2.897696461	4.265159214
49	3.562456178	3.950206246	3.669210717	4.060495296	2.773103532	3.707605115
50	3.470949675	4.794684344	3.86614218	3.750671349	3.003782042	4.025584859
51	4.016001586	4.202206531	3.934834869	4.126410972	2.999163303	3.938742018
52	3.672887115	3.857552323	4.811069391	3.877785095	3.186045958	4.123304002
53	4.131092937	3.5541986	3.671358117	3.825776296	2.678125973	4.307402653
54	4.836622734	5.104733132	2.786078513	4.507931011	2.621176101	3.709284232
55	4.418316163	4.178544593	4.010988171	3.847483871	2.943636319	4.067168043
56	4.727657888	3.527882286	2.983195565	3.958885431	3.28305651	3.934431065
57	3.64327619	4.125945226	2.634350572	4.687983303	2.882406982	3.872760823
58	3.53425991	4.012885183	3.265205893	4.963310847	4.780086558	3.304233133
59	3.595079911	4.546471302	3.220710127	4.081436581	3.116488404	3.763535791
60	4.573723291	4.961728813	3.110983434	3.940929341	2.955389364	3.381658977
61	5.02523436	4.239124672	3.584688172	3.679794888	3.38478237	3.663965221
62	4.318127738	3.863874623	2.974863545	3.635743136	3.607572049	3.73590744
63	3.862833584	4.42465431	3.173421623	3.962233927	4.751292947	3.635082118
64	4.623809672	4.337566298	3.387278783	3.695682646	3.368328682	3.380304243
65	3.380479826	4.344216661	3.699290299	3.699676571	3.162278969	3.735727232
66	4.397104782	3.51228377	3.160866972	3.638474212	3.795611847	4.08768551
67	3.962357796	4.865993403	4.108249313	3.398125622	3.38044435	3.530695524
68	3.593576398	4.65098319	4.216782455	3.333424101	3.480308964	3.254880129
69	4.094184954	4.749036403	3.488915347	3.635151418	3.641651621	3.545818687
70	4.149384886	3.771991802	3.000955638	3.113184751	3.080985292	3.913914487
71	4.118745264	4.142416056	3.286138215	4.104781201	3.020599507	3.708424281
72	4.453469695	4.091572624	3.281319951	3.936180184	2.311795274	4.096872113
73	3.854000106	3.988153366	3.622793469	3.914745912	2.879576458	3.486684985
74	3.654480777	3.605532124	4.204183682	3.47321384	2.492406907	4.434282018
75	3.769850703	4.046717764	3.648171064	3.883596642	3.010476971	4.569861033
76	4.48259168	3.688517313	3.557376192	3.221562552	3.073449699	3.720823266
77	3.560197117	4.06040202	3.063366186	3.307261381	3.488683576	4.350275532
78	3.696115609	3.851195279	3.032309624	2.949688183	3.22568289	3.396597582
79	3.975441243	3.405865249	3.150425226	3.43594493	3.201109643	3.481252757
80	5.051659275	3.664892113	3.729664422	3.099833569	2.920764274	3.958739501
81	4.552560822	3.772939553	3.085078107	3.674748424	3.277890572	3.225488825
82	4.721393343	4.268083657	3.975924229	3.435411618	3.696193709	3.330079988
83	4.315353036	4.412947832	2.702172248	3.327942448	2.742462485	3.646871659
84	4.436513651	4.113182204	3.641728219	3.897626609	3.1574307	3.687298908
85	4.425614994	4.192592386	3.669092094	3.643770633	2.614247755	3.805181676
86	4.097888913	4.357510178	3.512958992	3.742432596	2.640436206	3.813773856
87	4.138373504	3.729068185	3.350738613	3.644897172	2.849629801	4.161457403
88	4.560407741	4.745839637	3.347975403	3.450516467	3.358170839	4.242448201
89	3.906206709	3.554317948	3.080246468	3.600152732	3.41330227	3.676484749
90	4.257382892	3.674683267	3.644716065	4.300034969	2.76771935	4.251273502
91	4.123418653	4.332784965	3.575231448	3.273410141	2.887126095	4.31826742
92	3.523147776	3.938788756	3.216453836	3.823998613	2.800807196	3.926255619
93	4.154035404	4.482924652	2.599839974	4.060940803	2.644315869	3.467721678
94	3.548037145	4.609667153	3.257806615	3.859804512	3.028431642	3.83103458
95	5.200560224	4.15226475	3.245743387	3.694448475	2.988431945	4.085853939
96	3.281262719	4.409460356	3.383059356	4.613557918	2.55149204	3.633538233
97	4.385281385		3.035889741	3.916849549	3.014608639	3.709408288
98	3.696046892		3.908121631	3.759373203	3.62437291	3.251109313
99	4.484816527		2.975988628	3.264238579	2.882073104	4.361781882
100	4.23328187		2.77246389	3.770662182	3.005076774	3.400932344
101	4.635483403		2.696404057	3.856722938	3.109679424	3.216516524
102	4.172990139		3.899583887	3.529681961	2.935300326	3.813741631
103	3.65407332		2.940129115	3.47477151	2.878164959	3.961430754
104	4.116955659		3.72211496	3.647818975	2.871242872	3.718665489
105	3.130690758		3.115741172	3.349591346	2.98183492	3.993370571
106	3.72880466		3.4058825	3.345010905	3.335349446	3.771575151
107	3.377780807		3.241380202	3.196739847	3.219628878	4.023496716
108	3.73852543		3.462479183	4.12402823	3.12034681	4.051983899
109	3.91704823		2.981564944	3.360902666	3.126974484	3.924530408
110	3.310077519		4.144991337	3.359784875	3.225639145	3.758259513
111	3.806780678		3.534247275	3.37967759	2.977810651	3.757200714
112	4.102057221		2.82006773	3.960416118	2.890224591	3.642674798
113	4.257373807		4.949787234	3.656513113	3.116438841	3.508680471
114	4.164768329		3.664643007	4.279451475	3.073966523	4.045402
115	4.239941876		3.485851007	3.776171079	3.045529257	3.295221928
116	3.092928202		3.454693038	3.727749491	2.723801347	3.761530183
117	3.851474014		2.946041195	3.857496263	2.755372148	3.593616732
118	3.832592257		3.217151492	3.745968394	3.103677394	3.822299439
119	4.405917773		3.033192025	3.536269226	3.465165622	4.257373807
120	3.793706389		2.683240261	3.592053809	3.1818396	4.242670094
121	3.615752516		3.140974997	3.830245919	2.903531438	4.562840157
122	4.488941938		2.90540016	3.30153777	2.884700879	3.825966512
123	3.319298807		2.88230395	3.385491038	2.686886991	3.758382088
124	3.910208758		3.062636947	3	3.291088051	3.648314896
125	3.421185102		2.615466585	3.095883418	3.237712443	3.74471859
126	4.061061898		3.586760329	3.912011376	3.217141004	3.661904115
127	4.517977887		2.906293674	2.692748092	2.917141708	3.747655132
128	4.426119072		2.612720925	3.776019708	3.149508808	4.304763082
129	3.804853873		2.747493639	3.475741972	3.341927625	3.55649764
130	3.417956339		2.595750194	3.791667772	3.101640068	4.200979484
131	3.974609913		2.91599733	3.903481304	2.921897167	4.374239743
132	4.099132302		2.757209192	3.839003951	3.768755841	3.612949836
133	3.996936593		2.703126078	3.501994805	2.731812396	3.582411224
134	3.925214877		2.920539159	3.590433404	3.308048127	4.636739109
135	4.078474766		2.846898017	3.2553112	3.143251849	3.984338271
136	3.733931001		2.90847625	3.309074441	2.963694221	5.157998213
137	3.309648277		2.764788217	4.007823066	3.393112117	3.532253971
138	3.474888614		3.060908314	4.020437412	3.508794178	3.957387411
139	3.91157475		3.352073541	3.925218537	2.877950753
140	3.964084114		3.030404386	4.050113895	2.662476846
141	4.188243759		2.53921287	3.695310796	4.272627947
142	4.016270795		3.063441888	3.31571721	2.772365182
143	3.538867394		2.83856924	3.736931449	3.076458753
144	3.496030723		2.386709727		3.046921648
145	3.509934953		2.760030829		3.761570722
146	3.665845937		2.863406041		2.849215369
147	4.162641455		3.279361376		3.923294297
148	3.490131038		2.86641429		3.116185485
149	4.016921882		3.051390525		3.054374338
150	3.862983516		3.121442125		3.446013656
151	3.630803471		3.04939879		3.504120762
152	3.734495247		3.025169529		3
153	4.396179503		2.710632218		3.093822797
154	3.985627734		3.06819758		3.54404277
155	3.78913789		3.015610469		4.158406298
156	3.652309868		2.992105676		3.395112133
157	4.169469116		3.030211625		3.250736952
158	4.252889855		3.327322566		4.136067876
159	3.875385331		4.033584499		2.940525318
160	4.436053672		3.243049522		3.524681041
161	4.750277606		3.082781277		3.301345316
162	4.274728368		2.686882064		3.090543158
163	4.515585129		2.609141454		3.800800273
164	4.314251108		3.150426467		2.931846618
165	3.81448294		3.116287468		2.786783739
166	4.00807689		3.740043277		3.421439942
167	3.960275377		2.941146074		3.382949099
168	4.150219425		2.910621137		2.871313488
169	4.173439324		2.629062977		3.692454388
170	4.239159812		2.842549203		3.657643811
171	3.595834418		3.137047735		3.346673095
172	4.307616594		3.963137892		3.292623909
173	4.716089203		3.43172909		3.347636655
174	3.861565781		3.450537545		2.611736029
175	4.399352252		3.738680147		3.441848309
176	4.290323601		3.828688604		2.955960418
177	3.996546737		3.162257318		3.066384402
178	3.946594601		2.896303453		3.293128964
179	3.633846823		3.258715799		3.213297203
180	3.763313777		2.42466493		2.899962915
181	4.217633466		2.688051503		3.865309201
182	3.958606836		2.832956		3.382083818
183	4.19562019		2.471963055		3.360191692
184	4.748441487		3.382054462		2.843158912
185	4.59984132		3.219601236		3.225288879
186	3.257479601		3.134193548		2.847047724
187	3.649766175				2.270421879
188	4.004235739				3.201936201
189	4.596260914				3.084338864
190	4.132549269				3.159333796
191	3.82093002				3.94436703
192	3.985310919				2.977856039
193	3.884122772				2.671870317
194	3.634545003				2.819712493
195	3.274886701				3.134803258
196	3.329075735				3.231073041
197	3.993472622				2.977680439
198	3.71375643				3.404648591
199	4.38433908				3.182010856
200	4.111682758				3.028400598
201	4.979219588				2.620476592
202	4.561706181				2.665641782
203	4.132725605				3.650739809
204	4.437868672				3.434266944
205	3.790409683				2.664630155
206	4.251772288				3.525697579
207	3.502222103				3.663825237
208	4.015302196				2.412941597
209	3.824855977				3.425032258
210	4.257748149				2.916232213
211	4.617914015				2.989602137
212	6.26835998				2.978360623
213	4.291951744				3.807303866
214	4.035409072				2.708335396
215	4.273346174				2.265546284
216	4.114608727				3.045096655
217	4.188273249				2.944272364
218	6.094447262				3.294353202
219	4.095029144				2.520561325
220	3.776606298				3.137067205
221	3.35473174				3.202288614
222	4.026592291				3.179707863
223	4.400976337				3.549697231
224	4.123828162				3.233112681
225	4.820029959				2.675902314
226	4.544271808				3.182623587
227	4.57243908				2.925148617
228	3.429093189				2.641338477
229	3.875415189				3.051915078
230	3.827704971				2.73109317
231	4.034541743				2.877617186
232	3.925194705				3.460908222
233	4.032448554				2.477104721
234	3.689034179				3.453060586
235	3.593160496				2.528470609
236	3.772563603				3.233655418
237	3.554215231				3.360040182
238	3.845964458				3.451186802
239	4.007073559				3.453680455
240	4.087219293				3.541404214
241	4.335154212				2.89740838
242	4.0905094				3.255094837
243	4.196453857				3.555634977
244	3.59970863				4.103637634
245	3.864968709				2.748806941
246	3.620764134				2.116800555
247	3.703698704				2.892963111
248	4.304637981				3.358767205
249	3.790063075				3.103144098
250	4.074074074				3.073791889
251	3.768123347				3.223169453
252	3.920064239				3.089617739
253	3.534837236				3.175687582
254	3.853552836				3.470560564
255	3.991435655				3.662869594
256	4.988947351				3.102767855
257	4.029563372				2.849855586
258	3.818481932				3.259259259
259	3.653851194				3.049393771
260	3.615364426				2.777806882
261	4.22812686				3.557253673
262	3.820562138				2.855653569
263	4.281414641				3.098906626
264	3.963237893				3.134202394
265	4.084512508				3.11444522
266	4.043316832				2.946600389
267	4.586837407				2.607679711
268	4.392020081				3.281852864
269	3.737232552				2.97097661
270	4.592950048				2.828405923
271	3.850560326				2.847076497
272	4.194115257				3.297961435
273	4.157716469				3.939987177
274	4.463064525				3.000024301
275	4.153989464				3.839382628
276	4.201917616				3.210566019
277	3.741900742				2.709083799
278	3.571980973				2.72677808
279	4.74398581				3.093173024
280	3.831948292				2.974849376
281	4.027665089				3.830286965
282	3.834576452				3.00002778
283	4.463549469				2.995311548
284	3.891046595				2.817833106
285	3.505777538				3.068118771
286	3.938682491				2.747807755
287	4.57749394				2.877463354
288	3.808429119				3.364763796
289	4.266933991				3.162305036
290	4.072092594				2.692069166
291	4.608086253				2.687430527
292	4.871920316				2.73041399
293	4.077248141				3.029763547
294	3.826658855				3.523349262
295	3.998358638				3
296	3.840793345				3.017930968
297	3.934337582				3.845876045
298	4.792731711				4.096548723
299					4.123077373
300					3.142234304
301					2.909302162
302					3.224564171
303					2.99785705
304					3.167101126
305					3.023932439
306					2.33044964
307					3.354097166
308					3.370937475
309					3.134329795
310					3.238950633
311					2.772156729
312					3.62633029
313					2.80162116
314					2.674444904
315					2.575878772
316					3.678657328
317					3.238324303
318					3.787709497
319					2.888296226
320					3.081001061
321					2.755221785
322					2.898664231
323					3.418962135
324					2.977437178
325					2.979705261
326					2.883244553
327					3.569060182
328					2.743768236
329					2.683482547
330					3.458624413
331					2.562925429
332					2.690969289
333					3.408290268
334					3.155306068
335					3.072856273
336					3.828820399
337					2.987165139
338					2.32136453
339					3.266446412
340					3.698498707
341					3.193019814
342					2.828462784
343					3.450458198
344					3.027462701
345					3.257576151
346					3.250169302
347					3.790031748
348					3.054385611
349					3.183864533
350					2.792325004
351					2.934547657
352					3.297771062
353					2.426712583
354					4.013389754
355					3.15775533
356					2.977565887
357					2.995014641
358					2.81009644
359					3.350891703
360					3.249254253
361					2.902675512
362					3.787360433
363					3.622517314
364					3.163191365
365					2.856969321
366					3.009954581
367					2.78761148
368					3.658947244
369					2.877354135
370					3.119002363
371					3.337063676
372					3.212293766
373					2.83790513
