# Supplementary material for: Optogenetics reveals Cdc42 local activation by scaffold-mediated positive feedback and Ras GTPase
Source: PLoS Biol. 2020 Jan 24;18(1):e3000600. doi: 10.1371/journal.pbio.3000600 (PMC7002011; doi:10.1371/journal.pbio.3000600)
Supplement: S11 Data — (ZIP) [file pbio.3000600.s027.zip]

Archive with 202 entries (151 files):
- S11_Data/
- S11_Data/.DS_Store
- __MACOSX/
- __MACOSX/S11_Data/
- __MACOSX/S11_Data/._.DS_Store
- S11_Data/Panel_S4C/
- S11_Data/Panel_S4C/Graphs_Cdc42-sfGFP-SW/
- S11_Data/Panel_S4C/Graphs_Cdc42-sfGFP-SW/.DS_Store
- __MACOSX/S11_Data/Panel_S4C/
- __MACOSX/S11_Data/Panel_S4C/Graphs_Cdc42-sfGFP-SW/
- __MACOSX/S11_Data/Panel_S4C/Graphs_Cdc42-sfGFP-SW/._.DS_Store
- S11_Data/Panel_S4C/Graphs_Cdc42-sfGFP-SW/Graphs_RFP/
- S11_Data/Panel_S4C/Graphs_Cdc42-sfGFP-SW/Graphs_RFP/Graph_RFP_OptoQ61L_YSM3581.csv
- __MACOSX/S11_Data/Panel_S4C/Graphs_Cdc42-sfGFP-SW/Graphs_RFP/
- __MACOSX/S11_Data/Panel_S4C/Graphs_Cdc42-sfGFP-SW/Graphs_RFP/._Graph_RFP_OptoQ61L_YSM3581.csv
- S11_Data/Panel_S4C/Graphs_Cdc42-sfGFP-SW/Graphs_RFP/SingleTraces_RFP_OptoQ61L_YSM3581.csv
- __MACOSX/S11_Data/Panel_S4C/Graphs_Cdc42-sfGFP-SW/Graphs_RFP/._SingleTraces_RFP_OptoQ61L_YSM3581.csv
- S11_Data/Panel_S4C/Graphs_Cdc42-sfGFP-SW/Graphs_RFP/SingleTraces_RFP_Opto_YSM3580.csv
- __MACOSX/S11_Data/Panel_S4C/Graphs_Cdc42-sfGFP-SW/Graphs_RFP/._SingleTraces_RFP_Opto_YSM3580.csv
- S11_Data/Panel_S4C/Graphs_Cdc42-sfGFP-SW/Graphs_RFP/Graph_RFP_Opto_YSM3580.csv
- __MACOSX/S11_Data/Panel_S4C/Graphs_Cdc42-sfGFP-SW/Graphs_RFP/._Graph_RFP_Opto_YSM3580.csv
- __MACOSX/S11_Data/Panel_S4C/Graphs_Cdc42-sfGFP-SW/._Graphs_RFP
- S11_Data/Panel_S4C/Graphs_Cdc42-sfGFP-SW/Graphs_GFP/
- S11_Data/Panel_S4C/Graphs_Cdc42-sfGFP-SW/Graphs_GFP/Graph_Cdc42-sfGFP-SW_SingleTraces_WTcontrol_YSM3582.csv
- __MACOSX/S11_Data/Panel_S4C/Graphs_Cdc42-sfGFP-SW/Graphs_GFP/
- __MACOSX/S11_Data/Panel_S4C/Graphs_Cdc42-sfGFP-SW/Graphs_GFP/._Graph_Cdc42-sfGFP-SW_SingleTraces_WTcontrol_YSM3582.csv
- S11_Data/Panel_S4C/Graphs_Cdc42-sfGFP-SW/Graphs_GFP/Graph_Cdc42-sfGFP-SW_SingleTraces_OptoQ61L_YSM3581.csv
- __MACOSX/S11_Data/Panel_S4C/Graphs_Cdc42-sfGFP-SW/Graphs_GFP/._Graph_Cdc42-sfGFP-SW_SingleTraces_OptoQ61L_YSM3581.csv
- S11_Data/Panel_S4C/Graphs_Cdc42-sfGFP-SW/Graphs_GFP/Graph_Cdc42-sfGFP-SW_SingleTraces_Opto_YSM3580.csv
- __MACOSX/S11_Data/Panel_S4C/Graphs_Cdc42-sfGFP-SW/Graphs_GFP/._Graph_Cdc42-sfGFP-SW_SingleTraces_Opto_YSM3580.csv
- __MACOSX/S11_Data/Panel_S4C/Graphs_Cdc42-sfGFP-SW/._Graphs_GFP
- __MACOSX/S11_Data/Panel_S4C/._Graphs_Cdc42-sfGFP-SW
- S11_Data/Panel_S4C/.DS_Store
- __MACOSX/S11_Data/Panel_S4C/._.DS_Store
- S11_Data/Panel_S4C/README_PanelS4C.txt
- __MACOSX/S11_Data/Panel_S4C/._README_PanelS4C.txt
- __MACOSX/S11_Data/._Panel_S4C
- S11_Data/Panel_S4B/
- S11_Data/Panel_S4B/.DS_Store
- __MACOSX/S11_Data/Panel_S4B/
- __MACOSX/S11_Data/Panel_S4B/._.DS_Store
- S11_Data/Panel_S4B/README_PanelS4B.txt
- __MACOSX/S11_Data/Panel_S4B/._README_PanelS4B.txt
- S11_Data/Panel_S4B/Bottom_Graphs_OptoT17N/
- S11_Data/Panel_S4B/Bottom_Graphs_OptoT17N/.DS_Store
- __MACOSX/S11_Data/Panel_S4B/Bottom_Graphs_OptoT17N/
- __MACOSX/S11_Data/Panel_S4B/Bottom_Graphs_OptoT17N/._.DS_Store
- S11_Data/Panel_S4B/Bottom_Graphs_OptoT17N/Graphs_RFP/
- S11_Data/Panel_S4B/Bottom_Graphs_OptoT17N/Graphs_RFP/SingleTraces_RFP_OptoT17N_YSM3688.csv
- __MACOSX/S11_Data/Panel_S4B/Bottom_Graphs_OptoT17N/Graphs_RFP/
- __MACOSX/S11_Data/Panel_S4B/Bottom_Graphs_OptoT17N/Graphs_RFP/._SingleTraces_RFP_OptoT17N_YSM3688.csv
- S11_Data/Panel_S4B/Bottom_Graphs_OptoT17N/Graphs_RFP/Graph_RFP_OptoT17N_YSM3688.csv
- __MACOSX/S11_Data/Panel_S4B/Bottom_Graphs_OptoT17N/Graphs_RFP/._Graph_RFP_OptoT17N_YSM3688.csv
- S11_Data/Panel_S4B/Bottom_Graphs_OptoT17N/Graphs_RFP/Graph_RFP_Opto_YSM3574_Set2.csv
- __MACOSX/S11_Data/Panel_S4B/Bottom_Graphs_OptoT17N/Graphs_RFP/._Graph_RFP_Opto_YSM3574_Set2.csv
- S11_Data/Panel_S4B/Bottom_Graphs_OptoT17N/Graphs_RFP/SingleTraces_RFP_Opto_YSM3574_Set2.csv
- __MACOSX/S11_Data/Panel_S4B/Bottom_Graphs_OptoT17N/Graphs_RFP/._SingleTraces_RFP_Opto_YSM3574_Set2.csv
- __MACOSX/S11_Data/Panel_S4B/Bottom_Graphs_OptoT17N/._Graphs_RFP
- S11_Data/Panel_S4B/Bottom_Graphs_OptoT17N/Graphs_GFP/
- S11_Data/Panel_S4B/Bottom_Graphs_OptoT17N/Graphs_GFP/Graph_Scd2-GFP_SingleTraces_WTcontrol_YSM3576_Set2.csv
- __MACOSX/S11_Data/Panel_S4B/Bottom_Graphs_OptoT17N/Graphs_GFP/
- __MACOSX/S11_Data/Panel_S4B/Bottom_Graphs_OptoT17N/Graphs_GFP/._Graph_Scd2-GFP_SingleTraces_WTcontrol_YSM3576_Set2.csv
- S11_Data/Panel_S4B/Bottom_Graphs_OptoT17N/Graphs_GFP/Graph_Scd2-GFP_SingleTraces_OptoT17N_YSM3688.csv
- __MACOSX/S11_Data/Panel_S4B/Bottom_Graphs_OptoT17N/Graphs_GFP/._Graph_Scd2-GFP_SingleTraces_OptoT17N_YSM3688.csv
- S11_Data/Panel_S4B/Bottom_Graphs_OptoT17N/Graphs_GFP/Graph_Scd2-GFP_SingleTraces_Opto_YSM3574_Set2.csv
- __MACOSX/S11_Data/Panel_S4B/Bottom_Graphs_OptoT17N/Graphs_GFP/._Graph_Scd2-GFP_SingleTraces_Opto_YSM3574_Set2.csv
- __MACOSX/S11_Data/Panel_S4B/Bottom_Graphs_OptoT17N/._Graphs_GFP
- __MACOSX/S11_Data/Panel_S4B/._Bottom_Graphs_OptoT17N
- S11_Data/Panel_S4B/Top_Graphs_OptoWT/
- S11_Data/Panel_S4B/Top_Graphs_OptoWT/.DS_Store
- __MACOSX/S11_Data/Panel_S4B/Top_Graphs_OptoWT/
- __MACOSX/S11_Data/Panel_S4B/Top_Graphs_OptoWT/._.DS_Store
- S11_Data/Panel_S4B/Top_Graphs_OptoWT/Graphs_RFP/
- S11_Data/Panel_S4B/Top_Graphs_OptoWT/Graphs_RFP/SingleTraces_RFP_OptoWT_YSM3687.csv
- __MACOSX/S11_Data/Panel_S4B/Top_Graphs_OptoWT/Graphs_RFP/
- __MACOSX/S11_Data/Panel_S4B/Top_Graphs_OptoWT/Graphs_RFP/._SingleTraces_RFP_OptoWT_YSM3687.csv
- S11_Data/Panel_S4B/Top_Graphs_OptoWT/Graphs_RFP/Graph_RFP_Opto_YSM3574_Set1.csv
- __MACOSX/S11_Data/Panel_S4B/Top_Graphs_OptoWT/Graphs_RFP/._Graph_RFP_Opto_YSM3574_Set1.csv
- S11_Data/Panel_S4B/Top_Graphs_OptoWT/Graphs_RFP/SingleTraces_RFP_Opto_YSM3574_Set1.csv
- __MACOSX/S11_Data/Panel_S4B/Top_Graphs_OptoWT/Graphs_RFP/._SingleTraces_RFP_Opto_YSM3574_Set1.csv
- S11_Data/Panel_S4B/Top_Graphs_OptoWT/Graphs_RFP/Graph_RFP_OptoWT_YSM3687.csv
- __MACOSX/S11_Data/Panel_S4B/Top_Graphs_OptoWT/Graphs_RFP/._Graph_RFP_OptoWT_YSM3687.csv
- __MACOSX/S11_Data/Panel_S4B/Top_Graphs_OptoWT/._Graphs_RFP
- S11_Data/Panel_S4B/Top_Graphs_OptoWT/Graphs_GFP/
- S11_Data/Panel_S4B/Top_Graphs_OptoWT/Graphs_GFP/Graph_Scd2-GFP_SingleTraces_WTcontrol_YSM3576_Set1.csv
- __MACOSX/S11_Data/Panel_S4B/Top_Graphs_OptoWT/Graphs_GFP/
- __MACOSX/S11_Data/Panel_S4B/Top_Graphs_OptoWT/Graphs_GFP/._Graph_Scd2-GFP_SingleTraces_WTcontrol_YSM3576_Set1.csv
- S11_Data/Panel_S4B/Top_Graphs_OptoWT/Graphs_GFP/Graph_Scd2-GFP_SingleTraces_OptoWT_YSM3687.csv
- __MACOSX/S11_Data/Panel_S4B/Top_Graphs_OptoWT/Graphs_GFP/._Graph_Scd2-GFP_SingleTraces_OptoWT_YSM3687.csv
- S11_Data/Panel_S4B/Top_Graphs_OptoWT/Graphs_GFP/Graph_Scd2-GFP_SingleTraces_Opto_YSM3574_Set1.csv
- __MACOSX/S11_Data/Panel_S4B/Top_Graphs_OptoWT/Graphs_GFP/._Graph_Scd2-GFP_SingleTraces_Opto_YSM3574_Set1.csv
- __MACOSX/S11_Data/Panel_S4B/Top_Graphs_OptoWT/._Graphs_GFP
- __MACOSX/S11_Data/Panel_S4B/._Top_Graphs_OptoWT
- __MACOSX/S11_Data/._Panel_S4B
- S11_Data/Panel_S4A/
- S11_Data/Panel_S4A/.DS_Store
- __MACOSX/S11_Data/Panel_S4A/
- __MACOSX/S11_Data/Panel_S4A/._.DS_Store
- S11_Data/Panel_S4A/Graphs_CRIB-3GFP/
- S11_Data/Panel_S4A/Graphs_CRIB-3GFP/.DS_Store
- __MACOSX/S11_Data/Panel_S4A/Graphs_CRIB-3GFP/
- __MACOSX/S11_Data/Panel_S4A/Graphs_CRIB-3GFP/._.DS_Store
- S11_Data/Panel_S4A/Graphs_CRIB-3GFP/Graphs_RFP/
- S11_Data/Panel_S4A/Graphs_CRIB-3GFP/Graphs_RFP/Graph_RFP_OptoQ61L_YSM3569.csv
- __MACOSX/S11_Data/Panel_S4A/Graphs_CRIB-3GFP/Graphs_RFP/
- __MACOSX/S11_Data/Panel_S4A/Graphs_CRIB-3GFP/Graphs_RFP/._Graph_RFP_OptoQ61L_YSM3569.csv
- S11_Data/Panel_S4A/Graphs_CRIB-3GFP/Graphs_RFP/SingleTraces_RFP_OptoQ61L_YSM3569.csv
- __MACOSX/S11_Data/Panel_S4A/Graphs_CRIB-3GFP/Graphs_RFP/._SingleTraces_RFP_OptoQ61L_YSM3569.csv
- S11_Data/Panel_S4A/Graphs_CRIB-3GFP/Graphs_RFP/SingleTraces_RFP_Opto_YSM3568.csv
- __MACOSX/S11_Data/Panel_S4A/Graphs_CRIB-3GFP/Graphs_RFP/._SingleTraces_RFP_Opto_YSM3568.csv
- S11_Data/Panel_S4A/Graphs_CRIB-3GFP/Graphs_RFP/Graph_RFP_Opto_YSM3568.csv
- __MACOSX/S11_Data/Panel_S4A/Graphs_CRIB-3GFP/Graphs_RFP/._Graph_RFP_Opto_YSM3568.csv
- __MACOSX/S11_Data/Panel_S4A/Graphs_CRIB-3GFP/._Graphs_RFP
- S11_Data/Panel_S4A/Graphs_CRIB-3GFP/Graphs_GFP/
- S11_Data/Panel_S4A/Graphs_CRIB-3GFP/Graphs_GFP/Graph_CRIB-3GFP_SingleTraces_OptoQ61L_YSM3569.csv
- __MACOSX/S11_Data/Panel_S4A/Graphs_CRIB-3GFP/Graphs_GFP/
- __MACOSX/S11_Data/Panel_S4A/Graphs_CRIB-3GFP/Graphs_GFP/._Graph_CRIB-3GFP_SingleTraces_OptoQ61L_YSM3569.csv
- S11_Data/Panel_S4A/Graphs_CRIB-3GFP/Graphs_GFP/Graph_CRIB-3GFP_SingleTraces_WTcontrol_YSM3570.csv
- __MACOSX/S11_Data/Panel_S4A/Graphs_CRIB-3GFP/Graphs_GFP/._Graph_CRIB-3GFP_SingleTraces_WTcontrol_YSM3570.csv
- S11_Data/Panel_S4A/Graphs_CRIB-3GFP/Graphs_GFP/Graph_CRIB-3GFP_SingleTraces_Opto_YSM3568.csv
- __MACOSX/S11_Data/Panel_S4A/Graphs_CRIB-3GFP/Graphs_GFP/._Graph_CRIB-3GFP_SingleTraces_Opto_YSM3568.csv
- __MACOSX/S11_Data/Panel_S4A/Graphs_CRIB-3GFP/._Graphs_GFP
- __MACOSX/S11_Data/Panel_S4A/._Graphs_CRIB-3GFP
- S11_Data/Panel_S4A/Graphs_Scd1-3GFP/
- S11_Data/Panel_S4A/Graphs_Scd1-3GFP/.DS_Store
- __MACOSX/S11_Data/Panel_S4A/Graphs_Scd1-3GFP/
- __MACOSX/S11_Data/Panel_S4A/Graphs_Scd1-3GFP/._.DS_Store
- S11_Data/Panel_S4A/Graphs_Scd1-3GFP/Graphs_RFP/
- S11_Data/Panel_S4A/Graphs_Scd1-3GFP/Graphs_RFP/SingleTraces_RFP_OptoQ61L_YSM3578.csv
- __MACOSX/S11_Data/Panel_S4A/Graphs_Scd1-3GFP/Graphs_RFP/
- __MACOSX/S11_Data/Panel_S4A/Graphs_Scd1-3GFP/Graphs_RFP/._SingleTraces_RFP_OptoQ61L_YSM3578.csv
- S11_Data/Panel_S4A/Graphs_Scd1-3GFP/Graphs_RFP/Graph_RFP_OptoQ61L_YSM3578.csv
- __MACOSX/S11_Data/Panel_S4A/Graphs_Scd1-3GFP/Graphs_RFP/._Graph_RFP_OptoQ61L_YSM3578.csv
- S11_Data/Panel_S4A/Graphs_Scd1-3GFP/Graphs_RFP/Graph_RFP_Opto_YSM3577.csv
- __MACOSX/S11_Data/Panel_S4A/Graphs_Scd1-3GFP/Graphs_RFP/._Graph_RFP_Opto_YSM3577.csv
- S11_Data/Panel_S4A/Graphs_Scd1-3GFP/Graphs_RFP/SingleTraces_RFP_Opto_YSM3577.csv
- __MACOSX/S11_Data/Panel_S4A/Graphs_Scd1-3GFP/Graphs_RFP/._SingleTraces_RFP_Opto_YSM3577.csv
- __MACOSX/S11_Data/Panel_S4A/Graphs_Scd1-3GFP/._Graphs_RFP
- S11_Data/Panel_S4A/Graphs_Scd1-3GFP/Graphs_GFP/
- S11_Data/Panel_S4A/Graphs_Scd1-3GFP/Graphs_GFP/Graph_Scd1-3GFP_SingleTraces_OptoQ61L_YSM3578.csv
- __MACOSX/S11_Data/Panel_S4A/Graphs_Scd1-3GFP/Graphs_GFP/
- __MACOSX/S11_Data/Panel_S4A/Graphs_Scd1-3GFP/Graphs_GFP/._Graph_Scd1-3GFP_SingleTraces_OptoQ61L_YSM3578.csv
- S11_Data/Panel_S4A/Graphs_Scd1-3GFP/Graphs_GFP/Graph_Scd1-3GFP_SingleTraces_WTcontrol_YSM3579.csv
- __MACOSX/S11_Data/Panel_S4A/Graphs_Scd1-3GFP/Graphs_GFP/._Graph_Scd1-3GFP_SingleTraces_WTcontrol_YSM3579.csv
- S11_Data/Panel_S4A/Graphs_Scd1-3GFP/Graphs_GFP/Graph_Scd1-3GFP_SingleTraces_Opto_YSM3577.csv
- __MACOSX/S11_Data/Panel_S4A/Graphs_Scd1-3GFP/Graphs_GFP/._Graph_Scd1-3GFP_SingleTraces_Opto_YSM3577.csv
- __MACOSX/S11_Data/Panel_S4A/Graphs_Scd1-3GFP/._Graphs_GFP
- __MACOSX/S11_Data/Panel_S4A/._Graphs_Scd1-3GFP
- S11_Data/Panel_S4A/README_PanelS4A.txt
- __MACOSX/S11_Data/Panel_S4A/._README_PanelS4A.txt
- S11_Data/Panel_S4A/Graphs_Scd2-GFP/
- S11_Data/Panel_S4A/Graphs_Scd2-GFP/.DS_Store
- __MACOSX/S11_Data/Panel_S4A/Graphs_Scd2-GFP/
- __MACOSX/S11_Data/Panel_S4A/Graphs_Scd2-GFP/._.DS_Store
- S11_Data/Panel_S4A/Graphs_Scd2-GFP/Graphs_RFP/
- S11_Data/Panel_S4A/Graphs_Scd2-GFP/Graphs_RFP/Graph_RFP_Opto_YSM3574_Set1.csv
- __MACOSX/S11_Data/Panel_S4A/Graphs_Scd2-GFP/Graphs_RFP/
- __MACOSX/S11_Data/Panel_S4A/Graphs_Scd2-GFP/Graphs_RFP/._Graph_RFP_Opto_YSM3574_Set1.csv
- S11_Data/Panel_S4A/Graphs_Scd2-GFP/Graphs_RFP/SingleTraces_RFP_Opto_YSM3574_Set1.csv
- __MACOSX/S11_Data/Panel_S4A/Graphs_Scd2-GFP/Graphs_RFP/._SingleTraces_RFP_Opto_YSM3574_Set1.csv
- S11_Data/Panel_S4A/Graphs_Scd2-GFP/Graphs_RFP/Graph_RFP_OptoQ61L_YSM3575.csv
- __MACOSX/S11_Data/Panel_S4A/Graphs_Scd2-GFP/Graphs_RFP/._Graph_RFP_OptoQ61L_YSM3575.csv
- S11_Data/Panel_S4A/Graphs_Scd2-GFP/Graphs_RFP/SingleTraces_RFP_OptoQ61L_YSM3575.csv
- __MACOSX/S11_Data/Panel_S4A/Graphs_Scd2-GFP/Graphs_RFP/._SingleTraces_RFP_OptoQ61L_YSM3575.csv
- __MACOSX/S11_Data/Panel_S4A/Graphs_Scd2-GFP/._Graphs_RFP
- S11_Data/Panel_S4A/Graphs_Scd2-GFP/Graphs_GFP/
- S11_Data/Panel_S4A/Graphs_Scd2-GFP/Graphs_GFP/Graph_Scd2-GFP_SingleTraces_WTcontrol_YSM3576_Set1.csv
- __MACOSX/S11_Data/Panel_S4A/Graphs_Scd2-GFP/Graphs_GFP/
- __MACOSX/S11_Data/Panel_S4A/Graphs_Scd2-GFP/Graphs_GFP/._Graph_Scd2-GFP_SingleTraces_WTcontrol_YSM3576_Set1.csv
- S11_Data/Panel_S4A/Graphs_Scd2-GFP/Graphs_GFP/Graph_Scd2-GFP_SingleTraces_Opto_YSM3574_Set1.csv
- __MACOSX/S11_Data/Panel_S4A/Graphs_Scd2-GFP/Graphs_GFP/._Graph_Scd2-GFP_SingleTraces_Opto_YSM3574_Set1.csv
- S11_Data/Panel_S4A/Graphs_Scd2-GFP/Graphs_GFP/Graph_Scd2-GFP_SingleTraces_OptoQ61L_YSM3575.csv
- __MACOSX/S11_Data/Panel_S4A/Graphs_Scd2-GFP/Graphs_GFP/._Graph_Scd2-GFP_SingleTraces_OptoQ61L_YSM3575.csv
- __MACOSX/S11_Data/Panel_S4A/Graphs_Scd2-GFP/._Graphs_GFP
- __MACOSX/S11_Data/Panel_S4A/._Graphs_Scd2-GFP
- S11_Data/Panel_S4A/Graphs_Pak1-sfGFP/
- S11_Data/Panel_S4A/Graphs_Pak1-sfGFP/.DS_Store
- __MACOSX/S11_Data/Panel_S4A/Graphs_Pak1-sfGFP/
- __MACOSX/S11_Data/Panel_S4A/Graphs_Pak1-sfGFP/._.DS_Store
- S11_Data/Panel_S4A/Graphs_Pak1-sfGFP/Graphs_RFP/
- S11_Data/Panel_S4A/Graphs_Pak1-sfGFP/Graphs_RFP/Graph_RFP_Opto_YSM3571.csv
- __MACOSX/S11_Data/Panel_S4A/Graphs_Pak1-sfGFP/Graphs_RFP/
- __MACOSX/S11_Data/Panel_S4A/Graphs_Pak1-sfGFP/Graphs_RFP/._Graph_RFP_Opto_YSM3571.csv
- S11_Data/Panel_S4A/Graphs_Pak1-sfGFP/Graphs_RFP/SingleTraces_RFP_Opto_YSM3571.csv
- __MACOSX/S11_Data/Panel_S4A/Graphs_Pak1-sfGFP/Graphs_RFP/._SingleTraces_RFP_Opto_YSM3571.csv
- S11_Data/Panel_S4A/Graphs_Pak1-sfGFP/Graphs_RFP/SingleTraces_RFP_OptoQ61L_YSM3572.csv
- __MACOSX/S11_Data/Panel_S4A/Graphs_Pak1-sfGFP/Graphs_RFP/._SingleTraces_RFP_OptoQ61L_YSM3572.csv
- S11_Data/Panel_S4A/Graphs_Pak1-sfGFP/Graphs_RFP/Graph_RFP_OptoQ61L_YSM3572.csv
- __MACOSX/S11_Data/Panel_S4A/Graphs_Pak1-sfGFP/Graphs_RFP/._Graph_RFP_OptoQ61L_YSM3572.csv
- __MACOSX/S11_Data/Panel_S4A/Graphs_Pak1-sfGFP/._Graphs_RFP
- S11_Data/Panel_S4A/Graphs_Pak1-sfGFP/Graphs_GFP/
- S11_Data/Panel_S4A/Graphs_Pak1-sfGFP/Graphs_GFP/Graph_Pak1-sfGFP_SingleTraces_Opto_YSM3571.csv
- __MACOSX/S11_Data/Panel_S4A/Graphs_Pak1-sfGFP/Graphs_GFP/
- __MACOSX/S11_Data/Panel_S4A/Graphs_Pak1-sfGFP/Graphs_GFP/._Graph_Pak1-sfGFP_SingleTraces_Opto_YSM3571.csv
- S11_Data/Panel_S4A/Graphs_Pak1-sfGFP/Graphs_GFP/Graph_Pak1-sfGFP_SingleTraces_OptoQ61L_YSM3572.csv
- __MACOSX/S11_Data/Panel_S4A/Graphs_Pak1-sfGFP/Graphs_GFP/._Graph_Pak1-sfGFP_SingleTraces_OptoQ61L_YSM3572.csv
- S11_Data/Panel_S4A/Graphs_Pak1-sfGFP/Graphs_GFP/Graph_Pak1-sfGFP_SingleTraces_WTcontrol_YSM3573.csv
- __MACOSX/S11_Data/Panel_S4A/Graphs_Pak1-sfGFP/Graphs_GFP/._Graph_Pak1-sfGFP_SingleTraces_WTcontrol_YSM3573.csv
- __MACOSX/S11_Data/Panel_S4A/Graphs_Pak1-sfGFP/._Graphs_GFP
- __MACOSX/S11_Data/Panel_S4A/._Graphs_Pak1-sfGFP
- __MACOSX/S11_Data/._Panel_S4A
- __MACOSX/._S11_Data
