# Supplementary material for: Optogenetics reveals Cdc42 local activation by scaffold-mediated positive feedback and Ras GTPase
Source: PLoS Biol. 2020 Jan 24;18(1):e3000600. doi: 10.1371/journal.pbio.3000600 (PMC7002011; doi:10.1371/journal.pbio.3000600)
Supplement: S11 Data — (ZIP) [file pbio.3000600.s027.zip › S11_Data/Panel_S4C/Graphs_Cdc42-sfGFP-SW/Graphs_RFP/SingleTraces_RFP_OptoQ61L_YSM3581.csv]

Strain =	YSM3581
SingleTraces_CRY2PHR-mCh-Cdc42Q61L (RFP Channel)
Time (s)	Trace 1	Trace 2	Trace 3	Trace 4	Trace 5	Trace 6	Trace 7	Trace 8	Trace 9	Trace 10	Trace 11	Trace 12	Trace 13	Trace 14	Trace 15	Trace 16	Trace 17	Trace 18	Trace 19	Trace 20	Trace 21	Trace 22	Trace 23	Trace 24	Trace 25	Trace 26	Trace 27	Trace 28	Trace 29	Trace 30	Trace 31	Trace 32	Trace 33	Trace 34	Trace 35	Trace 36	Trace 37	Trace 38	Trace 39	Trace 40	Trace 41	Trace 42	Trace 43	Trace 44	Trace 45	Trace 46	Trace 47	Trace 48	Trace 49
0.00	0.00	0.00	0.00	0.00	0.00	0.00	0.00	0.00	0.00	0.00	0.00	0.00	0.00	0.00	0.00	0.00	0.00	0.00	0.00	0.00	0.00	0.00	0.00	0.00	0.00	0.00	0.00	0.00	0.00	0.00	0.00	0.00	0.00	0.00	0.00	0.00	0.00	0.00	0.00	0.00	0.00	0.00	0.00	0.00	0.00	0.00	0.00	0.00	0.00
36.30	344.39	602.68	886.78	1244.96	469.81	786.10	803.94	813.02	1072.24	666.26	1120.32	854.90	1139.37	938.33	685.01	798.32	807.87	377.05	561.70	611.33	622.80	544.41	224.44	764.57	818.64	1120.10	1319.01	1088.32	999.07	786.74	1021.28	1694.74	1169.00	1161.06	1029.85	263.45	753.83	984.92	1125.76	807.20	846.42	73.54	475.40	659.63	449.26	962.19	912.60	1119.77	933.29
68.65	397.33	599.31	1033.40	1427.04	494.56	799.81	987.25	901.60	1234.08	735.54	1294.20	938.37	1317.13	964.43	788.30	955.30	836.16	364.53	365.19	385.66	531.00	523.48	231.86	714.47	807.10	1066.50	1395.36	1067.16	1049.47	822.37	1072.79	1798.60	1134.40	1142.62	948.78	263.49	782.12	932.66	1209.62	805.71	847.71	49.21	492.97	700.65	505.83	1248.17	908.56	1215.77	1119.04
96.42	362.93	688.25	1038.94	1504.73	590.21	815.73	952.03	951.59	1385.95	668.04	1447.04	970.52	1170.12	1082.26	815.13	1121.43	875.66	414.08	617.50	721.04	535.60	457.78	244.06	707.89	669.21	1055.19	1306.87	1111.97	1056.50	829.27	864.35	1733.71	1098.52	1317.17	1016.89	256.27	823.85	985.64	1263.26	885.67	932.68	91.88	603.85	792.73	449.40	1222.37	931.44	1202.02	1060.04
125.75	446.33	559.10	1085.69	1584.47	546.14	826.38	976.66	949.07	1354.89	759.37	1416.40	1031.37	1388.10	1121.05	952.03	1149.38	892.06	413.54	532.73	647.16	575.51	526.97	296.66	750.01	769.91	1018.72	1511.43	977.90	1076.67	822.18	1035.99	1868.90	1175.41	1188.30	1015.43	341.93	837.07	899.68	1268.48	709.31	897.96	89.59	456.24	706.52	418.25	1438.47	964.35	1168.49	1005.09
156.24	368.51	729.93	896.91	1399.04	495.07	792.64	928.77	843.71	1312.65	689.36	1236.76	989.12	1539.79	1082.27	941.65	1150.42	947.08	483.95	718.03	630.17	602.78	546.08	243.93	739.61	851.91	935.66	1491.36	986.39	1153.04	777.80	984.76	1880.22	1108.78	1173.31	1022.41	338.85	832.07	901.45	1279.93	708.29	999.73	130.01	539.54	775.03	457.27	1388.47	1008.34	1265.57	958.20
186.47	445.97	763.63	1036.78	1623.13	451.49	708.16	994.40	908.53	1266.03	729.33	1291.30	949.10	1590.17	1114.23	850.18	1090.58	869.70	477.34	536.58	599.12	736.63	702.33	210.33	737.63	842.21	937.08	1509.51	1113.87	1025.01	628.95	992.60	1883.18	1167.95	1171.93	1062.58	371.63	898.38	944.04	1424.44	932.48	956.61	237.73	602.26	754.05	374.79	1522.01	1086.81	1232.17	889.92
216.39	415.32	808.40	931.70	1671.49	543.37	780.37	963.19	770.82	1388.47	810.97	1236.43	895.68	1527.63	1177.13	758.17	1031.26	836.71	468.62	483.21	504.42	647.48	598.30	265.27	742.50	795.83	1087.75	1619.68	1061.28	1092.77	662.14	1036.86	1900.79	1272.24	1140.61	1082.91	426.44	974.42	1051.51	1529.26	1247.63	1000.43	355.46	821.67	770.29	443.00	1453.67	937.02	1240.52	954.95
246.49	365.68	849.05	914.01	1750.45	585.83	768.57	969.49	585.78	1491.03	786.59	1280.26	897.02	1441.31	1247.90	817.46	851.99	831.32	332.84	348.61	251.66	593.44	539.65	251.87	726.86	853.37	1085.54	1569.18	1121.31	1106.27	673.46	895.41	1682.82	1115.18	1149.27	1042.93	455.96	976.96	1057.04	1422.80	1143.45	1026.50	437.26	711.90	739.93	431.96	1550.86	879.06	1256.53	916.43
278.62	641.20	708.65	630.77	1135.32	668.81	710.72	936.00	576.68	1569.75	802.75	1216.92	935.56	1457.45	1258.26	799.45	1010.89	867.68	544.06	863.03	717.36	635.07	528.40	209.34	684.41	799.45	1148.30	1843.76	1269.96	1016.56	682.03	963.24	1739.50	1045.11	1112.81	1035.01	423.21	1021.72	1145.03	1328.39	1189.56	1018.21	524.09	833.57	753.83	434.98	1687.13	869.54	1175.11	924.69
308.09	390.27	809.43	962.05	1518.03	602.99	754.19	1072.67	762.57	1238.97	669.17	1275.41	855.74	1419.26	1228.62	942.36	986.73	855.69	520.19	733.52	481.78	715.39	552.40	209.48	811.06	823.25	1300.99	1903.31	1401.89	1048.47	762.83	888.83	1784.01	1119.86	1095.06	937.77	502.85	1025.68	1085.72	1427.37	1309.97	1120.98	476.24	946.54	812.07	467.26	1654.77	886.59	1210.41	899.10
337.26	571.77	789.37	796.95	1331.81	612.49	825.12	1062.38	705.99	1301.13	729.56	1304.55	693.10	1130.85	1064.03	864.03	986.64	908.34	428.08	509.50	164.95	697.49	590.71	240.57	760.32	784.92	1206.41	1746.32	1341.87	1024.40	788.04	778.83	1762.96	1058.74	1050.26	939.11	516.09	1032.17	1074.24	1497.64	1231.72	1086.29	573.29	889.41	824.71	437.47	1795.60	929.33	1190.11	970.82
367.00	378.54	720.76	438.18	1022.39	647.24	724.63	870.89	591.66	1426.05	703.08	1296.95	635.93	1064.58	1090.56	752.34	918.60	842.45	596.60	829.70	664.36	635.26	671.13	254.11	870.21	898.01	1085.83	1938.13	1272.73	1080.16	741.00	665.65	1865.56	1106.81	1130.05	1036.72	580.25	1011.69	1132.53	1617.09	1050.56	1104.67	511.76	811.86	874.15	457.26	1789.44	802.50	1258.12	851.40
399.70	391.96	826.82	989.53	1622.06	526.65	825.38	1078.96	857.77	1609.37	683.19	1286.02	684.34	915.64	1044.95	735.02	876.18	821.10	619.84	799.51	517.13	634.23	649.39	242.58	797.26	923.65	1071.32	1763.86	1220.66	1101.35	672.86	782.20	1929.11	1122.32	988.58	1010.06	562.37	970.98	1049.20	1714.33	976.27	1141.75	492.48	811.35	902.03	519.15	1872.13	929.30	1266.93	757.86
427.98	583.00	683.37	504.72	1216.33	644.46	852.31	959.38	707.78	1648.74	677.20	1176.07	685.61	1134.05	1129.37	857.19	859.66	835.04	646.47	811.55	497.76	482.05	682.28	259.29	670.03	1044.25	758.74	1638.13	998.37	1128.04	685.39	960.57	1806.76	1193.89	945.48	1014.11	541.40	971.12	1003.78	1674.72	938.73	1020.21	501.10	629.95	762.17	338.01	1755.32	967.59	1211.38	813.31
457.57	423.31	854.71	866.02	1617.65	649.89	849.06	1097.16	873.04	1613.16	761.99	1197.03	897.37	1291.50	1141.61	1038.58	1025.16	957.48	616.77	877.84	538.15	563.31	676.63	279.72	609.58	979.43	841.47	1464.82	963.38	1105.01	734.14	1005.78	2020.29	1263.84	993.83	1116.62	527.90	944.49	1055.74	1693.71	997.82	1004.98	495.25	703.30	837.86	462.42	1634.80	1105.83	1316.98	816.54
489.38	588.38	772.60	1077.50	1581.59	637.16	834.93	1110.20	1021.98	1757.76	892.38	1176.41	779.22	1279.26	1246.66	813.25	985.02	874.53	559.59	577.65	345.44	557.73	752.47	298.65	726.41	966.78	998.99	1592.58	962.58	1097.22	680.95	997.72	2314.20	1333.86	963.50	1118.89	560.71	963.03	1034.63	1595.43	1327.27	1147.99	571.77	988.15	879.73	432.83	1638.94	1102.43	1233.15	787.70
519.15	315.70	857.55	430.76	1218.73	467.71	787.59	848.96	564.14	1782.02	893.72	1326.93	696.87	1294.31	1237.04	794.95	1056.20	892.39	610.00	414.67	835.86	447.00	682.48	295.89	642.37	1083.09	821.36	1583.98	838.29	1157.76	621.56	1005.03	2235.62	1293.71	1040.58	1107.37	549.13	986.88	1128.56	1787.33	1420.86	1165.97	666.95	1099.12	889.53	535.77	1571.61	1244.75	1269.84	864.48
549.59	523.16	726.74	735.16	1386.83	505.73	781.14	988.55	708.14	1663.19	982.86	932.65	804.48	1511.68	1193.30	799.06	973.64	794.41	651.04	384.49	640.38	584.15	684.96	284.51	633.18	1170.36	989.40	1407.92	808.13	1125.83	539.61	1008.99	2314.50	1211.27	1077.70	1166.56	488.05	940.00	1142.66	1638.77	1525.19	1058.05	680.78	1083.78	659.18	412.04	1841.30	1242.65	1199.13	876.83
578.72	403.96	794.54	482.62	1246.05	516.74	822.34	979.15	476.06	1486.66	1030.55	851.88	767.14	1266.17	1180.54	525.37	848.00	790.05	674.63	367.64	532.49	548.45	763.75	356.68	626.35	1115.22	872.60	1217.02	1056.58	1140.99	573.62	1003.78	2188.97	1255.59	943.13	1009.59	525.40	1026.08	1110.50	1679.75	1369.75	1185.35	731.25	1049.09	712.97	496.53	1882.40	1307.02	1208.82	962.34
608.80	476.18	856.77	1199.48	1814.27	631.61	778.42	1043.22	851.63	1583.37	777.89	918.42	737.05	1404.56	1227.24	526.20	1024.43	779.36	672.46	411.83	577.70	576.48	771.63	355.11	650.44	1175.60	956.68	1528.86	949.05	1258.63	544.96	1080.21	2125.80	1157.44	1083.98	1018.75	487.86	973.54	1106.80	1756.37	1416.92	1205.43	756.20	1178.39	726.74	468.01	1948.33	1216.05	1221.00	867.47
638.27	328.87	846.50	582.45	1384.24	583.78	836.10	859.07	478.91	1406.64	883.76	732.29	646.61	1050.19	1130.83	272.99	836.63	718.76	714.49	401.38	439.08	616.84	848.20	320.67	657.51	1285.02	990.73	1651.92	979.87	1262.49	555.56	854.50	2208.74	1107.79	1091.10	1143.02	497.35	954.66	1154.33	1724.91	1390.60	1137.75	863.78	1166.88	675.65	501.03	2056.60	1223.09	1287.19	879.37
668.24	482.33	940.40	846.78	1739.04	687.26	887.86	783.75	567.59	1392.97	851.55	546.98	741.42	938.78	1343.04	771.90	875.34	882.32	771.02	392.70	210.39	635.77	917.08	266.47	835.91	1391.62	1063.05	1899.48	952.92	1162.53	553.95	899.36	2262.41	1060.63	967.06	1099.37	529.28	948.41	1119.30	1678.17	1338.83	1182.34	912.68	1146.43	743.64	449.65	2166.78	1227.82	1239.19	844.45
698.59	385.44	972.67	1200.68	2014.20	586.15	825.12	734.05	883.69	1412.62	869.33	413.88	521.42	883.09	1283.19	466.75	765.97	800.44	708.05	181.56	532.52	666.67	751.65	289.13	778.44	1378.85	1123.38	1788.78	762.81	1285.81	448.38	845.02	2258.18	1077.93	1050.97	1182.04	498.78	987.41	1159.36	1693.90	1259.60	1084.95	832.12	1056.98	896.85	462.86	2081.23	1154.43	1225.51	827.05
728.92	430.06	979.89	459.61	1323.83	278.40	763.13	526.25	493.72	1492.32	872.26	417.01	619.24	697.93	1398.38	565.00	616.54	783.50	663.57	359.75	275.29	760.76	856.72	395.79	836.16	1207.17	1053.97	1857.99	905.15	1287.74	539.42	864.54	2164.36	1015.18	974.38	1160.18	532.02	1030.98	1088.31	1760.10	1244.05	1161.26	831.13	1146.99	1013.10	547.90	1939.19	1156.77	1302.74	870.45
759.34	432.03	968.01	748.74	2057.30	668.80	790.74	584.02	577.61	1684.14	836.52	617.63	661.85	911.97	1331.87	656.61	726.56	884.13	743.51	362.57	186.97	620.55	779.56	302.33	814.50	1272.95	951.63	1863.31	949.10	1224.00	555.40	889.22	2340.39	888.54	1024.08	1146.70	512.78	1005.46	1041.56	1703.38	1444.43	1133.62	967.21	1422.56	682.43	401.65	1868.18	1282.61	1169.03	888.92
790.71	394.16	1195.14	555.57	1378.02	468.02	890.18	740.50	369.97	1579.05	846.45	589.70	610.25	970.68	1373.85	515.72	690.60	741.69	727.64	283.93	216.63	713.96	745.23	269.66	823.07	1236.87	996.47	1979.26	795.17	1084.74	528.76	843.02	2201.75	948.33	1010.25	1046.62	512.86	933.68	1166.65	1697.89	1309.32	1059.56	967.91	1336.76	577.34	415.25	2107.36	1247.98	1246.25	889.11
820.54	512.26	939.24	908.06	1781.56	618.25	994.61	982.09	703.46	1930.98	870.66	495.87	722.60	759.25	1355.59	291.08	614.04	845.17	673.85	337.77	222.73	700.45	889.54	285.02	842.26	1079.15	1319.72	1958.11	1061.34	1177.30	444.27	824.44	2085.76	980.46	954.66	1135.31	461.01	993.15	1123.67	1694.94	1343.97	1124.52	836.56	1314.63	839.03	364.25	2169.35	1331.94	1216.57	873.45
849.64	411.38	1195.60	971.04	1680.27	637.14	942.02	939.52	670.32	1755.37	665.24	427.34	514.60	946.45	1306.59	615.70	649.16	647.58	589.20	392.14	468.87	700.02	804.42	309.24	836.49	1170.46	1189.05	1901.38	901.27	1229.10	509.66	734.68	2237.88	968.27	876.54	1173.29	467.83	1011.87	1126.09	1619.11	951.41	1079.06	851.83	1128.47	795.98	460.69	2218.31	1400.59	1276.49	937.37
879.52	481.69	828.95	1103.61	1706.22	653.45	907.38	1144.08	936.54	1799.28	621.22	439.97	497.46	1194.16	1238.59	790.72	667.06	488.59	677.61	456.70	345.01	750.27	593.79	241.94	1023.62	1204.40	1248.50	2044.21	1064.90	1226.00	544.77	704.24	2043.43	1086.55	852.85	1166.91	434.39	973.58	1102.81	1813.81	867.32	1085.20	878.71	1156.04	805.53	388.12	2074.09	1199.06	1225.79	958.99
	Trace = Single Cell traces from RFP Channel
[truncated: 41 more columns]
