# Supplementary material for: Optogenetics reveals Cdc42 local activation by scaffold-mediated positive feedback and Ras GTPase
Source: PLoS Biol. 2020 Jan 24;18(1):e3000600. doi: 10.1371/journal.pbio.3000600 (PMC7002011; doi:10.1371/journal.pbio.3000600)
Supplement: S11 Data — (ZIP) [file pbio.3000600.s027.zip › S11_Data/Panel_S4C/Graphs_Cdc42-sfGFP-SW/Graphs_RFP/SingleTraces_RFP_Opto_YSM3580.csv]

Strain =	YSM3580
SingleTraces_CRY2PHR-mCh (RFP Channel)
Time (s)	Trace 1	Trace 2	Trace 3	Trace 4	Trace 5	Trace 6	Trace 7	Trace 8	Trace 9	Trace 10	Trace 11	Trace 12	Trace 13	Trace 14	Trace 15	Trace 16	Trace 17	Trace 18	Trace 19	Trace 20	Trace 21	Trace 22	Trace 23	Trace 24	Trace 25	Trace 26	Trace 27	Trace 28	Trace 29	Trace 30	Trace 31	Trace 32	Trace 33	Trace 34	Trace 35	Trace 36	Trace 37	Trace 38	Trace 39	Trace 40	Trace 41	Trace 42	Trace 43	Trace 44	Trace 45	Trace 46	Trace 47	Trace 48	Trace 49
0.00	0.00	0.00	0.00	0.00	0.00	0.00	0.00	0.00	0.00	0.00	0.00	0.00	0.00	0.00	0.00	0.00	0.00	0.00	0.00	0.00	0.00	0.00	0.00	0.00	0.00	0.00	0.00	0.00	0.00	0.00	0.00	0.00	0.00	0.00	0.00	0.00	0.00	0.00	0.00	0.00	0.00	0.00	0.00	0.00	0.00	0.00	0.00	0.00	0.00
36.30	784.76	515.75	415.27	1029.73	913.14	670.35	360.28	616.39	775.17	712.42	930.34	1047.72	915.25	670.39	385.25	585.23	642.33	660.36	363.23	368.32	491.93	590.91	659.37	876.60	641.64	854.88	1069.02	747.37	1496.17	958.40	699.05	686.07	659.69	602.59	1061.27	1215.71	601.90	996.20	605.84	821.11	825.31	800.93	502.28	611.72	993.66	945.05	515.18	704.16	-2.30
68.65	749.95	589.59	520.49	919.94	924.61	717.08	363.46	782.50	656.85	725.42	868.33	1124.94	906.94	699.75	438.14	702.53	639.38	566.07	438.31	466.79	587.45	554.09	815.19	884.72	690.56	856.51	1089.15	995.02	1523.87	957.83	790.73	507.44	663.98	481.37	1115.83	1193.26	738.49	1127.65	707.05	907.60	796.33	875.16	645.41	623.29	1009.83	875.54	521.62	739.85	1.39
96.42	808.85	580.13	604.13	919.97	1050.62	760.32	297.67	820.72	718.67	713.76	959.39	1168.55	961.56	748.18	499.12	656.55	639.50	533.07	409.04	525.14	365.27	566.72	849.82	852.78	831.48	1079.39	1152.31	937.30	1697.85	1027.96	799.36	682.62	624.73	626.57	1190.71	1306.51	696.59	1183.01	772.80	923.98	788.12	852.34	687.10	551.36	1016.83	927.96	553.16	689.85	4.87
125.75	847.14	577.74	429.92	1165.60	1021.70	794.36	332.03	900.42	807.20	768.26	1034.73	1268.87	1017.78	755.50	474.21	630.43	686.58	585.30	410.80	457.46	583.19	668.78	729.68	1077.48	791.73	1020.58	1091.03	1056.89	1531.47	1093.63	793.36	705.54	673.35	614.84	1340.57	1298.93	715.84	1137.12	732.17	805.26	714.81	849.94	711.52	541.07	1068.38	940.29	538.34	745.87	-0.28
156.24	816.20	396.51	638.84	1176.74	985.14	821.33	407.36	853.95	759.89	670.78	996.41	1341.31	936.31	793.65	475.40	764.71	654.59	632.19	491.30	357.74	529.23	647.78	774.78	1037.01	806.65	1182.47	1284.27	1088.56	1661.04	1039.91	868.95	902.19	721.58	625.30	1207.85	1207.74	639.77	1097.50	708.68	925.56	716.11	898.34	687.09	513.51	1089.82	1055.07	558.17	941.26	-5.34
186.47	731.25	428.83	594.55	1245.25	1073.59	645.32	409.57	875.30	848.90	679.60	995.60	1508.49	964.06	799.81	479.56	769.59	633.79	554.24	467.31	327.74	644.43	735.70	750.78	1121.12	703.66	1232.46	1295.39	1076.44	1704.21	1093.13	932.00	774.08	709.41	629.83	1141.01	1241.52	714.43	1165.19	700.83	850.88	794.97	926.55	621.89	486.64	1085.78	1014.12	512.60	836.71	-9.56
216.39	799.81	435.69	344.78	1182.22	957.26	625.18	367.22	855.27	881.73	683.23	1110.40	1482.79	1001.00	826.80	372.93	810.21	716.17	539.59	432.03	321.96	584.45	736.67	764.45	1057.46	709.72	1233.51	1378.38	977.43	1972.44	1130.09	818.70	856.90	804.87	623.52	1230.35	1335.88	681.69	1189.49	764.92	876.56	775.60	997.12	745.98	525.62	1090.97	1043.73	424.45	954.58	-5.63
246.49	961.06	349.11	413.30	1183.57	1020.89	637.29	415.95	743.60	811.10	611.15	1119.50	1393.46	973.06	806.63	368.10	909.98	794.61	467.64	440.77	298.61	674.25	797.80	951.68	1057.73	882.68	1281.93	1356.49	1088.05	1824.81	1072.26	872.45	837.92	899.54	627.32	1303.76	1359.24	643.84	1211.28	727.13	811.00	710.01	885.66	602.99	501.14	833.30	965.68	464.41	896.03	-1.03
278.62	1036.89	423.86	413.21	1265.18	1112.94	582.31	430.32	767.98	824.69	592.09	1129.42	1657.88	959.35	853.38	411.77	850.72	721.10	469.74	418.56	197.25	591.85	693.06	863.70	1034.27	896.00	1251.91	1412.82	1109.37	1979.10	1048.62	994.61	889.83	988.46	549.34	1163.49	1217.62	740.08	1159.05	787.89	833.51	715.65	1048.48	706.68	512.98	1007.19	1013.22	454.47	901.75	-2.64
308.09	1036.65	309.08	597.64	1218.20	1045.91	669.92	562.99	844.59	857.13	632.28	1175.96	1518.27	957.52	885.28	412.16	811.44	645.28	521.44	345.07	263.50	693.89	743.29	952.21	832.03	984.57	1378.82	1401.52	1151.74	1739.34	1154.74	1025.70	848.44	796.86	474.52	1132.29	1217.32	743.21	1300.19	773.37	828.47	724.32	948.99	688.83	491.94	983.70	973.59	490.15	987.26	-2.54
337.26	1025.64	367.42	522.21	1198.78	1010.81	708.83	506.91	728.15	895.73	536.50	1104.96	1590.26	989.53	813.46	346.33	920.85	666.52	512.03	440.52	262.12	695.72	825.03	879.32	705.96	946.19	1289.98	1445.76	1185.70	1794.57	1202.79	1027.72	860.82	796.58	471.50	1158.77	1234.65	750.32	1170.72	840.45	816.21	774.76	992.34	599.48	540.60	1018.98	995.62	514.43	1109.66	-6.37
367.00	1119.01	308.74	611.11	1341.14	1022.44	723.20	617.24	663.33	936.30	567.20	1093.62	1297.23	1079.65	713.08	481.78	856.13	634.62	563.43	448.05	249.11	699.67	857.07	800.56	684.51	933.30	1145.10	1517.19	1181.44	1868.41	1314.69	905.46	900.25	755.68	502.43	1052.58	1285.76	832.68	1209.50	793.97	779.29	761.39	936.02	544.00	557.88	1141.95	1017.87	491.44	1064.44	-6.77
399.70	1173.40	298.99	394.97	1467.55	1156.61	593.04	570.01	721.14	939.97	595.45	1147.28	1523.88	1104.28	754.50	456.32	880.93	608.76	537.65	457.28	232.35	976.10	932.56	774.01	628.82	940.35	1016.40	1542.08	1098.32	2100.86	1301.21	1036.54	999.69	818.71	439.08	1192.98	1255.81	684.80	1334.13	714.47	755.34	878.68	1117.12	619.77	564.15	1029.26	1059.48	562.99	1135.41	-4.10
427.98	1244.01	299.81	472.26	1335.03	1154.16	680.14	579.13	709.74	872.24	649.24	1188.37	1696.46	1162.19	818.34	587.50	822.80	712.23	577.68	448.65	216.59	882.88	870.13	757.18	609.84	896.92	1105.12	1488.67	1001.73	1996.19	1387.94	995.06	870.78	905.67	473.95	1286.25	1266.49	774.70	1326.14	828.94	805.07	847.35	1141.40	602.33	582.50	1072.53	1087.02	544.10	1075.31	-5.00
457.57	1122.35	316.07	516.69	1404.42	1125.81	664.14	542.06	741.05	846.30	639.36	1239.79	1545.02	1220.24	717.93	606.16	869.41	729.33	643.39	539.27	301.38	983.84	845.86	825.35	488.98	721.82	1066.20	1580.02	1120.56	2276.51	1379.05	1179.75	1072.89	1009.27	446.47	1312.69	1249.91	714.89	1427.56	817.74	762.38	924.82	1030.97	525.57	545.40	1145.94	1119.22	611.04	1062.48	-2.64
489.38	1223.69	334.71	368.96	1296.94	1197.62	573.40	486.05	758.40	783.77	573.37	1196.69	1519.02	1232.31	773.73	668.61	815.57	713.31	614.30	415.13	238.13	1002.45	915.35	801.08	494.85	882.29	1037.25	1585.57	1223.48	2253.51	1507.66	1212.55	1099.77	1021.78	470.06	1322.86	1302.74	750.45	1592.22	808.45	736.34	865.91	1158.79	422.55	586.58	1147.69	967.93	583.13	963.34	-4.11
519.15	1242.21	281.95	472.06	1316.33	1134.05	590.69	627.87	816.26	895.73	603.45	1090.10	1407.46	1259.37	695.43	698.11	853.19	721.70	649.23	471.38	222.00	919.04	916.85	750.92	462.21	978.61	1095.99	1716.01	1202.53	2101.66	1523.39	1093.10	966.90	1124.75	426.44	1240.80	1324.44	735.66	1466.94	876.12	695.47	910.68	1137.26	445.46	561.23	1188.82	950.89	586.48	993.34	0.93
549.59	1181.56	333.84	399.65	1388.76	1111.37	549.11	498.42	691.24	920.17	573.52	1096.32	1246.61	1201.80	654.26	688.81	888.15	681.11	743.65	503.67	187.88	1054.68	876.18	622.24	379.52	1140.35	1096.79	1771.51	1312.46	2066.80	1755.17	1042.77	810.82	1042.33	417.98	1228.02	1258.54	713.27	1405.67	897.74	669.07	886.62	1064.54	468.58	556.71	1225.57	970.77	565.40	1017.36	2.91
578.72	1221.81	281.14	451.38	1410.10	1107.19	549.49	581.27	784.62	913.52	583.64	1116.68	1302.56	1229.23	690.13	656.18	840.35	727.00	644.64	508.35	176.42	1082.67	1061.43	608.41	355.48	1106.62	1249.82	1705.76	1231.12	2324.62	1737.73	1199.08	1047.87	971.80	407.33	1231.68	1377.37	712.10	1347.40	803.90	599.58	784.63	1054.81	457.39	535.89	1232.75	927.41	607.67	988.63	-12.99
608.80	1265.18	239.99	550.42	1282.23	1076.21	631.60	602.56	737.53	965.75	578.58	1132.75	1387.10	1304.60	711.71	700.18	859.66	840.40	696.29	440.49	133.48	889.85	976.04	668.62	366.76	1057.52	1324.58	1717.97	1298.06	2485.23	1791.12	1074.26	973.87	1101.51	451.16	1292.54	1361.05	651.66	1328.78	751.34	559.54	710.50	1220.89	428.85	556.43	1130.18	973.41	637.90	1013.10	-3.27
638.27	1339.57	266.41	504.25	1336.61	1111.30	569.26	540.58	746.58	973.24	583.34	1182.98	1250.46	1363.96	693.77	777.48	908.09	737.97	617.55	492.17	220.49	978.92	1031.70	768.02	377.76	979.72	1278.22	1671.90	1241.36	2197.41	1821.66	925.22	976.89	1013.68	427.49	1351.25	1376.17	614.55	1113.33	774.68	474.20	809.02	1171.25	567.25	648.36	1120.44	1061.51	661.68	1101.46	-3.40
668.24	1358.38	197.14	580.04	1296.08	1131.00	581.88	526.04	712.40	887.26	722.98	1181.45	1105.93	1385.59	556.35	790.22	834.75	838.44	733.92	465.27	162.42	1077.62	994.47	753.32	316.08	1130.20	1496.11	1628.82	1151.74	2128.67	1587.66	877.40	840.50	1067.47	448.58	1450.96	1409.74	674.84	1007.56	800.46	413.08	696.90	1290.76	546.09	685.94	1268.16	1130.09	677.41	1063.91	-7.80
698.59	1403.32	228.91	582.87	1306.97	1024.98	553.08	499.87	776.10	896.82	754.00	1187.54	1377.10	1346.17	703.11	824.17	933.94	903.87	737.48	441.72	167.71	945.99	984.36	931.51	265.67	1049.77	1287.48	1622.62	1360.18	2197.00	1791.99	803.90	917.54	1337.49	513.86	1341.08	1473.85	641.34	977.46	780.32	409.48	798.57	1334.43	597.58	696.36	1312.97	1112.86	625.96	1049.85	-8.11
728.92	1346.62	211.30	409.99	1375.37	1109.40	521.02	487.97	725.11	863.76	813.55	1187.12	1218.24	1300.76	623.81	861.23	930.61	884.36	710.38	472.45	234.63	1004.04	924.77	964.31	271.29	1022.24	1335.80	1593.93	1364.52	2282.88	1851.66	883.12	879.88	1290.68	505.20	1441.66	1599.39	631.49	786.31	783.20	452.73	753.94	1339.62	625.32	600.59	1435.08	1153.38	627.71	1005.74	-1.84
759.34	1298.42	157.45	452.42	1327.00	1131.54	730.86	513.04	616.39	780.64	698.02	1101.35	1325.24	1286.31	747.63	885.80	885.84	1077.03	729.06	510.95	136.81	857.51	1023.32	960.45	255.09	1031.43	1310.69	1620.04	1416.50	2111.53	1922.98	1181.25	921.38	1242.20	547.79	1389.77	1541.89	618.84	777.05	771.32	411.28	828.31	1389.63	593.13	695.21	1411.52	1076.11	599.47	925.03	0.97
790.71	1242.87	92.48	574.63	1354.74	1008.70	315.41	592.22	648.47	874.32	677.98	1087.31	1333.19	1165.09	906.78	887.32	1022.49	1077.37	831.94	406.09	120.28	898.00	1027.08	892.46	244.47	1250.94	1407.55	1705.10	1454.75	2235.51	1759.58	949.70	824.34	1302.28	446.85	1473.54	1407.93	603.60	765.09	837.92	386.56	816.91	1297.38	522.39	640.53	1277.19	1133.85	680.80	1003.04	-3.00
820.54	1236.62	121.24	544.52	1555.82	1049.20	289.62	621.98	627.85	849.90	790.49	1126.16	1424.33	1308.60	868.12	805.37	982.98	1084.78	746.89	413.09	121.71	820.57	1101.82	1016.92	207.23	1091.74	1208.31	1755.49	1511.94	2334.94	1833.01	1023.57	964.36	1311.12	485.39	1377.71	1499.08	704.77	671.15	782.48	412.07	833.76	1255.25	476.54	646.86	1300.03	1128.19	643.12	917.81	-5.44
849.64	1377.14	177.44	458.82	1530.83	1063.81	288.85	599.03	617.98	903.83	761.87	1129.68	1417.00	1235.50	898.16	784.08	1076.63	1005.83	679.75	443.75	156.61	804.41	1047.17	979.15	148.89	1008.51	1235.35	1643.09	1435.28	2407.84	1833.20	1111.52	988.43	1413.42	478.60	1278.36	1503.24	576.85	538.06	766.31	390.75	793.05	1109.38	532.44	699.47	1241.81	1028.90	658.41	917.34	2.56
879.52	1197.43	74.21	592.17	1534.06	1032.72	295.02	674.55	619.68	899.35	781.36	1173.98	1455.88	1305.96	794.02	895.78	1022.70	1062.80	659.09	434.55	92.73	836.43	1076.84	992.18	135.35	1095.16	1048.02	1484.05	1430.28	2082.38	1642.67	865.60	918.40	1588.38	551.96	1203.89	1477.02	682.05	530.08	813.25	436.57	765.86	1292.31	420.47	730.36	1387.81	1106.45	635.43	952.71	-3.00
	Trace = Single Cell traces from RFP Channel
[truncated: 27 more columns]
