# Supplementary material for: Optogenetics reveals Cdc42 local activation by scaffold-mediated positive feedback and Ras GTPase
Source: PLoS Biol. 2020 Jan 24;18(1):e3000600. doi: 10.1371/journal.pbio.3000600 (PMC7002011; doi:10.1371/journal.pbio.3000600)
Supplement: S11 Data — (ZIP) [file pbio.3000600.s027.zip › S11_Data/Panel_S4C/Graphs_Cdc42-sfGFP-SW/Graphs_GFP/Graph_Cdc42-sfGFP-SW_SingleTraces_WTcontrol_YSM3582.csv]

Strain =	YSM3582
Graph_Cdc42-sfGFP-SW_SingleTraces_WT control (GFP Channel)
Time (s)	Trace 1	Trace 2	Trace 3	Trace 4	Trace 5	Trace 6	Trace 7	Trace 8	Trace 9	Trace 10	Trace 11	Trace 12	Trace 13	Trace 14	Trace 15	Trace 16	Trace 17	Trace 18	Trace 19	Trace 20	Trace 21	Trace 22	Trace 23	Trace 24	Trace 25	Trace 26	Trace 27	Trace 28	Trace 29	Trace 30	Trace 31	Trace 32	Trace 33	Trace 34	Trace 35	Trace 36	Trace 37	Trace 38	Trace 39	Trace 40	Trace 41	Trace 42	Trace 43	Trace 44	Trace 45	Trace 46	Trace 47	Trace 48	Trace 49
0.00	0.00	0.00	0.00	0.00	0.00	0.00	0.00	0.00	0.00	0.00	0.00	0.00	0.00	0.00	0.00	0.00	0.00	0.00	0.00	0.00	0.00	0.00	0.00	0.00	0.00	0.00	0.00	0.00	0.00	0.00	0.00	0.00	0.00	0.00	0.00	0.00	0.00	0.00	0.00	0.00	0.00	0.00	0.00	0.00	0.00	0.00	0.00	0.00	0.00
36.30	-34.22	-6.20	31.84	34.98	27.28	-33.60	-1.77	-39.29	-4.65	-24.48	-28.77	13.70	-8.10	39.67	4.12	-19.81	-36.67	3.88	19.58	1.91	-4.43	-0.41	26.75	23.58	-44.35	17.14	-12.27	-27.59	7.43	-48.59	-0.28	4.83	-19.49	31.66	-3.71	15.86	-52.70	-17.87	-3.85	-50.67	10.94	-37.94	-8.66	-28.18	-9.12	-15.61	-13.98	-14.73	5.54
68.65	18.66	12.73	59.70	24.89	28.68	-6.20	-5.35	-43.03	-28.08	-44.10	-28.52	21.73	-71.10	45.97	9.94	-3.08	-24.81	-10.23	13.86	20.38	-7.24	7.74	-18.84	-6.10	-49.50	-5.34	-33.43	-19.67	-40.01	-34.22	-38.55	-22.96	-57.49	-11.38	-36.53	-4.33	-27.61	-6.61	29.92	-15.09	-12.14	-25.92	-39.29	-35.34	-20.02	-3.01	-7.13	-38.04	-25.80
96.42	-31.60	-13.30	57.84	36.65	45.84	-18.19	7.18	-64.39	-16.45	-38.58	-18.65	10.12	-49.64	55.89	26.81	6.97	-24.72	0.78	3.98	16.48	-2.12	-28.38	-1.02	-31.06	-26.74	7.82	-16.90	-0.85	-3.48	-6.10	-24.12	18.85	-34.64	25.58	13.69	9.83	-38.38	4.34	16.54	-30.58	-19.70	-25.24	-37.08	-40.05	-28.11	-14.25	4.01	-20.35	-11.04
125.75	4.74	-3.42	33.47	51.57	23.23	36.01	9.70	-60.20	-20.27	-40.65	-41.96	6.14	-43.50	76.38	16.57	1.65	-31.40	-18.02	4.60	0.90	13.72	-13.23	-8.07	-16.00	-39.08	-8.79	-16.82	-24.69	-6.70	-1.62	-0.53	16.37	-13.13	45.66	-24.41	15.28	-48.05	8.28	15.91	-22.97	-4.10	-1.08	-29.31	-32.46	-14.42	-22.48	1.51	-34.48	-12.38
156.24	-23.57	-27.61	40.01	30.51	63.31	-23.35	3.35	-39.34	6.50	-23.93	-0.06	18.27	-22.10	52.67	0.78	-22.71	-37.56	-15.97	0.19	14.10	8.26	-0.83	10.18	-7.08	-18.61	18.59	-3.76	-2.96	3.81	-0.74	-26.36	10.78	-46.66	56.25	-0.70	-1.54	-46.87	-7.39	17.93	11.50	2.42	5.71	-21.28	-28.32	-9.28	-23.88	-2.09	-14.71	18.94
186.47	18.21	-6.19	49.92	47.59	30.90	43.71	8.65	-67.65	0.72	-55.73	-44.38	12.13	-21.28	53.59	30.53	-0.97	-32.16	-0.06	15.71	8.05	17.93	7.60	0.52	-32.35	-11.88	-8.38	2.19	0.08	-30.10	-2.49	-6.08	9.12	-20.91	21.74	26.99	-3.31	-73.57	-1.61	1.90	-24.29	4.29	-54.02	-48.36	-52.21	-7.91	-33.90	8.03	-34.55	5.31
216.39	-30.51	-43.62	48.50	44.88	79.43	-22.55	19.92	-52.73	-8.04	-43.92	-37.66	15.96	-24.14	59.51	9.03	-20.28	-20.46	32.28	19.05	-0.92	-10.53	20.87	-27.23	-24.68	-19.19	-22.38	-6.92	0.19	-32.80	-14.67	21.16	-5.42	-52.79	10.65	-26.22	22.51	-35.08	31.82	-22.77	-21.43	2.15	5.16	-36.53	-43.41	2.62	5.03	-1.86	-30.67	15.94
246.49	-49.31	-28.35	73.16	30.37	14.79	-16.60	4.45	-69.10	21.18	-46.40	-60.76	28.45	-34.28	51.55	19.69	-8.76	-25.83	8.55	33.04	25.89	18.21	5.43	10.44	-55.54	-22.12	-33.75	23.40	9.99	-14.06	15.07	-20.70	-15.96	-63.46	-1.67	-56.24	-25.51	-22.93	37.76	-35.02	-5.36	15.34	-29.30	-23.74	-42.94	-5.48	13.57	-27.01	-36.41	1.65
278.62	33.40	-9.28	39.48	52.09	61.30	63.69	49.80	-25.28	13.90	3.07	-10.14	30.28	26.88	45.48	-1.58	15.80	-35.50	0.80	36.06	23.78	-0.26	11.25	-15.20	-28.04	-18.36	-8.66	17.12	-6.11	-17.53	4.52	-10.42	47.06	-29.64	47.98	15.54	17.58	-59.53	38.84	-6.92	7.66	13.61	-25.30	-20.17	-39.40	5.09	-0.34	-1.17	-23.91	-11.31
308.09	-23.31	-48.19	76.81	36.53	59.50	-11.52	17.68	-48.13	-20.71	-40.09	-7.56	28.44	-18.87	15.31	10.62	-4.62	-44.66	-12.86	-4.12	18.49	12.25	-17.35	-27.78	-45.91	-27.32	-28.22	8.99	-12.99	-19.62	28.94	-6.85	47.07	-14.31	22.55	3.32	48.89	-30.49	13.68	1.99	-1.76	13.74	-27.08	-23.89	-21.79	-10.76	-39.52	-18.00	-36.07	15.52
337.26	30.43	-0.50	9.73	28.01	10.99	16.89	28.91	-48.16	-23.01	-43.44	-6.42	22.29	-6.21	27.15	2.61	-4.95	-70.61	-15.15	19.33	23.14	-31.68	-21.12	-23.27	-54.46	-31.52	-11.82	1.76	-2.30	-40.01	11.25	19.96	-24.31	-99.82	-21.07	-58.03	20.26	-37.93	2.97	-7.67	-11.95	-13.54	-81.41	-55.62	-20.24	-20.37	-5.82	-11.81	-53.75	-17.13
367.00	23.19	-25.86	18.42	36.43	-1.45	53.10	10.57	-22.08	-27.87	-30.37	28.34	27.75	20.52	-35.99	-10.16	-1.66	-58.85	31.56	29.69	38.04	8.27	-1.60	-21.31	-71.84	-55.06	-39.29	19.97	17.39	-32.22	-0.53	1.68	13.20	-40.53	17.17	12.30	-1.89	-27.92	-10.90	46.50	13.07	19.23	-40.23	-62.56	-32.20	-22.19	4.25	-19.07	-36.06	-14.31
399.70	-3.61	-38.45	33.75	22.84	36.09	-6.67	-1.20	-58.45	-31.42	-61.08	-14.29	7.61	-42.17	36.58	2.49	-5.30	-60.70	5.22	23.55	40.83	-10.34	20.72	-46.28	-63.16	-66.15	-46.33	21.21	1.70	-49.52	17.30	-15.57	10.39	-72.00	-32.07	-42.22	18.25	-45.76	26.78	-24.09	8.49	-2.12	-28.99	-26.51	-27.61	-10.69	-2.78	-19.72	-12.98	35.97
427.98	30.40	-42.94	15.46	26.10	3.30	27.95	21.09	-15.81	-40.37	5.98	68.75	37.67	24.58	21.43	-18.36	9.46	-60.85	5.54	13.11	43.42	15.11	9.13	-43.77	-72.56	-63.02	-45.26	-0.62	8.88	-30.06	31.14	21.38	-3.58	-41.37	8.11	9.38	6.22	-19.19	26.62	-24.81	38.83	0.86	-19.84	-51.52	-14.44	-13.72	-2.09	-1.83	-40.16	33.98
457.57	26.48	-58.18	17.89	36.49	58.15	43.47	7.89	-67.50	-30.74	-51.58	8.47	15.70	-35.18	26.60	10.12	-5.84	-35.40	35.42	25.12	60.96	8.52	5.36	-20.83	-54.43	-56.22	-39.16	26.94	13.16	-23.02	17.33	-12.17	-10.54	-49.71	-26.24	-28.80	27.36	-48.41	11.83	0.18	-4.49	1.58	-26.16	-36.53	-38.85	-6.33	-21.03	-6.20	-32.10	7.06
489.38	40.29	-44.28	42.00	1.59	34.33	21.70	1.49	-71.57	-53.80	-72.39	-57.05	12.41	-52.74	50.99	13.71	-18.67	-47.50	11.62	27.28	42.40	43.74	11.03	-26.51	-74.03	-47.16	-46.97	-2.16	-0.28	-28.86	-0.74	6.44	-24.91	-85.94	-16.73	-55.63	7.43	-70.53	20.44	-0.01	25.13	-6.70	5.75	-22.71	5.18	-2.59	-19.02	-13.75	-24.12	12.09
519.15	39.63	-55.24	24.13	39.03	65.83	-2.72	29.27	10.21	-59.04	-5.22	37.07	30.43	22.02	-7.85	-5.81	2.12	-71.68	12.06	1.19	35.52	44.54	17.50	-20.52	-71.15	-63.11	-58.45	12.66	44.81	-45.65	-13.92	0.12	10.53	-36.31	-20.74	-40.13	27.21	-72.60	20.00	7.73	52.45	-6.25	-16.72	-28.43	-27.96	19.33	-29.86	-8.78	-23.28	8.86
549.59	59.31	-45.22	-10.34	4.05	10.43	51.93	40.48	-41.10	-54.18	-54.64	-20.81	38.82	-0.15	14.82	-4.31	6.14	-77.24	29.95	41.43	30.40	34.41	-10.34	-31.58	-58.87	-48.19	-37.26	61.17	24.37	-42.14	-42.23	13.45	20.07	-51.35	-29.02	-57.38	9.32	-35.89	20.43	-17.43	26.62	-1.76	-15.30	-32.16	-45.60	9.65	-18.58	-40.05	-37.85	-0.63
578.72	7.90	-56.57	32.09	28.23	61.35	-15.11	30.91	-3.38	-67.43	-37.16	31.59	51.02	27.62	-8.83	-24.99	-2.02	-57.66	42.97	18.49	30.12	53.35	3.71	-30.40	-51.48	-39.25	-50.65	43.79	36.12	-28.37	-42.69	28.42	8.23	-44.12	-12.09	-51.74	18.11	-12.75	-4.42	8.01	23.76	-17.69	-14.42	-29.25	-21.95	4.72	-8.44	-34.02	-51.01	0.79
608.80	37.37	-60.32	37.43	33.16	39.72	43.69	32.50	-63.12	-65.35	-107.86	-19.80	42.38	-48.06	44.58	12.50	8.42	-58.47	51.88	0.07	43.91	49.04	18.87	-2.88	-57.82	-53.71	-69.79	26.02	30.54	-51.28	-9.68	24.90	-0.84	-53.27	-31.49	-49.25	25.71	-41.99	10.72	0.84	19.39	-23.70	-24.31	-42.58	-38.85	-11.18	-18.90	-27.29	-16.44	18.58
638.27	14.34	-91.71	7.53	20.59	20.72	-19.72	46.45	-19.88	-57.30	-41.85	45.86	103.41	10.33	-16.06	1.10	5.86	-62.19	49.95	29.17	18.46	37.94	21.21	-47.19	-81.51	-89.07	-44.35	60.75	32.60	-40.82	-38.28	11.09	4.02	-29.31	-33.45	-37.79	13.24	-24.29	-5.62	23.06	65.90	-6.54	-23.94	-12.50	-57.27	-2.80	-9.04	-1.85	-29.83	11.41
668.24	51.64	-67.05	5.81	5.76	3.89	14.51	46.84	-58.19	-31.96	-85.10	-9.99	71.27	-21.25	-3.36	10.49	5.64	-58.41	56.53	65.74	21.75	40.88	19.67	-32.86	-61.00	-61.40	-45.61	62.03	19.57	-43.03	-37.22	21.86	-7.47	-24.02	-28.53	-80.97	-8.84	-52.17	29.22	26.39	15.29	-16.96	-10.20	-55.77	-62.49	-1.79	16.45	-9.41	-33.11	-9.34
698.59	13.97	-87.59	-15.45	33.85	40.26	-42.53	10.11	-75.25	-56.54	-89.22	-25.46	44.38	-56.74	34.88	12.08	15.64	-47.28	35.96	40.65	46.78	55.38	29.95	-46.73	-80.40	-62.69	-59.48	29.75	75.63	-29.29	-10.33	46.60	18.23	-22.92	-5.79	-33.69	8.46	-30.39	10.60	32.11	42.84	2.63	-4.04	-49.04	-22.38	34.61	-1.08	6.26	-8.16	-5.94
728.92	42.55	-76.37	21.82	14.31	24.48	1.34	39.75	-17.08	-57.03	2.58	77.33	51.32	19.31	-24.43	7.00	8.49	-60.74	64.96	47.96	7.44	79.43	14.94	-50.83	-97.64	-67.13	-50.19	33.20	89.93	-56.63	-11.75	35.75	14.91	-50.31	-39.29	-26.60	23.05	-26.54	37.48	23.57	28.76	-5.21	-6.15	-55.62	-13.07	25.89	1.69	-10.56	-31.16	-23.34
759.34	56.33	-71.02	20.00	25.85	14.14	49.91	22.43	-81.11	-82.53	-73.62	-16.53	37.82	-39.09	-9.88	22.18	7.87	-60.52	41.97	62.72	28.22	59.36	31.83	-29.04	-99.48	-46.79	-53.91	49.18	61.16	-56.01	-40.73	13.69	5.34	-48.14	-11.71	-51.34	16.30	-21.44	22.72	-7.85	73.16	15.88	-7.68	-46.75	-22.88	9.30	23.35	-2.73	-16.53	-9.76
790.71	11.30	-83.58	9.64	4.77	6.65	-35.26	38.05	-21.86	-61.16	-42.37	19.39	80.29	19.67	-24.12	3.77	3.43	-35.11	63.00	42.18	58.48	58.44	36.47	-49.24	-70.67	-54.53	-72.30	31.84	59.61	-48.97	-14.74	29.00	14.83	-77.28	-52.66	-69.32	19.73	10.28	48.01	29.14	36.90	-15.76	7.05	-33.38	-34.52	15.02	14.07	8.92	-23.37	-37.05
820.54	43.78	-90.78	-13.60	1.60	-14.30	6.35	40.26	-51.66	-84.16	-76.81	-12.59	48.75	-11.61	23.06	0.90	-2.54	-44.04	48.42	19.01	42.55	57.27	28.35	-48.39	-73.54	-60.29	-80.06	81.78	77.96	-59.42	-45.62	34.79	-18.80	-85.64	-56.36	-65.98	-5.49	-27.53	52.25	-7.27	29.54	-1.36	0.80	-41.01	-33.58	-2.21	2.65	5.21	1.75	14.22
849.64	23.04	-85.51	1.19	22.51	6.81	-31.33	14.95	-68.46	-87.69	-63.60	-28.98	53.66	-23.87	34.40	4.47	11.52	-54.99	61.52	57.92	56.45	54.78	46.19	-30.95	-81.77	-50.82	-83.12	38.92	31.51	-60.49	-33.68	25.09	-9.81	-72.44	-50.89	-29.70	-6.95	-7.29	36.14	4.47	37.36	12.57	-11.71	-28.28	-32.84	17.12	1.77	22.44	-35.94	-3.66
879.52	26.10	-92.30	-8.35	2.45	22.87	3.69	42.60	-65.35	-71.97	-92.89	-49.23	68.40	-4.09	20.33	-1.85	7.63	-87.78	60.32	62.45	46.51	85.49	42.14	-58.03	-97.75	-58.49	-68.06	59.00	46.39	-83.59	9.16	36.73	-9.40	-71.06	-76.29	-51.33	-7.33	-15.43	9.93	21.57	43.04	-11.14	-12.55	-29.83	-47.77	16.85	-1.11	17.13	-31.51	-18.10
	Trace = Single Cell traces from GFP Channel
[truncated: 126 more columns]
