# Supplementary material for: Optogenetics reveals Cdc42 local activation by scaffold-mediated positive feedback and Ras GTPase
Source: PLoS Biol. 2020 Jan 24;18(1):e3000600. doi: 10.1371/journal.pbio.3000600 (PMC7002011; doi:10.1371/journal.pbio.3000600)
Supplement: S11 Data — (ZIP) [file pbio.3000600.s027.zip › S11_Data/Panel_S4C/Graphs_Cdc42-sfGFP-SW/Graphs_GFP/Graph_Cdc42-sfGFP-SW_SingleTraces_OptoQ61L_YSM3581.csv]

Strain =	YSM3581
Graph_Cdc42-sfGFP-SW_SingleTraces_OptoQ61L (GFP Channel)
Time (s)	Trace 1	Trace 2	Trace 3	Trace 4	Trace 5	Trace 6	Trace 7	Trace 8	Trace 9	Trace 10	Trace 11	Trace 12	Trace 13	Trace 14	Trace 15	Trace 16	Trace 17	Trace 18	Trace 19	Trace 20	Trace 21	Trace 22	Trace 23	Trace 24	Trace 25	Trace 26	Trace 27	Trace 28	Trace 29	Trace 30	Trace 31	Trace 32	Trace 33	Trace 34	Trace 35	Trace 36	Trace 37	Trace 38	Trace 39	Trace 40	Trace 41	Trace 42	Trace 43	Trace 44	Trace 45	Trace 46	Trace 47	Trace 48	Trace 49
0.00	0.00	0.00	0.00	0.00	0.00	0.00	0.00	0.00	0.00	0.00	0.00	0.00	0.00	0.00	0.00	0.00	0.00	0.00	0.00	0.00	0.00	0.00	0.00	0.00	0.00	0.00	0.00	0.00	0.00	0.00	0.00	0.00	0.00	0.00	0.00	0.00	0.00	0.00	0.00	0.00	0.00	0.00	0.00	0.00	0.00	0.00	0.00	0.00	0.00
36.30	34.66	14.49	42.30	42.03	-3.58	2.69	41.72	33.75	16.17	4.54	12.68	-18.61	7.76	-5.69	2.39	18.51	2.70	9.56	7.20	-25.96	8.28	6.05	8.92	11.38	-12.28	13.79	19.36	63.32	24.62	-26.92	13.59	9.67	0.24	-21.68	-52.44	25.14	-11.48	-23.19	4.53	-24.20	-0.60	3.98	-13.84	-37.92	-19.90	-2.90	29.21	2.66	-13.48
68.65	51.37	24.64	67.32	45.31	15.35	8.47	60.49	2.38	56.62	-2.79	51.41	-7.75	-4.41	-52.73	38.74	-0.39	-10.00	-24.53	-30.43	-49.87	-1.16	3.82	11.74	-7.82	-7.26	10.51	15.91	15.23	10.60	-31.20	-19.12	-19.66	-52.67	-18.98	-56.33	26.26	-9.63	3.24	30.92	35.32	21.61	25.01	9.13	-10.82	-7.93	-12.15	24.47	15.65	6.53
96.42	30.48	57.62	80.17	43.99	28.82	13.34	35.91	41.90	55.87	7.35	39.12	8.67	21.13	-21.67	19.65	9.76	5.99	27.91	17.42	3.33	3.53	16.61	3.50	-8.59	-15.07	25.09	16.11	35.88	23.91	-26.90	-33.86	2.74	-32.45	-35.36	-53.28	31.19	-18.40	14.62	80.82	80.42	6.93	41.60	18.48	-4.90	-1.34	9.45	-0.09	-8.72	-10.07
125.75	48.35	59.85	81.79	48.22	42.15	-11.35	57.12	52.58	34.58	11.14	37.75	-4.14	-4.48	-19.21	23.37	1.05	-0.16	9.07	-18.18	-0.60	-9.15	14.97	-2.09	-14.57	-13.48	-15.28	-13.05	67.93	-14.87	-48.17	-40.91	-10.47	-18.96	-40.98	-34.84	31.18	-22.89	47.44	61.20	62.17	15.11	29.34	-6.74	25.96	-2.07	3.80	-2.25	-2.83	16.64
156.24	18.34	51.96	89.01	30.03	19.23	31.30	49.63	33.24	27.19	26.83	26.75	16.69	21.75	-34.85	31.91	18.91	48.34	20.65	8.11	-3.64	2.38	1.86	4.97	4.35	-8.31	-11.14	31.32	-1.41	8.30	-24.58	-10.94	-6.18	-58.31	-39.95	-25.91	39.48	11.93	28.11	74.82	109.85	48.19	37.24	58.56	11.32	3.72	10.02	10.01	-7.18	19.86
186.47	23.08	68.42	84.84	65.71	49.47	35.21	54.54	88.21	49.85	17.31	16.27	0.51	30.22	-43.94	8.36	42.73	24.60	11.23	-0.94	-10.44	46.67	25.33	11.35	45.47	13.24	52.54	10.68	18.14	42.25	-13.42	-28.31	20.19	-61.84	-1.34	-22.55	32.64	2.89	37.16	115.52	99.91	27.42	37.81	45.57	68.99	21.28	-0.75	51.48	-15.74	-8.83
216.39	62.88	45.46	75.55	80.98	50.96	3.10	78.04	14.12	65.95	13.22	37.45	28.20	1.53	2.92	29.06	28.49	36.56	0.40	-8.15	-13.09	5.35	-15.33	0.32	47.47	-2.56	-10.85	5.48	59.87	24.88	-49.27	-2.69	-27.57	-35.23	-30.92	-18.26	39.11	-20.48	44.74	127.30	126.13	6.24	25.83	45.35	-0.63	8.42	29.86	20.55	-24.03	27.73
246.49	42.99	41.84	92.02	74.50	32.17	20.78	31.80	34.22	64.88	-7.34	43.92	-14.43	18.67	-25.90	39.73	12.24	44.49	-8.93	-19.65	-47.80	32.44	-25.28	8.14	35.04	12.94	15.64	-2.54	7.41	48.89	-52.80	-23.85	7.68	-76.04	-26.79	-8.46	37.66	2.39	57.85	85.04	150.44	46.81	21.68	52.89	12.51	-2.93	18.94	44.85	-10.88	17.30
278.62	33.39	37.21	47.88	37.32	64.24	38.47	21.98	17.34	35.56	33.62	39.02	-3.96	8.92	0.66	55.15	37.95	58.12	-0.64	27.39	26.57	49.19	6.21	0.55	14.48	21.22	19.88	28.43	39.49	64.85	10.74	-9.24	1.52	-42.94	-26.66	-24.14	31.84	15.00	66.89	117.69	144.77	-4.55	53.81	86.25	-4.19	7.26	10.02	40.02	-27.84	19.62
308.09	40.45	60.80	104.03	64.58	30.81	1.84	57.53	8.26	21.95	18.59	31.45	1.16	13.26	-28.12	36.82	22.84	40.77	-12.78	-29.14	-23.68	34.75	17.35	0.29	48.97	4.41	65.76	24.00	6.00	58.05	10.51	-7.47	5.49	-30.37	-46.08	-28.14	68.20	3.57	47.64	87.19	71.13	74.87	13.23	25.84	29.30	10.42	8.70	81.30	-30.35	-25.58
337.26	19.02	86.53	71.49	43.25	37.25	28.75	33.47	32.43	61.95	24.60	32.13	14.61	31.35	5.69	39.68	31.90	27.83	-15.15	-46.71	-30.68	-3.19	-28.45	19.82	60.92	-13.12	5.96	38.85	38.00	13.61	-34.34	-1.50	-7.65	-23.78	-28.22	-23.09	54.63	-7.65	107.46	167.60	156.46	13.43	39.10	66.29	0.94	11.98	37.84	37.37	-1.35	16.27
367.00	46.17	24.90	45.64	-10.10	25.94	30.06	10.89	-25.25	51.15	6.39	37.43	10.62	8.79	-11.56	37.41	19.59	63.06	3.52	14.20	46.62	40.02	14.50	16.09	52.80	-30.49	33.06	28.75	62.34	78.71	-11.84	-14.31	34.65	-43.37	-22.96	-36.99	60.13	28.11	50.70	101.27	171.50	29.21	31.97	56.53	-18.91	6.57	43.82	61.51	-13.93	16.19
399.70	24.77	40.51	46.59	74.76	58.05	50.02	9.24	23.07	92.04	8.16	55.49	-0.48	30.02	-3.95	82.66	27.86	28.84	-43.77	-2.59	-6.64	26.69	9.65	2.60	70.31	-3.21	-1.31	19.27	25.46	74.12	-9.36	-38.06	7.83	-36.59	-30.64	-50.12	41.68	11.89	90.87	156.38	162.72	21.93	49.79	91.20	-42.91	12.69	16.86	35.44	-5.85	5.23
427.98	16.27	46.72	52.08	0.88	39.69	49.81	16.05	-20.93	71.72	5.44	3.71	2.05	9.54	9.49	55.40	28.65	69.27	-12.11	-15.52	2.16	21.05	4.06	-16.33	59.66	-16.97	35.04	-15.80	30.00	70.22	-5.04	-28.20	8.32	-41.97	-31.28	-6.59	76.10	14.28	75.01	117.71	185.04	36.68	54.19	102.04	5.57	23.98	32.23	79.75	-3.93	9.62
457.57	22.82	83.81	47.02	15.60	44.44	40.32	-2.79	6.40	87.20	-3.74	43.94	22.26	4.41	-1.54	99.40	44.82	68.81	-17.80	-3.84	-7.64	4.89	11.93	20.10	64.58	-2.47	5.73	7.88	66.15	85.32	-32.96	-22.89	16.10	-42.24	-20.82	-2.74	45.21	32.06	95.05	97.00	165.59	11.65	58.31	94.59	8.09	-4.08	37.27	92.22	-6.38	47.37
489.38	27.67	75.65	84.94	76.07	78.22	34.60	7.24	4.39	66.36	5.77	20.59	32.17	70.44	6.35	94.17	29.26	80.22	-74.43	-29.86	-52.43	0.76	4.75	-6.64	77.15	-9.94	9.90	28.34	13.34	58.26	-0.64	-27.29	-5.07	-22.28	-12.67	-26.36	30.08	34.85	95.79	116.14	111.86	31.26	60.34	97.64	-5.12	17.88	49.32	91.74	-13.35	31.11
519.15	33.05	88.19	44.53	56.49	36.73	83.17	-10.22	-23.71	94.60	16.66	40.17	15.84	16.61	-1.36	72.15	64.64	78.49	-10.67	7.75	27.12	7.79	31.55	-2.53	92.88	-12.12	33.51	20.12	69.51	121.71	-11.56	19.89	15.70	-18.28	-30.11	-33.23	41.09	15.29	66.83	57.96	102.98	66.62	54.82	67.38	13.26	36.13	59.96	135.04	11.84	22.89
549.59	5.83	64.13	48.39	36.53	64.55	45.26	49.68	54.07	89.92	20.66	44.50	20.13	23.92	-15.38	79.77	67.96	80.67	-29.62	-23.43	3.98	20.27	9.56	6.75	70.48	4.06	16.44	54.71	64.16	52.61	-23.53	-45.36	9.72	-16.01	-21.78	-29.45	39.11	1.85	77.92	87.55	121.94	31.42	55.71	52.80	26.58	5.87	83.09	113.10	16.41	47.01
578.72	10.38	78.11	71.67	5.45	2.23	91.17	20.84	-27.86	62.02	40.67	27.15	76.40	70.07	10.58	112.81	80.61	68.18	-49.64	-24.52	-12.80	41.78	43.05	9.28	50.11	17.98	52.88	-25.22	65.49	103.03	-41.19	-5.82	31.95	-27.94	-19.07	-9.41	43.42	27.39	89.28	104.43	152.68	25.05	64.27	86.15	-9.12	-5.02	52.87	103.90	30.49	-2.51
608.80	18.66	106.61	79.87	25.76	60.13	37.94	37.74	-1.49	48.01	6.29	16.50	63.94	20.41	-0.54	91.30	83.00	101.00	-16.38	-36.28	-27.39	17.17	17.52	23.07	65.07	26.31	28.18	12.82	47.86	126.17	-13.73	13.12	38.09	-5.61	-32.27	-6.12	52.03	-1.26	61.07	76.26	133.74	36.97	42.22	91.35	37.62	17.08	83.33	138.56	32.79	50.02
638.27	13.31	100.67	63.50	8.93	81.05	80.46	24.66	6.16	82.94	12.82	50.16	44.16	38.54	12.84	101.85	116.47	108.38	-23.28	-30.89	-23.76	39.41	59.05	4.10	77.79	14.67	28.64	11.64	65.10	131.53	11.98	1.88	15.16	-23.17	7.16	-21.94	23.59	31.97	52.04	87.17	129.85	62.99	47.17	62.75	4.81	71.79	90.75	121.16	21.08	34.87
668.24	-11.83	99.01	74.26	48.23	37.90	91.94	80.29	13.79	66.73	3.69	60.29	68.30	70.58	12.38	95.55	106.71	84.35	-44.22	-28.01	-20.20	34.50	47.57	2.92	84.98	-4.89	50.57	30.64	77.14	139.41	-8.09	-20.80	10.04	-4.07	-36.72	4.81	41.06	44.78	84.39	89.71	195.90	30.73	78.07	119.60	-25.41	20.72	87.86	105.06	38.28	60.60
698.59	-4.72	79.06	72.55	49.73	99.89	62.32	69.23	58.39	100.93	10.76	21.32	101.28	66.82	48.05	120.26	132.55	107.62	-29.06	-1.25	-0.40	43.79	6.63	21.73	72.28	38.48	41.22	17.65	53.92	134.22	-31.95	-13.10	48.88	20.87	-13.01	23.71	49.40	30.43	73.32	76.78	113.83	69.15	70.06	110.66	1.39	-3.64	114.29	142.24	52.23	34.99
728.92	-9.88	96.90	57.55	17.34	45.03	104.56	12.97	10.67	93.76	79.38	29.99	66.77	97.74	47.64	139.74	142.45	128.47	-45.88	-24.59	-9.77	53.90	45.18	37.93	78.69	4.94	22.57	2.45	73.40	143.69	-5.60	-0.92	1.95	31.51	15.57	1.02	48.69	36.30	98.50	120.24	115.95	17.56	45.01	94.47	-11.38	-1.41	143.37	134.14	76.77	68.20
759.34	-9.55	138.35	78.37	95.47	79.68	106.90	50.40	23.88	77.46	40.21	20.44	51.84	47.53	13.97	104.31	87.94	121.36	-10.47	16.76	-26.99	62.30	28.64	12.14	98.69	16.41	30.38	-0.85	47.66	124.00	8.35	-10.34	9.63	31.54	23.43	-15.70	30.97	23.65	44.40	68.04	121.57	71.15	53.68	82.95	-7.10	3.27	141.22	175.43	62.18	49.63
790.71	-12.24	68.73	59.89	30.84	50.46	121.17	-12.69	4.80	52.95	66.78	39.39	97.02	110.00	55.10	94.17	104.14	97.14	-54.96	-33.44	-35.28	52.58	-4.00	27.06	90.93	5.21	68.29	49.48	64.78	124.76	-12.12	16.20	66.05	12.21	-5.40	32.32	29.22	36.22	51.68	15.41	47.14	23.55	40.94	77.31	9.20	-7.30	139.25	151.94	94.28	34.83
820.54	-21.92	56.76	111.20	58.10	78.51	113.84	23.69	40.64	48.86	58.88	40.93	84.01	45.13	62.29	101.29	108.82	121.17	-44.66	-10.42	-40.49	52.39	43.04	2.12	109.43	12.09	56.99	-0.83	105.77	97.69	-15.99	3.13	34.90	13.49	-30.89	32.01	45.14	14.26	69.92	65.25	101.53	60.50	53.98	80.26	29.34	0.33	144.50	171.73	107.32	31.34
849.64	-13.66	99.65	59.18	59.45	90.23	95.07	20.44	21.48	72.93	42.40	74.71	75.13	60.86	40.95	151.08	102.05	130.36	-45.54	12.56	-7.98	22.17	28.47	21.78	88.29	26.61	66.40	5.20	87.43	112.50	5.91	-11.90	14.62	37.72	25.22	17.20	63.19	-0.67	78.99	112.86	99.20	62.59	39.38	86.26	23.69	-19.48	134.53	161.18	62.06	58.51
879.52	-25.98	81.32	88.34	52.62	106.19	82.75	55.03	33.64	58.44	24.22	61.36	64.52	47.39	42.10	113.46	121.34	124.38	-63.36	-63.58	-47.34	43.60	29.05	38.37	109.66	10.09	24.96	-32.63	122.45	137.49	8.56	-8.91	76.62	16.29	-7.90	15.44	33.25	35.42	77.50	36.78	51.71	52.70	45.32	89.45	0.30	-5.36	156.10	124.25	83.78	21.72
	Trace = Single Cell traces from GFP Channel
[truncated: 41 more columns]
