# Supplementary material for: Optogenetics reveals Cdc42 local activation by scaffold-mediated positive feedback and Ras GTPase
Source: PLoS Biol. 2020 Jan 24;18(1):e3000600. doi: 10.1371/journal.pbio.3000600 (PMC7002011; doi:10.1371/journal.pbio.3000600)
Supplement: S11 Data — (ZIP) [file pbio.3000600.s027.zip › S11_Data/Panel_S4C/Graphs_Cdc42-sfGFP-SW/Graphs_GFP/Graph_Cdc42-sfGFP-SW_SingleTraces_Opto_YSM3580.csv]

Strain =	YSM3580
Graph_Cdc42-sfGFP-SW_SingleTraces_Opto (GFP Channel)
Time (s)	Trace 1	Trace 2	Trace 3	Trace 4	Trace 5	Trace 6	Trace 7	Trace 8	Trace 9	Trace 10	Trace 11	Trace 12	Trace 13	Trace 14	Trace 15	Trace 16	Trace 17	Trace 18	Trace 19	Trace 20	Trace 21	Trace 22	Trace 23	Trace 24	Trace 25	Trace 26	Trace 27	Trace 28	Trace 29	Trace 30	Trace 31	Trace 32	Trace 33	Trace 34	Trace 35	Trace 36	Trace 37	Trace 38	Trace 39	Trace 40	Trace 41	Trace 42	Trace 43	Trace 44	Trace 45	Trace 46	Trace 47	Trace 48	Trace 49
0.00	0.00	0.00	0.00	0.00	0.00	0.00	0.00	0.00	0.00	0.00	0.00	0.00	0.00	0.00	0.00	0.00	0.00	0.00	0.00	0.00	0.00	0.00	0.00	0.00	0.00	0.00	0.00	0.00	0.00	0.00	0.00	0.00	0.00	0.00	0.00	0.00	0.00	0.00	0.00	0.00	0.00	0.00	0.00	0.00	0.00	0.00	0.00	0.00	0.00
36.30	10.11	-28.18	-5.55	5.10	-27.55	0.32	-14.61	-39.28	-0.28	-18.41	-0.05	14.40	-11.85	5.12	-7.09	-12.04	29.30	21.32	40.43	39.97	14.04	5.35	33.40	-11.80	5.76	1.89	3.11	-5.21	-38.08	26.88	23.42	55.34	-20.10	-22.41	-13.43	-28.54	-11.63	-28.57	24.20	-13.51	-5.72	0.06	-20.18	-27.34	-36.76	-16.40	40.78	-1.90	11.68
68.65	19.44	0.35	17.27	-2.73	-14.13	-6.57	-6.65	-36.07	-7.36	-24.60	-4.72	-16.50	-25.44	16.78	-36.19	-5.83	57.75	7.49	10.57	30.80	-31.72	16.68	48.13	18.18	-8.82	-17.73	-9.34	3.53	-23.57	-3.96	12.94	13.85	29.55	-22.96	10.07	-34.46	2.68	-27.72	22.17	-21.27	17.48	-33.05	-10.74	-11.83	-17.21	-28.75	16.93	-8.84	10.99
96.42	-2.35	-18.23	-2.65	2.36	13.06	10.96	-13.83	-50.08	14.50	-26.65	-17.21	-15.28	-39.52	21.22	-31.38	5.57	28.49	9.11	12.93	28.86	17.14	14.80	10.95	8.54	6.61	-21.99	0.29	23.29	-4.58	4.15	4.73	37.25	6.46	-21.16	3.45	-36.93	7.83	-10.27	31.58	4.60	18.35	1.44	-17.35	-26.75	-29.37	-32.69	27.06	-20.25	41.88
125.75	13.86	3.64	-17.57	-16.20	14.26	-15.68	-30.48	-45.44	17.19	-28.98	-4.92	-5.77	-11.38	6.52	-53.69	-1.27	26.11	26.81	12.19	7.93	45.14	10.32	-1.81	25.15	9.60	-39.06	-3.50	-2.67	-49.05	14.60	0.52	64.91	18.28	12.57	30.01	-10.96	15.87	-4.20	14.04	-10.34	15.37	-12.82	-16.77	-21.57	-45.24	-40.08	11.13	-2.51	44.81
156.24	45.62	24.22	8.93	-9.06	-32.31	1.29	-16.36	-41.25	25.32	-57.52	-28.89	34.98	-36.22	29.91	-46.81	-0.59	99.29	-3.27	25.99	11.06	65.35	19.93	53.42	63.84	5.80	-8.09	-13.19	4.94	-4.18	2.26	11.39	60.45	50.45	8.05	23.32	14.99	-10.78	-8.03	14.06	-5.66	-11.02	6.22	-26.69	9.56	-23.40	-25.24	16.53	-21.29	14.92
186.47	15.76	22.18	17.12	13.70	8.06	8.22	-10.81	-6.73	16.39	-30.42	-2.71	-6.00	-30.70	21.57	-11.25	1.98	42.32	41.03	19.16	39.91	39.81	49.11	34.17	67.21	9.86	-24.46	-19.48	12.09	0.32	-12.91	-7.86	46.28	38.49	-19.38	38.95	-9.39	26.72	6.08	50.02	5.03	2.75	-5.24	-16.66	-1.92	-22.94	-12.25	30.15	-30.06	16.56
216.39	38.40	31.65	-29.32	-34.15	10.62	-17.03	-22.17	-6.43	18.40	-18.45	-27.20	-17.62	-22.05	33.11	-71.87	2.12	58.25	58.58	0.21	35.55	45.42	23.93	2.18	88.80	3.44	-1.80	-4.02	-17.27	-45.49	1.27	24.30	38.57	48.37	12.10	24.87	59.68	6.30	-5.14	35.81	0.46	20.95	-7.27	-2.61	-0.12	-23.89	-58.67	-13.49	-10.24	-17.68
246.49	-22.85	30.26	26.36	36.77	5.91	9.88	0.47	-46.61	43.41	-49.01	-26.35	-20.79	-26.32	25.48	-34.07	23.62	66.04	56.53	-10.69	19.96	43.57	13.49	35.84	86.09	-12.90	-22.62	-23.96	10.59	-66.07	-3.18	-28.16	56.21	84.39	-4.27	21.64	-11.32	-16.07	-27.18	4.56	-23.40	-0.94	-5.05	-29.12	3.06	-44.00	-50.47	26.46	-32.86	35.99
278.62	4.37	-4.21	3.18	-0.61	19.78	4.46	-28.06	-46.30	27.71	-75.67	-23.84	-25.88	-20.92	19.35	-36.30	-5.47	41.98	28.68	-15.57	-12.78	18.63	23.25	13.04	102.41	-19.07	-25.53	-26.09	-12.22	-48.84	-10.16	-32.18	40.62	44.67	7.86	44.94	46.43	6.22	-37.12	11.24	-33.26	1.03	-9.96	-25.63	-1.27	-37.70	-56.69	22.90	-27.85	29.26
308.09	24.32	45.91	-4.69	-9.13	31.48	-8.44	33.38	-19.57	18.30	-82.16	-14.87	-15.71	-48.60	38.49	-10.07	3.42	57.29	87.08	-1.99	-18.69	70.13	16.63	21.46	122.59	-6.16	-19.71	-28.42	7.96	-43.67	15.89	-17.81	36.00	53.17	3.06	35.72	4.00	11.09	-35.93	22.55	-40.88	6.86	-18.60	-34.48	-1.06	-21.09	-43.33	4.86	-28.67	-50.00
337.26	12.09	67.81	29.29	15.78	-2.45	20.18	6.59	-49.09	4.27	-54.96	-6.02	-6.02	-18.19	16.32	-34.12	10.04	33.32	37.55	0.41	34.03	17.65	27.38	8.58	98.38	-18.50	-12.36	-11.84	-17.97	-55.12	1.31	-62.52	34.61	84.11	0.50	34.10	8.35	-9.20	-65.22	39.00	-49.85	-6.76	-4.64	-46.80	9.08	-43.15	-39.36	16.68	-29.36	38.33
367.00	22.74	71.69	19.81	51.59	23.49	5.43	-12.09	-21.64	55.40	-49.54	-7.77	-5.09	-17.42	-7.03	-23.49	10.10	17.74	75.40	36.30	67.67	55.79	37.17	18.09	106.33	-25.25	-22.21	-39.38	-4.07	-44.06	-0.04	-80.56	41.95	69.19	-1.30	34.97	34.44	12.36	-36.56	44.93	-19.64	13.53	-9.91	-43.28	-7.67	-28.87	-59.04	14.62	-31.37	33.09
399.70	48.15	55.87	-13.54	50.52	55.77	13.76	-45.40	-25.47	57.78	-33.35	-24.94	-23.38	-33.17	21.28	-42.07	13.40	34.70	54.20	11.48	2.83	41.86	28.90	-0.71	121.99	-20.96	-19.02	-20.91	-19.46	-64.93	23.22	-46.38	53.70	70.40	-14.70	30.71	33.18	-8.49	-43.06	22.56	-71.05	-11.30	23.37	-45.51	-5.76	-60.31	-68.40	3.44	-32.67	24.49
427.98	44.78	66.56	2.84	38.62	65.49	36.19	-21.42	-23.76	35.21	-23.79	-30.76	-6.34	-7.64	42.26	-39.10	16.33	38.51	57.94	31.91	17.73	55.19	46.44	48.52	113.37	-26.89	-7.68	-32.19	-24.59	-67.87	-0.92	-68.61	16.57	24.61	-1.77	64.27	30.48	38.27	-36.47	44.58	-56.01	8.67	-10.23	-53.93	9.28	-37.11	-62.31	-17.18	-43.33	4.02
457.57	58.24	51.31	25.02	90.37	91.64	49.10	21.78	-14.63	37.43	-29.08	-33.85	-6.94	-22.70	56.13	1.84	-1.27	38.00	26.83	6.38	40.25	31.20	29.97	15.97	82.97	-35.05	-11.76	-24.25	-14.79	-78.13	0.67	-11.98	48.01	41.05	-11.95	13.21	5.46	10.11	-51.82	30.13	-38.63	11.36	-0.91	-73.65	-2.90	-57.02	-47.41	15.11	-25.03	42.27
489.38	33.57	53.15	4.70	45.07	64.58	37.11	-49.56	4.34	19.42	-30.57	-29.92	12.73	-30.09	39.31	-14.19	24.79	42.23	76.96	-16.94	32.18	23.92	38.44	5.88	86.67	-22.90	-11.43	-31.73	-13.37	-53.80	12.46	-63.69	46.65	12.21	-17.82	30.21	20.39	-16.43	-60.62	32.47	-64.12	-3.44	10.89	-52.15	-6.35	-78.20	-58.28	9.10	-40.62	56.44
519.15	52.50	48.97	25.63	66.26	69.50	39.92	-11.81	-54.01	33.59	-44.54	-39.37	-14.68	-38.27	21.72	-2.55	-13.15	36.60	70.79	20.27	3.88	24.96	22.91	4.40	82.40	-26.97	-2.49	-13.71	-33.32	-52.70	17.91	-51.29	22.13	31.38	-40.07	44.87	13.84	28.98	-23.95	45.47	-60.16	-17.01	9.03	-60.32	11.87	-57.60	-77.46	47.08	-31.29	53.37
549.59	45.04	74.67	5.72	55.32	62.04	58.28	-38.55	-41.62	34.31	-65.89	-37.12	-61.48	-17.41	74.61	-9.47	17.54	50.49	54.54	27.15	44.95	25.87	42.49	11.42	86.68	-30.38	13.43	-31.36	-21.94	-81.39	-0.82	-77.62	21.27	66.60	-19.67	67.61	38.29	20.64	-41.12	38.75	-76.13	-17.18	-3.64	-65.28	-3.90	-79.98	-72.35	4.44	-40.80	50.41
578.72	61.42	60.93	24.76	55.26	73.24	37.82	-55.59	-27.65	46.01	-49.52	-36.68	-44.31	-12.85	49.49	-8.00	13.91	55.09	40.26	31.13	3.86	47.52	36.37	-17.03	88.99	-36.89	23.24	-9.41	-8.82	-86.86	-1.84	-45.95	32.51	35.35	-58.44	62.48	9.41	6.66	-36.76	11.36	-59.19	-17.43	45.49	-66.94	0.31	-54.11	-57.84	15.41	-28.13	62.89
608.80	66.03	63.21	7.35	104.25	107.67	49.03	-23.61	-7.25	50.17	-60.38	-31.61	-42.04	-40.58	74.52	-7.81	16.98	85.48	96.33	25.39	-16.32	44.31	18.61	-13.81	84.59	-28.56	28.66	-41.14	-5.00	-70.60	26.35	-29.28	43.07	35.42	-46.44	80.85	33.37	28.58	-28.66	24.46	-72.13	-2.85	28.27	-64.02	-11.89	-46.94	-76.33	10.93	-23.11	24.54
638.27	14.26	57.48	12.63	67.24	76.71	7.61	-31.65	-15.98	72.64	-79.98	-24.64	-86.63	-12.66	46.42	-41.41	37.56	22.73	66.95	15.44	11.37	31.26	36.94	-33.09	93.50	-31.18	4.60	-36.00	-29.84	-85.20	13.51	-54.83	19.55	18.64	-56.76	66.40	71.88	40.50	-65.02	24.86	-66.68	-20.16	17.79	-54.92	9.30	-49.54	-53.12	36.48	-33.44	91.82
668.24	45.26	91.00	32.75	103.45	66.30	11.62	-38.47	-20.79	74.01	-69.00	-18.70	-22.62	-16.82	27.79	-63.65	14.09	50.85	83.34	8.22	13.74	18.90	21.58	-33.94	67.14	-42.54	-8.17	-16.95	-21.34	-95.44	7.21	-43.86	31.31	10.14	-68.48	58.68	61.30	14.64	-72.84	4.88	-62.33	-19.60	0.06	-57.38	9.25	-37.10	-68.91	28.71	-37.01	69.19
698.59	30.11	102.33	26.80	36.75	59.80	34.75	-32.88	-30.14	45.09	-90.35	-35.65	-2.44	-34.09	28.12	-57.64	11.35	38.18	45.98	9.46	28.12	-14.52	40.69	-7.21	87.95	-32.45	1.93	-51.40	1.11	-90.70	5.65	-30.26	20.15	14.22	-42.77	48.29	31.48	19.80	-60.32	8.28	-74.33	15.21	22.90	-51.38	19.75	-60.02	-79.12	35.52	-35.07	84.68
728.92	-1.61	73.33	9.64	22.03	72.13	-1.11	-47.76	-43.13	71.99	-69.61	-40.06	-59.71	-19.97	19.86	-46.70	13.57	30.67	100.37	-5.72	44.13	-10.73	43.34	-35.71	64.04	-39.11	-6.76	-51.38	-9.45	-89.25	19.83	-52.72	20.16	15.60	-65.34	58.73	30.05	-10.51	-71.11	29.60	-65.22	-19.64	26.41	-57.18	-0.84	-34.14	-87.64	31.10	-29.54	44.09
759.34	-7.45	63.05	7.12	57.62	86.99	30.04	-53.63	-22.56	59.05	-55.51	-42.08	-27.98	-30.95	37.90	-13.05	27.07	30.93	106.06	-6.27	3.77	31.35	30.01	-30.34	56.95	-19.38	19.33	-12.24	-2.69	-85.64	-3.12	-29.08	41.80	23.66	-80.89	60.39	12.82	58.13	-104.51	-8.89	-78.15	-6.65	9.96	-45.95	4.09	-54.83	-91.32	21.70	-38.98	80.72
790.71	0.44	96.64	35.28	9.05	111.44	-9.79	-43.13	-18.63	35.60	-56.18	-39.19	-24.81	-33.91	28.86	-56.37	2.65	36.05	64.58	11.01	-8.32	43.62	42.28	-24.77	71.92	-30.45	20.48	-31.45	-22.27	-100.43	20.29	-38.06	44.34	22.75	-81.32	72.84	-5.08	39.63	-89.84	-3.02	-107.55	3.04	16.54	-56.47	-16.01	-59.51	-85.00	42.57	-18.07	108.55
820.54	21.74	21.46	30.43	45.85	86.64	-6.83	-51.03	-26.95	72.41	-75.34	-47.43	-47.36	-28.06	50.16	-58.53	20.15	56.72	114.53	7.84	10.21	7.09	35.05	-77.36	44.74	-25.43	1.42	-43.32	-15.17	-70.11	23.30	-19.08	44.73	-19.45	-79.83	82.09	-2.55	2.23	-75.18	-20.88	-97.92	-16.08	38.54	-64.25	-9.97	-33.43	-73.30	13.60	-29.42	102.07
849.64	-5.99	49.30	3.55	-5.62	59.58	-22.41	-78.85	-21.89	57.05	-82.66	-26.97	-34.86	-48.66	36.26	-39.62	14.44	80.62	114.12	16.37	25.60	-13.20	13.21	-91.07	46.96	-21.54	5.73	-49.14	-28.16	-31.83	24.25	-31.09	42.51	-3.63	-67.40	95.02	-5.11	-1.96	-88.46	-36.62	-110.49	-18.81	12.49	-86.84	-3.94	-44.68	-69.64	47.78	-39.01	40.56
879.52	-12.74	29.32	36.68	-7.71	44.52	-14.26	-67.87	-27.86	70.91	-75.68	-38.52	-32.81	-37.96	41.67	-83.76	0.12	50.47	128.20	37.08	63.97	37.94	33.45	-82.87	40.36	-6.00	38.50	-56.62	4.41	-23.50	27.08	-60.16	19.45	22.46	-71.80	108.33	19.97	29.02	-125.09	-34.94	-125.79	-36.37	27.50	-66.98	14.96	-55.61	-82.80	22.96	-22.52	49.39
	Trace = Single Cell traces from GFP Channel
[truncated: 27 more columns]
