# Supplementary material for: Optogenetics reveals Cdc42 local activation by scaffold-mediated positive feedback and Ras GTPase
Source: PLoS Biol. 2020 Jan 24;18(1):e3000600. doi: 10.1371/journal.pbio.3000600 (PMC7002011; doi:10.1371/journal.pbio.3000600)
Supplement: S11 Data — (ZIP) [file pbio.3000600.s027.zip › S11_Data/Panel_S4B/README_PanelS4B.txt]

Single cell Plasma membrane GFP and RFP fluorescence intensities relative to the figure S4B.
Single cell traces are provided for each of the strains. Graphs_GFP folders contain single cell GFP traces for Opto, OptoWT/OptoT17N and WT control cells. Graphs_RFP folders contain single cell RFP traces ("SingleTraces" files) and mean and mean+/-std values for Opto and OptoWT/OptoT17N cells. 


*Scd2-GFP OptoWT experiment ("Top_Graphs_OptoWT" folder) Strains = YSM3574 (Opto), YSM3687 (OptoWT) and YSM3576 (WT control). 
	-Graphs_GFP folder contains single cell GFP traces for the strains referred before. These single cell values were used to calculate the mean and mean+/-std 	values plotted in figure 3E. Note that the values for YSM3574 (Opto) and YSM3576 (WT control) are the same as in figure S4A (Labelled as "Graph_Scd2-GFP_SingleTraces_Opto_YSM3574_Set1" and "Graph_Scd2-GFP_SingleTraces_WTcontrol_YSM3576_Set1"). The reason for this is that OptoWT and OptoQ61L experiments were performed in parallel and therefore onto and WT controls were shared amongst the 2 experiments.
	-Graphs_RFP folder contains single cell RFP traces ("SingleTraces" files) for the strains referred before, except for WT control (since it lacks RFP 		fluorescence). These single cell values were used to 	calculate the mean and mean+/-std values ("Graph_RFP" files) plotted in figure S4B.

*Scd2-GFP OptoT17N experiment ("Bottom_Graphs_OptoT17N" folder) Strains = YSM3574 (Opto), YSM3688 (OptoT17N) and YSM3576 (WT control). 
	-Graphs_GFP folder contains single cell GFP traces for the strains referred before. These single cell values were used to calculate the mean and mean+/-std 	values plotted in figure 3E. Note that the values for YSM3574 (Opto) and YSM3576 (WT control) are different from the ones shown in figure S4A (Labelled as "Graph_Scd2-GFP_SingleTraces_Opto_YSM3574_Set1" and "Graph_Scd2-GFP_SingleTraces_WTcontrol_YSM3576_Set1"). The reason for this is that the OptoT17N experiments were performed separate from OptoWT and OptoQ61L and therefore new opto and WT controls were used to compare them against the OptoT17N dataset.
	-Graphs_RFP folder contains single cell RFP traces ("SingleTraces" files) for the strains referred before, except for WT control (since it lacks RFP 		fluorescence). These single cell values were used to 	calculate the mean and mean+/-std values ("Graph_RFP" files) plotted in figure S4B.
