# Supplementary material for: Optogenetics reveals Cdc42 local activation by scaffold-mediated positive feedback and Ras GTPase
Source: PLoS Biol. 2020 Jan 24;18(1):e3000600. doi: 10.1371/journal.pbio.3000600 (PMC7002011; doi:10.1371/journal.pbio.3000600)
Supplement: S11 Data — (ZIP) [file pbio.3000600.s027.zip › S11_Data/Panel_S4B/Bottom_Graphs_OptoT17N/Graphs_RFP/SingleTraces_RFP_OptoT17N_YSM3688.csv]

Strain =	YSM3688
SingleTraces_CRY2PHR-mCh-Cdc42T17N (RFP Channel)
Time (s)	Trace 1	Trace 2	Trace 3	Trace 4	Trace 5	Trace 6	Trace 7	Trace 8	Trace 9	Trace 10	Trace 11	Trace 12	Trace 13	Trace 14	Trace 15	Trace 16	Trace 17	Trace 18	Trace 19	Trace 20	Trace 21	Trace 22	Trace 23	Trace 24	Trace 25	Trace 26	Trace 27	Trace 28	Trace 29	Trace 30	Trace 31	Trace 32	Trace 33	Trace 34	Trace 35	Trace 36	Trace 37	Trace 38	Trace 39	Trace 40	Trace 41	Trace 42	Trace 43	Trace 44	Trace 45	Trace 46	Trace 47	Trace 48	Trace 49
0	0	0	0	0	0	0	0	0	0	0	0	0	0	0	0	0	0	0	0	0	0	0	0	0	0	0	0	0	0	0	0	0	0	0	0	0	0	0	0	0	0	0	0	0	0	0	0	0	0
3.2	472.75	390.54	415.81	336	437.94	468.77	530.25	371.17	399.59	515.18	339.7	420.45	559.15	481.77	515.45	314.18	317.65	439.82	464.85	421.34	135.72	410.26	297.07	441.31	318.85	412.4	426.19	276.5	387.17	418.01	357.94	503.58	92.94	356.81	416.09	360.46	380.83	332.46	193.15	417.2	358.11	388.06	268.83	287.64	381.07	424.93	438.14	368.52	270.26
6.37	529.25	421.4	490.72	403.54	492.1	521.9	525.58	369.48	420.11	584.73	372.01	476.82	584.59	529.93	538.72	327.2	359.98	499.87	545.73	475.3	174.46	511.97	327.43	472.58	380.36	453.26	440.53	274.99	392	412.34	394.97	619.33	100.15	401.14	429.49	404.56	425.15	383.73	227.48	444.07	432.31	397.42	313.41	319.17	395.07	449.03	534.75	435.98	313.37
9.37	503.9	457.76	508.34	439.73	511.88	555.07	570.56	417.91	401.3	637.04	339.64	460.03	594.4	565.5	593.87	381.57	439.63	523.77	537.91	508.56	158.12	511.47	376.64	487.47	373.24	438.25	478.27	324.21	422.24	456.7	383.35	626.88	134.73	400.84	373.93	426.45	448.9	412.84	180.32	412.78	452.87	448.15	336.75	341.79	445.38	409.45	475.5	462.51	299.66
12.11	532.64	439.17	527.3	439.92	519.9	589.3	612.95	446.46	437.3	563.54	380.6	465.8	623.27	578.2	583.57	347.68	370.07	489.97	592.5	475.06	216.32	480.34	391.13	497.4	411.96	480.77	487.9	301.81	439.08	429.15	390.14	585.69	127.53	409.88	333.94	401.64	434.43	406.44	158.89	391.6	444.57	361.12	289.54	355.24	375.92	372.25	487.99	442.6	301.45
15.76	543.58	448.5	521.22	459.28	545.66	574.19	632.64	444.88	405.69	506.84	372.3	443.85	541	639.88	612.19	380.08	467.88	563.9	532.58	464.88	178.95	554.45	403.37	505.1	440.81	480.51	472.26	315.54	446.93	501.31	400.81	588.61	106.24	445.24	317.5	435.1	448.4	388.28	138.86	392.58	447.72	409.8	341.13	399.64	497.11	408.15	590.94	442.45	330.67
18.22	552.78	442.53	522.46	426.82	556.03	549.65	565.89	493	429.78	524.96	383.52	442.24	571.45	608.02	604.11	377.92	417.32	567.16	564.61	442.98	145.98	499.18	380.79	460.66	430.64	471.08	475.09	302.7	471.65	448.21	378.91	592.12	121.02	429.64	297.04	473.66	462.8	377.02	94.67	373.88	456.9	411.15	327.79	383.46	395.94	399.04	506.57	505.47	311.03
21.72	565.43	430.47	517.68	397.03	533.95	542.14	593.42	509.74	428.41	537.79	391.34	464.58	538.37	618.65	618.95	368.37	435.91	587.16	576.87	528.96	179.51	574.03	452.45	535.94	434.14	480.05	480.85	362.63	441.1	469.58	402.88	508.82	97.12	445.58	254.95	435.72	433.37	376.51	85.25	354.41	459.93	407.74	348.66	377.84	432.62	427.81	572.9	514.91	301.52
24.24	575.39	448.82	517.2	421.65	549.46	540.99	620.43	507.44	437.59	518.83	391.47	439.67	550.47	585.99	608.22	392.26	453.8	568.65	564	489.47	209.36	593.1	406.61	530.24	426.09	479.59	500.54	329.03	416.02	460.64	401.41	575.74	126.12	460.77	220.54	452.36	413.45	378.52	61.25	306.32	442.85	408.37	333.52	399.26	429.89	455.15	506.57	516.09	309.7
27.72	586.14	427.33	542.51	432.39	503.31	537.34	641.56	446.62	441.59	538.35	416.35	448.82	539.49	602.05	628.24	409.42	461.43	597.65	550.96	556.19	212.61	569.22	448.76	609.58	488.6	498.52	490.68	346.1	451.4	475.76	412.82	594.15	145.73	444.3	264.76	487.02	449.52	377.63	85.57	333.41	470.41	417.4	345.46	410.77	432.88	403.68	525.06	513.33	297.28
30.23	553.96	424.95	531.56	390.7	518.68	542.15	653.57	521.49	470.91	558.84	473.69	456.84	601.54	610	620.89	441.81	446.33	588.58	537.22	498.35	198.74	613.19	437.17	577.71	401.75	460.56	487.94	353.6	433.83	460.79	388.18	523.81	149.5	410.29	234.34	464.9	391.15	366.16	77.52	325.58	462.61	431.98	366.57	396.24	442.06	413.65	522.57	509.17	340.34
33.72	565.38	458.53	517.33	444.48	571.36	553.83	656.65	548.37	443.83	567.23	412.69	484.36	572.56	595.3	637.61	445.5	446.5	613.11	538.59	502.95	244.45	630.67	425.69	576.28	418.74	490.31	507.89	356.83	417.58	434.99	429.46	503.96	133.79	420.31	359.87	531.92	504.9	441.51	199.12	403.53	450.88	400.98	347	395.87	473.97	395.82	528.03	492.42	328.85
36.23	568.34	440.7	542.6	403.09	530.25	565.85	682.66	521.49	462.22	581	437.92	464.92	588.61	614.14	612.13	378	420.82	570.1	563.35	523.06	195.11	564.79	431.03	548.42	392.54	502.85	515.21	356.47	442.24	472.74	418.69	522.52	143.52	430.64	325.16	424.4	463.93	462.5	183.77	373.26	443.31	371.85	354.31	409.08	455.42	420.71	494.35	501.34	326.12
39.62	604.26	476.81	528.31	420.99	531.6	543.59	653.89	487.27	439.22	590.29	429.25	482.45	525.18	569.25	643.19	373.51	451.23	570.31	613.29	539.73	240.51	597.28	372.78	585.2	438.36	519.42	530.95	389.34	423.81	516.53	453.35	565.17	138.95	477.28	400.91	483.82	515.73	460.72	224.25	449.62	465.1	365.05	349.56	399.35	445.06	464.41	491.83	480.68	316.57
42.32	605.84	456.63	534.69	377.67	540.08	560.26	653.2	554.03	450	487.94	451.62	445.24	539.78	558.58	566.61	362.76	455.04	533.51	565	477.03	213.2	561.82	364.18	520.49	390.71	496.42	488.97	394.49	468.97	474.8	419.5	585.12	127.55	444.11	350.12	463.3	506.2	454.45	229.11	396.87	453.33	376.88	307.86	393.29	422.58	439.05	490.39	465.89	306.47
45.56	581.06	424.77	564.88	359.7	566.99	527.85	664.85	534.37	428.05	479.8	422.28	477.55	539.27	593.36	581.12	344.41	462.85	583.92	559.59	475.87	219.47	569.29	378.55	549.61	402.56	544.9	535.05	374.16	472.7	468.71	447.37	597.48	134.23	478.9	324.23	485.42	529.37	440.09	171.96	389.03	440.99	372.51	364.69	383.65	467.07	466.61	489.89	487.5	303.24
48.42	558.91	423.15	561.41	382.45	569.31	516.55	678.87	550.6	422.11	462.09	378.48	445.01	511.37	539.72	545.6	322.89	480.57	561.15	559.03	472.89	214.97	542.37	354.9	513.57	387.73	555.81	519.95	388.85	475.79	440.32	423.57	558.74	140.08	420.24	298.74	473.17	481.56	406.58	166.66	381.72	435.68	362.65	317.94	390.45	402.38	431.19	417.18	468.48	315.09
51.53	542.79	413.87	528.48	373.03	542.33	489.27	704.06	581.17	436.21	447.07	399.13	431.01	522.43	561.8	555.29	342.01	470.06	557.34	571.76	451.6	219.24	604.2	304.45	547.09	434.92	550.82	501.89	406.04	468.27	461.7	439.97	524.22	131.47	435.26	268.09	471.91	447.27	400.85	111.46	327.61	412.72	385.31	323.3	380.39	403.9	462.62	450.06	490.55	305.62
54.41	544.82	406.28	517.29	361.31	547.5	480.4	691.33	601	313.52	196.48	330.53	356.45	454.5	548.33	565.93	345.39	443.43	595.43	505.62	509.54	288.71	586.69	285.77	558.39	354.65	491.09	526.46	346.34	439.79	483.98	433.08	566.85	125.22	445.69	261.76	418.8	406.91	314.25	92.27	313.82	376.68	326.25	276.68	382.73	390.84	435.5	386.91	444.36	294.47
57.6	565.76	461.95	545.17	399.99	622.48	515.57	670.89	579.32	277.07	173.07	320.05	308.6	406.83	548.86	530.63	304.6	495	577.72	550.08	513.84	292	559.65	303.31	535.33	407.13	547.78	533.08	387.65	488.73	443.53	441.49	532.89	158.61	458.78	423.89	515.12	511.92	455.32	235.99	427.47	391.63	341.82	303.61	359.9	411.5	458.98	385.45	436.77	309.52
60.4	538.67	434.62	532.93	389.1	543.66	519.67	717.82	634.16	407.66	435.15	432.96	474.96	537.89	565.2	539.85	291.13	459.34	568.17	557.1	493.63	235.95	589.45	298.99	520.93	375.63	548.13	501.24	379.27	455.34	457.22	398.12	573.17	158.72	449.69	357.12	474.7	476.54	422.64	206.71	406.4	360.27	338.09	311.71	396.26	361.36	426.52	397.56	479.71	293.3
63.62	533.7	430.84	553.83	384.3	571.09	512.51	702.04	583.26	435.87	412.43	387.5	455.89	574.95	506.26	451.7	239.85	495.36	551.05	566.66	451.5	314.61	575.49	204.59	531.78	385.27	527.64	537.07	368.93	467.69	488.14	412.47	553.92	154.45	434.41	361.9	476.28	503.57	408.27	189.25	394.7	387.25	346.78	328.85	392.04	365.98	428.34	346.84	447.11	287.28
66.34	516.72	378.79	553.23	364.16	551.14	491.38	644.63	578.87	417.85	445.18	417.88	482.39	603.19	500.82	370.57	266.96	471.08	504.9	581.23	431.84	337.88	501.48	190.59	501.74	337.57	512.08	507.52	349.91	448.65	468.67	426	526.34	136.62	406.6	429.23	449.05	472.99	441.36	234.82	461.54	395.85	306.54	278.96	356.3	367.12	431.42	346.77	479.62	288.69
69.64	506.19	422.51	523.53	335.59	572.93	468.35	679.97	587.36	419.38	455.94	412	450.83	602.73	493.34	449.96	275.17	476.03	587.56	585.42	502.06	318.15	553.35	204.02	572.03	365.71	551.52	510.17	360.08	408.99	404.91	394.22	497.08	159.85	430.6	371.94	459.61	564.93	454.56	257.65	484.96	309.39	305.45	271.54	329.15	309.15	422.34	279.38	452.09	315
72.29	474.72	390.3	547.83	344.3	549.79	466.45	672.69	596.14	419.72	473.82	443.1	473.36	594.98	598.95	594.33	345.93	455.37	557.86	578.05	470.35	243.96	579.64	365.16	573.34	425.49	502.71	513.57	383.46	399.29	408.04	385.44	486.45	165.99	405.11	373.27	470.64	470.33	444.41	232.83	445.26	301.38	310.71	238.66	309.09	306.64	420.16	277.14	468.01	280.12
75.66	457.81	362.72	541.94	288.84	524.25	449.44	686.66	622.46	427.68	476.2	444.12	439.11	566.63	589.04	628.04	414.57	434.86	573.23	576.24	493.44	190.99	586.6	439.79	579.31	455.61	552.6	522.53	361.41	424.65	389.09	433.15	494.81	152.49	400.47	441.29	484.31	494.32	444.91	270.19	505.74	400.27	373.11	326.28	365.58	426.99	463	378.53	452.87	274.38
78.33	477.53	388.05	510.58	317.75	561.47	445.07	721.66	546.3	422.03	478.38	433.79	454.87	641.17	533.89	560.31	363.87	404.01	566.77	575.44	486.66	208	561.06	365.3	497.59	426.15	550.25	524.84	366.85	384.95	382.52	375.1	444.85	183.2	396.25	447.58	478.91	514.9	482.27	258.9	520.1	373.32	333.17	291.06	379.09	375.87	433.3	380.14	446.24	275.15
81.66	439.49	342.67	538	313.85	544.28	417.38	720.02	603.15	413.18	478.97	394.49	451.33	572.39	539.61	570.32	365.95	476.42	533.63	560.58	509.71	239.23	572.9	336.93	543.55	419.79	564	526.65	332.66	398.89	376.11	372.15	395.62	197.69	431.93	406.45	494.68	558.92	439.41	214.82	499.7	396.92	321.92	306.85	375.23	378.19	423.71	332.75	468.36	308.29
84.25	454.34	353.43	550.04	298.39	542.04	409.68	716.98	546.68	399.28	465.53	405.16	475.61	574.06	519.72	539.03	345	393.25	533.87	538.37	486.28	220.88	523.93	293.79	505.32	417.23	504.62	480.03	355.77	382.38	323.75	323.17	417.09	218.68	383.71	355.51	460.34	506.69	432.22	169.93	428.16	358.1	339.1	307.35	343.03	346.65	431.18	319.38	456.16	292.08
87.71	442.46	397.16	517.04	350.42	596.71	456.73	696.41	586.64	427.85	538.31	418.44	497.04	612.26	535.11	541.03	349.85	463.85	542.71	559.3	482.28	208.43	590.86	305.67	520.13	416.59	520.34	458.58	336.3	352.94	301.06	356.8	322.4	199.28	371.98	422.08	446.27	551.23	447.1	220.11	502.58	314.63	335.38	288.57	331.71	315.6	375.9	254.83	454.84	269.9
	Trace = Single Cell traces from RFP Channel
[truncated: 29 more columns]
