# Supplementary material for: Optogenetics reveals Cdc42 local activation by scaffold-mediated positive feedback and Ras GTPase
Source: PLoS Biol. 2020 Jan 24;18(1):e3000600. doi: 10.1371/journal.pbio.3000600 (PMC7002011; doi:10.1371/journal.pbio.3000600)
Supplement: S11 Data — (ZIP) [file pbio.3000600.s027.zip › S11_Data/Panel_S4B/Bottom_Graphs_OptoT17N/Graphs_RFP/SingleTraces_RFP_Opto_YSM3574_Set2.csv]

Strain =	YSM3574
SingleTraces_CRY2PHR-mCh (RFP Channel)
Time (s)	Trace 1	Trace 2	Trace 3	Trace 4	Trace 5	Trace 6	Trace 7	Trace 8	Trace 9	Trace 10	Trace 11	Trace 12	Trace 13	Trace 14	Trace 15	Trace 16	Trace 17	Trace 18	Trace 19	Trace 20	Trace 21	Trace 22	Trace 23	Trace 24	Trace 25	Trace 26	Trace 27	Trace 28	Trace 29	Trace 30	Trace 31	Trace 32	Trace 33	Trace 34	Trace 35	Trace 36	Trace 37	Trace 38	Trace 39	Trace 40	Trace 41	Trace 42	Trace 43	Trace 44	Trace 45	Trace 46	Trace 47	Trace 48	Trace 49
0	0	0	0	0	0	0	0	0	0	0	0	0	0	0	0	0	0	0	0	0	0	0	0	0	0	0	0	0	0	0	0	0	0	0	0	0	0	0	0	0	0	0	0	0	0	0	0	0	0
3.2	483.58	231.27	549.99	519.05	464.3	276.78	449.73	381.25	190.56	400.83	246.22	501.13	808.2	684.71	514.76	491.46	397.49	395.41	395.26	377.73	348.09	374.85	270.07	361.51	275.62	312.46	417.95	434.71	789.88	318.98	418.23	435.3	366.78	441.38	329.66	260.98	660.23	533	454.81	507.21	484.31	418.06	646.63	457.97	299.57	449.82	519.23	387.79	389.79
6.37	547.01	266.39	563.12	550.64	513.3	268.59	468.18	468.71	220.29	428.27	219.85	595.21	829.16	707.17	593.35	533.88	381.5	395.96	451.24	379.64	385	372.06	274.23	382.74	298.49	369.1	487.71	532.03	874.36	350.92	467.86	515.11	356.13	484.73	373.77	264.18	709.39	556.82	466.87	502.96	543.23	422.95	676.49	502.23	293.42	520.08	562.54	426.2	430.26
9.37	576.66	245.27	612.24	597.3	539.13	305.02	442.76	470.81	244.55	421.59	205.78	576.89	860.29	675.07	590.51	522.32	379.08	320.41	372.53	350.87	352.87	359.5	275.7	340.86	327.39	400.4	532.57	545.4	861.61	364.32	456.89	551.33	375.87	498.83	360.96	336	717.23	555.03	478.41	519.82	606.84	452.13	639.24	529.48	335.19	534.62	574.88	442.21	436.53
12.11	529.67	238.88	573.55	561.31	466.04	287.37	443.58	449.46	206.26	422.45	238.27	592.87	869.95	714.53	564.61	557.15	392.97	411.89	441.11	375.82	340.92	368.67	277.68	346.99	319.36	421.21	482.89	577.74	979.75	350.1	490.27	556.64	396.6	451.48	325.04	308.2	723.12	568.96	457.4	552.16	580.69	460.61	680.62	514.57	342.93	545.65	567.61	486.23	445.27
15.76	515.8	222.57	563.14	573.84	495.94	307.07	470.57	441.82	261.86	442.55	189.12	591.91	881.37	633.39	583.99	537.08	400.18	372.86	442.24	364.12	354.38	356.68	282.91	332.86	375.26	410.38	500.82	572.47	1052.67	354.13	467.17	597.58	407.1	525.1	318.56	324.65	742.13	525.07	474.68	514.19	685.63	454.86	640.1	485.56	380.77	552.51	573.22	452.53	466.98
18.22	546.94	222.69	503.05	528.27	444.31	283.69	474.25	442.54	231.84	440.08	207.86	571.07	861.17	627.33	575.29	508.11	413.81	381.95	379.9	355.49	346.46	351.71	250.16	344.97	357.92	433.14	525.08	600.93	1018.28	416.9	479.08	616.17	415.81	558.54	340.99	345.83	739.61	537.63	497.38	515.4	697.35	422.75	695.19	465.16	375.02	571.52	549.37	466.76	442.29
21.72	538.08	249.59	568.91	535.65	521.36	283.34	443.85	431.29	272.5	431.2	207.59	523.23	871.15	593	570.9	456.81	393.61	343.19	392.58	341.25	371.55	287.19	214.96	289.36	358.79	445.35	489.82	573.67	986.58	409.02	453.5	618.98	438.5	513.62	358.85	342.64	771.17	546.71	492.63	495.61	645.22	424.63	686.38	486.93	387.44	562.07	615.33	536.87	469.83
24.24	533.43	206.57	456.73	531.27	471.1	278.21	432.22	417.21	257.29	406.53	189.27	517.77	838.68	575.97	562.06	419.56	364.65	354.54	371.76	345.09	355.71	289.43	208.96	285.93	394.98	430.9	488.06	633.55	1051.15	423.1	464.39	611.54	405.42	498.62	328.36	306.73	800.79	493.21	474.42	529.03	683.76	368.87	720.16	497.85	404.47	583.18	581.93	434.68	441.19
27.72	558.08	185.98	509.67	538.38	472.34	279.12	405.16	425.04	272.13	465.01	187.52	470.67	854.54	539.98	568.2	442.44	335.39	336.04	305.7	341.08	349.1	270.26	208.22	308.6	394	485.21	486.79	634.24	1061	427.68	445.01	661.45	417.71	548.91	307.98	337.35	796.4	517.3	466.82	484.11	630.78	388.11	697.79	534.31	358.64	584.61	562.09	485.25	441.77
30.23	520.94	236.5	481.68	525.48	473.02	269.11	410.21	392.11	256.64	463.32	178.9	481.93	853.7	550.21	523.74	381.22	347.25	336.3	323.66	429.19	361.99	227.59	160.53	260.66	386.03	479.3	475.64	611.73	1036.87	436.44	476.56	635.25	430.07	559.08	295.97	312.79	797.5	492.53	470.36	476.45	625.86	383.66	669.78	481.67	312.9	588.11	547.86	507.25	451.02
33.72	544.25	204.24	487.82	538.55	517.84	273.63	410.54	394.32	272.72	489.87	201.37	469.08	824.11	481.73	475.5	409.17	337.02	329.08	304.61	367.14	331.53	247.04	170.8	276.97	389.47	478.53	474.27	665.85	1115.21	431.48	440.28	628.4	453.81	557.72	316.96	324.38	761.11	475.25	469.57	482.05	666.77	385.23	715.72	414.25	322.89	526.93	549.48	472.27	463.2
36.23	582.28	194	482.6	504.81	461.6	279.16	364.41	381.11	235.32	432.35	230.97	440.63	844.98	524.05	556.4	325.95	317	294.62	278.48	377.92	315.43	213.19	180.55	291.07	387.78	489.84	465.06	692.81	1123.74	459.2	447.6	684.19	421.83	522	326.33	345.88	853.13	450.34	509.03	447.24	648.03	348.84	716.11	378.21	343.83	522.2	534.33	507.08	458.99
39.62	558.19	182.51	519.59	531.74	475.17	303.1	397.23	417.92	249.04	458.9	161.44	419.29	806.2	443.83	474.03	327.24	305.14	300.74	263.12	306.51	298.61	194.07	139.68	247.85	397.29	483.3	489.29	659.62	1130.7	443.21	421.91	682.81	398.75	549.73	281.76	331.37	789.72	442.25	485.11	452.32	670.71	316.44	709.17	412.52	353.56	507.67	524.58	506.87	462.35
42.32	540.44	173.07	489.65	518.32	482.55	269.88	434.05	424.03	235.44	419.75	201.39	632.13	921.83	798.95	663.16	572.51	465.22	448.14	440.56	451.42	387.85	378.89	324.75	403.89	435.58	491.33	460.78	682.06	1122.54	456.47	406.23	692.64	411.77	564.79	304.46	325.26	796.95	444.83	498.39	411.65	722.83	330.68	639.26	403.32	329.1	520.11	498.92	478.19	492.39
45.56	577.4	210.97	516.49	590.77	595.5	347.08	457.31	453.23	272.97	511.11	185.03	625.41	987.58	863.03	685.96	730	445.21	455.18	484.49	496.41	350.33	394.41	400.39	409.9	448.88	488.49	473.35	677.66	1107.66	465.69	448.61	710.37	428.99	553.6	297.46	322.77	791.55	436.61	492.09	409.52	687.59	298.65	724.86	379.33	298.83	484.85	501	442.81	475.72
48.42	586.17	186.88	514.56	582.72	597.06	359	388.87	431.34	265.7	518.18	146.61	610.23	930.41	867.48	683.69	674.56	423.52	466.18	510.05	475.9	355.25	369.64	417.37	417.41	452.11	513.53	414.81	659.81	1168.03	463.65	440.55	721.77	471.53	606.71	268.18	298	775.82	423.77	450.41	405.49	716.29	303.46	649.57	365.19	334.02	561.8	535.94	507.84	491.48
51.53	557.3	199.04	521.48	572.8	529.86	347.65	381.27	412.87	266.89	467.31	170.48	620.18	878.23	824.44	655.3	685.55	410.42	435.89	448.5	453.51	326.72	368.16	366.03	382.89	426.77	496.05	452.64	710.69	1176.45	458.46	394.79	669.83	419.48	585.3	252.88	291.74	747.68	418.8	468.18	390.98	676.03	295.93	664.17	397.24	254.5	534.22	502.94	490.58	480.08
54.41	579.25	187.62	530.99	535.08	557.03	381.57	367.4	430.67	276.51	535.71	136.39	572.29	888.61	840.95	682.21	677.03	462.79	468.09	497.66	455.47	357.61	374.31	376.41	416.19	451.25	467.29	449.38	735.71	1169.58	491.73	443.9	689.68	442.65	585.94	252.83	282.83	763.8	411.83	441.99	380.53	669.19	282.9	661.38	284.08	279.83	497.78	491.04	482.9	456.69
57.6	551.69	169.72	473.75	541.79	508.06	330.85	375.17	404.4	235.47	468.29	166.31	621.71	867.8	793.37	654.22	666.64	418.62	452.12	469.76	456.44	360.27	361.41	367.24	406.33	409.07	456.12	413.88	759.48	1157.75	453.82	422.67	691.33	456.98	613.58	301.75	299.63	803	472.14	476.69	477.85	622.64	353.91	659.98	440.66	354.7	555.46	514.79	500.77	455.5
60.4	598.24	134.46	465.01	472.89	539.79	299.62	369.26	353.94	247.72	467.26	140.06	595.03	885.4	821.93	650.62	625	412.05	466.87	462.9	426.23	377.69	364.23	304.76	386.67	446.76	437.44	399.36	785.45	1189.76	481.94	439.44	700.42	457.01	599.27	320.53	333.21	869.16	530.65	517.97	509.44	721.21	470.18	694.55	488.39	343.98	617.25	603.45	474.21	442
63.62	587.49	118.42	460.72	499.27	481.4	295.59	372.31	358.85	212.5	480.6	137.47	625.4	957.79	750.95	600.16	629.64	429.32	425.34	467.28	440.52	369.33	341.93	331.96	399.89	440.44	485.94	418.88	753.91	1107.73	491.04	432	747.43	442.57	563.86	321.53	338.97	871.49	531.65	462.63	467.77	649.32	461.98	714.02	493.77	313.9	584.35	573.93	494.59	504.67
66.34	574.26	136.35	510.25	505.86	513.12	291.79	336.37	357.5	249.07	457.64	144.15	642.22	951.31	779.53	600.34	660.92	390.69	475.63	457.96	438.93	372.97	370.34	342.37	394.99	486.17	455.41	391.84	796.69	1136.5	485.23	419.1	700.02	442.16	543.46	319.1	335.52	898.02	488.45	459.36	453.27	697.49	434.89	676.52	502.76	342.29	603.82	580.12	464.78	474.52
69.64	541.32	127.1	450.77	433.3	457.24	285.19	313.83	343.36	279.65	469.09	126.27	613.21	947.91	750.04	627.73	627.6	448.43	416.15	442.22	447.17	376.22	348.53	326.6	423.29	441.87	466.92	379.16	797.57	1116.45	471.62	382.55	671.48	441.45	543.1	291.62	367.34	865.64	503.05	438.91	463.85	679.57	386.99	656.48	460.16	347.77	584.46	568.06	487.96	476.12
72.29	531.16	96.13	468.19	406.29	397.19	251.55	289.96	275.48	280.69	444.27	159.78	617.31	871.47	732.44	658.47	628.18	430.59	457.89	467.12	456.61	364.65	341.06	320.37	414.87	435.37	459.86	401.46	736.21	1067.76	434.05	429.32	672.85	429.54	505.83	294.47	317.96	904.43	497.53	467.43	416.73	694.96	394.71	668.04	460.44	365.3	558.89	571.44	466.84	453.89
75.66	527	101.65	441.69	415.35	390.44	262.98	293.61	302.52	271.57	404.07	140.94	591.77	894.97	630.89	602.1	572.81	383.99	427.09	385.65	452.07	388.51	315.66	308.12	387.25	415.88	439.69	374.29	799.41	1102.71	466.02	420.5	655.39	388.64	523.1	292.64	381.54	898.5	471.72	481.28	412.32	666.01	378.18	643.02	456.02	331.16	550.88	593.13	504.72	440.6
78.33	499.44	68.08	494.28	348.16	363.41	273.28	253.6	283.8	261.77	414.98	118.04	592.07	929.91	620.9	581.78	565.74	388.79	429.39	391.99	444.7	388.84	340.91	287.48	372.94	454.26	437.01	390.32	755.27	1112.04	456.96	424.59	684.1	419.66	529.9	295.07	292.23	871.34	458.45	441.82	417.31	635.74	378.37	634.25	421.02	357.95	521.93	529.65	498.19	466.41
81.66	538.84	84.58	416.13	317.27	301.62	228.12	261.81	248.23	263.65	362.49	141.43	554.61	934.15	629.07	557.96	545.65	447.97	380.42	367.72	423.39	365.08	295.38	275.94	381.84	473.5	462.41	384.17	804.41	1095.24	456.62	415.45	710.62	442.19	574.38	309.58	291.48	836.03	447.35	486.39	406.89	653.64	333.96	595.09	379.49	337.29	553.02	548.74	472.14	470.12
84.25	524.04	63.03	426.67	318.42	258.97	246.61	249.8	245.8	247.8	356.52	115.45	502.81	923.26	579.71	539.59	527.8	398.67	394.55	386.17	451.85	382.78	261.5	262.81	372.12	475.22	499.64	408.92	822.52	1102.16	464.85	387.62	724.13	439.5	588.77	259.28	271.59	783.31	476.03	421.2	358.65	658.22	306.67	597.84	383.88	346.19	519.97	489.39	477.37	464.37
87.71	549.06	96.33	480.5	425.29	465.76	274.77	342.14	314.79	280.1	459.47	137.56	491.34	951.32	538.14	535.64	464.29	355.22	382.72	340.83	437.25	361.45	247.37	242.18	360.34	494.41	476.37	415.93	784.38	1106.75	501.55	432.01	742.45	415.58	582.25	281.66	326.79	775.21	420.88	447.85	381.59	646.23	307.06	658.6	358.81	334.06	536.16	502.07	486.71	525.35
	Trace = Single Cell traces from RFP Channel
[truncated: 42 more columns]
