# Supplementary material for: Optogenetics reveals Cdc42 local activation by scaffold-mediated positive feedback and Ras GTPase
Source: PLoS Biol. 2020 Jan 24;18(1):e3000600. doi: 10.1371/journal.pbio.3000600 (PMC7002011; doi:10.1371/journal.pbio.3000600)
Supplement: S11 Data — (ZIP) [file pbio.3000600.s027.zip › S11_Data/Panel_S4B/Bottom_Graphs_OptoT17N/Graphs_GFP/Graph_Scd2-GFP_SingleTraces_WTcontrol_YSM3576_Set2.csv]

Strain =	YSM3576
Graph_Scd2-GFP_SingleTraces_WT control (GFP Channel)
Time (s)	Trace 1	Trace 2	Trace 3	Trace 4	Trace 5	Trace 6	Trace 7	Trace 8	Trace 9	Trace 10	Trace 11	Trace 12	Trace 13	Trace 14	Trace 15	Trace 16	Trace 17	Trace 18	Trace 19	Trace 20	Trace 21	Trace 22	Trace 23	Trace 24	Trace 25	Trace 26	Trace 27	Trace 28	Trace 29	Trace 30	Trace 31	Trace 32	Trace 33	Trace 34	Trace 35	Trace 36	Trace 37	Trace 38	Trace 39	Trace 40	Trace 41	Trace 42	Trace 43	Trace 44	Trace 45	Trace 46	Trace 47	Trace 48	Trace 49
0	0.00	0.00	0.00	0.00	0.00	0.00	0.00	0.00	0.00	0.00	0.00	0.00	0.00	0.00	0.00	0.00	0.00	0.00	0.00	0.00	0.00	0.00	0.00	0.00	0.00	0.00	0.00	0.00	0.00	0.00	0.00	0.00	0.00	0.00	0.00	0.00	0.00	0.00	0.00	0.00	0.00	0.00	0.00	0.00	0.00	0.00	0.00	0.00	0.00
3.2	3.81	-14.39	-8.13	-1.34	-16.09	-5.64	1.75	1.43	-13.47	-12.07	-7.73	7.68	5.16	8.19	-6.50	17.57	12.08	17.77	13.53	-12.73	-25.17	-4.40	6.56	-7.52	12.63	-9.42	-1.77	0.99	3.98	-17.90	-5.99	1.35	-10.09	-3.50	4.41	4.85	-2.99	-7.61	-6.23	-0.23	-14.23	-12.02	-14.23	-22.13	11.17	-6.55	-1.22	-2.97	-6.07
6.37	-16.42	-7.03	11.64	-2.57	-20.98	-15.02	1.17	6.22	-0.60	-8.13	4.99	17.77	7.66	5.30	-14.63	16.70	14.14	13.50	-3.06	-19.24	-26.03	2.52	-4.90	2.86	11.71	-19.37	16.15	18.19	3.54	-12.53	3.22	-2.42	-3.64	-17.76	3.63	6.76	7.39	-17.13	-8.25	0.33	8.82	-11.65	-14.06	-20.71	3.58	-17.77	-3.29	14.13	5.45
9.37	18.96	-0.87	-5.14	-2.21	-12.77	-26.91	2.59	21.57	16.29	-0.19	7.67	2.79	8.89	0.51	-24.41	13.71	0.48	24.31	12.40	-8.82	-12.42	7.85	-21.45	-21.43	-0.25	8.93	-0.20	6.00	4.62	-14.68	-1.49	-1.60	1.52	4.46	-3.07	-1.65	9.49	1.53	1.84	1.91	4.44	-16.56	-10.07	-32.95	-2.88	1.76	-5.21	-3.20	-0.81
12.11	7.52	2.27	-4.56	21.01	-11.22	-7.52	12.05	4.63	7.37	5.34	11.99	-0.19	14.63	2.87	-4.82	23.71	4.35	11.16	8.64	-4.53	-29.60	-12.63	-17.45	3.24	-1.77	-20.53	7.77	3.26	4.20	-9.61	4.39	-9.77	4.11	-17.54	8.79	2.78	-1.59	-14.84	-0.51	8.93	-3.10	-29.11	-19.68	-20.57	-2.68	-31.38	-3.13	-7.14	-7.87
15.76	16.96	-6.29	7.61	-3.53	-18.18	-20.68	10.55	1.62	15.37	3.99	-4.67	6.78	8.34	6.32	-12.06	9.72	-0.22	22.06	21.53	-13.35	-1.83	-7.54	0.95	-8.85	15.15	-7.44	4.85	3.36	-1.25	-12.03	1.17	-7.05	-5.38	-2.16	-6.40	-8.29	-12.03	-4.97	5.79	0.30	0.46	-39.28	-27.62	-22.85	-3.17	-19.25	-4.86	2.72	27.52
18.22	5.22	-10.56	7.66	-3.72	-17.67	-7.96	6.01	2.95	-6.43	-10.14	2.16	10.11	1.64	2.55	-5.92	18.89	-17.77	11.70	15.07	-11.75	-11.59	2.79	-21.37	-15.38	9.38	-12.33	4.85	23.78	6.99	-12.05	-8.68	1.69	4.88	-7.25	5.30	10.13	12.68	-24.13	-4.49	19.73	-10.43	-22.70	-19.10	-12.22	2.10	-8.14	-1.67	8.84	8.30
21.72	7.42	-0.51	8.51	-1.81	-11.46	-19.59	14.13	0.80	-1.10	-4.64	14.74	16.81	-0.18	13.88	-5.96	18.79	10.65	15.69	15.44	-7.64	-28.39	8.59	-2.51	-2.68	21.58	-21.83	3.68	15.62	15.48	-14.03	6.45	-6.13	-3.18	-15.09	-14.32	2.18	-3.30	-27.51	-11.37	8.93	-14.71	-21.57	-18.66	-35.46	0.25	-29.86	0.61	20.24	5.10
24.24	7.77	-2.77	2.67	-6.88	-24.70	-16.33	18.30	11.98	17.86	-5.89	4.35	13.59	-0.99	10.09	-3.37	16.00	-1.79	25.44	7.64	-7.41	-12.97	-4.15	-4.25	10.08	13.14	-20.87	6.68	17.03	-6.01	-18.11	-2.05	-1.91	-7.91	6.03	-10.55	7.10	1.78	-2.08	0.24	33.94	0.16	-24.77	-35.43	-18.82	-8.54	-25.05	12.37	-5.99	31.91
27.72	9.21	1.21	3.70	-2.14	-14.87	-25.87	6.04	13.83	-1.86	12.58	7.28	3.37	7.96	0.91	-2.20	12.05	-7.38	22.50	18.52	-16.83	-28.67	0.65	-19.00	-1.64	-1.41	-23.67	9.09	14.74	3.38	-18.66	-0.06	-2.08	-2.20	-10.92	2.99	6.86	12.50	1.38	-6.39	21.10	5.75	-18.34	-21.63	-15.75	-15.80	-21.60	-1.13	16.01	28.13
30.23	10.10	-12.52	-0.82	0.41	-21.92	-17.71	2.23	13.47	3.95	-1.52	10.63	9.10	10.10	-15.10	-20.41	25.07	-14.22	20.21	1.50	-12.68	-4.31	26.42	-9.72	-0.78	13.27	-16.11	-0.57	19.91	-12.65	-19.19	-4.28	2.93	-9.02	-3.13	-17.82	7.06	12.71	-4.15	-20.83	13.84	13.69	-15.45	-28.24	-29.67	-2.95	-38.04	-3.19	-0.53	28.63
33.72	-7.21	1.13	2.53	6.30	-6.13	-8.54	-3.16	1.42	-2.97	6.23	-5.63	5.01	-12.55	-11.61	-1.76	23.92	-8.53	6.47	-0.85	-11.48	-15.52	-6.37	-15.91	5.31	10.32	-7.84	16.08	10.98	5.40	-23.19	-2.72	11.04	-6.87	3.40	-14.80	-14.12	12.63	-7.58	-17.48	31.79	3.65	-28.61	-30.34	-22.81	-7.43	-52.55	2.87	-1.31	37.14
36.23	-0.35	-19.59	-0.36	14.94	-0.42	-26.00	-0.60	-3.48	5.31	-13.50	12.15	21.72	1.49	-3.91	-26.17	21.18	-10.69	9.37	3.10	-12.37	-8.87	-11.48	-15.37	-22.57	-1.04	-6.14	14.22	20.77	5.04	-13.76	-0.79	6.63	-2.46	6.21	6.30	9.70	-0.50	-11.30	-2.58	37.28	21.70	-28.89	-25.75	-30.24	-2.36	-29.38	0.78	5.28	28.99
39.62	8.57	-2.65	1.45	-6.66	-18.28	-27.79	15.51	2.13	-8.01	3.56	0.27	8.62	1.49	-20.81	-9.96	23.16	3.81	17.29	-7.46	-4.85	-26.47	-8.95	-37.58	-1.69	12.41	-25.26	15.26	21.43	7.46	-2.67	7.08	5.48	-5.05	1.96	-5.01	-1.46	7.77	-21.01	2.13	18.13	-7.02	-21.85	-27.18	-31.52	-14.03	-31.05	1.25	2.34	42.15
42.32	-9.07	3.57	5.48	-8.51	-18.64	-11.61	4.06	20.77	-3.94	-6.66	-1.38	11.51	-12.18	-29.92	-7.09	10.61	2.24	19.92	-0.08	-10.36	-16.20	-9.40	-35.35	0.03	12.44	-26.80	8.61	5.36	5.00	-27.67	-1.94	35.17	-13.69	2.68	-15.34	15.55	-1.36	-7.30	7.17	31.28	21.01	-26.54	-36.17	-24.93	-0.75	-42.78	3.62	-2.41	52.27
45.56	-10.62	-5.17	15.21	-14.06	-16.71	-14.39	25.45	3.82	-5.25	-3.95	2.77	21.45	-8.00	-11.89	-8.71	12.08	-13.18	17.23	-0.92	-17.42	-6.77	-12.93	-31.20	-5.98	36.44	-9.15	-8.86	17.07	-3.67	-9.89	-14.87	5.45	-8.43	1.17	-6.12	8.72	9.50	-2.17	1.22	21.02	3.84	-24.48	-22.35	-28.56	-14.72	-37.06	4.51	5.70	14.68
48.42	-1.20	-13.94	-2.47	-0.36	0.60	-20.27	-5.39	8.66	-3.76	-11.10	4.35	19.58	12.80	-11.31	-7.06	23.14	-2.19	28.65	0.26	-24.48	-43.76	2.05	-33.87	-4.34	17.32	-26.49	17.83	11.59	-3.45	-9.49	-5.48	11.72	-11.42	-2.34	-7.49	4.65	-11.16	-6.04	7.02	3.34	18.70	-22.19	-17.03	-31.22	-12.97	-44.58	-2.17	2.49	13.50
51.53	-1.15	-22.37	10.47	-16.23	8.82	-8.54	9.05	3.93	-8.67	-2.68	-1.52	19.28	9.18	-23.99	3.87	12.66	-11.20	25.45	-4.95	-26.64	-14.79	-5.83	-42.74	-8.75	35.45	-27.40	-1.26	9.62	1.98	-11.92	-4.51	25.82	-10.46	15.72	-0.95	10.70	6.37	-7.20	-1.40	19.81	1.70	-23.52	-15.94	3.42	-4.21	-32.52	-3.42	7.77	16.79
54.41	4.92	-1.75	-7.70	-6.09	5.34	-38.68	21.05	4.70	-9.58	-4.28	3.19	9.58	0.37	-14.20	-32.76	16.12	-7.59	-0.49	-8.64	-20.16	-28.50	-15.55	-33.37	-15.66	4.13	-22.46	-9.53	16.91	6.39	-21.81	-3.09	18.23	-9.39	0.47	-4.10	-3.63	31.77	-16.88	0.23	17.94	6.49	-23.48	-35.00	-21.16	-9.97	-12.11	7.67	19.71	12.02
57.6	10.60	7.70	1.91	-6.94	-13.98	-32.60	10.37	12.64	-13.78	-13.67	5.06	9.91	-3.00	-10.14	-34.45	23.13	-13.15	17.14	-6.35	-16.59	-9.13	20.25	-16.73	2.91	15.55	-41.24	-3.56	16.00	9.30	-6.31	-16.64	31.61	-4.32	3.36	-3.02	-5.90	-1.88	-9.97	-2.13	23.88	-0.11	-17.53	-27.00	-16.65	-11.45	-23.62	2.01	18.27	9.38
60.4	-9.07	-8.21	2.65	19.32	-11.90	-37.32	22.78	9.11	-26.99	-6.85	-2.24	12.16	1.78	-11.33	-16.71	4.69	-7.42	14.83	13.15	-11.84	-27.13	18.46	-0.32	-8.40	3.40	-24.54	18.61	11.58	-13.92	-19.78	-4.58	19.87	-19.25	2.79	-5.18	0.10	-4.56	-27.98	-0.89	20.92	4.24	-32.40	-20.21	7.63	-7.89	-29.25	0.71	15.28	27.26
63.62	-9.34	-5.59	-2.18	4.61	-7.65	-23.76	7.80	21.49	-21.64	-8.08	-6.77	15.83	-7.63	-20.77	-22.71	27.12	-18.01	30.19	9.83	0.26	-36.77	3.30	-26.82	-27.15	13.71	-32.23	13.50	5.27	-19.86	-22.34	-0.46	5.21	11.92	15.73	-5.07	-0.47	15.08	-19.02	0.04	25.91	-6.46	-29.37	-20.39	-14.80	6.23	-13.20	5.18	11.08	-1.30
66.34	10.41	-14.45	-3.45	-10.03	6.28	-33.90	5.19	25.50	-21.82	-2.46	4.26	10.55	6.74	-7.38	-4.99	17.62	2.86	15.36	-14.38	-24.62	-58.59	16.72	-22.33	-13.21	3.91	-10.43	11.94	12.59	-11.43	-21.00	-0.06	31.38	-8.13	-9.21	-11.65	-1.71	0.14	-23.75	12.30	26.21	-7.02	-19.97	-4.23	-11.85	5.61	-16.49	9.97	14.93	32.32
69.64	0.95	-1.19	13.33	-29.34	-15.12	-18.03	-0.45	9.11	-8.09	1.71	8.00	3.31	-9.78	24.52	-13.62	6.41	-6.97	32.45	10.59	-12.62	-32.87	4.53	-7.65	-0.83	10.59	-34.91	6.69	15.51	-0.54	-20.88	1.03	3.91	14.56	7.28	7.87	9.15	6.22	-7.88	6.51	45.86	8.69	-26.68	-8.90	-13.35	7.53	-5.87	5.70	12.44	-1.11
72.29	-3.07	-10.11	4.54	-10.35	-5.93	-32.66	4.82	14.46	-0.09	4.84	9.43	26.39	5.09	-10.99	-15.39	8.84	-15.57	18.05	8.93	14.30	-25.35	4.35	-35.47	5.85	23.37	-50.03	31.04	14.39	-15.74	-14.38	3.24	8.86	-11.47	3.94	-8.35	3.11	0.06	-24.94	4.10	22.62	-4.77	-8.23	-5.09	-21.76	-0.39	-28.37	4.30	7.06	-24.44
75.66	8.28	-7.13	8.00	-10.35	-8.40	-36.77	13.65	23.40	-24.96	-15.17	-1.29	26.70	-0.15	-24.23	-4.00	5.73	-17.47	6.81	0.02	-16.73	-5.88	1.57	-22.61	4.42	3.85	-8.66	25.88	16.93	9.07	-5.94	9.70	3.31	-3.21	9.25	15.17	10.00	-2.18	-12.97	-8.10	30.48	-17.15	-14.42	-13.36	-9.41	5.42	-35.13	7.35	22.18	31.46
78.33	-0.30	-11.95	20.95	-5.51	-7.60	-39.09	14.24	16.97	-10.25	-6.91	22.30	7.41	-7.15	-25.43	-8.45	7.20	-0.12	18.38	10.90	-8.94	-21.63	-14.89	-6.57	-12.60	44.59	-18.41	6.50	20.88	3.32	-4.63	-2.89	4.15	-8.62	2.44	1.47	-7.73	-3.81	-18.55	-1.97	26.76	-2.32	-9.72	-16.86	-7.92	-17.59	-4.44	4.69	17.54	-6.57
81.66	-2.16	-2.55	13.08	-3.11	-26.56	-26.66	8.77	29.22	-0.54	-7.03	12.72	13.39	-3.82	-10.99	-9.26	-4.20	5.07	22.82	10.59	-4.05	-31.83	-31.62	-52.67	-2.46	11.10	-31.84	8.52	14.32	-6.23	-14.62	4.22	20.47	-4.09	-3.64	0.66	4.66	7.87	-13.16	3.64	15.74	-1.18	-24.12	-14.88	-11.76	-4.55	-15.88	18.22	23.84	7.56
84.25	-9.24	-15.49	16.81	-11.04	-36.12	-40.61	16.46	17.48	-9.06	5.28	5.05	16.17	20.08	-25.15	-7.08	2.99	1.90	8.53	25.69	-0.50	-36.76	-9.28	-50.50	-3.35	14.83	-29.93	3.75	12.83	-12.89	-16.19	7.80	11.18	-10.89	-12.52	-11.53	-3.98	-2.96	-24.06	0.34	31.96	-19.79	-20.99	-34.63	-15.74	-2.38	-8.13	-3.01	18.02	-10.52
87.71	5.43	-19.14	-5.71	-7.24	-5.96	-23.81	9.52	10.45	-4.85	1.46	0.96	-4.05	-3.85	-19.37	-15.71	10.02	-4.17	26.15	14.98	-3.13	-28.41	-31.49	-48.86	-15.39	17.75	-37.06	-7.01	23.46	-15.19	-27.40	1.31	19.11	0.61	4.39	-10.90	-1.54	-14.99	-30.99	-3.88	12.68	-1.83	-15.76	-14.39	2.34	-2.31	-17.87	16.08	5.16	-15.68
	Trace = Single Cell traces from GFP Channel
[truncated: 129 more columns]
