# Supplementary material for: Optogenetics reveals Cdc42 local activation by scaffold-mediated positive feedback and Ras GTPase
Source: PLoS Biol. 2020 Jan 24;18(1):e3000600. doi: 10.1371/journal.pbio.3000600 (PMC7002011; doi:10.1371/journal.pbio.3000600)
Supplement: S11 Data — (ZIP) [file pbio.3000600.s027.zip › S11_Data/Panel_S4B/Bottom_Graphs_OptoT17N/Graphs_GFP/Graph_Scd2-GFP_SingleTraces_OptoT17N_YSM3688.csv]

Strain =	YSM3688
Graph_Scd2-GFP_SingleTraces_OptoT17N (GFP Channel)
Time (s)	Trace 1	Trace 2	Trace 3	Trace 4	Trace 5	Trace 6	Trace 7	Trace 8	Trace 9	Trace 10	Trace 11	Trace 12	Trace 13	Trace 14	Trace 15	Trace 16	Trace 17	Trace 18	Trace 19	Trace 20	Trace 21	Trace 22	Trace 23	Trace 24	Trace 25	Trace 26	Trace 27	Trace 28	Trace 29	Trace 30	Trace 31	Trace 32	Trace 33	Trace 34	Trace 35	Trace 36	Trace 37	Trace 38	Trace 39	Trace 40	Trace 41	Trace 42	Trace 43	Trace 44	Trace 45	Trace 46	Trace 47	Trace 48	Trace 49
0	0.00	0.00	0.00	0.00	0.00	0.00	0.00	0.00	0.00	0.00	0.00	0.00	0.00	0.00	0.00	0.00	0.00	0.00	0.00	0.00	0.00	0.00	0.00	0.00	0.00	0.00	0.00	0.00	0.00	0.00	0.00	0.00	0.00	0.00	0.00	0.00	0.00	0.00	0.00	0.00	0.00	0.00	0.00	0.00	0.00	0.00	0.00	0.00	0.00
3.2	5.74	-12.81	-2.91	-13.46	15.52	-11.96	-5.78	21.08	-3.99	0.35	10.46	11.75	4.44	2.80	14.31	-11.95	-22.67	9.45	-8.28	1.36	-27.76	11.38	10.78	-10.55	8.00	7.93	9.48	1.40	-1.26	12.81	-14.92	39.55	1.29	-1.24	18.20	-3.47	7.97	2.33	-1.62	-9.27	-4.12	-4.36	-31.67	2.44	-15.44	-6.76	-19.97	4.34	-6.66
6.37	21.98	-3.09	-0.48	-4.74	17.10	-20.76	-0.28	26.76	-5.20	26.98	10.41	15.21	17.53	14.65	-12.51	-0.99	-14.18	3.90	0.61	-1.86	-24.78	10.89	7.75	-15.25	13.33	-2.17	2.22	-1.34	14.92	42.65	-9.79	5.69	-5.41	4.46	14.01	14.92	7.22	22.65	-1.62	6.60	-22.02	3.61	-54.54	-9.83	-13.71	6.37	-2.82	-8.62	-5.76
9.37	16.11	6.90	1.93	-11.74	24.14	-13.99	-13.07	4.45	-2.88	2.21	13.22	-2.29	8.79	6.27	8.55	-8.92	1.50	-0.38	17.70	11.35	-27.88	12.30	9.39	-24.40	15.04	3.15	17.14	-26.12	21.87	16.56	-9.41	23.86	-15.05	1.51	13.01	13.85	33.71	-2.79	14.00	1.92	-14.74	5.42	-33.99	-14.12	-9.82	5.84	-8.37	-6.59	-7.47
12.11	32.21	-3.55	-11.95	-3.56	20.12	-16.36	9.63	5.64	-0.92	24.84	8.77	15.27	29.46	29.66	4.06	2.47	-13.25	7.71	6.17	9.66	-18.02	15.08	10.71	-7.82	7.17	-9.19	15.26	-6.78	-8.92	4.72	-16.27	10.33	-12.07	20.19	27.61	50.07	30.27	2.00	-12.30	11.05	-14.40	-1.18	-33.16	-17.18	-15.31	14.27	-14.73	-2.14	-11.85
15.76	28.28	-11.80	1.15	-10.52	11.54	15.01	5.66	16.76	-7.34	-1.29	9.59	11.89	24.32	12.30	11.65	-13.50	-13.82	8.84	9.97	-5.32	-4.82	12.80	11.46	-1.77	4.92	6.17	22.81	4.08	16.33	14.49	-13.67	-5.34	-1.99	14.23	27.00	23.99	16.11	10.86	8.18	6.21	-5.46	-8.72	-43.13	-21.06	-5.45	-4.55	1.10	-8.85	-7.82
18.22	18.98	19.75	18.40	-12.85	32.25	18.95	12.43	23.36	-6.49	-4.74	-13.95	14.93	19.58	4.86	11.05	-1.98	-17.73	28.37	30.40	24.09	1.56	20.22	16.50	-13.06	10.13	-4.13	22.70	-10.03	24.99	31.07	-33.85	7.68	-13.42	3.71	18.54	33.79	3.23	2.28	7.72	17.56	0.02	-16.79	-52.91	-14.97	-17.82	-19.02	-2.69	-2.96	8.42
21.72	3.79	-1.08	2.04	-15.90	21.58	-13.11	-1.00	6.89	19.05	16.03	-1.43	3.69	25.87	5.99	6.00	1.01	10.56	27.45	25.39	4.02	-6.56	2.64	12.10	-4.32	5.92	5.23	-8.11	-7.34	1.09	19.36	-17.55	5.34	-17.21	10.61	23.03	22.80	17.31	-18.61	10.28	-9.96	-11.17	-23.19	-50.71	4.07	-16.06	5.54	-17.36	14.49	1.48
24.24	8.87	-2.12	8.91	-7.76	11.38	11.29	3.99	25.20	1.06	9.62	32.28	12.85	17.09	18.16	8.97	-6.62	-5.14	30.83	28.73	16.72	-3.51	26.73	10.81	2.29	7.48	12.68	20.81	-3.45	7.88	20.54	-17.10	18.43	-25.19	10.07	25.30	35.27	18.85	-10.84	12.92	23.66	6.14	-11.32	-56.03	-22.51	-10.00	-0.38	-34.59	-23.11	5.11
27.72	13.18	28.89	2.21	-20.77	15.75	-2.40	3.07	15.19	10.20	33.64	0.28	-1.20	26.64	0.24	19.42	0.44	-1.76	20.87	31.95	-6.03	30.97	8.16	13.45	-21.74	8.66	1.53	14.56	2.00	16.87	9.54	-0.46	13.94	-6.08	2.68	50.60	32.22	10.72	-19.54	16.93	27.44	-14.71	-8.30	-53.44	-4.15	-17.01	-4.90	-24.81	10.95	5.63
30.23	-2.34	-2.82	0.48	-24.34	19.76	22.37	7.18	-2.96	5.58	-7.87	-11.53	11.70	13.72	13.07	23.06	0.71	-18.29	25.61	19.81	-17.12	-7.42	32.79	6.35	-20.25	15.96	9.90	13.29	-16.04	23.98	24.03	2.66	32.34	-28.21	11.43	49.85	20.96	49.39	-11.13	9.27	-6.52	-25.22	5.00	-38.99	-11.87	-18.82	-6.38	-24.90	-5.25	-5.61
33.72	-1.42	1.79	12.43	12.64	29.15	-12.63	-11.36	29.22	3.40	2.99	22.40	-9.45	34.70	8.55	16.07	0.53	0.07	21.05	39.28	1.03	1.51	13.86	9.98	-10.76	4.75	7.88	17.34	-13.47	18.23	13.46	4.04	11.25	-12.62	7.14	47.14	60.44	58.42	-18.47	10.38	9.39	-19.67	-9.80	-35.44	-22.31	-24.47	-8.85	-14.39	-4.37	-4.10
36.23	6.06	-12.72	13.55	-8.68	29.77	13.66	6.34	16.84	13.87	-3.83	34.90	-4.03	24.47	-8.75	7.91	-4.19	16.41	9.46	34.27	-5.44	-17.16	17.40	16.79	-23.17	24.19	10.01	22.68	1.46	13.68	2.27	-0.61	8.98	-3.34	14.00	57.09	32.13	29.29	11.19	0.00	31.10	-18.09	-21.85	-60.59	-13.13	-24.29	7.27	0.06	-5.93	7.85
39.62	1.82	10.24	5.66	-7.28	33.90	-8.33	21.88	11.01	7.93	3.68	21.65	11.43	21.32	12.65	15.55	9.33	-4.07	28.42	27.73	8.48	8.68	-1.19	4.99	-20.13	6.30	4.06	21.40	-13.62	2.90	14.87	28.94	4.50	-15.58	-5.45	45.31	37.74	24.96	18.73	27.21	16.84	1.63	-1.45	-44.89	-5.65	-9.23	2.16	-37.00	11.86	1.55
42.32	9.04	-8.52	0.00	0.42	26.86	-7.30	17.83	23.12	-1.75	12.77	18.51	12.11	35.94	57.65	27.15	-12.42	15.08	29.09	36.75	-34.74	-3.41	1.33	9.25	-20.60	5.32	4.67	2.49	-19.15	11.05	31.13	5.31	-6.86	-8.22	7.10	45.01	19.81	28.72	13.87	11.24	22.69	-26.01	2.37	-33.55	0.30	-24.12	-7.53	-26.40	-12.11	-9.68
45.56	9.39	-0.70	-2.34	-14.89	10.05	-1.65	-7.57	28.83	0.01	13.93	15.82	14.82	22.88	24.46	14.43	-5.86	14.53	2.78	27.52	6.59	15.25	2.83	23.31	-18.53	2.65	8.69	14.46	6.16	20.04	8.35	-22.96	-9.48	-2.18	10.56	31.05	52.60	23.52	45.13	-11.70	16.25	-28.46	-10.72	-25.71	12.44	-13.70	-9.81	-20.24	0.84	-12.59
48.42	-10.00	-1.21	4.69	-7.79	3.84	3.70	17.38	50.39	14.22	1.82	31.38	12.39	41.76	4.25	30.99	7.32	16.42	11.44	20.00	5.28	-17.04	23.34	6.00	6.00	10.21	6.07	30.05	-6.46	33.20	-0.46	2.43	-17.75	-21.09	13.70	32.72	67.13	28.91	10.72	9.39	11.21	-10.40	-14.45	-20.54	-10.53	-24.45	-12.55	-27.76	-4.37	-0.69
51.53	-11.74	-10.60	12.33	-3.45	8.68	5.80	8.06	40.80	18.26	6.72	19.93	1.91	26.98	34.52	32.36	14.31	-6.62	36.54	22.85	19.13	-3.93	18.27	19.72	-10.42	-1.26	9.57	20.00	-5.20	27.93	14.56	-7.34	19.67	-13.46	45.60	36.58	41.97	26.86	-2.45	14.88	1.98	-15.04	10.95	-21.73	-4.94	-15.17	8.25	-28.78	3.71	0.07
54.41	-6.69	19.87	3.77	-18.58	40.32	-8.51	18.15	39.23	8.11	-14.01	-8.92	23.70	2.07	35.55	53.42	3.15	1.61	31.99	39.01	25.95	-10.58	27.23	11.89	19.55	12.93	-2.77	31.78	-6.75	32.78	23.99	-7.29	-0.17	-6.10	25.32	20.99	31.78	4.94	11.15	26.96	20.61	-3.45	13.71	-30.52	4.36	-16.41	14.73	-19.77	-5.65	-0.21
57.6	6.91	-6.12	12.95	-21.56	13.14	-0.98	11.26	47.50	10.85	-1.74	-3.51	11.61	25.20	-4.64	27.68	22.11	9.01	36.34	31.47	-0.47	13.90	-2.43	24.12	-13.83	22.31	12.40	7.64	8.85	29.93	-0.82	-3.20	-1.18	-8.33	48.47	17.23	32.71	24.85	42.81	8.78	49.30	-2.54	0.30	-30.46	12.38	-5.93	0.26	-28.11	-4.01	-5.10
60.4	4.75	1.80	7.71	-2.07	19.25	16.04	-4.61	39.23	7.33	-24.26	22.89	28.80	58.62	16.54	15.01	5.66	0.56	52.95	39.04	-2.52	-24.70	21.53	20.94	2.30	7.68	-0.01	6.98	12.02	30.47	5.08	14.96	-15.36	-7.83	6.17	24.05	27.67	30.84	21.83	12.20	45.08	-11.58	29.64	-25.67	5.79	-23.97	-3.03	-21.29	15.26	-9.85
63.62	-6.96	4.40	4.90	14.19	21.68	-1.67	7.83	40.55	22.98	1.53	13.36	6.73	3.79	0.35	18.78	34.91	16.94	27.07	23.98	-3.19	19.54	30.27	2.96	-18.59	34.10	8.17	50.50	-17.36	58.68	9.65	19.97	-17.32	-13.37	8.27	43.20	38.53	48.96	43.47	31.33	35.05	-16.58	19.77	-17.87	4.92	-22.64	38.68	-36.91	-22.01	-14.56
66.34	1.56	0.25	14.68	-20.05	11.79	-2.41	3.48	39.48	28.43	21.00	40.69	4.44	39.72	16.75	16.25	11.89	9.95	43.38	9.21	-0.05	7.81	28.89	-1.24	9.22	-1.99	9.29	27.40	6.50	19.61	15.80	-2.38	-14.53	7.44	19.30	35.07	34.93	2.56	13.85	5.45	31.39	11.50	40.73	8.28	17.76	-6.21	25.56	-25.44	-8.25	-9.28
69.64	-14.00	11.40	15.61	-17.38	55.72	1.97	6.40	65.67	-3.95	20.09	21.31	-12.52	39.20	0.31	5.08	4.96	-6.51	14.91	35.48	14.79	-11.03	21.53	8.28	0.88	12.85	11.31	45.36	-1.61	33.92	10.01	20.93	-26.37	16.19	50.80	23.12	49.26	30.61	-3.84	31.93	28.27	7.52	27.82	-1.61	12.44	-15.60	18.47	-30.22	-17.36	0.11
72.29	4.88	-1.47	10.27	-12.72	19.65	-5.12	13.71	46.97	4.54	-0.87	18.62	12.67	31.53	16.23	15.28	-7.99	5.33	17.43	37.58	-3.72	7.20	39.73	17.59	-21.08	-3.04	4.01	38.66	8.15	60.78	-1.60	21.47	0.78	18.28	43.50	8.90	24.20	16.55	-2.17	19.14	32.95	14.04	24.76	4.22	-22.96	-6.80	0.78	-2.15	-10.07	-25.04
75.66	16.90	-8.14	6.59	-11.85	24.69	-7.41	-3.61	32.46	-5.96	4.19	36.57	9.73	-3.57	9.01	40.65	9.23	3.87	22.76	33.71	6.33	6.79	21.82	32.25	26.71	11.44	-4.81	43.23	-5.62	53.84	38.11	18.33	0.91	9.25	22.34	23.71	19.57	41.16	28.50	14.64	31.72	11.24	4.56	-17.85	49.27	-32.16	27.15	-37.52	-0.76	-9.31
78.33	1.66	-11.72	26.07	5.85	37.77	-29.88	10.14	39.64	-3.56	13.44	8.57	26.58	14.63	42.21	24.48	7.27	2.55	23.12	20.47	-8.96	17.72	27.51	14.75	-28.04	10.33	-4.88	25.77	1.59	32.55	32.43	36.38	-14.35	-9.38	3.47	21.72	39.36	69.86	-6.22	28.25	44.16	16.82	18.96	-18.15	46.64	13.78	15.05	-47.88	-7.14	-14.15
81.66	-0.42	4.03	10.55	-17.45	25.35	13.66	-1.39	38.38	9.23	17.63	2.41	31.70	11.42	14.13	30.85	6.89	7.60	39.28	30.89	-1.44	1.61	13.84	27.84	-7.93	4.56	13.91	42.10	14.95	26.13	32.11	-5.07	-14.77	3.18	16.49	21.60	35.29	40.69	-31.70	26.08	29.75	-4.17	25.80	0.70	17.53	-18.72	2.32	-21.72	15.18	-15.27
84.25	8.28	-10.83	12.67	-27.96	23.32	18.21	27.72	21.24	1.72	45.95	-2.13	17.86	-2.01	20.76	28.36	-3.64	29.73	5.49	29.72	-2.36	0.77	9.33	20.48	-9.68	-3.74	19.43	19.37	26.91	50.60	49.70	-9.23	-18.32	-23.16	6.89	31.46	60.90	34.54	-14.47	-10.09	14.88	-1.57	23.53	-10.14	26.91	-26.47	10.41	-20.73	27.46	-18.99
87.71	-8.36	-7.12	23.59	-38.91	49.62	8.18	8.13	28.18	21.47	33.29	13.44	10.48	19.26	26.09	9.83	3.56	2.33	4.01	16.35	-17.27	0.31	9.89	-3.21	14.54	3.72	1.21	7.36	6.27	38.05	23.51	6.29	-17.36	-11.23	14.54	30.63	20.61	-3.78	-16.09	8.90	42.98	-1.12	34.05	-7.09	17.44	6.28	37.19	-11.24	5.12	6.21
	Trace = Single Cell traces from GFP Channel
[truncated: 29 more columns]
