# Supplementary material for: Optogenetics reveals Cdc42 local activation by scaffold-mediated positive feedback and Ras GTPase
Source: PLoS Biol. 2020 Jan 24;18(1):e3000600. doi: 10.1371/journal.pbio.3000600 (PMC7002011; doi:10.1371/journal.pbio.3000600)
Supplement: S11 Data — (ZIP) [file pbio.3000600.s027.zip › S11_Data/Panel_S4B/Bottom_Graphs_OptoT17N/Graphs_GFP/Graph_Scd2-GFP_SingleTraces_Opto_YSM3574_Set2.csv]

Strain =	YSM3574
Graph_Scd2-GFP_SingleTraces_Opto (GFP Channel)
Time (s)	Trace 1	Trace 2	Trace 3	Trace 4	Trace 5	Trace 6	Trace 7	Trace 8	Trace 9	Trace 10	Trace 11	Trace 12	Trace 13	Trace 14	Trace 15	Trace 16	Trace 17	Trace 18	Trace 19	Trace 20	Trace 21	Trace 22	Trace 23	Trace 24	Trace 25	Trace 26	Trace 27	Trace 28	Trace 29	Trace 30	Trace 31	Trace 32	Trace 33	Trace 34	Trace 35	Trace 36	Trace 37	Trace 38	Trace 39	Trace 40	Trace 41	Trace 42	Trace 43	Trace 44	Trace 45	Trace 46	Trace 47	Trace 48	Trace 49
0	0.00	0.00	0.00	0.00	0.00	0.00	0.00	0.00	0.00	0.00	0.00	0.00	0.00	0.00	0.00	0.00	0.00	0.00	0.00	0.00	0.00	0.00	0.00	0.00	0.00	0.00	0.00	0.00	0.00	0.00	0.00	0.00	0.00	0.00	0.00	0.00	0.00	0.00	0.00	0.00	0.00	0.00	0.00	0.00	0.00	0.00	0.00	0.00	0.00
3.2	3.69	-1.43	1.51	-4.37	-17.80	2.29	-8.29	3.05	21.77	-4.90	4.60	4.93	-5.39	-3.40	-3.50	-8.30	-11.48	-3.11	3.32	7.90	8.42	10.64	11.90	2.25	-1.47	5.50	-1.00	-6.94	-1.47	11.38	2.74	5.84	-19.29	1.57	2.59	3.28	-4.50	2.31	-7.31	-13.24	7.04	-12.21	5.90	-10.61	5.50	-0.05	-2.98	8.62	-21.91
6.37	-3.91	-9.78	7.20	11.24	6.80	-1.67	-5.31	4.50	9.24	2.88	4.33	14.39	-4.69	-8.71	-0.89	-0.93	-3.96	1.35	-2.95	1.45	-2.18	17.12	10.96	3.51	1.11	0.10	7.59	11.86	8.32	8.83	8.32	10.96	-20.27	13.65	-3.76	-9.66	0.53	-2.41	-11.44	0.26	-2.77	-9.98	-7.45	-1.37	11.69	-16.08	3.34	8.21	-7.32
9.37	-8.49	1.48	2.78	8.52	-15.72	-2.05	-31.34	-6.11	9.29	-0.50	-1.75	3.03	-3.07	4.36	-1.47	2.07	-7.89	4.23	6.12	-2.36	23.08	0.09	8.05	2.64	2.17	2.18	7.84	18.46	18.91	10.09	-4.69	6.80	-3.94	9.24	1.91	13.94	0.47	-3.90	-15.41	-20.04	-11.79	-19.12	8.27	-9.83	2.24	8.00	-10.61	0.14	-12.83
12.11	-2.68	0.74	4.27	5.41	-21.31	4.91	-20.56	-1.98	2.63	-5.08	7.09	-2.36	16.94	-0.47	-7.49	-9.04	0.11	11.33	17.30	2.59	12.01	6.18	-3.65	-11.06	-3.71	-2.64	4.32	5.59	40.13	16.23	9.71	14.52	-8.82	9.08	-9.48	13.26	-17.04	-8.47	-15.44	-1.02	15.62	-6.13	-11.49	2.72	-9.54	-11.95	-0.99	13.80	-9.01
15.76	-0.29	-7.07	12.78	-1.89	-23.75	-0.18	-7.76	5.02	14.63	-14.86	-0.13	-2.67	10.45	-2.62	2.68	-3.40	-7.91	-1.85	49.65	-6.63	6.42	20.31	10.34	-0.76	9.72	10.84	13.72	1.42	20.28	17.97	8.52	14.50	-15.64	17.13	-5.56	-3.48	-3.50	-1.97	-10.77	-11.72	11.70	-17.58	6.01	-13.81	11.26	-15.97	4.49	18.61	7.20
18.22	-6.33	-17.93	18.26	-15.53	-4.43	-4.21	-15.02	0.78	16.73	5.02	20.65	4.10	7.11	-0.38	-2.55	-0.97	-13.20	-16.06	27.39	6.88	1.70	18.43	0.93	-14.42	9.48	8.21	12.62	5.98	28.31	-0.31	12.80	13.46	-25.05	13.08	0.01	2.73	4.61	-7.02	3.28	15.17	4.15	-12.78	24.60	-5.15	10.65	-10.64	3.37	19.23	-9.63
21.72	-2.52	-9.90	12.77	-5.35	-11.80	0.93	-11.04	3.67	16.56	-3.73	8.76	3.80	1.23	10.49	1.21	-0.31	-10.56	-8.52	27.75	0.33	11.24	24.79	15.92	-2.03	0.90	-4.71	14.75	-2.79	17.53	18.65	9.63	17.23	-26.86	3.94	-2.35	-15.66	-2.56	-4.24	-9.45	0.89	14.02	-11.75	-2.81	-15.98	-8.21	-29.95	-21.51	11.68	-10.05
24.24	2.30	-4.83	-3.92	-23.39	-19.65	4.35	-12.67	-4.42	3.17	-15.89	8.60	-2.67	28.37	4.61	4.10	3.18	-8.16	-14.49	36.93	3.31	11.82	26.54	1.22	-6.00	10.67	10.23	8.85	2.74	27.80	18.29	7.56	16.72	-9.90	9.95	-5.46	-17.85	-8.93	-0.58	-8.25	-6.47	2.16	-10.87	19.55	-6.50	-7.11	-13.20	-9.85	20.61	-6.74
27.72	-0.95	3.23	8.93	-23.34	-3.99	7.55	-23.56	-4.34	10.71	4.22	16.18	-9.12	23.69	13.16	8.62	0.52	-15.64	-15.32	27.15	5.30	16.93	38.15	2.36	3.72	6.93	6.01	5.84	11.07	24.95	5.74	4.43	26.88	-12.50	5.53	1.28	-13.02	-1.08	-0.31	-10.42	-3.55	16.84	-23.67	26.81	-15.03	-4.84	-8.17	-14.38	34.31	-13.39
30.23	-16.26	-10.92	4.79	-20.03	-10.18	0.59	-1.84	-9.81	2.78	-15.26	10.88	-8.68	20.88	-1.07	-3.89	7.03	-13.77	9.56	20.85	5.60	8.00	20.57	5.03	-10.01	7.14	6.90	3.48	5.57	22.14	-4.83	10.36	12.42	-32.91	11.20	-9.83	-8.18	1.82	-11.82	-10.12	-10.32	32.04	-18.53	10.62	-14.82	-4.98	-5.99	-37.50	8.84	-15.85
33.72	-1.62	-11.12	-2.83	-14.17	-7.27	17.07	-20.67	1.93	6.51	-6.01	37.57	0.68	20.71	-5.05	-9.32	3.19	-14.04	-7.50	36.56	10.35	-1.28	8.89	14.49	8.06	11.73	9.75	7.49	-9.96	17.30	1.65	4.21	11.07	-26.34	11.25	-10.17	9.69	-6.60	3.57	-9.32	-5.96	20.50	-7.21	3.35	-12.28	-8.96	-13.93	-16.60	26.52	-9.59
36.23	-7.61	-10.10	15.48	-22.00	-4.74	-2.50	-22.54	5.92	0.92	-6.16	29.92	0.36	39.02	7.97	-4.28	-3.63	-13.93	5.02	5.92	-0.68	-6.03	6.53	14.17	-9.10	7.21	1.63	18.84	-2.56	19.75	7.68	11.41	13.07	-22.43	6.61	-15.89	-13.05	-1.82	-11.07	-10.09	-5.77	37.48	-20.75	24.70	-4.72	-11.99	-9.30	-2.05	24.08	-24.91
39.62	3.24	-18.00	11.59	-30.68	0.03	14.51	-15.85	7.53	-3.47	-6.29	15.62	-19.31	19.97	-2.01	-9.72	-9.33	-29.06	-13.19	21.01	3.35	7.36	17.01	4.98	-14.13	15.60	6.45	-5.18	8.98	35.47	16.96	13.15	5.88	-39.73	1.06	-6.93	-16.95	4.89	-4.05	-10.98	-7.87	13.38	-40.09	12.52	-7.71	-11.07	-13.75	-22.61	6.75	-8.86
42.32	-6.09	-9.86	-4.36	-24.97	-9.08	2.44	-17.88	4.46	6.89	-15.41	35.92	4.52	37.21	27.09	9.22	15.52	-14.64	-23.91	33.39	1.08	4.40	28.15	11.35	-5.78	9.91	2.87	8.94	-1.18	35.69	11.47	4.85	15.80	-19.54	10.43	-7.94	4.46	0.55	0.36	-16.66	-6.54	8.00	-23.85	27.88	-14.93	-8.20	-18.55	-16.28	17.66	1.89
45.56	-4.42	3.67	13.64	-16.07	0.09	-6.98	-31.89	2.94	8.57	-18.99	40.51	-0.28	31.33	7.28	-7.77	-2.05	-0.92	-18.11	-1.95	3.29	9.32	14.16	6.51	2.89	16.52	11.05	20.55	9.75	43.15	15.88	15.05	16.48	-29.59	2.24	-13.59	10.19	9.90	-1.70	-11.89	-15.54	10.11	-24.50	15.79	-5.22	-2.90	-10.72	-22.96	22.28	-13.40
48.42	6.21	-16.99	11.09	-23.25	-3.71	10.57	-29.86	-2.19	15.15	-2.65	45.28	-14.56	16.28	9.94	-8.60	-8.37	-9.00	-21.72	9.57	22.11	1.20	12.93	-2.60	8.32	26.74	27.77	18.96	13.39	29.48	13.37	3.62	23.27	-25.82	3.23	-8.82	-26.23	15.12	-1.66	-6.29	-6.43	14.14	-18.58	26.09	-9.08	-9.03	-16.18	-13.69	24.63	-16.26
51.53	-13.43	11.52	7.29	5.65	4.39	8.94	-20.09	7.12	-2.13	-16.78	25.75	-5.16	27.31	16.26	-7.71	1.72	-6.75	-20.25	7.79	11.55	-0.91	33.56	18.76	-0.45	20.16	3.40	6.13	19.86	26.17	18.24	10.38	30.22	-37.27	20.50	-17.33	-24.13	8.30	-4.28	-14.22	-12.11	-3.29	-2.71	29.47	3.28	-10.92	-19.39	-40.64	9.13	-10.61
54.41	-10.25	-14.98	17.57	-13.46	7.29	25.86	-24.83	5.72	-2.44	-17.55	36.10	-1.19	20.78	7.39	-1.85	11.91	-18.38	-25.49	26.92	11.68	-6.28	12.53	-1.21	-3.54	36.66	33.08	9.81	17.44	48.02	12.09	8.91	17.44	-43.43	-13.95	-1.47	-10.06	1.81	-9.82	-18.73	-12.82	6.25	-20.94	12.62	-17.64	-7.63	-12.89	-10.14	11.43	-13.36
57.6	-5.02	-4.10	11.50	-1.22	1.18	-0.83	-25.75	-7.14	15.26	-6.13	35.00	-6.45	31.04	0.63	-9.21	-7.17	-23.04	-10.92	6.98	19.71	-0.98	26.25	-1.35	-2.57	31.98	16.00	11.74	7.88	29.56	12.34	24.40	34.47	-46.91	2.95	-12.21	1.17	22.80	-12.90	-8.01	-17.52	23.11	-33.68	28.32	-21.30	-1.17	-19.43	-14.47	32.46	-11.33
60.4	-8.69	-7.05	20.29	-11.83	-15.02	7.36	-22.87	-10.19	24.34	-5.35	36.18	2.07	32.57	5.59	-1.83	6.56	-10.98	-27.26	30.98	-3.48	1.51	35.57	24.51	10.53	43.08	16.36	8.27	11.98	32.79	18.47	0.65	39.91	-50.48	0.34	-6.19	-5.12	22.30	-2.99	-15.90	4.82	8.87	-22.88	14.71	-15.88	-15.16	-8.16	-9.62	16.17	-23.69
63.62	5.60	-18.62	11.92	-20.20	-21.30	-9.87	-20.96	-8.33	9.62	12.60	36.80	9.32	57.97	23.53	-6.60	0.25	-16.79	-32.20	16.53	6.71	12.01	42.39	18.82	-2.23	20.89	16.84	0.73	4.96	26.82	3.62	-0.23	13.97	-34.71	-2.76	1.39	-15.61	4.84	-4.00	-15.88	9.09	23.16	-25.67	13.50	-16.11	-3.34	-28.89	-35.23	15.89	-26.16
66.34	-5.26	-12.65	16.21	-9.57	-15.54	9.40	-24.44	-14.96	9.38	-0.15	30.73	9.07	35.66	2.21	-3.95	4.60	-13.42	-30.66	-5.54	2.43	-16.96	26.45	13.07	-6.18	38.47	4.92	-0.18	15.04	30.48	11.75	23.57	29.45	-23.96	10.16	-7.96	-24.30	19.79	-1.86	-18.31	-26.65	8.90	-34.74	23.96	-4.18	-7.22	-23.42	-34.47	28.56	-24.99
69.64	-11.23	-14.48	16.50	7.65	-6.99	9.71	-15.96	-6.29	7.97	-2.11	23.58	7.36	8.31	2.99	-1.25	5.17	-10.37	-10.74	-1.67	-5.89	-1.73	24.27	17.38	-2.82	40.71	14.95	-6.25	30.40	30.71	12.69	6.80	22.69	-32.36	12.22	-7.71	-9.81	13.04	3.02	-5.28	-5.83	15.29	-0.28	42.23	-18.13	-11.53	-6.67	-15.92	30.90	-7.67
72.29	0.14	-20.37	12.69	-19.09	-35.41	8.24	-25.14	-1.73	21.21	-6.96	43.19	-2.10	28.38	19.90	-3.93	5.32	-12.11	-28.10	21.54	13.47	-17.36	24.87	18.53	0.52	24.26	19.41	2.94	20.51	44.15	7.44	8.00	23.05	-22.78	-7.01	-5.37	-14.61	17.01	7.09	-16.22	-17.04	36.59	-19.31	16.60	-15.76	-10.28	-26.51	-23.92	42.53	-25.83
75.66	-11.03	-21.36	7.41	-31.51	2.80	10.29	-19.11	6.87	12.52	-4.19	28.04	33.32	25.61	6.88	9.21	-1.18	-1.72	-28.16	8.28	3.45	-3.82	13.90	18.44	-6.49	35.91	21.78	16.66	12.39	32.35	11.32	5.64	6.23	-40.61	-2.46	-6.35	-10.08	10.41	-19.37	-26.91	-3.01	34.47	-14.84	1.94	-13.09	-6.84	-17.36	-16.49	29.49	-17.24
78.33	-11.97	-29.36	-5.93	-24.63	-5.58	23.31	-22.15	-10.69	8.91	4.58	22.66	3.17	51.79	27.36	22.80	0.97	-25.63	-8.98	37.03	24.36	-5.03	23.67	14.74	-1.03	30.20	15.06	21.73	15.59	37.63	14.11	5.20	15.67	-30.40	5.03	-6.63	7.51	6.49	3.73	-20.91	-21.91	34.93	-5.10	31.58	-18.88	-5.95	-1.85	-10.66	16.46	-24.75
81.66	-9.81	-17.95	-2.65	-32.05	-9.93	13.05	-23.81	9.43	16.18	-1.88	22.42	5.37	47.57	-16.00	-0.72	-12.77	-2.74	-22.83	19.89	9.39	-12.22	19.77	12.89	1.87	22.21	19.69	13.12	18.02	53.25	14.08	11.17	34.33	-51.35	5.59	3.91	-22.08	13.46	-5.65	-11.13	-19.69	48.35	0.87	3.00	6.86	-0.98	-14.83	-24.53	31.58	-8.19
84.25	-1.60	-16.96	7.08	-13.76	-20.00	10.50	-31.11	-5.68	9.54	7.67	24.05	3.05	56.07	23.17	9.18	-8.63	5.68	-5.43	13.12	0.61	-7.64	27.30	22.78	-6.96	42.90	24.31	15.60	21.92	18.78	4.84	8.33	15.88	-37.16	-7.48	1.86	-2.45	8.62	-13.62	-19.82	2.49	30.93	-15.05	21.64	-13.21	1.31	-14.33	-21.66	34.66	-8.89
87.71	-4.87	-21.99	9.42	-29.32	-9.79	7.96	-28.32	7.36	25.98	-5.73	27.97	7.70	40.21	-4.22	7.41	5.46	-18.47	-16.00	2.00	0.08	-0.04	26.69	1.58	2.32	46.48	21.52	12.85	14.16	59.85	16.77	18.49	33.39	-3.13	-14.44	8.48	-26.43	20.07	-7.10	-4.08	-24.10	36.36	-4.71	46.17	-18.28	-13.25	-11.36	4.39	22.90	-12.02
	Trace = Single Cell traces from GFP Channel
[truncated: 42 more columns]
