# Supplementary material for: Optogenetics reveals Cdc42 local activation by scaffold-mediated positive feedback and Ras GTPase
Source: PLoS Biol. 2020 Jan 24;18(1):e3000600. doi: 10.1371/journal.pbio.3000600 (PMC7002011; doi:10.1371/journal.pbio.3000600)
Supplement: S11 Data — (ZIP) [file pbio.3000600.s027.zip › S11_Data/Panel_S4B/Top_Graphs_OptoWT/Graphs_RFP/SingleTraces_RFP_OptoWT_YSM3687.csv]

Strain =	YSM3687
SingleTraces_CRY2PHR-mCh-Cdc42WT (RFP Channel)
Time (s)	Trace 1	Trace 2	Trace 3	Trace 4	Trace 5	Trace 6	Trace 7	Trace 8	Trace 9	Trace 10	Trace 11	Trace 12	Trace 13	Trace 14	Trace 15	Trace 16	Trace 17	Trace 18	Trace 19	Trace 20	Trace 21	Trace 22	Trace 23	Trace 24	Trace 25	Trace 26	Trace 27	Trace 28	Trace 29	Trace 30	Trace 31	Trace 32	Trace 33	Trace 34	Trace 35	Trace 36	Trace 37	Trace 38	Trace 39	Trace 40	Trace 41	Trace 42	Trace 43	Trace 44	Trace 45	Trace 46	Trace 47	Trace 48	Trace 49
0.00	0.00	0.00	0.00	0.00	0.00	0.00	0.00	0.00	0.00	0.00	0.00	0.00	0.00	0.00	0.00	0.00	0.00	0.00	0.00	0.00	0.00	0.00	0.00	0.00	0.00	0.00	0.00	0.00	0.00	0.00	0.00	0.00	0.00	0.00	0.00	0.00	0.00	0.00	0.00	0.00	0.00	0.00	0.00	0.00	0.00	0.00	0.00	0.00	0.00
3.22	715.95	543.14	403.67	582.18	525.75	679.05	555.78	478.94	612.71	592.03	633.48	594.16	723.16	635.54	671.02	513.38	636.26	955.68	914.11	688.61	1025.42	629.99	436.98	783.29	648.83	729.20	625.32	842.61	705.15	400.79	690.06	563.94	806.92	760.98	794.39	921.19	843.70	1071.57	871.34	644.15	630.44	588.92	575.92	635.68	864.70	487.58	574.79	782.87	903.50
6.21	721.05	585.43	371.89	643.76	672.74	757.67	696.52	451.74	647.22	621.38	719.32	671.40	792.59	721.58	636.33	531.31	643.24	1037.10	899.11	760.31	1080.76	668.72	395.01	789.21	600.16	708.69	713.59	860.17	760.90	434.95	750.91	568.41	878.63	842.91	849.40	1136.41	1003.39	1106.97	926.09	708.53	687.20	662.82	599.61	778.48	940.08	499.48	691.34	865.87	1012.11
8.98	685.71	589.22	381.77	672.88	692.52	783.88	799.95	513.54	695.28	643.97	798.93	719.87	762.38	740.81	699.16	584.22	723.46	1054.10	889.94	792.52	1092.05	810.88	411.41	848.66	686.46	729.78	692.47	1013.25	864.42	483.99	808.09	543.84	969.03	915.77	907.09	1248.90	1005.82	1201.18	944.29	745.16	694.80	764.30	619.82	841.49	978.68	545.35	673.95	917.69	1082.46
12.18	725.29	619.38	405.84	732.22	721.17	814.51	745.61	516.28	640.85	669.68	785.64	669.83	781.20	786.38	696.41	629.04	744.98	1018.05	878.75	864.77	1139.10	795.44	489.76	858.74	731.94	748.91	725.22	1029.95	843.48	459.92	850.84	658.77	1016.85	938.69	868.18	1158.55	1080.13	1272.63	960.68	688.68	717.06	758.86	647.90	888.78	1093.98	526.10	698.58	923.26	1116.08
15.14	692.88	618.43	432.82	676.08	696.82	791.01	736.34	562.81	756.73	650.63	825.36	698.36	764.67	758.49	703.29	629.81	729.16	1099.89	1089.77	924.09	1174.40	903.86	457.77	893.17	662.22	819.88	771.40	1016.56	821.52	546.54	741.22	627.73	991.87	856.51	943.12	1204.67	1062.67	1314.81	1011.77	742.72	731.81	791.49	730.30	904.01	1055.47	501.30	699.40	944.28	1128.83
18.03	809.27	619.53	468.65	723.57	676.00	799.85	812.27	511.03	736.97	718.13	789.01	719.02	835.88	768.29	755.52	617.48	707.88	1081.21	970.54	962.98	1147.59	895.67	463.64	934.20	640.71	853.03	768.41	1031.50	791.65	498.68	767.08	632.51	953.08	958.84	876.40	1222.14	1113.82	1258.69	1024.77	771.19	741.97	771.01	790.45	954.66	930.29	409.70	627.97	887.29	1063.34
21.13	745.20	642.53	484.27	780.62	678.51	829.01	837.48	489.59	780.55	647.32	835.96	732.02	827.57	797.43	698.42	585.94	680.97	1004.42	888.38	930.88	1148.91	920.59	470.91	781.02	631.37	732.79	771.49	1000.93	831.81	467.47	770.56	619.49	963.38	959.42	948.19	1159.13	1121.28	1321.44	931.46	801.74	697.24	822.53	781.09	934.77	1117.15	514.85	729.51	933.20	1086.84
24.14	798.94	672.80	494.80	854.95	713.92	860.43	847.52	540.78	673.92	691.16	830.29	789.98	839.34	761.08	780.46	589.50	652.03	1022.37	909.04	949.03	1137.02	915.39	421.81	836.35	626.07	703.57	791.00	1075.46	852.11	497.01	733.58	691.77	1042.68	992.67	934.15	1253.14	1057.38	1270.96	904.30	778.83	645.52	794.07	718.38	951.73	1169.10	555.03	786.36	953.28	1080.75
27.05	746.94	645.84	470.94	755.14	802.57	856.56	831.97	535.92	759.33	618.66	825.77	763.22	853.47	816.13	732.38	669.83	731.07	1048.79	880.41	971.95	1154.77	920.36	412.50	870.66	538.35	801.08	807.68	971.16	812.06	492.98	777.70	675.31	994.94	966.94	911.66	1215.60	1026.86	1265.49	947.51	712.04	656.91	833.54	783.57	980.18	1112.67	484.78	700.77	985.15	1161.66
30.09	755.59	652.17	497.04	789.86	739.40	783.74	865.73	535.10	678.08	682.12	816.94	794.42	794.39	786.18	808.52	580.24	638.53	999.76	849.48	976.84	1154.89	894.70	410.38	806.22	505.98	710.43	795.77	1029.94	874.16	472.59	700.02	686.60	1014.83	967.79	918.36	1216.62	1145.26	1283.97	1061.76	790.76	701.91	836.32	798.76	996.87	1164.17	474.41	703.84	944.27	1170.83
33.15	724.00	699.66	519.02	762.22	692.93	845.84	903.06	582.97	700.01	676.38	909.34	734.34	822.06	734.51	795.59	596.80	753.68	1035.89	893.36	894.38	1132.75	860.03	401.92	763.48	501.39	710.95	822.31	1141.23	902.60	547.12	719.68	724.17	1137.15	982.18	908.74	1193.71	1029.02	1236.41	1025.69	806.46	743.54	802.28	776.48	1023.67	1102.67	478.39	711.61	926.84	1152.53
36.03	856.33	708.77	512.35	874.68	730.91	902.64	938.05	599.00	606.89	795.87	872.62	717.72	877.06	803.62	803.88	649.90	681.35	1064.88	900.89	926.86	1191.99	877.11	441.44	801.16	582.66	800.47	821.58	1166.26	932.49	531.03	730.94	715.88	1165.12	1016.12	875.91	1141.54	1097.64	1283.65	995.72	820.37	714.85	819.16	803.41	1076.33	1094.84	464.49	740.68	978.02	1184.82
39.15	913.35	724.76	487.63	788.21	737.03	807.67	899.71	528.15	685.08	718.88	802.60	763.77	831.41	786.98	793.46	656.16	685.41	1068.57	839.98	1025.75	1192.05	928.87	370.29	816.93	526.63	750.29	822.85	1149.86	903.89	510.36	793.84	722.55	1053.28	976.28	930.33	1223.49	1134.80	1288.17	1030.50	880.40	720.48	800.06	760.71	1008.14	1030.29	390.85	708.76	832.52	1072.85
42.14	897.07	779.06	478.02	781.67	658.60	817.82	918.97	547.91	666.19	723.51	840.33	753.45	810.73	711.98	787.32	644.53	740.91	1008.20	884.29	986.76	1181.40	939.09	408.14	712.00	549.84	733.00	901.76	1111.72	897.32	543.53	835.49	686.32	1112.05	1029.19	955.97	1218.14	1117.31	1246.91	1069.00	830.87	735.92	792.03	831.23	1023.61	1072.55	420.49	685.32	897.13	1161.78
45.03	824.76	728.32	554.69	767.20	731.78	804.59	914.65	532.99	744.36	742.80	848.39	799.32	807.66	771.36	856.78	589.49	726.46	1040.71	869.53	1076.52	1140.54	974.49	357.89	700.59	529.24	761.76	793.36	1074.12	940.81	536.91	713.82	694.78	1124.61	1052.20	794.83	1008.27	1073.39	1216.07	972.81	769.91	694.34	752.14	772.53	1033.32	890.39	344.07	682.55	845.21	1095.58
48.15	837.69	736.51	539.00	755.50	807.75	827.54	864.46	542.67	702.70	744.95	864.94	790.80	866.41	698.47	812.48	550.93	777.70	1029.49	910.53	1064.01	1135.73	960.78	358.14	714.82	513.88	726.13	810.25	1163.10	974.15	598.56	717.45	735.19	1133.93	971.85	865.37	1025.07	1087.17	1200.89	1028.59	842.51	699.35	851.97	785.88	1077.14	1050.71	373.47	739.10	896.47	1172.42
51.13	855.52	691.94	530.39	807.51	748.55	843.63	883.53	547.07	643.65	775.49	881.98	837.00	871.88	751.48	827.41	560.62	731.81	975.00	889.64	962.94	1062.88	883.99	390.30	730.40	482.78	742.01	852.56	1144.79	919.96	533.89	667.40	684.47	1194.96	983.18	900.57	1109.83	1084.77	1199.10	1063.32	834.24	711.05	851.89	847.61	1136.90	1078.63	462.79	731.25	1044.01	1176.89
54.05	858.66	717.14	507.88	763.07	798.38	822.22	878.11	547.91	659.96	827.17	898.62	845.20	844.01	721.22	868.18	557.51	705.18	925.94	836.94	1003.26	1076.48	886.45	354.14	605.69	462.61	678.04	864.57	1172.98	870.83	558.45	615.80	738.95	1118.46	1034.38	851.21	1175.78	1171.55	1242.70	984.30	824.74	687.06	849.27	838.97	1120.73	1093.49	379.31	782.67	967.25	1199.85
57.12	852.00	715.65	557.39	756.27	804.68	819.21	816.89	541.50	666.91	811.13	892.16	788.39	873.44	758.60	938.61	553.95	691.62	1013.18	873.69	1064.18	1064.14	1027.53	435.38	678.25	522.75	797.01	829.78	1097.57	834.43	577.36	712.38	704.45	1218.10	1024.74	811.53	995.87	1102.51	1230.68	916.24	808.84	667.11	845.85	831.67	1087.76	984.91	358.16	734.11	915.02	1188.58
60.12	862.13	717.01	514.77	709.23	767.99	763.21	811.62	573.85	706.12	790.72	891.63	829.61	818.56	715.30	891.78	538.50	697.00	940.87	893.61	947.87	1076.56	941.02	408.74	649.25	544.96	750.78	876.90	1065.04	889.25	611.99	693.75	707.88	1121.93	1080.88	849.81	1007.31	1210.32	1290.97	984.91	864.66	664.44	835.18	779.26	1074.69	1113.33	498.17	864.42	1025.63	1189.06
63.03	823.42	645.95	534.10	706.51	775.56	766.60	823.43	525.64	684.05	737.18	903.13	939.85	850.32	786.62	855.66	557.59	700.86	906.40	873.25	1010.67	1078.74	886.36	403.22	522.23	446.10	739.45	851.74	1121.49	984.58	538.04	697.78	757.99	1208.22	1062.42	689.24	858.74	1099.36	1162.80	801.05	757.86	548.97	864.92	754.48	1072.72	1043.64	457.80	744.73	923.74	1170.18
66.14	880.94	733.53	507.58	797.03	828.93	829.90	752.16	568.99	635.54	796.18	949.39	815.95	806.17	780.68	895.81	510.31	728.33	1026.71	855.35	1017.72	1090.51	972.44	418.47	707.28	529.15	782.19	846.09	1232.62	1004.84	600.76	708.25	741.09	1205.27	1120.66	761.42	907.53	1195.82	1139.69	844.61	862.69	592.33	870.37	743.66	1033.15	1047.42	450.88	817.65	992.73	1144.12
69.10	841.44	669.10	539.77	795.71	787.74	827.84	766.47	581.66	699.21	798.98	942.08	845.75	829.59	799.92	953.64	543.15	749.21	953.34	883.69	961.21	1136.36	956.24	418.78	663.00	519.21	740.44	895.91	1227.20	1034.46	598.19	719.66	739.95	1297.02	1058.93	793.07	941.67	1189.89	1261.52	939.41	839.53	625.45	901.83	735.45	992.92	1075.75	466.90	844.74	949.26	1088.65
72.07	838.94	668.76	523.30	860.95	781.86	862.10	828.11	551.41	700.83	801.31	949.76	852.96	774.26	720.45	1010.56	532.45	745.27	890.01	823.65	963.20	1121.48	927.51	362.47	719.08	505.97	813.21	852.27	1227.20	989.34	620.76	700.72	721.59	1171.06	1050.87	776.71	1027.51	1177.21	1290.81	975.78	876.03	630.83	916.68	779.80	1009.53	1019.29	495.80	814.78	965.02	1126.66
75.16	901.66	689.75	538.20	813.30	783.13	902.36	776.52	529.03	670.68	748.02	950.05	815.11	817.26	700.70	958.89	504.64	775.76	951.80	864.93	1025.87	1209.27	1000.77	450.48	643.74	507.14	859.11	871.60	1186.17	967.14	645.96	703.18	703.99	1197.41	1113.30	791.74	1009.79	1157.37	1177.87	996.71	794.47	657.89	894.73	815.54	1020.03	990.40	446.72	704.89	987.64	1165.42
78.08	804.97	662.18	452.96	791.65	707.66	819.64	855.80	596.33	695.04	815.65	964.74	817.46	818.85	738.54	949.27	464.92	739.71	984.18	881.53	965.33	1117.41	892.39	415.99	657.90	537.04	822.37	945.29	1305.41	1011.87	600.31	764.41	683.40	1265.10	1104.35	784.78	1000.51	1202.42	1273.66	951.66	828.45	653.90	874.63	794.85	982.13	1014.17	465.01	773.84	921.32	1191.12
81.09	847.54	670.52	529.56	836.00	795.88	706.87	790.85	536.39	641.98	804.57	962.03	832.78	713.13	670.49	969.88	402.84	657.28	940.35	824.70	861.81	1148.82	722.19	348.67	549.02	440.46	698.00	910.74	1243.63	982.14	592.23	658.99	678.01	1165.06	1126.20	797.70	1012.77	1171.56	1286.62	988.02	917.04	677.43	933.66	850.85	1057.17	999.44	435.92	810.90	1070.52	1192.11
84.17	787.01	774.87	510.24	830.91	807.42	848.69	862.10	543.40	648.29	825.99	1021.37	844.96	784.73	672.08	939.57	396.27	725.22	833.42	807.11	840.92	1145.84	736.57	369.31	578.69	392.13	716.10	903.32	1191.09	870.91	591.24	703.34	645.64	1273.98	1064.82	792.50	1080.13	1124.49	1295.86	937.62	863.07	731.55	939.04	796.36	1057.00	1050.22	489.84	810.24	953.82	1184.36
87.05	885.89	809.86	512.76	900.96	748.99	836.62	831.65	526.17	546.63	812.99	976.77	719.66	733.79	622.88	947.65	416.58	615.44	944.87	789.03	878.76	1101.95	711.52	353.05	735.99	473.69	710.15	965.60	1263.79	947.98	667.03	736.52	687.49	1252.67	1088.15	812.08	1160.94	1143.50	1299.81	981.18	931.74	736.27	1013.80	843.91	1116.60	1063.65	462.13	828.81	1031.94	1228.13
	Trace = Single Cell traces from RFP Channel
[truncated: 35 more columns]
