# Supplementary material for: Optogenetics reveals Cdc42 local activation by scaffold-mediated positive feedback and Ras GTPase
Source: PLoS Biol. 2020 Jan 24;18(1):e3000600. doi: 10.1371/journal.pbio.3000600 (PMC7002011; doi:10.1371/journal.pbio.3000600)
Supplement: S11 Data — (ZIP) [file pbio.3000600.s027.zip › S11_Data/Panel_S4B/Top_Graphs_OptoWT/Graphs_RFP/SingleTraces_RFP_Opto_YSM3574_Set1.csv]

Strain =	YSM3574
SingleTraces_CRY2PHR-mCh (RFP Channel)
Time (s)	Trace 1	Trace 2	Trace 3	Trace 4	Trace 5	Trace 6	Trace 7	Trace 8	Trace 9	Trace 10	Trace 11	Trace 12	Trace 13	Trace 14	Trace 15	Trace 16	Trace 17	Trace 18	Trace 19	Trace 20	Trace 21	Trace 22	Trace 23	Trace 24	Trace 25	Trace 26	Trace 27	Trace 28	Trace 29	Trace 30	Trace 31	Trace 32	Trace 33	Trace 34	Trace 35	Trace 36	Trace 37	Trace 38	Trace 39	Trace 40	Trace 41	Trace 42	Trace 43	Trace 44	Trace 45	Trace 46	Trace 47	Trace 48	Trace 49
0.00	0	0	0	0	0	0	0	0	0	0	0	0	0	0	0	0	0	0	0	0	0	0	0	0	0	0	0	0	0	0	0	0	0	0	0	0	0	0	0	0	0	0	0	0	0	0	0	0	0
3.22	621.91	693.99	875.24	887.56	844.16	1099.21	914.73	819.32	628.16	616.03	798.6	1042.68	809.73	743.57	874	743.95	1077.68	555.24	760.37	908.2	905.67	641.19	838.97	1011.15	748.26	1124.52	965.32	952.52	531.71	1275.6	1014.96	1176.72	1013.01	670.39	736.48	1070.43	553.66	550.7	985.67	631.97	1201.41	713.22	760.89	599.95	472.46	536.81	559.76	866.44	938.59
6.21	689.49	624.19	876.32	942.71	1060.72	1149.6	1000.9	845.53	704.16	555.35	868.32	1109.35	863.67	759.71	938.1	833.49	1158.35	566.96	813.96	999.09	1025.94	691.17	995.81	1090.42	832.74	1103.72	988.37	1092.88	621.32	1283.17	1105.62	1302.2	989.69	858.47	838.87	1098.14	638.61	552.13	986.64	723.96	1476.37	817.77	895.4	665.2	613.84	529.24	667.19	982.75	1071.27
8.98	694.73	686	977.14	1023.51	1073.77	1184.12	1058.52	915.12	738.72	582.42	804.8	1093.04	902.65	810.67	1012.15	908.31	1186.15	676.67	960.07	1153.55	1100.2	763.09	1013.65	1156.39	838.79	1384.76	1041.13	1140.63	732.91	1479.3	1177.88	1307.74	1099.8	878.37	882.64	1255.92	725.85	632.26	1096.05	801.65	1451.35	868.84	883.08	661.73	621.69	562.21	666.18	1054.38	1079.52
12.18	736.61	720.85	1039.94	1020.91	1017.73	1200.48	1016.11	925.24	696.49	601.58	831.92	1179.52	926.2	883.84	1026.84	980.12	1132.22	638.7	976.61	1107.84	1185.87	814.37	1077.26	1245.66	913.34	1374.05	1000.83	1160.78	717.29	1530.87	1210.05	1493.12	1110.63	900.33	947.07	1405.17	668.92	633.69	1139.59	869.93	1654.39	870.77	977.87	620.53	578.08	631.96	753.83	1060.27	1162.07
15.14	713.31	724.72	1049.85	1054.61	1187.7	1147.42	1038.29	883.51	716.77	607.62	879.64	1179.8	988.84	768.74	1118.06	1001.86	1153.31	668.8	1004.32	1127.27	1151.21	819.36	1082.44	1121.39	917.76	1367.42	1066.99	1167.34	781.38	1626.31	1270.06	1478.83	1086.28	922.09	979.32	1365.73	694.65	634.86	1221.32	840.08	1623.48	882.09	940.99	637.44	631.75	635.45	726.01	1097.94	1223.75
18.03	751.1	727.37	1057.81	961.26	1106.21	1129.48	1026.82	873.51	707.29	611.33	813.67	1281.08	963.2	745.46	1090.17	1003.6	1075.48	569.08	1014.7	1104.45	1099.27	800.53	1054.57	1188.5	954.97	1393.38	1091.38	1196.77	749.93	1562.93	1263.18	1503.14	1160.09	843.86	1003.17	1292.96	671.23	594.58	1245.37	975.02	1691.84	836.13	966.37	639.47	647.53	598.58	720.18	1063.62	1185.37
21.13	743.08	760.93	1132.53	981.24	1183.36	1146.84	1022.66	910.23	721.72	653.66	921.22	1267.36	972.39	790.07	1109.91	971.6	1123.33	595.18	930.43	1160.07	1183.6	810.84	1040.14	1156.08	888.41	1421.3	1070.33	1193.84	716.81	1655.42	1169.84	1422.45	1100.93	885.36	1047.29	1302.62	676.27	702.3	1194.14	923.64	1617.7	892.98	933.83	592.16	683.64	629.53	685.55	1069.28	1232.28
24.14	825.3	766.18	1217.02	1052.99	1227.32	1146.32	1099.93	913.49	758.11	643.92	842.64	1332.95	918.4	858.49	1162.9	1033.48	1272.93	676.41	1029.59	1147.41	1181.98	790.17	1076.48	1159.96	959.47	1310.07	1077.41	1128.78	625.77	1593.2	1186.75	1449.97	1137.64	903.45	1031.74	1358.78	727.32	642.06	1306.23	958.52	1763.17	918.76	934.5	506.83	725.54	571.53	654.74	1045.85	1142.4
27.05	778.37	765.7	1182.52	1037.1	1183.09	1254.47	1096.52	895.02	735.13	579.64	767.03	1364.96	903.29	899.93	1146.61	1094.91	1219.75	668.47	1074.44	1105.72	1165.72	835.27	1129.01	1195.94	928.63	1260.77	1042.1	1083.64	676.87	1640.36	1224.58	1355.14	1093.07	840.44	1055.26	1375.53	708.86	643.82	1288.45	1033.83	1802.34	920.32	878.04	499.94	721.34	520.84	640.97	1035.22	1189.63
30.09	772.77	722.69	1250.71	900.46	1181.83	989.67	1052.98	815.94	766.5	622.41	763.31	1341.71	938.91	868.95	1047.01	938.55	1130.31	589.51	999.8	962.25	1153.94	757.5	1101.77	1119.24	893.02	1313.61	1152.63	1144.49	727.51	1633.51	1190.3	1406.49	1097.77	931.87	1067.19	1336.68	716.29	661.92	1359.11	1017.62	1717.29	920.28	965.4	618.43	716.36	627	688.52	1086.45	1191.75
33.15	879.96	772.03	1221.9	1054.42	1257.55	1251.24	1199.19	960.5	700.49	633.98	796.36	1366.64	975.31	864	1230.48	1115.51	1462.57	775.77	1047.45	1141.56	1152.58	819.65	989.91	1160.75	898.05	1189.26	1039.02	1139.82	707.36	1716.74	1194.05	1536.06	1072.03	990.54	1152.71	1293.42	756.62	638.33	1292.02	1052.75	1847.17	881.13	1038.12	604.59	734.21	661.46	711.85	1059.03	1157.05
36.03	862.16	753.24	1127.96	1038.98	1187.91	1245.33	1107.85	918.74	719.99	592.13	837.68	1330.15	949.62	828.79	1209.83	1109.58	1413.79	758.21	1128.87	1127.84	1214.42	831.6	952.41	1226.88	959.46	1237.19	1002.09	1151.99	723.19	1639.23	1246.63	1549.39	1176.77	884.72	1141.68	1295.03	653.24	673.56	1419.61	1130.16	1714.08	894.33	978.27	520.74	761.38	591.62	624.79	1077.63	1081.97
39.15	836.99	686.79	1164.21	1043.55	1253.41	1190.9	1104.72	917.64	736.99	648.47	825.15	1331.42	1033.73	918.24	1160.79	1080.7	1308.68	757.7	1117.67	1101.25	1180.96	883.93	1012.9	1215.09	989.48	1289	1062.74	1135.43	744.08	1656.56	1232.47	1514.16	1122.46	958.57	1160.74	1370.94	745.66	703.94	1394.76	1166.38	1792.25	898.79	948.89	486.17	759.9	564.85	599.69	1043.92	1092.45
42.14	843.43	743.49	1161.74	1104.74	1249.92	1327.87	1166.92	1053.33	765.3	766.37	870.05	1394.32	1047.65	905	1178.85	1209.87	1348.19	768.17	1179.6	1076.78	1118.65	900.2	1072.5	1177.54	914.9	1302.41	1092.24	1143.3	790.9	1690.3	1230.86	1542.28	1111.73	998.24	1202.6	1428.48	734.95	720.64	1421.05	1148.7	1925.3	951.42	965.66	495.84	760.5	591.16	552.55	1106.97	1087.14
45.03	814.3	680.47	1217.6	1094.33	1164.3	1179.27	1079.23	936.93	743.26	765.76	904.44	1413.51	1149.15	981.78	1123.23	1188.31	1323.73	691.22	1222.75	1103.7	1152.09	866.87	1059.39	1131.84	962.54	1335.96	1116.4	1124.09	686.54	1690.02	1204.79	1512.2	1214.75	993.31	1169.31	1298.79	717.37	704.55	1436.21	1219.89	1874.14	912.9	1072.18	459.9	856.01	541.76	592.18	988.92	1040.27
48.15	829.38	750.85	1262.46	1122.89	1245.03	1305.65	1146.72	1145.17	741.96	669.09	844.9	1255.34	1120.41	872.32	1068.53	1135.52	1362.64	701.16	1155.88	1118.19	1168.02	924.07	1034.54	1156.63	926.3	1413.74	1062.71	1158.55	713.23	1742.07	1299.39	1589.18	1095.62	972.21	1177.62	1234.77	671.22	684.73	1508.81	1209.85	1668.67	913.76	1038.85	403.89	828.74	533.45	488.29	1038.13	1074.44
51.13	801.07	721.84	1168.58	1047.13	1176.51	1245.66	1196.34	1020.59	623.26	811.05	880.74	1244.99	1156.72	884.01	1230.85	1166.27	1429.06	754.17	1109.6	1094.37	1208.17	790.89	1040.62	1120.8	902.13	1432.85	1185.21	1144	773.6	1768.21	1197.21	1536.89	1129.8	1058.12	1236.58	1425.17	850.54	729.18	1536.7	1144.39	1872.33	826.39	1043.06	326.93	803	465.63	451.63	1070.05	929.77
54.05	756.63	689.17	1143.9	1062.03	1261.79	1248.5	1153.11	1081.55	827	769.32	930.76	1346.06	1259.24	905.6	1264.76	1072.31	1370.42	714.77	1191.37	1074.42	1183.33	860.57	951.79	1165.53	912.59	1292.73	1061.22	1229.65	775.88	1698.91	1221.72	1594.35	1126.61	1120.04	1212.03	1509.36	810.41	685.62	1473.61	1166.96	1880.2	1054.03	1162.49	808.04	664.52	792.21	784.45	1132.62	1005.5
57.12	756.46	792.35	1174.4	1095.57	1102.47	1244.27	1178.8	1028.76	727.75	664.7	872.27	1226.67	1148.85	787.47	1356.68	1194.05	1499.12	800.18	1243.66	1068.41	1244.31	865.43	1035.15	1131.18	876.59	1323.63	1120.39	1199.17	786.16	1705.47	1237.91	1454.13	1140.65	1060.4	1158.21	1338.72	812.68	617.25	1474.94	1133.6	1994.88	951.87	1083.73	774.36	625.93	688.4	800.49	1150.6	934.47
60.12	795.88	764.55	1210.95	1095.44	1203.6	1303.21	1212.07	1169.87	810.57	730.2	894	1365.56	1159.22	879.5	1122.61	1116.42	1490.33	636.98	1123.67	1029.22	1204.85	916.13	1089.47	1082.96	984.47	1374.54	1115.31	1120.77	780.41	1705.54	1219.98	1551.62	1166.08	1046.16	1198.14	1469.1	832.75	669.57	1440.9	1173.54	1958.46	969.21	1168.81	673.15	663.11	587.11	691.28	970.99	846.17
63.03	787.3	748.18	1229.42	1039.88	1244.34	1301.81	1192.74	1061.88	710.87	741.92	930.64	1433.66	1192.59	937.31	1136.18	1071.78	1328.56	684.62	1149	968.24	1172.41	853.7	1103.9	1142.01	986.97	1369.16	1121.57	1152.56	777.54	1748.17	1251.01	1515.94	1076.9	1019.75	1248.28	1407.62	788.34	627.07	1496.45	1204.04	1906.2	854.41	1114.52	711.7	708.5	641.75	749.57	1075.67	869.73
66.14	913.94	705.85	1210.71	1090.65	1273.34	1259.05	1182.55	1063.53	721.32	664.82	868.16	1342.98	1163.51	823.13	1184.3	1107.5	1510.44	773.06	1165.49	1086.5	1223.41	832.3	1087.49	1058.06	890.2	1328.27	1093.76	1158.99	781.74	1605.98	1199.49	1515.17	1107.82	1027.88	1234.46	1373.53	718.99	685.83	1569.2	1217.36	1834.9	985.68	1163.18	585.97	728.03	641.82	772.66	1036.63	817.73
69.10	873.43	706.69	1158.04	1052.91	1138.19	1199.47	1187.29	1018.53	751.35	736.78	916.67	1381.49	1131.1	821.57	1052.75	1065.45	1508.76	678.58	1155.4	1075.72	1144.5	878.74	1065.01	1080.35	956.12	1428.29	1143.02	1114.1	792.83	1799.53	1135.95	1483.93	1003.28	1027.17	1221.51	1354.25	593.85	623.43	1578.78	1274.62	1885.4	958.04	1057.91	779.19	583.27	656.04	732.27	1015.17	789.54
72.07	866.8	821.32	1221.02	1103.48	1169.29	1371.39	1251.56	1141.1	784.44	707.01	952.83	1318.77	1152.72	827.3	1021.81	1099.78	1447.62	779.59	1032.56	1047.64	1113.42	771.37	1143.81	1029.88	897.73	1327.39	1101.99	1149.41	724.59	1653.72	1190.55	1469.15	1020.64	1145.66	1297.47	1448.41	825.79	732.48	1615.3	1240.13	2022.79	901.68	1095.55	755.02	554.76	658.21	785.9	1025.94	794.44
75.16	923.06	886.17	1241.39	1107.19	1176.61	1237	1250.82	1138.3	811.57	734.64	967.53	1295.02	1123.32	816.6	1019.33	975	1398.08	791.4	968.12	1039.57	1077	774.45	1172.83	937.52	888.52	1454.77	1208.7	1155.47	632.08	1676.76	1203.36	1363.37	995.05	1059.54	1264.13	1336.12	776.14	610.38	1529.73	1203.06	1984.72	966.3	1143.57	720.47	695.58	710.18	764.05	1107.12	873.03
78.08	775.07	826.33	1117.3	1026.67	1242.88	1201.83	1151.3	1022.91	713.98	735.59	951.62	1328.22	1162.02	814.11	1033.91	947.19	1386.73	776.06	1047.59	968.7	1157.97	713.14	1122.72	986.47	897.44	1472.84	1168.75	1153.78	680.32	1622.62	1068.36	1411.78	906.5	903.58	1193.73	1234.32	600.77	559.57	1457.63	1117.68	1779.33	907.56	1109.54	702.99	630.03	673.85	778.2	1007.15	878.69
81.09	842.58	799.76	1218.64	1050.99	1190.97	1295.23	1151.02	1084.85	671.95	600.72	918.56	1228.72	1019.6	728.54	1158.95	990.32	1461.59	769.5	961.85	1071.08	1228.22	797.97	1238.89	951.33	942.35	1332.63	1182.52	1180.49	609.51	1704.69	1119.74	1412.22	937.13	1086.48	1223.82	1684.47	1038.14	689.15	1459.98	1064.29	2060.4	934.86	1095.12	694.68	632.08	711.41	792.96	1061.49	908.47
84.17	840.96	769.33	1083.13	1029.66	1281.83	1258.78	1133.73	1082.7	738.69	695.46	950.73	1347.3	1145.71	861.17	1035.03	995.35	1354.81	779.65	947.17	1036.25	1196.48	763.27	1177.74	956.19	944.82	1295.72	1182.55	1140.35	590.41	1599.36	1085.1	1507.53	968.58	977.84	1071.92	1704.89	990.61	535.92	1249.64	839.43	2151.04	890.08	1162.11	684.81	687.67	726.72	744.73	1050.74	934.77
87.05	822.69	779.32	1196.65	1018.02	1207.8	1177.77	1173.15	997.55	688.06	611.46	841.11	1350.88	1086.54	809.57	1061.72	1037.98	1407.08	745.97	1041.63	1091.7	1193.39	777.29	1308.2	916.42	952.91	1432.9	1240.58	1156.67	663.83	1763.76	1092.68	1433.74	925.06	1035.47	1149.2	1710.47	1029.41	564.79	1243.15	882.26	2130.03	970.14	1167.07	672.32	678.09	726.4	719.91	1105.23	873.95
	Trace = Single Cell traces from RFP Channel
[truncated: 35 more columns]
