# Supplementary material for: Optogenetics reveals Cdc42 local activation by scaffold-mediated positive feedback and Ras GTPase
Source: PLoS Biol. 2020 Jan 24;18(1):e3000600. doi: 10.1371/journal.pbio.3000600 (PMC7002011; doi:10.1371/journal.pbio.3000600)
Supplement: S11 Data — (ZIP) [file pbio.3000600.s027.zip › S11_Data/Panel_S4B/Top_Graphs_OptoWT/Graphs_RFP/Graph_RFP_OptoWT_YSM3687.csv]

Strain =	YSM3687
Graph_CRY2PHR-mCh-Cdc42WT (RFP Channel)
Time (s)	Mean Fluo. Int.	Mean+Std	Mean-Std		Mean/Mean Fluo. Int. = mean fluorescence intensity
0.00	0.00	0.00	0.00		Std = standard deviation
3.22	726.95	908.07	545.83		Mean+Std = mean fluorescence intensity + standard deviation
6.21	798.44	1012.70	584.17		Mean-Std = mean fluorescence intensity - standard deviation
8.98	846.12	1083.00	609.23
12.18	867.37	1114.29	620.44
15.14	876.25	1132.70	619.80
18.03	865.18	1125.39	604.96
21.13	883.98	1131.87	636.09
24.14	878.75	1110.50	646.99
27.05	891.32	1150.21	632.43
30.09	899.19	1176.29	622.09
33.15	885.86	1162.74	608.97
36.03	902.98	1181.80	624.15
39.15	889.01	1156.77	621.25
42.14	891.81	1170.56	613.06
45.03	889.57	1173.88	605.25
48.15	903.64	1180.15	627.12
51.13	907.37	1187.69	627.06
54.05	903.25	1198.62	607.88
57.12	898.47	1180.02	616.91
60.12	923.25	1218.70	627.80
63.03	910.32	1225.74	594.91
66.14	917.96	1196.90	639.01
69.10	904.37	1181.15	627.59
72.07	928.46	1217.90	639.01
75.16	931.12	1216.56	645.68
78.08	913.66	1198.58	628.75
81.09	913.58	1224.62	602.53
84.17	893.96	1186.14	601.79
87.05	938.97	1232.81	645.12
