# Supplementary material for: Optogenetics reveals Cdc42 local activation by scaffold-mediated positive feedback and Ras GTPase
Source: PLoS Biol. 2020 Jan 24;18(1):e3000600. doi: 10.1371/journal.pbio.3000600 (PMC7002011; doi:10.1371/journal.pbio.3000600)
Supplement: S11 Data — (ZIP) [file pbio.3000600.s027.zip › S11_Data/Panel_S4B/Top_Graphs_OptoWT/Graphs_GFP/Graph_Scd2-GFP_SingleTraces_WTcontrol_YSM3576_Set1.csv]

Strain =	YSM3576
Graph_Scd2-GFP_SingleTraces_WT control (GFP Channel)
Time (s)	Trace 1	Trace 2	Trace 3	Trace 4	Trace 5	Trace 6	Trace 7	Trace 8	Trace 9	Trace 10	Trace 11	Trace 12	Trace 13	Trace 14	Trace 15	Trace 16	Trace 17	Trace 18	Trace 19	Trace 20	Trace 21	Trace 22	Trace 23	Trace 24	Trace 25	Trace 26	Trace 27	Trace 28	Trace 29	Trace 30	Trace 31	Trace 32	Trace 33	Trace 34	Trace 35	Trace 36	Trace 37	Trace 38	Trace 39	Trace 40	Trace 41	Trace 42	Trace 43	Trace 44	Trace 45	Trace 46	Trace 47	Trace 48	Trace 49
0.00	0.00	0.00	0.00	0.00	0.00	0.00	0.00	0.00	0.00	0.00	0.00	0.00	0.00	0.00	0.00	0.00	0.00	0.00	0.00	0.00	0.00	0.00	0.00	0.00	0.00	0.00	0.00	0.00	0.00	0.00	0.00	0.00	0.00	0.00	0.00	0.00	0.00	0.00	0.00	0.00	0.00	0.00	0.00	0.00	0.00	0.00	0.00	0.00	0.00
3.22	28.33	-3.00	-22.90	-13.31	-17.33	16.30	9.46	2.39	-19.10	20.73	4.14	18.43	-12.30	-6.75	23.66	2.57	12.50	-53.83	-4.19	-0.03	5.70	17.58	6.36	12.08	-4.96	16.17	-17.20	-16.24	4.14	14.09	-30.07	-23.97	-6.82	-20.86	19.77	-6.31	8.18	-1.52	27.05	-4.33	-1.30	-14.13	-8.79	-2.31	-10.98	24.21	-13.45	3.89	-3.33
6.21	33.21	13.47	-12.67	-7.63	6.81	15.45	16.29	-4.67	-14.98	-4.80	-21.09	33.72	-8.82	-26.47	20.61	-6.18	15.14	-28.17	5.08	-8.84	-1.84	-2.90	-6.01	19.08	1.15	13.33	16.65	-19.31	12.40	27.34	-19.66	-28.24	-10.68	-32.93	-5.48	-5.26	-14.11	-2.18	-26.19	-10.03	0.13	-15.27	7.67	-16.86	-7.32	-8.43	-26.15	5.43	-12.38
8.98	25.89	-0.58	-36.31	2.09	-11.98	7.31	4.89	-27.49	-19.63	9.18	-20.59	43.52	-11.82	-11.30	12.57	-26.17	12.02	-27.18	-14.26	5.00	-2.85	-5.06	6.61	7.14	1.00	8.79	6.46	-0.03	24.00	24.96	-6.42	-24.92	0.99	-8.98	8.09	0.15	12.38	16.40	-26.22	-12.24	-24.88	7.73	-16.17	-10.24	-1.60	15.28	-42.51	3.01	-32.91
12.18	25.13	25.79	-20.73	4.88	-3.49	11.42	19.72	-14.63	2.16	14.05	-23.55	40.01	1.87	-8.96	7.15	-17.35	27.21	-29.28	-7.38	0.38	4.65	13.08	32.23	-1.00	-2.66	10.56	-0.56	11.74	21.65	-4.33	-36.02	0.49	-13.35	-31.11	-4.93	-3.50	15.50	-11.11	22.66	3.95	-31.47	8.71	17.26	-3.52	-3.18	5.88	-9.23	3.66	1.97
15.14	30.71	-2.38	-27.39	1.92	-12.66	17.60	5.46	0.07	-1.92	24.73	-37.56	35.76	-1.80	14.08	18.65	-15.07	14.46	-37.98	16.06	1.66	-3.16	13.31	16.41	10.96	19.96	-5.18	-8.73	0.73	1.65	6.07	-25.86	-40.15	-12.51	-14.22	1.32	-11.84	-10.47	-2.86	19.60	-19.42	-20.42	-8.19	0.33	-6.10	-17.41	5.74	-37.13	5.71	44.67
18.03	27.45	-9.86	-32.86	8.43	-4.76	8.93	1.82	-1.10	-23.08	21.75	-34.52	37.11	4.52	-5.26	19.75	12.74	6.41	-16.23	3.25	-4.00	6.77	-9.38	-5.21	9.98	7.59	2.31	4.07	-9.49	-5.49	21.16	-30.58	-12.89	-9.93	-15.21	33.77	-12.33	-13.43	-6.94	-6.30	-32.12	5.70	-17.35	2.51	7.67	-18.04	-5.95	-18.72	9.19	33.24
21.13	22.23	-3.06	-36.13	18.30	-0.02	23.53	5.24	-15.46	-19.76	13.06	-36.49	43.08	-9.41	-7.37	18.85	-11.91	0.18	-26.46	7.05	11.08	3.25	7.48	10.33	7.31	4.93	13.35	-11.55	-14.92	17.25	11.33	-23.54	-25.91	1.81	4.64	33.21	12.54	26.49	-4.62	9.24	-2.86	-25.75	-4.75	6.57	-3.43	-7.17	-12.56	-38.35	10.09	-13.37
24.14	9.08	1.80	-21.76	-9.44	16.23	7.12	27.46	-11.59	-16.12	9.01	-31.87	60.40	1.29	0.87	35.08	-26.92	30.27	-30.94	-1.41	9.12	-3.28	9.50	3.02	15.09	-11.36	14.85	14.55	-10.93	2.75	19.54	-14.37	-18.34	-5.10	-12.38	12.66	-5.90	-10.43	-10.99	26.46	1.37	-17.90	-13.24	14.19	7.00	26.86	-6.19	-44.14	2.51	-11.54
27.05	22.46	4.63	-18.30	4.08	27.72	18.60	7.60	-10.53	-11.31	30.00	-41.42	54.39	-7.90	-0.60	15.98	-27.25	2.36	-44.14	3.40	24.29	2.47	1.35	15.51	28.24	-4.34	17.41	-9.47	-8.76	9.66	28.45	-21.75	-4.15	-6.90	-27.13	16.97	-3.33	0.91	-4.04	-13.64	-30.21	-30.31	21.99	24.96	2.83	11.41	-44.18	-64.52	-10.19	-20.60
30.09	37.57	2.46	-19.22	43.70	5.67	14.82	-0.05	10.68	-34.37	31.03	-21.50	41.74	-19.67	20.53	11.09	-2.33	0.99	-34.22	-10.82	10.16	3.34	10.74	23.80	28.91	12.54	-1.04	-18.46	-10.81	7.99	8.27	-5.28	-29.26	7.42	-2.88	2.95	-3.12	4.85	-8.52	-40.72	-35.89	-12.79	9.20	20.01	19.77	-26.13	-15.89	-55.98	-10.66	13.16
33.15	32.37	-7.81	-67.12	12.40	13.19	23.48	10.41	-8.43	-4.38	32.57	-38.49	38.22	16.85	14.39	13.70	3.25	-5.94	-31.88	-11.86	24.89	17.87	6.15	10.72	12.93	18.68	-4.99	-5.01	13.07	16.07	17.95	-22.01	-20.95	6.11	-11.62	30.40	-4.54	-16.83	-12.96	-20.19	-65.23	-18.54	3.13	1.05	18.07	-5.04	-10.48	-48.26	-1.05	-35.98
36.03	37.91	16.10	-30.57	46.63	12.00	12.99	12.66	-12.58	-26.18	7.40	-37.54	65.32	14.96	16.99	43.41	-25.30	7.64	-17.18	0.67	35.17	6.76	1.72	22.06	30.37	-7.59	34.18	-8.21	12.84	12.53	19.97	-29.62	-34.19	-8.71	-11.00	0.99	-10.67	-27.42	-10.82	-6.62	-11.52	11.31	14.35	10.57	18.43	30.85	12.05	-39.19	-0.08	-26.72
39.15	11.36	-3.24	-26.08	23.98	26.15	31.71	-2.85	7.73	-19.35	40.87	-42.86	57.69	1.38	23.47	37.89	-12.88	35.86	-28.36	-3.79	38.36	10.62	-2.71	13.99	27.25	15.40	0.38	-23.02	18.80	34.30	24.06	-23.47	-29.61	-6.66	-24.42	16.66	-26.98	7.90	-27.52	-38.36	-10.40	-0.99	-11.00	-23.88	3.66	-4.01	6.57	-27.16	-9.78	5.64
42.14	49.40	5.58	-53.20	7.02	10.73	23.32	-16.32	-21.70	-28.31	23.60	-32.83	46.76	16.11	9.08	27.13	-23.46	34.18	-51.96	3.48	2.63	-0.74	3.51	12.39	15.70	9.32	37.11	-16.06	-4.32	23.90	-0.39	-13.20	-6.95	-3.75	-6.03	19.94	-32.99	13.24	-17.96	-52.44	5.57	1.50	-11.40	24.77	28.27	5.14	-11.99	-54.75	-46.15	-4.04
45.03	44.28	12.54	-76.04	5.52	38.39	2.20	-29.02	21.25	-22.55	10.05	-53.91	51.53	10.53	33.93	14.91	-16.73	26.38	-35.51	-0.40	-2.11	-10.82	-3.77	4.09	4.20	4.71	14.93	-6.86	-1.68	27.02	37.68	-24.85	-13.92	-10.03	-19.20	32.29	-19.92	-9.20	-28.42	-7.58	-25.23	0.01	1.73	40.71	18.57	19.25	-5.26	-47.12	6.05	4.98
48.15	32.58	-3.19	-27.44	41.00	6.94	6.90	1.45	2.85	-7.21	24.47	-19.42	62.63	-7.06	19.32	27.12	-34.62	31.98	-24.85	-6.88	25.28	-6.52	7.50	17.55	23.73	-2.56	-0.33	-20.78	-3.49	7.66	31.57	-20.82	-30.76	-13.87	-5.64	20.64	-0.26	6.00	-21.63	-10.47	12.79	-30.49	12.00	16.60	16.15	-21.80	-39.34	-36.30	-8.46	-12.23
51.13	26.23	-11.20	-28.77	-13.96	43.53	18.58	-17.36	2.57	10.40	20.21	-39.39	60.89	-11.21	8.98	30.45	-27.19	7.88	-6.10	-11.48	24.05	0.19	6.00	24.02	19.35	21.27	36.89	-47.66	-11.39	0.60	20.33	-30.98	-26.22	-9.67	-14.05	-7.61	0.30	8.15	-10.98	-38.63	-39.94	-7.94	10.33	30.14	6.46	-0.18	-0.90	-39.66	3.82	-17.93
54.05	43.40	-1.41	-26.88	-17.23	50.56	13.49	5.63	5.58	-12.23	0.35	-39.66	53.04	6.06	25.37	31.08	-58.61	49.87	-39.40	-2.47	12.26	2.46	7.28	28.95	10.24	-6.52	23.29	-30.38	-2.84	30.05	17.39	-36.85	-37.54	-8.85	-28.07	1.69	-15.99	-6.62	-23.17	-31.51	-2.80	35.98	24.70	15.65	18.85	-19.73	-22.58	-35.28	-6.73	-35.53
57.12	33.90	9.21	-28.54	-0.94	33.19	15.52	-21.89	14.38	2.50	29.59	-45.00	83.35	-21.07	39.64	25.54	-45.61	16.70	-26.13	4.06	1.46	6.48	8.78	9.99	7.37	8.77	27.51	-44.62	-8.96	4.15	44.66	-38.06	-42.34	-12.30	-2.19	39.12	-19.92	11.08	-22.58	-40.52	-30.47	12.18	27.82	27.50	4.45	8.25	-20.89	-38.98	-9.36	-25.83
60.12	32.46	6.49	11.24	-5.14	26.12	-1.61	-1.18	5.38	-17.70	35.92	-43.06	42.77	3.60	26.06	41.38	-44.10	30.39	-33.00	2.21	19.28	12.51	-7.58	7.79	24.51	10.60	9.66	-17.29	-0.26	4.28	16.93	-36.42	-7.69	-0.72	-6.82	21.09	-9.05	-5.58	-26.63	-36.98	24.61	-1.64	7.33	35.98	7.17	-40.00	17.27	-36.43	-4.10	-61.89
63.03	9.51	14.06	-14.84	-22.62	3.57	3.50	24.72	-7.55	-34.11	26.53	-48.85	52.64	16.45	17.59	54.53	-71.62	13.62	-4.21	-5.89	5.22	14.60	12.26	31.88	17.60	1.98	3.01	-59.82	8.27	12.97	30.23	-20.01	-27.93	-0.10	-12.55	42.98	-0.07	-20.87	-15.32	-39.86	-8.66	-9.53	-6.88	16.09	12.01	8.24	1.71	-48.47	1.95	-26.27
66.14	34.67	-1.48	-27.82	-27.72	3.14	42.25	5.84	9.37	-38.86	44.28	-49.43	63.81	10.05	49.36	37.32	-48.45	36.47	-37.92	1.51	6.36	15.10	3.28	13.33	11.25	-2.06	15.62	-34.98	-3.22	18.78	29.58	-38.51	-14.39	-4.00	-18.28	14.94	0.80	7.29	-48.11	-40.20	-14.05	-10.94	-17.40	31.70	0.70	5.71	0.46	-46.93	-29.21	-26.99
69.10	47.68	21.79	-31.11	-1.07	1.44	26.29	14.54	14.39	-37.75	28.46	-63.75	42.71	-13.57	17.44	41.49	-46.83	16.13	-49.28	-3.50	-10.13	16.29	-4.71	27.83	17.36	-9.76	19.59	-40.23	-1.13	11.98	29.85	-14.21	-27.41	-2.93	1.60	5.23	21.32	-5.26	-44.46	-36.16	8.72	26.80	23.77	5.20	-20.16	-3.66	-9.39	-48.13	-9.43	-44.39
72.07	36.99	-0.49	-47.25	-3.15	7.24	44.58	8.12	16.30	-16.62	20.90	-37.94	65.09	3.72	16.41	40.26	-44.06	0.22	-46.92	11.10	9.55	-6.44	-9.05	12.16	6.68	21.68	23.01	-41.43	1.26	11.08	22.21	-36.46	-35.22	-3.05	-10.84	36.57	1.82	0.17	-35.39	-17.71	-29.65	-9.59	15.32	-2.07	3.64	-0.89	10.72	-45.96	1.84	-16.74
75.16	43.90	-12.67	-29.90	-22.38	14.13	4.99	-2.30	13.94	-12.77	43.30	-54.46	67.69	20.15	28.67	55.39	-17.91	26.63	-26.30	3.47	-0.57	25.42	3.91	16.91	13.74	9.60	32.00	-24.95	-6.68	28.61	10.83	-4.81	-24.93	-14.19	-6.02	34.69	4.11	-1.85	-32.85	-19.16	-16.61	-4.83	4.59	21.54	-13.88	-24.63	2.80	-42.04	-12.07	-55.97
78.08	44.57	8.84	-29.79	1.80	10.55	32.60	-13.45	2.40	-37.03	30.24	-54.29	65.00	3.44	11.19	34.53	-27.59	17.95	-13.75	-9.04	26.28	21.06	13.13	15.27	13.31	8.00	35.09	-65.71	-9.76	16.92	17.89	-18.15	-28.31	-1.13	-4.48	7.86	-20.90	-10.51	-20.34	-18.10	-20.53	-13.49	-14.13	26.40	2.90	0.98	1.58	-36.28	1.41	-53.93
81.09	35.92	-11.58	-44.47	-9.51	18.59	15.81	0.83	16.63	-23.57	21.81	-63.18	65.83	10.43	9.46	31.36	-53.35	9.96	-36.33	-5.98	10.31	-2.10	-0.27	5.58	29.56	24.74	26.04	-41.90	-7.13	22.33	27.29	-19.64	-28.21	0.41	-12.94	21.20	-28.01	-34.78	-33.83	-34.64	15.42	9.36	8.05	11.43	9.17	-20.34	-19.88	-38.39	9.84	-20.87
84.17	35.23	1.44	-58.67	-6.21	3.81	9.10	-7.57	23.11	-2.45	16.74	-62.45	99.02	38.73	37.43	67.06	-5.70	-3.16	-36.74	-8.59	11.23	16.50	10.61	16.03	32.56	37.52	24.19	-49.41	-5.05	36.65	24.70	-20.59	-8.09	-11.98	-11.96	14.46	1.57	-12.07	-29.20	-39.16	-20.98	-10.65	-13.67	42.91	-13.59	-8.36	-23.85	-53.36	31.27	-50.15
87.05	46.48	10.92	-46.94	-38.32	-5.83	48.75	-12.68	30.62	-10.62	35.85	-60.73	51.21	66.67	53.56	54.77	-30.10	4.07	12.83	-4.74	12.28	18.25	-6.12	31.15	24.21	21.93	3.47	-49.39	-5.19	9.74	20.52	-27.69	-55.98	4.68	-1.87	36.86	-8.60	-21.13	-40.83	-66.34	-0.60	-1.61	0.51	23.60	-7.73	-10.90	7.52	-30.59	10.46	-27.26
	Trace = Single Cell traces from GFP Channel
[truncated: 203 more columns]
