# Supplementary material for: Optogenetics reveals Cdc42 local activation by scaffold-mediated positive feedback and Ras GTPase
Source: PLoS Biol. 2020 Jan 24;18(1):e3000600. doi: 10.1371/journal.pbio.3000600 (PMC7002011; doi:10.1371/journal.pbio.3000600)
Supplement: S11 Data — (ZIP) [file pbio.3000600.s027.zip › S11_Data/Panel_S4B/Top_Graphs_OptoWT/Graphs_GFP/Graph_Scd2-GFP_SingleTraces_OptoWT_YSM3687.csv]

Strain =	YSM3687
Graph_Scd2-GFP_SingleTraces_OptoWT (GFP Channel)
Time (s)	Trace 1	Trace 2	Trace 3	Trace 4	Trace 5	Trace 6	Trace 7	Trace 8	Trace 9	Trace 10	Trace 11	Trace 12	Trace 13	Trace 14	Trace 15	Trace 16	Trace 17	Trace 18	Trace 19	Trace 20	Trace 21	Trace 22	Trace 23	Trace 24	Trace 25	Trace 26	Trace 27	Trace 28	Trace 29	Trace 30	Trace 31	Trace 32	Trace 33	Trace 34	Trace 35	Trace 36	Trace 37	Trace 38	Trace 39	Trace 40	Trace 41	Trace 42	Trace 43	Trace 44	Trace 45	Trace 46	Trace 47	Trace 48	Trace 49
0.00	0.00	0.00	0.00	0.00	0.00	0.00	0.00	0.00	0.00	0.00	0.00	0.00	0.00	0.00	0.00	0.00	0.00	0.00	0.00	0.00	0.00	0.00	0.00	0.00	0.00	0.00	0.00	0.00	0.00	0.00	0.00	0.00	0.00	0.00	0.00	0.00	0.00	0.00	0.00	0.00	0.00	0.00	0.00	0.00	0.00	0.00	0.00	0.00	0.00
3.22	-16.04	-1.66	-1.82	-14.01	17.34	0.56	16.24	20.85	-22.38	1.29	-7.46	14.31	-8.67	-16.00	19.15	3.55	-16.23	6.46	-17.12	-2.64	8.26	10.03	5.13	23.29	6.08	2.07	10.02	6.03	9.21	-16.71	23.29	19.25	-1.25	18.98	3.78	28.15	48.84	16.15	13.94	40.13	-19.19	13.63	2.89	17.50	-7.99	-9.93	-6.37	-13.83	-18.73
6.21	-32.43	-11.91	-11.28	-20.30	1.44	12.09	-7.90	39.31	-20.58	21.21	-5.06	39.86	-19.36	-6.67	7.83	-1.14	-18.98	-11.79	-8.24	-12.86	1.46	10.60	16.27	14.49	-4.92	16.64	15.39	1.53	42.36	6.47	31.91	31.86	-3.37	17.93	44.96	45.44	37.35	30.66	-18.81	28.23	-0.60	14.64	6.38	41.31	1.73	18.64	-9.23	-11.60	-1.44
8.98	0.84	0.82	-5.57	1.72	3.43	0.95	-19.14	25.04	-24.82	9.30	-4.04	20.96	-39.47	19.72	28.23	18.10	-25.41	9.62	-5.55	20.49	17.48	1.47	17.61	23.87	-9.86	-1.82	15.56	13.77	17.16	11.46	40.16	20.20	-2.86	5.08	28.88	49.89	8.92	71.43	-18.37	59.42	-32.22	11.64	8.26	55.88	-4.44	20.88	20.24	-22.11	13.59
12.18	-13.50	-1.79	-9.48	-13.68	5.19	13.66	-7.10	38.15	1.89	18.67	13.62	11.38	-14.32	-12.38	47.04	32.33	26.70	-5.27	24.29	9.59	-2.69	33.48	19.80	17.70	-2.17	9.19	12.46	2.41	21.63	24.04	28.73	36.42	-4.61	-17.31	34.43	34.35	24.12	26.46	-10.91	99.55	-12.87	26.37	18.52	63.99	40.90	33.90	7.94	24.06	22.56
15.14	-8.97	-9.85	-0.01	29.33	16.83	16.57	10.11	27.82	-26.33	18.37	8.59	25.34	-31.09	-27.01	20.25	48.47	-2.10	14.74	12.44	19.17	3.06	18.93	-2.41	25.27	-4.14	4.91	21.59	38.52	22.72	4.74	47.11	69.01	-19.81	30.26	44.75	45.51	37.88	40.32	-23.75	71.08	-1.79	57.73	24.96	51.39	38.29	14.32	23.94	9.30	14.41
18.03	-22.91	17.82	-16.27	11.71	7.34	-7.75	-3.30	22.07	-19.82	-7.38	-8.36	34.18	-17.69	-13.14	39.21	12.54	-9.60	47.80	8.92	39.18	25.85	15.72	12.46	32.98	3.35	32.31	29.88	37.10	15.33	8.19	74.67	85.92	2.77	12.36	43.52	91.04	27.54	34.62	-18.98	56.64	-10.85	53.55	27.60	63.12	56.15	-7.18	22.31	5.09	-3.32
21.13	-25.38	2.01	-19.57	0.27	17.97	-7.51	45.15	42.13	-25.84	10.85	18.22	10.84	-28.41	6.25	49.96	14.72	-7.48	24.65	-20.36	37.25	30.75	63.60	6.01	12.46	-1.03	2.68	32.84	46.53	20.77	2.58	57.62	39.52	-21.44	-4.52	40.16	36.21	69.48	15.26	-20.66	49.44	14.93	70.04	30.32	108.07	8.59	-3.32	-6.90	36.20	10.60
24.14	-17.85	-13.63	-23.09	7.34	29.68	6.90	1.88	20.17	-29.48	21.71	9.02	31.25	-14.60	-36.06	43.21	14.28	6.78	55.81	-8.78	48.35	16.10	69.18	26.52	26.31	-23.75	19.59	27.15	44.56	35.33	9.49	45.61	95.20	-6.99	17.47	47.64	36.01	23.19	20.66	-17.41	48.31	-5.27	56.74	13.71	91.38	2.63	19.50	-20.20	9.77	14.79
27.05	-22.29	-25.95	-23.30	3.05	-2.18	-2.02	17.53	21.00	-5.82	27.92	19.04	38.82	14.83	-4.04	37.27	31.74	15.70	49.06	8.46	65.95	33.20	74.06	2.60	22.89	-1.80	-5.59	35.15	92.18	43.75	-0.27	88.00	114.66	-8.50	4.83	41.58	39.68	23.78	53.63	-14.60	40.07	-24.75	47.36	32.63	97.58	33.92	20.96	33.61	27.74	29.62
30.09	8.80	-9.71	-10.03	2.93	35.75	-1.89	-3.15	33.35	-9.37	27.58	7.32	24.94	7.02	23.50	42.14	39.90	-2.73	34.89	-15.72	77.38	39.18	75.75	14.61	41.13	-26.39	-5.04	23.39	24.67	16.15	7.82	50.60	91.06	6.59	10.20	26.20	65.26	76.80	82.79	0.03	30.39	-1.05	55.80	65.56	113.48	59.52	12.12	4.93	7.44	16.53
33.15	21.73	2.83	-9.76	-10.35	27.03	-17.93	4.23	32.59	-26.72	5.53	13.34	21.69	24.34	13.67	49.07	34.89	-18.80	14.49	-14.88	88.29	31.95	58.21	2.30	43.22	-54.08	7.56	49.17	29.94	28.07	12.31	77.71	53.24	15.54	10.76	1.84	37.73	57.48	76.08	3.12	44.38	-0.17	79.57	24.35	107.48	69.28	26.20	28.37	7.56	17.71
36.03	11.72	-6.60	-7.85	5.42	19.95	12.24	24.56	24.90	-35.60	48.23	3.58	23.37	-17.25	1.90	33.38	32.71	-11.64	14.50	2.64	91.22	23.48	64.53	-3.80	40.38	-30.96	30.47	18.28	46.92	54.21	-4.84	66.53	46.24	7.33	1.62	2.82	37.55	64.48	58.91	-11.31	88.09	13.64	82.10	51.26	108.41	50.00	21.65	31.25	50.01	11.44
39.15	10.83	16.82	-32.24	18.51	26.20	2.09	2.11	63.07	-45.67	47.71	-24.90	34.07	6.17	-4.17	48.26	14.05	24.14	9.84	-2.31	133.85	45.05	93.32	-14.69	-12.18	-47.94	19.81	19.49	26.21	86.33	16.47	82.77	46.81	29.09	19.58	35.42	82.52	43.75	90.73	32.15	49.04	23.41	91.02	60.65	127.24	70.97	50.77	11.11	37.63	3.27
42.14	-13.94	35.88	-4.77	15.27	19.69	-4.17	5.76	36.61	-46.22	62.62	7.63	66.99	-19.59	-1.80	67.10	61.50	-5.76	7.62	6.59	79.77	22.15	87.90	-8.50	1.15	-40.42	29.84	77.57	19.60	46.89	12.39	82.14	48.75	-12.67	43.74	15.78	43.12	85.45	103.09	12.85	6.30	12.60	93.71	32.32	164.22	81.27	20.77	25.32	49.65	2.18
45.03	-4.63	45.00	-14.26	32.13	46.22	-10.37	37.11	8.19	-39.78	17.02	11.63	70.38	-10.07	-26.26	98.73	39.54	26.44	3.36	-17.72	81.90	-5.60	108.98	-6.05	39.56	-20.50	5.19	88.41	52.36	39.94	-0.07	79.80	76.46	-4.75	29.39	-1.64	33.11	101.03	107.58	-22.10	20.66	-8.61	112.79	44.19	167.18	123.26	61.16	24.42	38.93	6.73
48.15	23.98	4.63	4.39	9.29	23.03	-7.91	15.29	25.41	-30.32	21.18	-16.20	39.42	-3.66	19.12	89.12	40.49	4.67	47.30	-10.22	62.57	47.35	113.88	2.17	19.91	-16.57	22.75	87.40	56.06	66.44	14.33	70.47	85.35	32.39	29.97	26.99	45.70	15.62	130.64	10.45	54.84	-10.78	139.03	65.99	162.22	178.12	47.32	-19.49	13.40	35.12
51.13	6.42	-17.54	-0.66	38.68	60.04	-3.14	10.69	4.45	-34.59	34.81	-14.86	37.26	-17.04	-39.64	77.26	51.02	17.84	13.80	4.11	48.86	16.23	102.98	-10.04	43.18	-8.59	34.69	82.15	56.61	86.60	61.97	91.05	72.09	10.51	42.47	32.49	91.28	47.38	151.00	-8.12	50.60	-20.74	164.12	57.34	164.72	160.56	71.38	29.47	45.64	62.35
54.05	9.14	-17.59	21.97	22.45	55.04	7.53	12.90	4.89	-15.91	7.43	-0.58	51.62	-16.44	0.20	91.64	46.93	10.86	30.98	20.00	71.72	-8.88	130.73	13.78	32.38	-19.10	45.27	53.88	100.43	95.15	24.20	95.07	50.61	19.28	17.66	-12.37	140.67	46.10	130.58	7.28	39.09	-5.49	155.96	72.88	164.67	147.10	82.80	43.87	42.66	44.76
57.12	-3.56	-1.06	-4.93	69.00	34.20	13.66	36.66	-16.39	-55.89	35.14	1.43	14.23	-20.23	1.67	74.38	62.68	43.16	17.45	-19.73	53.36	25.35	134.27	9.15	49.62	0.19	65.66	59.50	66.87	66.79	44.63	74.67	100.47	4.67	47.72	8.68	54.87	18.54	94.20	10.18	22.26	0.79	163.05	62.80	162.58	145.24	90.71	57.26	36.66	63.84
60.12	33.30	2.19	-3.70	33.48	29.28	10.63	10.21	-16.87	-27.28	9.46	-13.83	38.75	-13.38	-13.27	67.47	16.42	21.37	49.84	13.32	66.55	42.94	156.59	19.98	53.69	-15.59	59.84	46.23	74.27	84.83	-7.86	113.88	75.04	50.52	49.36	8.54	65.61	53.84	144.75	12.01	23.75	-10.50	157.94	30.51	133.81	195.52	54.70	44.31	13.17	29.53
63.03	26.15	16.44	18.59	34.70	77.64	30.75	-13.02	-10.42	-36.44	26.79	-9.33	43.64	-18.19	-37.86	70.37	43.06	20.57	43.17	-1.58	44.07	28.30	152.33	-7.25	14.33	-6.72	48.11	63.93	52.87	122.20	2.24	66.65	114.49	13.92	39.40	5.66	51.54	2.37	115.54	9.20	2.17	1.24	173.16	19.51	161.90	171.67	39.46	52.90	33.11	48.17
66.14	18.67	3.99	10.27	39.79	53.02	17.49	-7.50	16.21	-12.64	52.42	-2.87	15.79	-16.82	21.24	68.61	87.91	31.40	20.29	5.96	43.73	82.80	124.73	23.84	51.63	5.78	36.33	72.51	52.77	61.11	-13.70	63.66	102.68	35.55	40.87	-1.82	67.37	10.59	140.64	55.19	36.65	-9.36	158.99	41.07	169.53	129.21	26.57	67.76	76.46	45.42
69.10	49.22	12.16	20.15	52.07	51.06	13.35	-12.73	4.65	-26.66	44.27	-21.74	35.83	-2.33	4.74	73.40	49.97	34.58	15.21	5.93	43.14	51.70	71.10	28.75	68.54	-20.93	49.31	111.70	63.35	46.79	-3.83	62.53	118.37	14.02	64.13	27.51	58.52	-10.48	138.98	18.84	4.59	1.30	164.62	72.62	199.39	149.59	44.86	43.88	34.27	70.06
72.07	7.95	16.81	27.65	44.28	64.17	33.74	2.88	-8.06	-17.54	34.50	-15.90	20.93	-30.06	1.17	64.70	29.20	40.41	38.53	-0.23	21.69	50.95	89.67	12.73	41.70	-43.44	28.47	37.14	53.53	76.11	17.09	69.91	112.49	68.54	64.89	10.77	87.55	18.89	108.33	62.45	49.08	1.55	197.03	34.75	233.62	184.94	47.86	84.49	35.40	72.69
75.16	50.28	24.41	8.94	56.23	56.00	50.91	-0.22	-0.14	-9.42	50.22	24.42	52.42	-18.86	6.13	46.00	52.97	28.96	37.03	7.16	63.10	101.45	141.74	10.23	38.26	-8.53	49.97	83.81	52.03	49.49	-3.18	50.18	112.63	64.65	68.57	2.67	145.78	52.53	97.31	52.36	45.17	2.88	218.02	47.81	257.30	142.12	41.73	106.98	75.01	101.88
78.08	67.25	22.33	-21.67	60.77	59.74	57.09	30.81	41.90	-22.16	44.86	13.45	47.15	1.96	-6.50	54.05	68.14	31.26	43.28	-6.42	40.46	127.45	149.28	26.24	70.80	-1.43	46.07	93.32	125.71	33.92	15.67	70.44	84.51	73.67	86.38	49.66	100.51	32.25	93.68	47.72	15.82	-17.78	241.55	62.95	260.19	201.41	66.01	85.85	71.23	63.53
81.09	7.61	-9.79	0.99	52.62	83.70	83.84	26.86	-7.94	-24.99	47.12	26.86	48.17	-2.30	-5.19	83.38	21.77	28.39	50.67	21.75	88.68	137.48	134.70	22.51	52.06	-16.65	35.03	76.35	75.51	65.71	10.40	95.87	78.97	67.98	59.20	36.28	70.25	69.27	71.62	68.87	52.16	30.79	189.47	109.53	293.66	219.10	57.48	96.30	81.54	125.88
84.17	38.70	0.41	-8.67	100.53	62.91	101.44	51.61	-23.43	-12.03	36.10	49.14	53.26	-15.63	-5.96	96.93	12.75	40.77	19.22	25.06	78.85	101.16	101.52	3.96	34.22	-32.75	52.35	71.72	13.45	11.76	12.22	56.92	91.55	47.36	41.31	42.19	78.41	38.27	118.29	68.43	29.58	-9.33	153.36	142.11	246.62	227.68	117.87	84.93	105.34	106.59
87.05	6.40	7.04	-8.47	89.11	87.22	61.18	53.36	4.23	-2.87	49.30	15.00	100.60	-3.86	31.81	114.10	42.48	96.02	20.54	61.00	68.21	145.87	157.62	37.34	41.45	10.48	62.48	66.57	43.42	47.85	26.06	69.16	95.10	49.12	56.28	58.62	95.54	96.72	69.53	56.16	30.43	16.62	169.56	137.66	218.59	279.67	75.67	67.60	88.14	127.51
	Trace = Single Cell traces from GFP Channel
[truncated: 35 more columns]
