# Supplementary material for: Optogenetics reveals Cdc42 local activation by scaffold-mediated positive feedback and Ras GTPase
Source: PLoS Biol. 2020 Jan 24;18(1):e3000600. doi: 10.1371/journal.pbio.3000600 (PMC7002011; doi:10.1371/journal.pbio.3000600)
Supplement: S11 Data — (ZIP) [file pbio.3000600.s027.zip › S11_Data/Panel_S4B/Top_Graphs_OptoWT/Graphs_GFP/Graph_Scd2-GFP_SingleTraces_Opto_YSM3574_Set1.csv]

Strain =	YSM3574
Graph_Scd2-GFP_SingleTraces_Opto (GFP Channel)
Time (s)	Trace 1	Trace 2	Trace 3	Trace 4	Trace 5	Trace 6	Trace 7	Trace 8	Trace 9	Trace 10	Trace 11	Trace 12	Trace 13	Trace 14	Trace 15	Trace 16	Trace 17	Trace 18	Trace 19	Trace 20	Trace 21	Trace 22	Trace 23	Trace 24	Trace 25	Trace 26	Trace 27	Trace 28	Trace 29	Trace 30	Trace 31	Trace 32	Trace 33	Trace 34	Trace 35	Trace 36	Trace 37	Trace 38	Trace 39	Trace 40	Trace 41	Trace 42	Trace 43	Trace 44	Trace 45	Trace 46	Trace 47	Trace 48	Trace 49
0.00	0.00	0.00	0.00	0.00	0.00	0.00	0.00	0.00	0.00	0.00	0.00	0.00	0.00	0.00	0.00	0.00	0.00	0.00	0.00	0.00	0.00	0.00	0.00	0.00	0.00	0.00	0.00	0.00	0.00	0.00	0.00	0.00	0.00	0.00	0.00	0.00	0.00	0.00	0.00	0.00	0.00	0.00	0.00	0.00	0.00	0.00	0.00	0.00	0.00
3.22	14.68	-18.00	20.61	9.00	11.01	5.93	-19.30	9.05	7.28	12.23	-7.47	-6.45	-4.35	-1.87	-37.31	-6.86	14.40	-22.97	4.46	9.45	-6.80	-8.25	8.64	-3.70	-4.54	-12.21	-17.42	2.65	22.68	28.43	-12.52	7.85	-22.29	10.17	2.76	27.63	-14.43	8.48	-15.80	4.13	15.85	-5.48	14.80	0.46	9.46	-21.46	-9.82	0.85	9.25
6.21	12.76	-10.70	18.86	13.87	8.04	17.77	-14.42	-9.76	11.29	-10.39	-13.58	-0.40	8.45	-6.54	-1.13	9.34	8.02	-13.24	0.38	-4.79	-9.48	-15.09	22.76	12.57	7.69	-11.67	5.75	10.41	-23.31	24.34	-8.37	-3.40	4.81	5.45	-4.65	42.82	-27.82	-26.75	-10.90	29.03	14.91	-1.40	5.06	4.30	14.18	-38.17	9.42	-4.30	-1.37
8.98	-2.98	4.39	7.26	11.83	17.00	8.40	-19.11	8.71	-25.70	-0.44	2.15	-17.13	-27.88	-0.62	-27.76	-11.13	-5.49	-15.31	14.98	-8.63	-13.88	14.53	28.09	-14.45	0.50	3.85	-0.92	48.19	-20.29	21.50	-11.61	31.30	4.74	-8.14	11.35	23.85	-34.78	-16.51	-33.55	17.14	27.98	1.93	15.18	12.82	8.16	8.53	15.89	-9.12	9.64
12.18	-0.92	2.87	11.36	4.63	15.77	11.98	-24.73	-15.89	-21.23	13.78	-8.28	-13.30	7.56	-7.11	-17.05	-20.38	-0.51	-1.90	10.26	2.50	-9.39	-13.74	17.51	-0.09	-15.18	-1.59	-20.04	35.97	-3.46	28.53	-0.62	-6.23	-11.47	-5.70	1.81	1.43	-35.00	-29.56	0.89	-1.12	-6.76	0.51	-6.64	-5.09	7.16	7.65	-15.40	-10.68	16.53
15.14	21.42	11.05	7.72	4.39	3.35	7.62	-21.06	8.02	10.62	-0.59	6.03	-5.68	-9.91	-6.81	-28.53	-9.58	11.27	-39.34	18.17	-1.33	5.92	7.70	21.86	4.53	-3.01	-2.08	2.81	36.71	-18.78	43.16	-6.16	-1.89	-2.32	-4.10	9.42	5.85	-27.78	-31.85	-21.79	5.52	8.61	15.40	6.82	1.31	15.44	-15.33	7.85	-5.79	26.83
18.03	25.99	7.18	14.08	1.49	27.92	9.88	-20.87	21.91	11.13	-3.76	4.37	-11.96	-14.13	-17.22	-14.28	-21.42	-10.25	-20.01	2.54	-1.08	-7.03	12.18	15.13	19.23	-3.17	11.64	-4.53	26.89	9.49	31.97	4.56	-7.65	17.24	4.00	28.99	16.59	-36.85	-33.38	-12.86	-10.16	5.38	35.45	3.89	4.24	15.90	-23.91	14.67	-20.97	21.51
21.13	32.42	-11.67	21.08	6.58	-12.06	14.99	-22.94	0.55	30.96	-16.77	-13.18	-20.96	15.37	13.64	-30.72	-15.26	6.28	-21.11	10.19	11.10	13.92	-1.51	29.23	13.70	-9.12	20.09	13.71	31.91	-40.41	38.36	20.93	21.00	10.32	-11.85	18.56	11.82	-27.73	-40.92	-34.56	9.00	40.75	23.17	13.36	-2.32	13.94	-27.91	-5.38	15.35	20.65
24.14	9.02	3.05	21.97	21.55	9.73	-6.16	-39.51	9.24	19.71	-3.68	-19.19	6.56	-6.80	-9.29	-22.49	-13.47	15.87	-5.24	-5.84	9.11	6.59	8.94	23.37	-8.62	11.95	34.52	-21.23	13.73	-37.12	39.49	8.86	2.50	11.65	-7.57	17.25	28.58	-49.07	-48.27	-4.80	1.44	12.67	8.94	33.26	-1.82	-0.06	-27.28	7.84	-0.26	11.02
27.05	21.73	-16.17	21.68	-3.04	32.21	-1.81	-10.00	1.01	12.49	14.15	-0.59	13.60	5.84	-13.04	-3.10	-32.97	2.40	-11.19	2.66	4.94	-9.83	5.81	29.33	14.01	-4.92	23.97	-15.81	14.75	-43.83	-9.02	0.39	-0.85	-1.65	9.39	-3.32	30.28	-39.63	-52.88	0.13	14.43	28.08	11.23	18.60	-16.41	-7.63	-39.24	-16.14	-20.40	33.60
30.09	16.21	11.95	36.93	15.02	7.21	5.87	-36.81	8.31	-5.70	-17.74	-23.47	8.30	-3.42	-11.80	-44.74	-14.42	22.01	-31.73	-3.16	-7.98	-4.25	-7.43	14.35	17.65	-4.20	5.10	0.43	29.80	-14.17	60.78	4.11	-7.84	3.46	12.45	11.34	43.89	-50.90	-55.61	-27.59	25.09	29.29	28.03	-0.42	-0.20	20.14	-42.69	-16.98	-15.70	24.56
33.15	21.08	8.79	34.80	35.35	-7.47	16.12	-19.79	-18.07	3.40	11.58	2.04	14.33	4.36	-27.86	-41.43	-6.57	14.59	-13.25	22.52	7.36	-17.00	3.10	15.48	23.34	-2.35	6.28	-17.22	58.46	-4.62	48.78	-15.82	37.74	-10.24	-9.13	29.64	38.95	-85.66	-48.81	-3.76	12.21	38.56	-10.60	17.95	-9.77	17.58	-35.37	1.05	-28.50	-2.69
36.03	26.20	15.76	29.62	-13.49	19.22	10.83	-27.06	10.51	10.68	30.02	14.81	3.03	11.81	-8.02	-29.51	-5.31	6.19	17.05	20.17	10.98	-6.42	-12.89	37.00	11.73	-16.51	7.17	-13.10	32.53	5.28	34.96	-5.08	-1.73	30.18	17.19	19.09	41.97	-58.53	-61.33	-40.49	1.22	12.04	11.20	32.94	-25.38	1.02	-30.34	-30.10	-5.54	24.53
39.15	9.91	-11.45	21.71	-11.40	1.36	13.56	-30.19	-8.71	-16.73	30.96	9.56	-9.18	15.24	-28.51	-18.68	5.20	-5.05	-12.84	-0.65	9.88	-35.97	-4.03	12.87	3.42	2.22	-4.97	-30.20	36.75	-19.85	51.35	5.14	6.57	3.32	22.70	18.29	40.99	-51.18	-32.92	-15.98	6.13	24.78	-11.26	16.96	-3.05	11.65	-16.82	-15.88	-38.91	20.47
42.14	-6.48	-13.83	11.14	-4.16	24.74	21.89	-5.37	-5.45	-9.81	34.90	8.63	21.30	5.66	-13.49	-13.39	-10.97	2.57	-14.81	15.92	0.41	4.75	-13.57	33.61	18.40	10.33	38.44	-14.73	35.30	-27.35	20.18	-5.32	1.26	8.26	9.25	18.49	40.88	-58.03	-55.84	-14.32	16.29	22.95	9.36	45.19	-7.15	2.37	-18.15	6.09	-14.46	8.58
45.03	10.68	-5.83	39.24	-13.81	-15.27	11.79	-11.86	-17.35	-11.45	-4.95	7.02	11.28	21.11	-5.16	-25.55	-20.30	6.33	-31.53	11.34	7.24	11.98	-12.32	42.78	-6.29	3.55	-2.18	-21.12	40.19	13.60	39.34	-4.45	27.76	16.69	18.63	13.60	14.48	-67.55	-46.08	-16.90	11.96	20.01	-4.52	12.23	-15.30	22.33	-36.07	14.95	-21.61	26.90
48.15	9.09	-28.73	17.62	11.83	-6.68	23.23	-26.48	0.37	-32.33	41.47	-24.98	-2.22	8.45	11.03	-12.55	3.97	5.71	0.23	27.92	1.81	-2.31	-19.35	15.49	3.30	-3.91	13.96	-23.81	30.41	-13.71	35.86	16.71	3.80	8.91	-1.27	21.48	49.16	-42.89	-55.22	-16.22	18.53	12.70	-3.64	21.92	-33.48	10.92	-26.80	-8.30	-41.89	-7.96
51.13	-6.27	-13.92	28.74	-18.61	-5.48	25.24	-28.39	4.40	-14.01	-2.40	0.15	-0.94	1.85	-0.99	-22.91	-16.10	5.38	-28.33	1.24	18.04	20.65	-4.08	25.20	11.97	26.13	13.45	-21.89	33.37	-2.15	47.02	-9.14	18.34	26.40	21.59	0.63	53.06	-17.17	-42.90	-10.08	9.97	15.84	14.15	88.84	-6.29	5.44	-12.28	3.66	-36.67	2.86
54.05	20.64	2.46	8.61	4.66	-6.85	18.52	-21.36	-5.25	-14.34	17.65	-19.88	40.34	21.10	-15.68	-10.61	2.66	-2.52	-27.28	18.83	-10.34	-8.11	-11.43	24.55	-2.41	7.74	6.84	-15.07	34.41	16.37	36.95	-4.19	12.97	7.40	13.50	1.51	36.25	-53.43	-62.26	-10.69	11.71	-13.21	-2.01	48.18	9.01	11.47	-18.82	-1.62	-18.11	12.35
57.12	-7.74	-30.78	-0.86	7.53	-28.40	17.20	4.06	-8.23	-21.15	28.63	-23.29	6.56	23.73	-33.39	-25.72	-7.13	-20.22	-9.95	14.94	-2.62	8.04	-19.31	35.58	10.75	8.02	-18.23	-4.81	52.34	10.63	55.73	-2.49	-7.26	12.09	7.48	29.60	61.17	-29.86	-56.41	-17.86	-10.01	7.68	16.99	76.54	17.61	24.95	-26.62	-7.81	-22.25	13.78
60.12	27.46	-13.35	26.89	9.67	-13.50	35.27	1.24	4.28	-8.26	26.18	-4.45	-6.39	26.65	-21.57	-16.91	4.63	-3.53	-33.46	9.13	16.25	13.11	-13.46	32.24	27.67	11.77	-9.09	-25.71	46.56	20.27	52.42	11.22	21.57	25.96	2.37	14.16	55.94	-49.29	-80.75	-35.85	9.50	23.79	-13.56	55.87	10.87	34.16	-6.42	-19.83	-34.52	39.45
63.03	-0.48	-12.84	5.54	19.14	-16.00	32.80	-14.90	-0.45	-10.84	19.95	-16.17	33.66	-9.02	17.00	-10.35	-14.26	10.94	-22.72	11.10	6.82	-10.87	2.08	17.05	30.13	-0.12	-13.64	-28.11	55.70	-6.80	40.76	-21.28	-2.43	37.05	22.64	12.11	40.39	-29.87	-74.52	-11.55	18.36	26.49	-1.14	43.68	31.49	35.16	-29.01	-10.85	-26.89	2.65
66.14	10.92	-29.11	14.80	-6.55	-4.45	10.95	-15.96	-8.68	-28.15	-16.20	7.46	6.51	-5.46	-13.06	-29.25	1.81	12.55	-8.72	23.74	28.74	5.37	2.53	33.95	-14.94	29.16	-2.28	-25.26	77.90	-19.17	48.56	-5.05	-9.45	40.09	5.01	1.88	25.03	-45.52	-73.34	-44.22	5.26	5.73	12.36	41.94	18.62	25.80	-13.63	-21.77	-19.31	15.45
69.10	23.26	-3.98	6.13	14.15	31.84	29.26	-14.51	-14.26	-19.04	25.59	8.92	-0.08	36.38	7.24	-28.28	-1.10	3.89	-17.04	18.23	0.03	25.70	-9.93	12.21	8.59	32.97	17.91	-20.47	67.66	16.96	54.45	-12.28	2.59	24.52	11.07	24.17	63.56	-53.35	-66.18	-27.04	3.66	38.46	-12.21	59.09	32.49	5.39	4.94	-29.19	-41.10	15.49
72.07	14.30	-37.27	22.45	17.54	11.74	-4.18	-13.85	-3.55	-3.47	39.91	-14.85	32.46	14.72	-12.24	-63.54	-2.37	-6.70	-8.79	7.45	-1.54	5.15	15.03	27.07	3.14	46.09	-12.66	-15.59	71.60	-16.66	12.20	13.85	17.47	12.24	19.29	32.82	42.25	-49.59	-62.83	-31.48	11.56	34.04	-12.97	65.15	27.43	8.18	14.99	-18.30	-45.50	13.04
75.16	11.46	-41.12	7.10	10.41	-13.21	14.61	-11.51	13.72	-9.31	32.72	8.21	15.99	8.51	-17.49	-67.27	-18.39	4.67	-0.28	1.51	-7.54	-4.97	-22.60	22.10	-16.71	32.26	-7.61	-18.17	62.72	12.07	57.64	-16.32	-10.58	16.90	12.40	7.70	33.21	-38.07	-62.27	-13.29	13.20	28.67	-9.25	55.24	2.64	10.14	-5.13	-7.54	-20.30	17.26
78.08	6.48	-20.69	15.34	9.28	27.20	32.34	1.46	8.94	-11.56	37.25	5.64	-0.68	-4.06	-20.61	-27.89	-9.91	-20.05	4.58	-10.05	7.04	0.42	-12.06	15.86	29.26	34.57	1.23	-10.37	74.30	-22.03	41.45	-9.10	4.44	19.31	-17.45	-7.57	43.12	-17.95	-46.78	-62.16	22.09	31.57	-12.38	83.56	29.99	24.65	-37.50	4.35	-44.86	32.01
81.09	10.46	-8.06	-2.68	2.89	-10.33	-2.35	-28.78	10.32	3.27	15.43	3.39	25.47	4.99	-26.90	-38.97	-27.75	-15.23	-9.59	-4.80	-14.05	-8.96	3.52	34.70	5.15	34.86	-11.34	3.15	51.51	-18.92	11.27	-6.84	-28.68	14.71	-18.81	2.87	43.07	-16.13	-51.51	-8.56	33.94	0.60	-2.93	65.52	5.00	22.67	7.79	-25.36	-4.31	7.86
84.17	24.61	22.71	11.78	2.78	38.20	28.53	-5.91	4.01	6.79	48.93	-7.07	-2.93	26.06	-20.65	-48.50	-2.09	8.72	-4.66	-0.39	6.76	-0.48	4.93	9.85	9.21	41.37	-12.08	-37.56	57.14	-5.21	43.27	-21.62	-39.92	16.81	-19.44	-7.22	35.39	17.70	-65.71	-15.88	6.45	4.01	-12.46	74.34	11.16	26.17	11.03	-18.17	-25.09	8.74
87.05	12.19	5.56	-2.63	14.87	-7.11	10.43	18.84	2.03	12.90	54.55	37.46	44.72	31.69	-8.08	-55.06	4.48	0.01	1.11	-8.97	9.63	3.07	-6.01	62.11	-15.43	20.02	-43.22	-25.32	57.17	-17.89	17.73	-17.19	-15.59	-5.30	-16.64	7.00	28.31	24.22	-50.67	8.38	5.63	21.10	-14.48	60.70	3.55	31.82	-18.93	-31.33	-21.52	21.47
	Trace = Single Cell traces from GFP Channel
[truncated: 35 more columns]
