# Supplementary material for: Optogenetics reveals Cdc42 local activation by scaffold-mediated positive feedback and Ras GTPase
Source: PLoS Biol. 2020 Jan 24;18(1):e3000600. doi: 10.1371/journal.pbio.3000600 (PMC7002011; doi:10.1371/journal.pbio.3000600)
Supplement: S11 Data — (ZIP) [file pbio.3000600.s027.zip › S11_Data/Panel_S4A/Graphs_CRIB-3GFP/Graphs_RFP/SingleTraces_RFP_OptoQ61L_YSM3569.csv]

Strain =	YSM3569
SingleTraces_CRY2PHR-mCh-Cdc42Q61L (RFP Channel)
Time (s)	Trace 1	Trace 2	Trace 3	Trace 4	Trace 5	Trace 6	Trace 7	Trace 8	Trace 9	Trace 10	Trace 11	Trace 12	Trace 13	Trace 14	Trace 15	Trace 16	Trace 17	Trace 18	Trace 19	Trace 20	Trace 21	Trace 22	Trace 23	Trace 24	Trace 25	Trace 26	Trace 27	Trace 28	Trace 29	Trace 30	Trace 31	Trace 32	Trace 33	Trace 34	Trace 35	Trace 36	Trace 37	Trace 38	Trace 39	Trace 40	Trace 41	Trace 42	Trace 43	Trace 44	Trace 45	Trace 46	Trace 47	Trace 48	Trace 49
0.00	0.00	0.00	0.00	0.00	0.00	0.00	0.00	0.00	0.00	0.00	0.00	0.00	0.00	0.00	0.00	0.00	0.00	0.00	0.00	0.00	0.00	0.00	0.00	0.00	0.00	0.00	0.00	0.00	0.00	0.00	0.00	0.00	0.00	0.00	0.00	0.00	0.00	0.00	0.00	0.00	0.00	0.00	0.00	0.00	0.00	0.00	0.00	0.00	0.00
3.25	286.63	324.21	519.74	548.27	496.45	660.10	445.64	241.96	335.78	433.76	491.51	490.10	524.86	532.37	451.13	428.13	296.72	324.58	458.35	324.21	602.34	585.79	491.18	379.12	180.76	400.01	556.17	546.69	423.35	776.13	532.89	594.44	703.58	722.14	449.39	486.53	722.98	543.22	771.63	604.26	605.41	678.82	574.52	583.47	423.18	521.62	784.66	389.77	356.11
6.35	375.66	417.94	622.54	638.54	537.73	859.00	519.00	335.82	427.08	541.12	487.29	570.37	611.49	561.42	471.66	461.61	319.41	305.53	526.97	286.12	710.16	602.22	543.65	349.92	216.72	458.36	628.21	675.53	491.91	939.05	607.21	688.04	823.34	793.60	455.70	540.10	772.86	688.25	901.15	665.55	625.64	694.55	676.08	673.98	507.84	592.93	922.58	444.30	398.49
9.17	361.27	376.21	692.15	707.98	561.86	940.98	581.94	317.29	443.46	480.74	459.99	604.44	636.43	517.25	468.99	505.59	293.46	293.34	560.96	207.16	651.96	627.00	586.62	328.16	218.68	436.54	631.73	678.19	536.82	990.61	606.15	672.55	804.94	769.38	453.34	501.12	729.21	761.52	943.28	697.60	635.88	693.98	741.60	695.58	493.96	610.43	950.07	452.90	406.60
12.33	397.97	454.15	621.71	821.15	643.98	1107.35	628.14	415.36	572.84	542.38	504.97	602.14	704.50	530.62	501.92	543.63	282.37	332.02	584.55	240.49	695.44	653.22	554.85	331.07	212.60	410.42	621.67	686.61	494.88	1102.76	711.08	670.78	892.91	813.41	420.02	556.16	840.96	834.96	997.99	642.61	601.82	669.23	784.47	681.03	490.98	510.08	941.26	503.64	416.47
15.36	397.60	448.97	603.76	845.16	692.40	1137.90	571.44	391.70	554.37	574.11	519.06	590.90	693.26	575.64	505.51	533.54	309.05	373.63	630.04	240.78	728.68	665.32	563.49	319.19	181.96	400.33	670.88	675.43	512.48	999.93	622.15	591.28	825.16	678.66	357.98	490.52	741.52	873.22	962.09	607.43	597.33	605.79	856.76	617.49	481.11	554.68	987.73	491.43	423.87
18.19	393.82	410.05	604.62	941.81	675.40	1171.35	661.11	407.29	647.13	558.05	647.55	696.50	724.01	668.56	535.46	588.86	395.36	393.00	679.48	374.39	808.92	720.13	608.53	330.33	169.16	361.51	730.70	676.07	472.65	1141.85	644.74	698.65	831.51	660.31	365.94	422.32	721.23	939.44	1072.52	476.51	548.82	584.08	846.52	692.82	445.73	486.31	910.79	503.37	480.54
21.49	399.26	389.41	615.20	854.87	648.19	1113.72	614.90	399.66	559.87	521.78	564.90	673.21	700.99	655.77	579.07	559.47	380.51	396.03	672.15	296.21	774.78	646.91	578.86	301.29	187.19	374.61	673.83	712.42	412.61	1035.97	630.23	642.14	856.19	536.06	331.45	348.60	636.63	929.09	996.51	411.67	461.29	498.62	823.30	564.13	373.67	385.12	821.94	511.24	477.75
24.24	370.43	405.36	616.86	813.11	634.20	1170.84	567.46	422.61	633.59	512.92	612.30	709.52	753.58	591.30	543.58	551.39	324.32	385.36	680.81	240.76	750.55	715.04	566.36	283.27	172.03	309.56	654.13	620.21	395.93	1184.78	735.02	715.47	953.36	745.67	464.37	592.00	880.06	927.29	1130.69	579.34	660.65	709.60	998.70	741.10	437.39	465.21	1029.31	576.03	526.08
27.38	343.79	373.02	612.18	862.10	628.87	1126.24	577.19	444.37	653.72	461.59	556.93	642.80	723.57	548.58	562.10	544.80	351.27	350.85	640.87	214.86	713.04	705.40	507.41	222.31	198.23	269.80	651.51	631.52	371.13	1140.12	677.11	726.38	933.31	756.95	455.32	568.40	866.11	932.54	1101.92	651.66	694.63	737.85	1002.68	748.87	515.39	591.51	1120.83	527.07	486.32
30.48	366.39	406.23	672.14	839.32	676.45	1132.78	642.02	426.18	641.91	505.94	535.37	686.13	720.63	519.25	538.66	483.26	316.12	398.26	646.05	138.71	702.95	678.48	525.97	307.04	181.81	319.00	632.45	740.81	467.55	1218.21	705.47	771.46	1084.69	849.54	511.48	584.41	1033.51	841.10	1196.80	777.32	746.53	869.49	927.65	853.62	486.11	521.59	1110.25	507.41	560.21
33.30	316.30	364.86	632.60	839.97	676.64	1125.18	650.03	459.74	630.52	521.71	502.96	649.24	683.89	499.63	504.07	488.48	199.43	380.60	600.97	90.30	679.30	640.65	500.80	421.62	276.25	407.40	718.40	778.39	524.75	1095.16	692.90	707.57	993.34	782.12	416.82	512.79	961.46	900.08	1102.12	734.94	705.26	741.02	1039.16	849.71	423.13	609.29	1102.54	460.01	520.22
36.57	389.44	492.09	632.26	828.01	686.48	966.95	791.62	432.12	579.74	621.59	666.72	783.52	786.83	690.31	562.76	527.45	417.08	458.72	692.63	277.95	846.74	710.80	618.77	385.08	207.81	361.55	671.69	716.96	488.86	1150.96	719.78	791.10	1071.42	978.47	492.81	627.25	1054.91	807.00	1146.33	859.46	786.92	942.89	999.97	831.14	400.16	549.40	1093.20	525.99	530.18
39.29	344.86	537.79	722.90	787.21	642.31	926.03	748.64	341.04	484.09	658.76	617.03	756.29	808.86	718.18	597.66	555.73	409.66	453.18	695.48	250.81	836.36	681.09	603.55	298.27	226.73	295.31	656.45	704.14	435.33	1085.58	674.84	702.64	1050.27	849.72	415.30	635.79	976.64	850.48	1121.06	779.33	751.21	878.17	920.41	830.02	323.30	593.99	1023.62	540.41	532.19
42.43	360.05	596.90	736.83	712.68	673.20	925.98	723.79	363.37	406.82	652.99	624.29	756.94	829.61	677.14	630.03	578.47	386.67	391.59	687.64	213.88	810.11	734.93	637.34	345.21	215.89	395.38	669.43	767.32	564.94	1147.12	657.04	792.99	1087.65	960.47	511.80	560.46	991.47	860.94	1149.55	754.80	741.03	861.52	952.85	759.30	315.73	482.39	1019.95	601.28	521.34
45.36	339.08	577.11	725.29	661.97	653.38	896.35	785.43	333.00	412.23	616.11	597.82	757.82	743.75	631.58	631.95	508.07	338.50	443.71	655.37	166.15	873.44	724.81	573.55	530.30	278.17	550.48	719.33	842.49	697.91	1135.13	622.94	769.10	934.31	780.34	500.28	566.09	972.83	894.62	1112.91	721.41	693.77	796.52	1022.70	964.63	502.71	832.63	1271.22	569.60	562.28
48.36	331.47	569.82	717.87	592.92	663.73	714.89	732.64	294.28	321.98	683.10	597.75	769.18	759.59	557.26	617.23	610.86	302.26	416.17	703.89	117.86	729.56	695.84	565.27	472.73	264.98	586.43	644.65	778.51	655.07	1232.47	698.85	775.22	1079.73	868.34	539.17	598.80	923.69	963.74	1279.80	630.02	657.37	833.16	934.03	955.97	497.02	701.21	1235.73	576.95	571.98
51.43	300.52	552.23	757.59	595.56	644.99	746.56	736.13	263.33	290.76	640.44	512.43	663.08	699.59	509.05	571.54	487.49	237.65	373.70	600.55	80.61	719.96	611.87	487.02	437.28	243.26	567.78	590.90	786.47	654.65	1176.43	643.76	738.45	899.19	705.12	386.11	456.65	814.39	1020.65	1124.62	533.26	587.28	679.99	938.75	900.68	539.58	715.59	1234.80	513.34	590.23
54.34	326.02	574.64	782.39	655.72	650.74	797.77	784.02	282.75	310.06	642.38	608.47	734.89	765.48	630.68	572.52	548.94	342.80	432.90	699.69	182.73	827.61	738.77	596.57	456.23	234.86	595.70	536.82	798.53	686.71	1233.06	594.65	828.14	1088.39	986.21	595.24	584.71	1134.13	746.78	1185.86	826.76	807.22	977.51	877.34	885.16	494.46	540.34	1332.17	594.39	547.46
57.46	311.21	612.94	719.52	558.43	630.38	817.41	766.63	276.33	350.20	682.64	559.91	699.22	815.47	607.50	602.35	552.21	284.62	388.33	693.39	185.87	845.47	742.18	540.80	490.85	253.62	567.73	609.51	756.90	663.11	1144.80	575.04	733.57	1079.37	856.58	482.68	552.23	1026.30	780.45	1127.65	806.97	816.84	883.42	1040.10	778.41	457.54	581.46	1109.54	575.45	520.86
60.35	279.16	654.99	788.12	282.29	658.14	402.10	694.84	98.19	144.65	764.52	560.21	702.83	731.94	558.67	577.13	541.42	245.20	374.39	636.60	154.62	794.52	635.96	473.55	413.94	291.76	653.90	614.46	801.20	663.97	1256.30	679.27	864.61	1062.22	972.94	524.85	594.38	1062.23	857.84	1213.90	728.33	755.08	905.49	895.49	685.71	394.81	501.15	1007.27	623.69	579.43
63.43	272.07	634.03	756.33	388.15	637.52	553.36	727.60	194.61	174.45	708.41	542.66	682.70	734.64	622.62	505.33	490.31	257.94	400.37	582.01	164.83	841.53	684.99	449.30	515.44	276.99	602.80	552.04	764.52	703.84	1118.37	532.65	819.90	1094.13	936.28	539.15	645.38	1087.17	618.90	1116.78	881.84	803.26	1000.16	874.19	828.03	522.20	750.37	1022.24	568.29	534.08
66.38	379.61	595.25	740.22	645.01	699.06	763.41	797.62	289.24	367.72	651.03	536.49	678.37	752.99	632.84	624.12	546.56	339.86	416.40	656.22	236.40	760.44	643.33	584.91	519.15	254.52	688.27	600.46	799.92	732.92	1179.82	521.72	920.25	1117.12	1042.01	552.61	722.34	1220.89	702.30	1189.45	853.78	793.98	1037.51	837.85	795.31	495.84	692.07	936.01	620.71	591.24
69.43	326.28	576.91	739.06	573.48	694.67	758.62	804.09	316.84	327.51	713.19	478.81	689.79	696.97	601.13	576.61	474.55	286.27	347.48	612.97	177.28	879.53	608.67	536.20	478.61	303.02	657.82	656.78	717.94	693.58	1207.64	530.84	823.61	1134.18	911.14	473.41	698.83	1186.09	740.82	1121.44	778.45	821.70	992.80	857.95	826.50	500.11	775.72	979.82	584.70	536.83
72.45	350.57	564.73	798.26	620.13	633.33	752.85	824.07	298.63	297.52	670.43	486.30	711.97	618.93	534.93	592.39	583.70	224.35	417.67	631.53	42.74	849.46	640.95	528.54	435.56	288.71	643.58	587.60	747.57	665.91	1309.57	596.37	922.60	1043.44	1111.60	482.55	674.34	1125.64	889.13	1320.29	739.43	718.22	838.16	849.78	781.10	502.99	745.56	996.41	596.00	533.38
75.46	327.33	516.79	738.16	623.31	693.66	739.67	807.85	318.87	351.72	638.21	634.11	771.04	754.45	803.98	515.26	558.16	436.13	423.40	695.42	413.04	985.88	716.55	575.43	379.54	245.62	537.44	543.63	683.71	653.49	1103.63	528.83	880.99	1144.39	946.41	483.84	706.14	1135.15	687.30	1191.27	904.50	780.61	985.62	797.94	805.85	509.65	691.92	1081.20	559.72	478.04
78.42	368.83	542.35	734.53	579.65	695.07	655.46	804.28	356.55	352.34	688.24	697.23	820.79	776.25	953.42	528.07	505.67	551.60	515.85	800.48	499.08	1025.25	846.92	601.84	404.63	215.66	553.17	571.59	730.39	654.80	1085.71	481.44	963.42	1129.37	1103.78	525.62	714.49	1190.20	584.25	1082.82	933.41	850.03	1031.54	892.58	799.49	531.24	701.22	1142.45	649.37	555.09
81.41	353.05	577.81	766.20	607.01	660.20	726.38	802.44	342.98	302.14	683.50	678.83	748.49	809.97	873.01	508.18	475.27	493.76	482.85	790.44	513.82	1014.45	783.81	617.59	269.46	206.56	509.60	524.39	673.49	545.29	1054.31	457.33	875.58	1121.35	980.66	473.24	651.88	1083.81	620.97	1054.28	940.19	911.03	960.27	898.52	753.79	474.22	714.36	992.41	557.53	487.13
84.41	350.13	552.24	730.33	562.73	688.81	771.51	789.04	348.88	360.27	632.01	688.34	776.72	769.07	879.96	476.17	493.56	494.89	573.60	771.53	488.69	1041.00	813.28	664.20	352.73	262.32	495.12	626.22	623.95	548.72	1144.24	628.29	859.63	1160.95	1085.06	613.31	751.89	1149.90	695.94	1156.97	933.37	892.92	1051.88	855.96	834.60	498.59	724.54	1075.96	619.74	615.11
87.40	334.54	496.91	660.66	626.26	639.73	707.78	762.96	375.20	367.19	644.40	598.39	752.99	767.17	823.33	538.14	523.19	508.34	503.92	767.67	433.49	969.84	729.35	615.79	304.04	232.37	462.27	612.87	622.17	563.11	1152.01	602.91	852.18	1171.45	915.19	509.41	735.65	1123.10	722.93	1070.83	915.56	875.62	1037.15	799.73	723.70	432.32	608.96	1011.86	545.64	581.69
	Trace = Single Cell traces from RFP Channel
[truncated: 47 more columns]
