# Supplementary material for: Optogenetics reveals Cdc42 local activation by scaffold-mediated positive feedback and Ras GTPase
Source: PLoS Biol. 2020 Jan 24;18(1):e3000600. doi: 10.1371/journal.pbio.3000600 (PMC7002011; doi:10.1371/journal.pbio.3000600)
Supplement: S11 Data — (ZIP) [file pbio.3000600.s027.zip › S11_Data/Panel_S4A/Graphs_CRIB-3GFP/Graphs_RFP/SingleTraces_RFP_Opto_YSM3568.csv]

Strain =	YSM3568
SingleTraces_CRY2PHR-mCh (RFP Channel)
Time (s)	Trace 1	Trace 2	Trace 3	Trace 4	Trace 5	Trace 6	Trace 7	Trace 8	Trace 9	Trace 10	Trace 11	Trace 12	Trace 13	Trace 14	Trace 15	Trace 16	Trace 17	Trace 18	Trace 19	Trace 20	Trace 21	Trace 22	Trace 23	Trace 24	Trace 25	Trace 26	Trace 27	Trace 28	Trace 29	Trace 30	Trace 31	Trace 32	Trace 33	Trace 34	Trace 35	Trace 36	Trace 37	Trace 38	Trace 39	Trace 40	Trace 41	Trace 42	Trace 43	Trace 44	Trace 45	Trace 46	Trace 47	Trace 48	Trace 49
0.00	0.00	0.00	0.00	0.00	0.00	0.00	0.00	0.00	0.00	0.00	0.00	0.00	0.00	0.00	0.00	0.00	0.00	0.00	0.00	0.00	0.00	0.00	0.00	0.00	0.00	0.00	0.00	0.00	0.00	0.00	0.00	0.00	0.00	0.00	0.00	0.00	0.00	0.00	0.00	0.00	0.00	0.00	0.00	0.00	0.00	0.00	0.00	0.00	0.00
3.25	491.84	607.60	289.02	435.85	172.13	323.57	361.08	289.02	483.33	664.36	345.45	451.65	185.46	324.30	429.47	496.07	723.85	464.21	466.47	755.43	493.20	206.28	476.95	682.81	467.74	503.22	675.02	376.47	475.54	491.97	255.44	401.99	474.96	343.27	322.13	549.05	370.61	436.22	392.95	383.40	484.64	690.91	521.75	530.99	775.89	958.39	821.80	652.22	618.94
6.35	581.91	630.70	333.42	486.09	168.32	418.05	403.27	333.42	525.60	667.26	371.36	548.53	206.08	342.38	479.86	538.19	814.30	533.23	425.75	853.17	421.93	256.65	596.16	770.97	530.99	488.30	806.11	436.23	532.13	557.94	291.03	522.74	457.46	422.32	293.25	579.32	418.72	496.62	419.98	461.88	534.64	736.34	506.65	584.75	826.12	970.65	807.82	657.59	702.51
9.17	582.74	689.05	377.62	604.16	138.84	387.01	369.48	377.62	546.43	691.72	396.75	494.09	217.50	391.64	508.18	630.53	879.29	590.14	408.12	868.59	487.43	251.52	509.42	729.51	617.64	427.83	787.94	442.86	584.20	612.11	257.68	472.28	451.46	344.67	363.72	639.25	461.61	540.60	428.21	466.63	515.92	796.66	582.78	648.94	886.40	1021.08	880.78	686.07	699.70
12.33	557.08	660.55	377.20	530.35	96.72	411.68	394.84	377.20	522.91	698.81	366.43	518.67	170.54	413.79	540.72	650.82	918.05	555.98	397.40	807.45	474.31	288.97	585.65	779.94	607.97	469.18	902.18	471.48	534.92	556.06	296.02	486.80	430.45	369.92	349.24	637.77	492.02	636.65	525.26	561.57	522.27	864.70	591.30	608.25	858.49	949.25	826.40	747.51	704.22
15.36	687.26	636.72	364.27	563.36	127.09	443.66	381.04	364.27	541.80	728.96	429.19	503.10	194.55	405.76	524.58	671.02	890.07	556.36	412.61	792.06	453.49	270.02	577.51	722.69	580.87	478.87	845.03	437.21	569.21	593.56	387.82	558.05	489.82	349.93	341.56	697.23	500.99	592.13	478.91	499.91	539.82	807.07	583.90	591.86	1011.74	1039.51	896.46	783.91	725.59
18.19	632.27	655.79	332.07	527.83	126.00	458.45	361.96	332.07	514.60	796.71	388.49	548.48	220.09	443.78	493.01	682.29	956.49	611.14	398.47	877.92	458.94	261.94	653.23	801.76	646.18	417.86	822.60	491.81	568.55	628.45	323.01	561.97	508.54	411.76	317.65	697.87	473.49	627.94	593.84	528.58	545.24	880.92	520.37	627.03	879.80	1037.59	872.46	789.62	781.73
21.49	556.57	665.65	374.41	586.29	131.41	451.58	354.94	374.41	547.24	775.96	417.07	530.85	239.35	429.62	493.88	727.19	875.52	580.09	327.77	896.44	489.58	330.90	596.00	744.59	666.71	436.85	788.86	379.47	604.12	609.45	327.97	582.79	462.43	392.25	320.34	673.17	503.69	593.34	554.94	485.05	567.41	899.19	581.54	688.02	989.71	1075.28	907.89	828.39	740.35
24.24	466.27	643.31	380.05	507.60	114.86	378.02	343.80	380.05	517.31	765.27	361.84	516.32	174.64	375.27	484.83	559.55	826.42	506.19	268.52	930.30	507.14	378.58	569.53	825.96	613.90	374.00	779.40	449.71	561.12	620.24	341.83	636.09	428.37	401.73	349.94	643.86	576.55	652.94	598.82	546.99	550.39	855.17	546.84	632.00	960.70	1048.66	889.08	824.28	747.37
27.38	525.90	615.98	364.83	522.26	182.04	451.78	395.45	364.83	538.65	698.16	359.27	595.12	228.27	375.55	517.26	629.08	831.60	577.94	296.66	805.67	473.08	261.09	541.44	742.34	596.87	340.88	731.28	401.43	595.72	647.11	347.43	576.95	498.96	399.93	330.93	737.70	524.72	637.39	618.48	499.39	531.85	889.30	597.52	611.79	984.05	1015.77	879.20	757.44	769.34
30.48	484.08	641.59	316.11	521.53	138.93	391.68	363.33	316.11	566.54	741.41	397.96	592.71	163.74	413.81	533.68	492.88	797.76	515.75	290.10	922.22	471.17	330.35	497.89	796.16	699.44	299.52	656.56	359.24	522.90	665.80	303.87	539.23	487.48	390.78	323.26	656.61	492.94	631.46	554.38	539.46	567.26	856.08	664.62	676.11	973.94	1000.12	909.40	770.11	765.01
33.30	478.71	626.94	320.55	506.90	244.48	400.96	339.40	320.55	561.28	739.64	398.74	568.56	177.61	383.72	513.72	581.54	840.91	564.76	268.30	868.33	462.51	280.27	514.91	697.06	660.59	297.21	579.35	325.76	610.89	816.81	324.27	594.17	559.17	401.48	350.60	698.21	426.59	528.65	464.39	487.70	539.64	770.87	630.79	658.26	917.66	966.56	880.94	734.35	781.41
36.57	473.37	589.84	261.15	471.64	50.93	334.10	360.73	261.15	469.91	701.59	397.64	540.94	146.28	381.52	489.74	519.87	761.23	475.25	264.82	995.15	507.44	304.95	575.54	826.68	702.56	235.94	552.58	367.83	533.81	699.61	294.72	620.15	567.24	379.03	340.01	747.11	452.22	605.22	480.83	495.17	638.15	782.88	632.20	696.10	968.04	1074.63	847.44	742.13	789.29
39.29	591.46	570.15	294.22	503.42	104.66	370.23	342.04	294.22	543.22	728.19	369.07	502.61	124.63	430.67	629.98	604.42	948.79	538.37	325.79	905.43	454.95	277.05	472.54	792.83	691.37	258.63	508.64	326.16	602.27	726.11	301.06	619.01	548.41	402.41	371.80	728.02	484.41	587.91	464.93	472.90	579.95	809.08	585.82	644.64	932.42	966.79	797.36	687.27	753.08
42.43	508.96	663.31	270.21	428.54	106.37	379.81	345.91	270.21	509.35	711.11	415.65	518.55	116.69	354.03	551.09	583.46	881.03	538.58	257.70	850.22	499.66	268.43	449.21	912.58	679.62	215.50	432.93	351.05	605.18	719.19	299.18	570.92	498.85	394.05	350.69	699.17	529.04	598.24	532.48	587.88	595.69	885.13	604.63	717.21	938.04	981.51	880.17	756.65	805.50
45.36	507.33	620.74	269.27	495.19	151.94	419.58	333.79	269.27	563.68	911.54	404.03	688.34	184.50	460.44	542.17	616.15	962.58	583.38	318.87	993.22	489.09	271.17	406.19	832.69	680.74	193.92	436.30	275.03	640.75	669.55	349.52	579.87	554.83	370.96	351.26	624.59	513.65	601.87	522.76	514.25	609.39	830.44	553.15	712.54	1022.19	998.22	820.01	772.80	799.35
48.36	412.18	578.33	225.81	492.27	80.29	413.06	326.11	225.81	501.65	783.54	350.43	664.96	228.47	455.09	604.75	591.12	851.13	540.88	306.22	1174.16	506.58	274.21	479.96	875.12	775.56	210.83	479.88	370.46	600.77	655.11	341.07	563.58	549.58	405.64	284.31	686.19	565.20	688.09	589.94	549.88	545.66	864.44	617.54	673.91	991.68	966.11	812.39	745.48	778.82
51.43	498.56	625.25	312.99	527.16	25.45	349.64	356.50	312.99	566.20	791.86	405.77	635.16	248.18	461.33	627.48	660.87	901.77	600.80	318.61	1004.74	486.45	299.01	455.46	767.71	740.55	125.55	389.07	280.17	653.82	725.84	391.72	627.39	538.13	369.01	347.41	644.19	529.85	642.63	537.69	505.32	598.10	891.67	562.57	686.60	987.03	981.13	861.63	809.33	731.39
54.34	424.47	618.80	279.49	547.03	35.73	331.93	308.97	279.49	555.46	851.55	392.69	615.93	190.40	414.60	583.15	584.15	832.98	588.03	257.30	1115.08	505.84	342.89	446.66	837.06	803.43	143.70	354.95	325.80	571.35	755.32	351.67	548.21	615.34	411.84	350.17	778.68	517.81	620.18	480.75	524.43	572.92	816.06	558.61	682.41	991.69	914.12	824.72	773.17	722.69
57.46	500.31	576.72	317.92	567.99	71.78	420.68	304.28	317.92	571.02	885.23	406.25	553.10	164.94	511.19	606.50	586.45	857.95	646.65	202.37	1256.92	560.96	331.82	436.36	857.48	749.90	137.51	372.84	306.97	722.26	792.69	348.23	594.71	616.64	388.48	413.90	735.67	487.44	589.21	481.80	473.97	600.97	792.96	635.89	696.18	1035.06	990.18	840.65	826.60	770.08
60.35	404.39	591.94	278.61	552.86	122.93	376.65	327.38	278.61	541.78	811.04	373.86	547.57	148.66	406.81	540.11	551.47	819.71	558.32	240.14	788.38	396.17	257.24	494.73	833.92	753.28	118.00	343.62	238.73	647.93	760.59	345.76	595.43	609.71	415.66	323.38	725.65	527.96	663.24	449.13	511.67	604.58	845.37	667.00	687.56	906.53	932.11	819.66	807.80	708.83
63.43	480.08	508.23	290.46	541.14	137.66	427.05	406.29	290.46	620.60	755.03	400.62	524.08	130.44	458.44	643.07	659.81	903.03	620.98	313.25	1216.23	492.12	234.36	539.25	754.68	736.79	200.69	443.67	332.61	518.69	710.31	314.13	443.53	620.59	476.46	425.23	774.66	540.23	611.55	445.02	482.08	598.67	791.42	626.26	653.02	937.13	974.22	777.07	800.97	784.53
66.38	495.58	568.57	309.80	485.34	102.22	399.73	351.13	309.80	562.18	843.40	440.15	560.11	141.26	416.58	623.30	544.75	885.61	535.29	225.45	1387.44	538.87	349.20	579.07	894.21	754.72	245.87	533.28	337.80	501.57	636.38	273.49	463.99	590.63	550.00	372.29	721.53	457.47	669.21	397.97	441.88	643.46	743.24	582.34	700.67	916.85	1016.18	763.82	741.30	681.73
69.43	560.06	569.11	385.36	631.73	211.81	440.61	433.35	385.36	634.98	846.09	395.35	643.17	207.97	471.22	604.62	592.81	966.22	583.16	199.92	1247.70	527.93	315.91	560.90	834.34	669.84	230.54	541.57	348.01	623.03	690.01	392.13	509.07	692.70	486.47	408.06	784.59	468.50	649.06	395.22	411.07	565.93	766.30	588.53	642.63	880.40	963.58	729.51	811.57	715.91
72.45	533.16	522.15	343.95	519.53	112.11	437.60	383.93	343.95	591.02	869.92	364.33	677.63	173.61	444.27	601.74	558.66	824.97	552.33	193.35	1292.86	609.08	293.47	544.67	822.84	779.03	201.12	447.50	351.72	572.09	667.85	313.06	451.41	592.87	486.16	427.84	764.92	470.20	679.54	416.13	447.04	624.01	814.49	605.25	633.53	880.70	985.94	720.57	744.95	743.74
75.46	527.99	531.72	355.65	603.22	162.88	437.91	393.94	355.65	576.29	887.87	486.31	613.51	179.86	462.62	608.39	583.60	923.08	623.33	158.30	1089.39	551.70	270.63	527.40	805.40	690.71	154.36	430.33	336.06	655.04	786.50	385.62	581.06	664.79	484.97	418.94	760.18	514.63	704.37	488.48	449.82	532.82	848.16	675.48	672.81	896.30	905.03	742.80	692.32	706.19
78.42	537.06	476.94	348.40	521.90	58.76	448.45	349.33	348.40	492.93	777.48	484.46	589.15	208.42	424.42	581.34	597.96	897.52	591.27	172.76	1315.41	562.18	267.96	596.12	881.28	763.24	254.11	546.73	395.33	607.45	743.54	300.94	540.49	644.06	544.62	404.99	830.13	558.48	784.85	530.05	599.93	614.82	829.32	558.32	682.61	905.17	964.54	759.71	678.22	691.32
81.41	566.32	508.33	355.30	609.38	160.85	492.92	362.26	355.30	621.02	880.13	486.74	618.77	184.70	488.50	601.83	650.69	959.36	597.93	133.40	1231.52	581.32	304.46	577.11	867.40	729.77	198.31	534.30	365.90	663.36	769.05	381.08	566.94	665.59	534.01	358.60	788.15	549.07	688.01	500.83	477.27	600.86	825.53	540.93	637.33	866.75	912.54	744.85	687.59	701.80
84.41	558.93	530.69	349.11	581.98	140.87	494.34	373.76	349.11	582.95	854.92	480.48	641.63	170.66	424.82	594.58	596.67	798.94	535.71	140.73	1358.15	573.57	318.51	546.45	843.29	732.87	171.43	448.28	353.47	604.18	783.57	389.81	568.60	654.30	540.46	336.01	839.96	574.08	728.36	567.13	514.68	589.35	856.35	504.88	694.89	848.37	933.15	789.87	690.36	642.83
87.40	578.48	592.62	341.66	642.68	160.22	572.79	329.42	341.66	592.88	839.12	474.15	701.51	182.89	506.88	675.85	661.97	995.79	559.99	239.03	1176.40	490.54	242.56	476.17	805.37	751.28	174.11	449.21	319.68	750.06	738.65	363.08	501.20	649.92	509.92	398.03	858.21	598.44	640.68	530.21	501.55	466.32	804.11	497.85	735.69	871.17	936.68	806.30	738.68	646.04
	Trace = Single Cell traces from RFP Channel
[truncated: 29 more columns]
