# Supplementary material for: Optogenetics reveals Cdc42 local activation by scaffold-mediated positive feedback and Ras GTPase
Source: PLoS Biol. 2020 Jan 24;18(1):e3000600. doi: 10.1371/journal.pbio.3000600 (PMC7002011; doi:10.1371/journal.pbio.3000600)
Supplement: S11 Data — (ZIP) [file pbio.3000600.s027.zip › S11_Data/Panel_S4A/Graphs_CRIB-3GFP/Graphs_GFP/Graph_CRIB-3GFP_SingleTraces_OptoQ61L_YSM3569.csv]

Strain =	YSM3569
Graph_CRIB-3GFP_SingleTraces_OptoQ61L (GFP Channel)
Time (s)	Trace 1	Trace 2	Trace 3	Trace 4	Trace 5	Trace 6	Trace 7	Trace 8	Trace 9	Trace 10	Trace 11	Trace 12	Trace 13	Trace 14	Trace 15	Trace 16	Trace 17	Trace 18	Trace 19	Trace 20	Trace 21	Trace 22	Trace 23	Trace 24	Trace 25	Trace 26	Trace 27	Trace 28	Trace 29	Trace 30	Trace 31	Trace 32	Trace 33	Trace 34	Trace 35	Trace 36	Trace 37	Trace 38	Trace 39	Trace 40	Trace 41	Trace 42	Trace 43	Trace 44	Trace 45	Trace 46	Trace 47	Trace 48	Trace 49
0.00	0.00	0.00	0.00	0.00	0.00	0.00	0.00	0.00	0.00	0.00	0.00	0.00	0.00	0.00	0.00	0.00	0.00	0.00	0.00	0.00	0.00	0.00	0.00	0.00	0.00	0.00	0.00	0.00	0.00	0.00	0.00	0.00	0.00	0.00	0.00	0.00	0.00	0.00	0.00	0.00	0.00	0.00	0.00	0.00	0.00	0.00	0.00	0.00	0.00
3.25	56.86	43.24	14.63	102.21	28.28	98.51	11.06	3.82	29.78	-35.28	71.54	29.90	71.97	30.13	40.52	35.40	19.59	27.64	24.85	40.68	81.54	60.54	-8.49	28.05	-18.37	3.54	-5.25	-9.85	18.45	40.01	53.76	39.15	21.32	-8.83	-20.08	51.96	-13.74	21.61	157.06	37.85	101.07	35.93	-24.40	64.03	51.61	-26.37	25.65	22.61	36.32
6.35	4.87	51.38	-63.77	120.72	99.05	121.33	47.96	33.17	2.12	65.50	24.00	-6.25	18.65	33.01	25.76	69.39	49.33	-16.12	90.27	-4.73	71.61	85.26	53.10	93.67	-48.13	-11.69	9.22	-8.21	-33.94	-9.59	49.88	51.21	65.85	-28.45	11.16	30.73	78.39	86.06	174.24	60.82	81.00	32.71	-33.86	90.74	-3.35	-23.10	15.79	30.33	71.20
9.17	9.34	11.35	70.07	52.56	98.52	132.45	-45.23	34.46	37.49	5.78	3.97	2.93	26.61	37.67	37.41	50.56	16.62	-30.23	98.65	-30.95	93.94	69.29	24.14	53.14	-64.31	21.63	37.66	-24.18	-5.54	187.60	74.21	18.21	88.62	26.59	13.67	-8.40	123.48	75.59	191.01	72.86	79.44	53.42	-88.35	56.00	87.75	-1.91	23.49	19.55	-14.00
12.33	15.84	30.73	3.85	91.56	37.22	116.44	-39.27	2.02	61.68	-97.35	51.42	11.53	-5.06	6.79	79.39	59.22	-19.67	-48.57	101.10	-47.90	90.57	73.48	48.20	42.71	-30.54	13.92	66.39	-23.50	-9.84	130.85	138.73	40.17	40.49	5.62	-65.65	60.69	94.31	35.26	127.60	80.99	88.33	6.05	-44.05	75.93	-0.31	-13.56	28.55	18.72	6.18
15.36	56.71	17.86	-24.56	76.68	22.94	95.96	27.43	14.40	21.31	-2.04	50.39	21.05	63.60	38.41	27.97	38.06	4.58	-20.19	97.10	-38.35	59.10	135.67	53.60	44.59	-10.42	3.67	19.98	-0.75	3.20	171.78	138.31	7.87	70.39	57.39	-15.63	106.36	129.43	35.26	173.07	110.42	93.92	43.06	-27.63	52.97	-11.11	65.33	92.16	40.89	42.12
18.19	20.88	12.28	4.81	49.01	18.64	109.72	-17.91	89.11	15.39	26.76	125.55	85.09	47.29	10.84	22.66	35.29	42.16	-26.30	65.45	-61.83	80.20	78.24	-28.01	-9.76	-14.02	9.77	109.37	-6.71	-25.28	74.97	81.44	161.27	54.49	-25.49	42.25	7.56	19.80	105.84	173.55	133.04	44.53	43.28	-30.75	97.13	-5.15	111.10	-31.66	53.58	18.29
21.49	54.58	53.75	40.59	41.45	27.92	74.47	87.52	37.38	30.63	55.19	117.66	166.24	75.75	23.15	29.96	-19.16	27.88	15.19	128.26	-7.54	104.95	146.74	-28.22	51.54	-23.98	40.27	4.49	-9.81	-30.28	124.96	120.01	89.97	6.41	-20.25	-20.48	71.33	90.23	107.34	217.57	173.41	51.32	16.37	-22.94	33.22	10.75	0.48	-80.81	21.20	57.20
24.24	84.56	38.42	117.51	93.64	-8.70	145.99	32.59	63.90	59.06	33.53	74.48	166.80	49.14	-41.67	-27.68	-39.75	54.82	-21.73	164.89	-38.92	69.35	184.12	32.04	-15.85	-27.53	28.88	70.80	-12.28	-23.76	132.66	92.04	57.76	79.56	41.40	56.63	65.27	73.44	155.35	150.33	183.41	106.33	1.46	-8.68	136.25	20.34	3.87	22.67	19.82	34.04
27.38	58.95	41.86	85.70	10.14	54.62	162.43	124.02	76.14	25.47	-7.38	68.72	73.31	38.17	-59.57	9.64	19.20	25.64	14.23	167.51	12.77	102.27	57.22	25.85	0.71	-8.52	-15.00	32.98	-65.53	-32.72	180.99	84.19	105.08	95.38	22.77	2.29	125.92	213.68	91.27	265.65	187.29	175.68	57.25	-22.65	105.62	56.50	67.78	87.30	28.26	82.94
30.48	63.25	41.52	70.95	62.36	10.66	57.04	56.71	72.43	70.43	-30.93	147.84	78.86	58.92	-39.66	-19.44	2.38	10.02	-36.70	136.62	-77.77	158.34	-12.02	-4.33	120.44	-43.48	55.87	41.05	-56.11	-42.66	115.35	121.01	87.88	66.30	75.51	12.82	32.52	107.90	71.69	166.43	228.79	177.25	136.59	33.80	104.84	58.57	-41.53	54.09	30.62	19.54
33.30	90.14	120.75	158.88	7.24	94.44	63.47	85.43	43.07	-16.93	76.14	38.34	139.11	5.41	-24.65	12.30	26.21	-25.98	-52.40	116.01	-63.68	128.80	10.03	-35.45	3.04	23.33	23.74	31.76	-66.32	1.83	126.53	155.23	68.14	51.09	71.78	47.55	91.40	75.96	62.43	176.43	262.43	190.05	27.13	81.30	70.77	0.31	6.90	40.94	48.47	38.29
36.57	62.27	-4.67	71.56	55.80	53.67	71.34	40.25	79.30	22.48	39.49	113.56	129.75	42.95	60.14	41.43	10.49	-25.25	38.57	154.45	-58.10	51.85	-8.33	32.01	6.23	0.16	-28.33	73.54	-35.87	0.04	85.21	180.98	85.25	121.08	2.75	36.81	133.44	94.01	91.88	212.12	149.18	174.79	61.43	64.19	78.26	-20.74	-19.23	68.10	67.16	-7.46
39.29	35.97	44.72	123.56	67.39	-35.26	142.50	56.69	4.93	-10.69	28.46	66.01	115.45	73.73	17.45	148.57	19.71	-22.75	-55.00	203.71	-58.49	117.13	51.79	53.13	52.76	-26.58	48.42	68.57	-62.05	12.79	182.09	69.22	131.26	111.25	52.14	10.61	87.70	142.35	33.83	214.34	158.73	192.87	67.48	86.24	63.53	-44.90	-34.56	-13.97	64.63	18.00
42.43	105.46	62.96	188.57	131.04	-5.83	134.17	22.62	-18.94	-0.42	39.81	44.37	72.99	121.46	-0.99	198.23	108.51	27.07	-7.49	91.57	-75.39	94.38	135.98	92.27	64.84	25.31	42.69	127.33	-41.05	48.54	147.04	77.52	66.53	165.17	90.63	62.04	83.35	129.47	74.17	134.03	195.13	102.37	66.53	3.54	39.64	-59.84	-59.84	-6.02	49.64	54.31
45.36	15.61	112.67	49.77	60.81	-0.26	59.65	92.36	3.86	13.49	19.53	85.29	117.14	70.17	31.82	252.76	71.95	-24.86	19.55	93.65	-61.84	153.00	145.93	114.06	91.82	-28.32	92.24	65.11	25.95	-40.13	47.52	131.83	140.02	227.93	57.01	-4.65	65.98	126.36	85.13	150.01	291.18	125.11	55.21	17.65	41.97	9.64	-3.47	191.78	38.36	20.77
48.36	24.29	110.41	63.52	30.28	44.34	54.72	135.09	7.37	-1.97	19.98	75.74	38.96	22.25	-51.05	57.13	93.96	-79.12	25.39	88.82	-45.26	82.27	142.56	31.55	60.40	-23.79	80.46	33.08	11.64	-17.20	199.23	134.19	122.71	65.36	102.06	20.67	143.03	69.51	124.36	137.56	151.40	88.71	82.80	150.73	48.63	-6.66	-10.83	41.54	20.40	58.75
51.43	6.63	80.24	58.99	33.15	64.56	-65.56	84.79	-7.39	29.22	52.25	59.98	48.77	83.59	-11.41	82.91	24.99	-36.28	27.64	61.99	-77.87	102.66	61.55	-2.87	28.11	-89.97	93.60	16.12	-8.70	-4.46	179.64	103.67	80.49	61.35	36.40	-23.48	24.82	8.16	104.74	147.96	144.75	58.02	57.69	52.42	80.21	-12.73	7.37	13.18	46.08	105.60
54.34	62.64	90.79	36.82	80.55	162.11	32.00	60.47	-4.50	-16.12	25.53	33.47	112.21	130.88	50.02	36.05	120.90	-17.78	21.76	107.75	-93.44	61.28	133.51	15.54	74.36	-41.01	119.08	-32.70	52.29	-21.28	156.13	68.38	68.20	104.05	83.24	6.05	64.38	40.26	47.72	136.42	188.13	95.16	119.05	56.59	62.31	-22.12	5.60	1.36	36.52	38.13
57.46	114.45	78.35	27.22	151.46	126.97	-7.86	57.55	-15.29	0.64	106.32	84.80	101.73	125.54	95.04	88.71	201.46	-11.70	23.94	88.77	-47.89	101.22	152.32	55.14	150.98	-7.94	61.74	-5.91	-3.38	-27.15	238.52	143.14	82.69	208.85	74.85	10.40	-17.42	48.47	76.49	166.42	167.67	98.55	223.57	85.94	-0.78	-26.26	-73.28	-15.00	68.00	47.94
60.35	46.52	139.62	156.88	2.06	57.47	133.57	70.78	-34.44	7.20	-10.65	62.13	129.09	70.50	-24.23	80.84	114.50	-19.58	-49.96	97.42	-72.72	170.63	86.21	-13.35	80.13	12.88	89.82	148.21	24.69	-71.99	139.61	163.82	100.76	128.62	46.34	58.56	34.66	28.39	29.28	156.63	218.20	109.34	184.98	90.04	52.35	-20.32	76.08	-6.32	26.12	39.52
63.43	20.38	202.42	105.86	64.54	116.35	233.38	132.93	-15.27	-12.78	82.79	81.79	206.96	57.18	66.41	102.59	185.66	73.76	-0.99	137.36	-80.92	189.02	121.88	19.36	51.07	-6.69	101.10	81.87	11.73	7.29	200.15	182.69	116.10	105.37	32.07	50.57	118.28	6.14	23.19	53.78	248.43	106.91	258.40	55.09	4.77	2.80	205.45	-25.70	-16.57	58.44
66.38	24.16	187.53	7.99	126.44	117.45	254.59	70.86	7.10	23.12	41.19	57.35	123.22	140.30	51.85	67.50	159.31	-29.25	14.79	72.02	-100.03	179.76	223.19	41.57	58.34	-19.75	116.18	37.72	102.61	66.19	82.82	100.34	110.22	92.44	9.38	34.49	-26.51	102.60	53.60	114.41	301.81	73.46	116.31	104.83	61.23	-68.55	149.30	-3.21	17.00	100.13
69.43	-10.54	210.74	79.58	138.67	65.92	248.26	122.22	42.20	17.76	-29.02	35.95	169.84	95.73	11.80	132.21	134.66	-18.61	-6.77	82.18	-24.97	235.50	111.23	108.26	6.62	-32.37	97.27	52.82	30.02	-31.48	70.65	114.74	171.03	180.47	54.14	-8.64	65.57	53.61	111.57	100.27	197.75	108.18	91.16	-25.35	84.42	1.64	60.05	-4.87	36.18	3.14
72.45	28.95	122.38	53.23	71.81	56.13	104.06	49.07	49.33	39.57	95.13	85.89	168.23	115.41	0.53	102.20	8.90	-44.06	-13.38	94.95	-74.22	137.11	179.08	23.71	8.51	44.08	31.21	66.52	6.22	21.89	31.15	160.29	124.27	47.43	63.95	68.87	130.69	56.58	27.70	129.08	240.79	209.24	124.73	22.71	101.42	-3.47	35.09	-61.53	-17.47	-27.35
75.46	-20.29	69.96	34.50	66.86	100.22	25.59	71.61	10.76	-21.07	85.89	161.60	254.26	118.47	89.36	64.81	103.14	30.88	144.01	158.33	41.33	235.13	198.02	53.73	62.42	-31.68	23.42	39.13	72.98	18.97	112.03	180.60	113.30	83.36	99.86	55.64	85.28	-43.85	35.63	109.90	245.21	135.81	96.42	161.82	4.36	-42.88	187.21	-1.54	4.19	-34.93
78.42	37.60	65.05	88.94	58.01	89.36	-6.07	68.58	73.62	-58.24	17.24	139.79	194.36	168.26	113.70	112.52	124.76	99.25	134.69	182.67	-64.65	352.12	216.97	26.15	44.89	-79.49	172.56	85.02	-30.71	39.44	175.62	72.16	63.08	59.32	115.65	37.88	21.60	4.96	35.20	134.35	181.65	76.89	49.63	34.81	26.14	-24.76	131.15	-37.24	20.08	-18.06
81.41	35.35	78.46	67.27	64.70	94.86	-1.42	72.38	81.91	-47.69	48.83	169.15	173.38	222.35	83.75	145.97	127.39	198.38	172.93	183.06	-75.62	274.33	249.75	66.87	-16.60	-67.90	61.01	106.05	-37.03	20.07	100.77	73.87	104.47	120.26	35.59	65.14	40.84	24.41	21.60	92.05	227.83	72.95	207.94	63.91	-5.94	-44.02	204.70	60.14	28.99	11.81
84.41	60.31	135.89	114.38	174.90	61.84	74.37	28.41	51.01	8.92	41.48	162.44	123.33	234.18	86.11	104.05	107.65	83.96	73.90	182.98	-38.78	159.57	219.95	38.79	-25.19	-43.72	-8.82	111.80	-42.34	-41.43	185.66	137.55	139.98	157.05	58.77	4.97	24.82	69.30	65.52	102.53	275.68	164.13	215.52	71.47	51.68	19.97	39.04	-25.07	79.96	38.04
87.40	40.45	131.28	-3.28	65.59	68.44	52.12	30.35	27.41	-28.25	95.28	185.84	85.30	149.07	75.62	94.37	97.67	98.79	137.61	189.61	-42.02	218.22	149.68	41.85	12.37	-37.27	130.24	92.60	-51.78	2.40	64.21	125.05	154.42	119.52	62.57	-1.98	11.92	31.48	75.13	119.02	247.72	159.75	133.73	-0.99	22.82	-13.82	46.88	114.80	-17.84	-21.72
	Trace = Single Cell traces from GFP Channel
[truncated: 47 more columns]
