# Supplementary material for: Optogenetics reveals Cdc42 local activation by scaffold-mediated positive feedback and Ras GTPase
Source: PLoS Biol. 2020 Jan 24;18(1):e3000600. doi: 10.1371/journal.pbio.3000600 (PMC7002011; doi:10.1371/journal.pbio.3000600)
Supplement: S11 Data — (ZIP) [file pbio.3000600.s027.zip › S11_Data/Panel_S4A/Graphs_CRIB-3GFP/Graphs_GFP/Graph_CRIB-3GFP_SingleTraces_WTcontrol_YSM3570.csv]

Strain =	YSM3570
Graph_CRIB-3GFP_SingleTraces_WT control (GFP Channel)
Time (s)	Trace 1	Trace 2	Trace 3	Trace 4	Trace 5	Trace 6	Trace 7	Trace 8	Trace 9	Trace 10	Trace 11	Trace 12	Trace 13	Trace 14	Trace 15	Trace 16	Trace 17	Trace 18	Trace 19	Trace 20	Trace 21	Trace 22	Trace 23	Trace 24	Trace 25	Trace 26	Trace 27	Trace 28	Trace 29	Trace 30	Trace 31	Trace 32	Trace 33	Trace 34	Trace 35	Trace 36	Trace 37	Trace 38	Trace 39	Trace 40	Trace 41	Trace 42	Trace 43	Trace 44	Trace 45	Trace 46	Trace 47	Trace 48	Trace 49
0.00	0.00	0.00	0.00	0.00	0.00	0.00	0.00	0.00	0.00	0.00	0.00	0.00	0.00	0.00	0.00	0.00	0.00	0.00	0.00	0.00	0.00	0.00	0.00	0.00	0.00	0.00	0.00	0.00	0.00	0.00	0.00	0.00	0.00	0.00	0.00	0.00	0.00	0.00	0.00	0.00	0.00	0.00	0.00	0.00	0.00	0.00	0.00	0.00	0.00
3.25	23.40	71.88	29.50	10.08	28.04	0.68	-21.32	25.85	26.92	45.26	2.43	-22.24	2.75	56.65	11.86	10.15	-44.88	14.40	-7.64	-4.59	-36.90	43.89	-35.06	30.87	-7.24	-3.04	9.67	-25.68	27.52	-15.19	-1.66	-8.63	2.45	-30.70	-0.69	-2.58	8.90	-9.40	-0.93	-3.70	-17.22	-48.90	10.69	16.08	-8.40	26.42	-57.78	-1.27	-33.67
6.35	-14.09	81.16	4.06	13.93	8.65	14.70	74.76	11.30	43.25	47.78	-27.74	-7.71	7.33	39.86	15.82	-0.72	-45.09	-17.30	19.99	5.00	-84.45	-24.57	20.30	35.39	-64.54	4.78	-11.51	-14.27	63.63	-44.61	39.75	-0.29	9.26	-29.81	59.82	-6.61	-25.47	-4.36	-1.69	-0.99	-31.97	-2.39	-41.90	-35.73	20.18	27.97	-62.18	-8.75	-27.97
9.17	-15.14	55.83	-7.94	27.51	-13.91	5.89	25.33	22.32	69.65	47.91	-41.74	12.38	-10.42	70.78	43.93	-5.34	-52.99	-20.33	-3.04	-23.07	-57.33	18.69	8.02	-0.14	-10.86	-4.73	-8.61	-27.54	49.01	-53.14	42.66	6.28	0.28	-24.45	6.97	2.34	-0.48	-18.12	-5.24	-10.99	-18.13	-6.69	-21.23	-25.84	47.90	13.70	-26.89	2.18	3.64
12.33	-1.09	47.26	-26.17	33.27	25.68	-11.67	14.18	14.36	37.10	23.97	-33.55	4.65	-27.64	48.21	-10.67	-6.63	-74.02	-4.34	15.72	-15.04	-59.64	25.28	-13.48	-14.02	1.38	33.26	23.45	-52.73	13.79	-28.06	26.87	-5.80	4.17	-6.70	17.75	11.42	-6.99	-16.33	-33.39	33.98	-41.25	8.04	23.68	2.12	20.24	64.96	-86.29	13.03	-27.61
15.36	6.24	63.13	-13.00	6.74	20.79	-1.74	85.96	8.00	23.06	13.18	-48.77	20.63	10.07	68.47	20.59	21.48	-92.01	-9.78	-37.05	5.26	-49.86	57.96	-39.45	10.89	-17.10	7.27	-20.91	-70.82	-0.44	-22.12	-24.78	13.05	25.96	-9.28	33.32	-4.03	17.21	6.50	-21.76	15.44	-35.27	-26.45	-33.58	21.45	34.88	62.96	-42.20	13.53	-7.05
18.19	10.44	53.47	12.43	0.91	23.96	-29.80	53.12	0.78	61.63	39.26	-60.52	26.21	19.87	60.15	37.63	-10.77	-34.87	3.38	-4.64	-28.96	-25.76	58.08	2.95	13.33	-13.87	-22.04	3.58	-50.53	6.31	-38.59	-48.49	-14.83	8.20	-1.46	18.11	-0.80	25.59	-5.27	-16.97	12.93	-22.15	-5.17	-50.41	-1.60	32.35	27.33	-60.79	-2.49	-3.61
21.49	10.37	68.60	-48.93	17.72	17.19	-16.76	23.38	-17.18	69.02	18.17	-58.21	-6.64	6.13	56.08	8.29	-19.51	-3.73	8.82	-31.21	-29.34	-42.99	55.17	4.90	11.96	12.62	3.68	-3.87	-62.44	29.51	-24.79	12.21	-9.36	30.89	-25.36	17.62	15.08	-12.78	8.28	-25.77	-11.09	-49.93	-13.36	-57.92	60.88	2.03	28.35	-61.50	47.35	9.40
24.24	33.44	51.17	-29.60	37.22	51.36	-19.76	41.94	0.98	30.51	-13.52	-42.26	3.88	-0.97	60.29	45.77	-37.32	-57.55	11.44	-51.20	-92.44	-59.32	69.82	-9.78	-4.84	11.52	2.09	-21.67	-96.58	22.88	-48.74	14.04	9.42	4.23	-8.23	29.07	8.15	-12.46	-7.48	-31.88	59.88	-57.22	17.02	-29.06	27.78	3.10	23.12	-54.31	38.67	1.36
27.38	-15.98	89.13	-44.78	26.64	3.62	5.47	41.67	14.92	46.47	-3.07	-19.85	-16.11	16.22	74.97	53.82	-40.17	-100.80	6.28	-12.09	-55.26	-78.41	31.52	-35.15	0.17	-17.58	-3.43	-35.54	-110.41	-1.17	-30.10	19.28	40.92	56.08	1.92	7.50	14.96	37.12	7.42	-18.71	17.25	-51.12	10.81	-36.56	21.78	67.97	14.58	-34.54	50.60	10.28
30.48	39.56	103.25	-36.48	29.80	-54.10	-25.75	82.32	-1.31	44.21	88.20	-31.21	-47.98	31.26	118.57	76.35	13.99	-70.15	16.91	-60.15	-57.75	-74.58	45.60	-14.48	28.69	-0.72	-12.99	5.18	-64.21	25.38	-38.19	31.04	1.05	13.61	-24.07	46.82	15.39	27.51	15.93	-7.41	23.33	3.05	50.09	6.07	45.59	16.45	68.00	-27.09	80.41	3.25
33.30	72.54	72.24	5.10	2.55	-32.52	-6.88	76.17	7.07	3.25	-1.04	-23.33	-21.68	19.36	78.36	21.93	-6.10	-42.62	-25.26	-82.60	-34.84	-82.60	40.90	-7.99	-30.24	-21.31	-4.21	-25.76	-76.99	-46.04	-36.07	111.51	-12.58	-12.09	4.96	35.70	13.95	12.90	-9.05	-12.42	36.98	-47.62	-57.49	-38.39	47.80	14.77	72.60	-41.74	49.38	7.85
36.57	63.73	59.21	11.71	28.14	-27.05	-5.80	11.51	-6.58	52.40	22.84	-25.43	-20.19	7.28	87.00	60.36	-12.84	-24.12	63.90	-52.56	-37.49	-81.38	39.89	-20.06	18.86	15.06	4.40	-19.14	-63.49	-37.56	-8.32	44.07	-0.10	17.10	17.44	37.47	23.06	29.09	-2.79	2.64	36.87	-58.26	-59.56	-1.13	74.24	-42.70	64.03	-60.03	63.78	6.88
39.29	62.14	18.46	-9.82	-4.27	-20.38	-12.53	7.66	3.30	47.94	80.59	-24.84	3.57	16.23	107.85	61.99	3.05	10.90	77.21	7.61	-20.70	-81.77	0.99	-6.13	42.96	-18.80	1.26	4.58	-53.60	-38.29	-15.74	46.89	-22.28	9.55	12.80	-0.60	32.13	29.64	-17.49	-8.97	14.21	-67.99	-68.21	-20.07	49.77	-37.13	38.40	-48.66	53.32	-15.52
42.43	-21.97	20.50	-4.33	5.86	-0.20	-27.74	-0.01	26.26	31.12	13.43	-21.28	-14.85	40.52	115.93	-7.11	-38.23	-47.19	67.25	-89.82	-35.74	-50.23	-17.32	22.52	-33.39	-38.16	-4.56	31.42	-20.44	-30.06	2.83	84.26	24.87	46.49	-17.98	-0.82	17.19	-15.04	-16.66	10.68	-26.95	-84.62	-80.44	-58.61	46.19	-51.26	20.77	-98.00	106.32	1.00
45.36	15.68	56.43	-50.54	-10.41	14.75	-16.08	23.47	9.76	70.75	53.23	10.60	3.42	26.70	90.33	24.34	9.47	-84.64	67.13	-58.30	18.85	-46.17	8.47	-18.33	-17.63	-21.16	-9.07	26.84	7.44	-30.32	17.04	102.31	-3.76	34.88	3.77	34.65	17.28	13.67	-18.47	-9.08	140.33	-88.41	-23.12	-31.33	46.69	-43.24	83.62	-104.67	71.12	1.26
48.36	-21.76	-5.39	-32.59	18.72	19.10	-1.40	-37.26	-3.04	23.54	43.14	-20.54	-7.86	-9.57	55.99	90.59	-25.69	-41.21	-19.13	-86.78	-55.54	-63.14	-18.58	-41.28	19.39	-46.19	-1.60	38.95	11.40	-53.74	-2.32	63.92	-1.11	7.61	13.36	15.17	-6.04	26.22	-17.71	-15.07	133.08	-78.13	-4.63	-21.71	72.75	-56.49	107.02	-101.61	69.53	21.73
51.43	6.47	9.91	-30.92	29.38	1.01	7.59	5.71	0.58	35.27	27.09	-26.69	-13.64	-15.01	79.87	38.83	-29.66	-83.44	-12.34	-74.54	14.46	-81.55	29.82	-34.83	35.29	-32.63	-3.13	25.45	9.26	-34.49	-11.46	29.78	13.17	-1.92	13.86	41.99	9.76	3.11	-6.58	-22.83	39.92	-47.39	-19.90	-46.51	7.12	-29.53	45.23	-33.37	137.78	26.02
54.34	62.63	26.79	14.16	12.25	35.17	-5.95	-15.25	14.83	32.37	68.03	-17.19	12.70	0.27	56.85	54.43	-48.66	-32.69	43.62	3.71	-51.01	-78.28	4.63	-0.97	-9.97	16.84	1.06	6.24	10.53	-19.72	6.09	55.61	-1.50	9.66	40.28	25.84	25.37	6.13	-1.43	-9.22	46.08	-84.55	-48.84	-53.07	26.52	5.79	66.59	-29.24	115.82	14.60
57.46	14.11	9.92	41.32	-3.05	10.47	-14.14	4.30	21.75	60.47	55.79	-41.77	-28.91	-4.90	61.38	54.92	-47.94	-33.31	-13.72	-37.68	-35.72	-93.54	38.11	-20.07	17.22	3.13	-15.49	60.02	4.35	-65.67	20.99	21.58	-17.56	25.41	44.31	97.47	10.90	-19.68	-20.31	-30.24	23.15	-74.60	-55.93	-40.22	7.49	-14.11	37.91	-60.19	60.61	44.73
60.35	-17.63	-4.40	48.74	10.98	-15.58	-4.91	-32.78	-10.58	-46.96	-15.32	-24.69	-10.55	0.44	111.60	40.47	-58.08	-67.47	-11.64	-63.83	-44.63	-75.72	26.30	-19.14	2.82	-40.60	-23.51	82.36	45.93	-60.17	-18.67	65.90	-14.85	8.11	16.92	72.18	57.52	-20.13	-18.01	-8.52	-22.79	-78.14	-45.40	-16.84	16.43	-11.30	39.26	-44.48	78.94	-5.34
63.43	-8.90	13.86	36.01	-11.16	26.37	-18.70	-34.50	15.06	-10.04	38.98	-14.50	5.84	-2.62	50.38	55.60	13.88	-2.45	-25.00	-62.79	-20.96	-132.51	-2.23	-12.62	5.24	-7.68	-16.10	64.55	82.97	-62.56	-27.51	49.01	-24.95	1.43	33.39	83.01	25.08	-4.26	-4.37	-1.50	85.87	-61.62	-29.31	26.18	30.30	14.99	44.39	-86.86	49.71	52.56
66.38	12.90	39.98	43.85	20.16	78.00	-28.47	26.82	26.22	71.75	47.35	-47.91	18.45	34.52	102.83	49.78	-21.14	-18.75	22.32	-52.69	-55.07	-77.42	25.85	10.13	3.74	-65.59	-27.92	18.79	48.85	-97.06	14.00	-19.94	14.64	-2.43	57.69	95.65	26.55	-19.89	-20.62	-10.15	55.84	-24.36	-39.41	-27.13	47.88	-17.15	34.96	-56.43	32.67	23.56
69.43	34.19	31.90	38.88	-13.16	-7.27	-25.80	54.10	4.29	37.39	41.21	-18.32	-1.84	27.65	67.89	74.73	-13.10	-1.57	44.96	-74.74	35.89	-91.65	-6.12	-7.67	-67.67	-18.62	-6.38	101.64	6.92	-63.62	6.23	34.44	-10.33	-24.94	30.69	90.50	37.90	15.15	-11.36	-9.15	34.93	13.45	-22.71	-22.43	20.02	-22.16	21.89	-38.67	74.75	-9.34
72.45	40.71	21.62	35.22	-0.47	71.24	-3.09	34.12	-13.08	32.98	64.92	-62.09	-29.63	28.93	113.28	36.74	-18.48	-21.56	-60.48	-78.87	-27.28	-108.94	2.65	-18.36	2.45	-17.27	4.70	80.92	-47.45	-70.28	-2.33	42.40	-6.44	-26.82	1.25	72.88	33.44	-35.16	-6.35	-16.70	13.20	-38.10	-74.78	-52.50	-8.55	-43.99	34.60	-38.67	111.33	-6.59
75.46	20.51	26.17	3.59	23.99	24.41	7.66	58.95	-3.45	100.15	32.54	-13.95	1.13	30.75	114.24	95.07	-24.14	-11.52	103.96	-21.07	61.42	-36.46	60.88	3.63	19.44	-23.30	-17.07	30.93	-8.74	-82.78	11.31	25.67	5.30	8.25	16.49	112.09	30.64	-6.04	-15.08	-1.87	5.52	-9.88	-17.79	-63.67	-4.92	18.55	25.86	24.77	93.59	15.99
78.42	5.44	30.46	-37.69	5.18	17.46	-13.25	110.42	-18.13	85.87	22.30	-29.92	-7.58	7.93	127.77	56.18	-11.61	-41.71	105.96	7.43	-1.76	-48.71	-1.57	-25.50	-5.60	-23.62	-22.49	25.48	0.57	-90.22	31.01	74.87	-7.23	-0.61	-1.42	121.10	30.97	-8.50	-49.38	-1.19	44.19	-51.01	-89.46	-61.50	17.46	21.24	37.92	8.05	61.84	12.60
81.41	-0.96	15.83	62.48	12.61	15.25	-8.07	59.11	-21.23	110.70	95.99	0.87	-25.03	5.58	113.37	47.52	-16.85	12.29	113.96	-2.23	2.81	-80.84	51.15	-29.31	-12.81	-24.03	4.10	23.74	-6.84	-68.84	26.81	45.98	13.82	-2.99	-25.35	93.64	58.43	-7.45	-16.30	-32.65	65.22	-11.42	-67.84	-47.46	44.51	-26.63	49.66	28.00	17.78	-10.27
84.41	23.80	51.76	44.84	15.86	62.79	-20.54	55.01	2.29	7.80	47.64	-11.87	-23.22	11.19	107.53	15.17	16.15	-51.72	71.99	-40.56	-35.94	-73.72	18.58	-6.71	-36.80	-32.34	3.88	16.29	11.03	-53.29	39.46	64.41	13.14	-1.08	29.41	112.13	40.12	20.67	-52.41	-9.59	18.47	-3.69	-127.06	-32.97	57.26	-4.86	3.48	15.81	67.13	-20.41
87.40	42.20	54.43	116.90	4.13	27.67	-15.83	119.11	-41.95	21.63	13.56	-3.81	-26.88	21.77	134.28	17.03	-10.20	-36.89	31.64	-59.60	-9.10	-98.34	41.81	16.07	-35.79	-56.98	5.53	7.13	-34.23	-70.63	14.53	95.37	-49.17	-19.54	49.76	119.42	24.18	-8.02	-33.05	-16.79	52.67	-52.44	-38.13	-4.76	30.41	-1.97	27.43	-35.49	13.93	-31.29
	Trace = Single Cell traces from GFP Channel
[truncated: 198 more columns]
