# Supplementary material for: Optogenetics reveals Cdc42 local activation by scaffold-mediated positive feedback and Ras GTPase
Source: PLoS Biol. 2020 Jan 24;18(1):e3000600. doi: 10.1371/journal.pbio.3000600 (PMC7002011; doi:10.1371/journal.pbio.3000600)
Supplement: S11 Data — (ZIP) [file pbio.3000600.s027.zip › S11_Data/Panel_S4A/Graphs_CRIB-3GFP/Graphs_GFP/Graph_CRIB-3GFP_SingleTraces_Opto_YSM3568.csv]

Strain =	YSM3568
Graph_CRIB-3GFP_SingleTraces_Opto (GFP Channel)
Time (s)	Trace 1	Trace 2	Trace 3	Trace 4	Trace 5	Trace 6	Trace 7	Trace 8	Trace 9	Trace 10	Trace 11	Trace 12	Trace 13	Trace 14	Trace 15	Trace 16	Trace 17	Trace 18	Trace 19	Trace 20	Trace 21	Trace 22	Trace 23	Trace 24	Trace 25	Trace 26	Trace 27	Trace 28	Trace 29	Trace 30	Trace 31	Trace 32	Trace 33	Trace 34	Trace 35	Trace 36	Trace 37	Trace 38	Trace 39	Trace 40	Trace 41	Trace 42	Trace 43	Trace 44	Trace 45	Trace 46	Trace 47	Trace 48	Trace 49
0.00	0.00	0.00	0.00	0.00	0.00	0.00	0.00	0.00	0.00	0.00	0.00	0.00	0.00	0.00	0.00	0.00	0.00	0.00	0.00	0.00	0.00	0.00	0.00	0.00	0.00	0.00	0.00	0.00	0.00	0.00	0.00	0.00	0.00	0.00	0.00	0.00	0.00	0.00	0.00	0.00	0.00	0.00	0.00	0.00	0.00	0.00	0.00	0.00	0.00
3.25	-3.19	-45.06	10.97	9.68	80.76	106.12	20.95	10.97	44.33	-63.22	26.15	-23.26	-8.46	8.50	-9.92	-7.72	52.96	37.87	0.57	-32.43	1.75	-2.84	-22.86	-15.89	-9.22	-5.40	-9.60	-19.61	-31.37	-5.00	7.11	-8.04	15.49	60.78	-27.60	26.30	-8.13	-25.82	-15.41	-0.38	-33.61	-19.83	23.38	-8.73	2.14	13.40	24.99	-8.51	16.78
6.35	3.95	0.56	73.38	0.26	24.17	55.07	30.00	73.38	14.41	14.88	1.88	17.74	0.40	47.86	3.25	10.52	10.87	1.41	-29.17	-70.37	-14.48	-14.51	-3.43	-18.43	-7.22	-5.92	-11.91	-49.34	36.86	53.62	16.42	2.78	26.69	131.38	-23.71	23.49	-1.79	-23.25	-41.43	-2.94	-43.33	-38.03	-4.23	-1.98	6.20	12.00	15.23	-0.45	11.96
9.17	2.78	38.02	70.27	27.61	159.52	57.14	20.23	70.27	81.52	1.77	-22.03	-2.96	-25.70	47.08	-20.78	13.97	38.41	-45.86	-16.04	-50.61	-10.42	31.82	44.95	-35.71	-30.74	10.26	-14.99	-34.88	14.46	26.01	32.31	42.41	40.80	4.85	23.03	20.99	-2.26	-30.64	-17.31	13.34	-61.92	32.91	-19.52	-6.57	-5.67	-30.54	27.14	2.06	8.80
12.33	-5.97	6.27	-6.83	-35.53	48.48	56.16	26.63	-6.83	38.19	29.73	-70.25	32.50	-24.93	66.67	-2.48	24.34	55.61	-7.33	-80.29	-21.78	24.20	-5.19	48.27	-35.04	-29.01	5.47	2.68	-10.33	12.58	37.98	57.40	50.95	5.95	23.04	16.44	27.75	19.10	2.13	-12.63	11.85	-27.94	9.00	-7.85	-6.60	-21.38	-15.82	14.40	28.36	24.65
15.36	-15.67	-21.96	-32.13	46.69	87.10	44.61	33.64	-32.13	9.27	50.25	-38.13	6.59	-20.04	31.50	8.40	29.89	31.96	-36.38	-81.17	-64.91	-25.21	-11.61	21.40	-53.68	10.61	-4.47	8.16	-26.70	8.29	19.80	88.12	-17.78	14.41	-12.53	15.02	21.20	-19.48	33.27	11.27	54.30	-65.26	16.58	34.81	-5.44	3.91	-11.55	30.40	4.91	5.19
18.19	-25.13	-8.98	-40.33	15.92	143.59	102.51	28.26	-40.33	19.15	21.22	-22.63	27.48	-18.02	13.66	-12.37	-14.15	43.62	0.15	-93.97	-25.51	-9.62	22.01	9.93	-72.90	1.00	-17.55	-0.77	-23.21	5.83	6.25	2.47	18.10	23.48	0.91	-12.37	0.73	18.03	52.01	4.53	55.71	-54.05	23.20	52.31	-9.43	7.84	-19.41	66.07	3.51	7.12
21.49	-14.69	-8.74	-44.25	9.87	28.05	38.24	-28.22	-44.25	-13.04	-17.29	-45.28	4.84	-17.37	35.80	-63.03	-40.32	68.98	-11.44	-68.42	-68.28	59.79	26.01	65.18	-42.76	-5.57	28.65	25.55	-28.28	52.86	20.90	-21.91	11.71	7.94	-14.99	-8.25	33.74	13.08	45.59	39.91	53.99	-39.58	60.38	10.60	-13.73	-3.39	-29.76	14.27	-5.62	24.97
24.24	25.85	10.45	-40.26	-23.82	13.47	67.07	-14.23	-40.26	-27.46	44.35	-41.84	19.49	-15.84	63.73	7.42	-9.18	40.91	-16.95	-108.53	-44.15	7.78	22.63	41.80	-39.71	26.70	0.59	-13.02	-22.84	144.70	29.82	30.30	54.31	-7.58	13.81	12.01	-2.44	17.28	89.33	3.20	27.66	-56.21	-0.53	62.01	-14.53	-3.14	-51.84	29.34	-6.45	39.98
27.38	5.60	-36.52	-47.39	3.80	-57.56	21.21	-23.99	-47.39	-64.39	-67.33	-42.41	26.38	-16.09	30.20	-64.89	-51.35	49.69	-50.10	-86.61	-68.46	-13.39	-20.77	41.97	-12.83	27.87	3.36	-11.66	-37.22	64.20	34.80	33.21	31.88	3.05	24.15	-16.22	18.95	17.66	22.53	8.42	59.83	-58.67	11.46	16.60	-5.21	0.33	-68.27	19.49	-4.66	11.16
30.48	-10.48	-42.12	-35.85	-13.44	-36.73	51.45	-34.09	-35.85	-52.34	6.09	-69.15	13.86	-17.94	35.99	-63.38	-6.88	81.31	-8.38	-98.91	-102.44	15.32	-43.69	21.75	-38.65	40.04	7.19	1.44	26.21	59.15	42.08	47.83	10.14	30.73	1.16	-11.52	31.96	48.48	45.84	40.41	33.33	-53.77	7.63	-19.26	-0.86	-1.28	9.03	25.24	-8.42	-7.28
33.30	-45.03	-32.06	-158.40	-91.17	-177.28	-10.23	-83.63	-158.40	-79.20	36.09	-108.08	23.89	-19.62	27.26	-58.34	27.85	47.13	14.45	-40.62	-47.20	37.29	-15.60	55.31	-12.67	27.90	9.29	-1.65	-15.78	14.68	70.38	30.67	-0.85	11.48	-5.02	-9.56	18.02	2.04	-15.79	-20.42	38.37	-78.27	-37.59	-27.09	-7.79	3.18	-2.27	3.49	-12.25	-9.19
36.57	1.61	-75.63	-88.28	-44.04	-39.58	-10.69	-36.99	-88.28	-32.88	15.27	-62.08	8.62	-7.75	63.07	-31.94	53.48	68.80	-2.25	-86.50	54.59	18.83	-35.04	37.91	-18.12	-1.84	-0.06	-10.84	-21.68	73.93	65.48	27.55	15.79	21.22	12.44	-32.34	31.17	6.01	-5.19	-15.52	22.37	-55.25	-19.84	-8.37	-5.14	-11.00	-35.70	3.87	-20.24	-9.46
39.29	-4.59	-45.14	-123.44	-14.80	-92.79	19.11	-68.73	-123.44	-73.94	64.17	-92.49	-26.02	-7.27	26.10	-36.11	-14.66	35.09	-27.71	-78.02	1.42	4.67	-27.75	61.32	26.69	20.35	21.23	-20.15	-17.79	60.37	38.85	49.44	33.45	-14.51	5.01	-4.88	47.78	9.57	13.27	-17.08	37.98	-54.21	-4.19	-18.88	-3.45	1.51	-20.31	15.34	-26.14	1.36
42.43	-39.25	-45.91	-94.63	-15.45	-98.13	-8.78	-66.44	-94.63	-55.13	33.99	-67.48	9.29	-50.72	29.59	-50.95	31.83	64.94	-32.22	-26.90	8.58	24.74	-5.22	50.91	9.51	2.72	-6.62	-11.45	-49.31	30.04	48.68	31.44	56.47	-4.16	-11.20	47.08	41.68	16.57	-4.90	-28.35	38.07	-96.61	3.61	-69.48	4.94	9.75	-1.67	29.33	-16.42	-4.23
45.36	1.77	-58.19	-32.18	-54.73	-83.93	-16.39	-63.44	-32.18	-67.66	37.68	-85.17	73.15	28.50	-5.85	-80.59	3.71	-2.01	-42.34	-50.69	-80.74	31.33	30.52	22.29	7.63	31.34	-35.33	-25.69	-12.02	89.51	16.38	22.18	48.71	1.10	-5.43	-20.97	3.78	4.09	52.88	17.23	-12.79	-72.39	31.00	-65.49	-0.72	-2.69	-58.45	4.02	-19.07	-16.73
48.36	-34.19	-79.72	-31.06	-41.79	0.31	15.17	17.26	-31.06	-25.07	22.54	-97.14	54.15	14.60	-4.14	-11.45	-34.82	-3.02	-22.10	-39.08	-13.85	46.62	8.10	1.50	-33.06	28.47	-14.62	-33.27	-12.85	45.59	55.59	59.77	85.44	11.92	-33.53	17.28	25.16	15.60	59.52	17.79	21.96	-51.48	10.79	-96.60	6.43	8.09	-44.88	5.70	-21.04	21.19
51.43	0.74	-29.22	-40.78	-11.80	12.61	42.99	28.59	-40.78	0.46	47.17	-107.42	87.30	-20.32	31.87	-55.43	-15.58	15.10	21.33	-119.52	12.09	45.72	31.79	20.48	-27.59	12.76	8.23	5.52	-22.76	8.93	26.52	46.89	87.77	27.80	4.79	-11.94	-0.39	10.97	65.69	-0.25	25.18	-50.28	-15.75	-76.86	5.27	25.99	-44.81	17.84	7.19	0.86
54.34	-37.32	-13.40	-8.47	24.81	-0.58	45.93	43.03	-8.47	-15.90	73.62	-105.54	44.74	-10.69	71.70	-56.13	-20.87	59.70	-8.89	-75.07	-72.94	55.02	6.61	-1.12	-22.95	-6.46	-10.36	-47.89	-6.32	42.81	97.51	27.40	92.11	21.45	27.31	8.76	-4.18	-4.06	-3.83	-1.35	-23.39	-56.36	-12.08	-56.34	-5.76	1.35	-30.83	3.37	-19.69	0.02
57.46	-24.74	-53.61	-89.48	-16.93	71.98	23.85	37.12	-89.48	-22.24	30.07	-74.24	18.63	-27.62	32.02	-54.22	23.15	1.16	30.19	-72.12	-6.33	70.45	20.95	20.03	-58.23	32.26	-15.80	-36.34	0.49	17.45	56.12	17.73	98.42	31.48	50.81	-14.52	3.69	5.46	39.78	14.70	44.50	-32.67	17.79	-50.43	17.03	-3.34	-19.30	38.86	-15.86	5.88
60.35	27.77	-25.84	-16.24	20.58	-19.99	43.47	33.86	-16.24	-38.87	11.32	-102.94	24.85	-50.88	15.47	-36.39	13.06	30.47	6.24	-86.25	-4.72	31.55	-2.05	7.69	-16.86	45.81	-27.96	-56.51	-43.38	38.62	68.60	74.18	87.53	74.67	19.74	32.26	-19.09	-3.98	-13.18	-27.06	10.39	-61.73	-14.45	-40.60	2.25	14.65	-33.96	22.89	-14.85	28.41
63.43	-8.09	-49.28	-94.88	-81.54	-93.15	35.28	0.83	-94.88	-50.41	69.41	-118.62	19.64	-28.19	38.85	-61.87	-2.95	31.33	27.39	-75.31	-57.06	28.77	-14.39	27.63	3.24	8.95	-12.74	-30.73	14.52	-5.48	3.33	-23.33	33.35	18.77	-4.46	19.34	37.18	7.57	47.17	26.41	70.69	-12.27	-6.83	-67.11	14.00	-9.66	-32.20	33.59	-11.59	14.40
66.38	-17.27	-41.09	-71.26	-8.01	13.46	16.23	19.70	-71.26	-38.03	20.80	-104.89	24.63	-13.14	47.10	-28.33	31.76	61.80	4.19	-92.70	-38.93	55.55	21.51	30.28	-16.67	12.88	6.24	-12.69	-39.44	18.52	36.18	-2.08	85.98	54.53	41.28	60.10	-11.59	-3.26	-6.25	-44.05	63.01	-19.53	-35.47	-22.80	6.92	11.44	6.15	15.80	-11.37	1.86
69.43	-43.64	12.44	-93.72	-20.03	-21.28	6.22	-2.72	-93.72	-32.22	62.90	-113.46	27.28	4.06	35.18	-39.69	-14.92	21.72	-37.38	-87.68	-38.87	93.75	17.00	42.66	-53.31	2.48	4.37	-9.08	-12.83	-0.73	60.46	74.00	77.33	72.07	-11.34	66.99	29.37	-17.00	41.77	9.93	16.57	-30.30	5.25	-33.60	0.18	1.94	11.46	54.72	-12.77	35.47
72.45	-19.36	-17.38	-109.93	-54.48	-87.16	66.53	-27.69	-109.93	-51.19	105.96	-89.48	20.93	-19.48	29.00	-70.93	14.52	15.87	16.71	-50.14	-79.27	48.03	39.94	71.61	-83.40	18.13	-34.18	-51.17	3.50	13.37	52.52	102.14	44.89	48.36	38.84	20.62	-10.54	7.54	59.91	10.80	1.88	-56.03	42.86	-43.17	5.93	7.90	-12.17	50.14	-10.91	31.92
75.46	-31.03	29.68	-142.76	50.22	-40.49	36.39	10.71	-142.76	-9.80	48.44	-27.35	13.38	-22.46	24.47	-60.36	-20.33	74.27	-12.08	-107.84	-62.45	46.31	49.02	66.02	-15.08	41.40	-15.43	-55.96	-16.07	1.62	119.37	10.73	48.93	19.40	11.05	17.56	-9.01	-7.28	32.09	54.52	25.76	-80.30	0.94	-68.17	19.35	3.37	-19.59	0.42	-7.62	27.98
78.42	10.36	1.84	-15.83	-2.26	-55.06	69.17	-52.32	-15.83	-47.85	53.30	-68.25	144.53	-24.24	14.43	-62.37	9.82	25.84	12.58	-31.31	-126.71	44.67	43.49	24.73	-58.99	11.01	10.13	-19.42	-14.83	50.21	68.76	30.44	50.14	59.63	13.11	32.30	-14.85	-8.55	73.60	42.29	37.18	-77.38	52.17	-92.25	1.81	9.73	-38.27	38.67	-13.50	26.82
81.41	19.84	11.52	-81.76	-28.45	-127.89	-20.02	-19.95	-81.76	-38.03	41.23	-109.78	89.02	-26.81	33.67	-28.32	-36.80	41.91	-21.89	-97.82	-62.83	58.42	38.55	47.18	-13.44	52.68	-6.87	16.48	-22.37	33.91	85.34	84.90	50.45	61.03	40.55	58.07	3.98	3.12	89.71	55.89	52.36	-35.73	85.61	-66.36	6.22	2.62	-16.34	53.21	-11.63	5.01
84.41	-42.57	51.22	-36.15	71.48	-45.52	49.43	-30.49	-36.15	-29.53	53.45	-112.98	56.82	-29.57	54.04	-60.50	-33.16	61.56	31.38	38.78	-60.98	70.15	5.04	77.02	19.20	50.23	-18.26	-27.50	-0.46	23.68	-6.34	-21.17	34.96	63.60	25.92	42.23	9.13	-2.13	92.77	87.29	69.72	-48.74	40.69	-84.95	3.52	4.91	-1.58	1.23	-8.64	22.88
87.40	-8.67	26.55	-29.24	67.25	0.27	85.53	-17.92	-29.24	1.99	58.39	-124.11	39.85	-46.53	41.85	-64.52	-17.40	115.58	-7.83	-20.17	-3.27	23.59	13.32	25.06	-0.59	49.23	-31.35	-40.61	-33.89	41.40	32.18	-73.06	31.15	62.48	0.57	40.72	0.39	28.18	111.96	3.78	53.58	-66.53	46.76	-100.02	6.74	-3.70	23.11	10.89	-8.95	-7.70
	Trace = Single Cell traces from GFP Channel
[truncated: 29 more columns]
