# Supplementary material for: Optogenetics reveals Cdc42 local activation by scaffold-mediated positive feedback and Ras GTPase
Source: PLoS Biol. 2020 Jan 24;18(1):e3000600. doi: 10.1371/journal.pbio.3000600 (PMC7002011; doi:10.1371/journal.pbio.3000600)
Supplement: S11 Data — (ZIP) [file pbio.3000600.s027.zip › S11_Data/Panel_S4A/Graphs_Scd1-3GFP/Graphs_RFP/SingleTraces_RFP_OptoQ61L_YSM3578.csv]

Strain =	YSM3578
SingleTraces_CRY2PHR-mCh-Cdc42Q61L (RFP Channel)
Time (s)	Trace 1	Trace 2	Trace 3	Trace 4	Trace 5	Trace 6	Trace 7	Trace 8	Trace 9	Trace 10	Trace 11	Trace 12	Trace 13	Trace 14	Trace 15	Trace 16	Trace 17	Trace 18	Trace 19	Trace 20	Trace 21	Trace 22	Trace 23	Trace 24	Trace 25	Trace 26	Trace 27	Trace 28	Trace 29	Trace 30	Trace 31	Trace 32	Trace 33	Trace 34	Trace 35	Trace 36	Trace 37	Trace 38	Trace 39	Trace 40	Trace 41	Trace 42	Trace 43	Trace 44	Trace 45	Trace 46	Trace 47	Trace 48	Trace 49
0.00	0.00	0.00	0.00	0.00	0.00	0.00	0.00	0.00	0.00	0.00	0.00	0.00	0.00	0.00	0.00	0.00	0.00	0.00	0.00	0.00	0.00	0.00	0.00	0.00	0.00	0.00	0.00	0.00	0.00	0.00	0.00	0.00	0.00	0.00	0.00	0.00	0.00	0.00	0.00	0.00	0.00	0.00	0.00	0.00	0.00	0.00	0.00	0.00	0.00
2.89	528.98	638.58	613.51	507.56	913.03	625.09	736.72	839.60	325.24	707.60	706.73	718.31	465.96	697.38	739.55	655.71	795.27	522.42	397.23	402.19	660.18	466.54	540.14	664.76	789.46	611.79	543.76	723.26	395.71	555.24	398.57	580.07	471.68	369.87	545.91	605.24	479.55	501.21	647.10	708.90	667.35	375.88	436.76	496.77	746.79	532.19	612.46	1088.97	639.52
5.89	686.29	720.51	814.37	579.36	1074.98	655.77	725.90	985.42	465.61	826.86	793.00	946.16	587.78	740.31	851.84	753.52	980.13	666.54	485.83	439.80	752.11	587.91	594.43	772.54	833.74	715.29	660.92	726.46	439.71	618.54	410.30	665.81	618.48	454.83	641.76	734.25	566.73	577.79	697.45	816.63	815.89	450.77	524.65	654.84	802.56	643.89	705.56	1306.77	663.82
8.89	727.31	797.76	892.24	632.15	1044.74	725.56	879.60	1084.42	506.50	978.98	806.32	1021.51	644.18	821.17	947.61	817.41	1083.16	661.79	489.21	458.18	726.11	677.00	628.28	869.47	915.28	692.69	639.35	813.58	466.32	710.02	437.55	675.97	651.49	489.34	718.61	782.22	630.11	646.66	784.00	913.93	874.84	466.86	562.42	678.53	835.22	766.19	703.91	1379.93	667.70
11.89	823.95	745.09	895.21	604.22	1190.20	730.58	869.69	1129.10	530.97	1036.33	800.66	1105.28	687.16	959.56	981.34	883.94	1222.42	709.77	374.38	426.38	741.26	666.23	652.86	829.10	993.19	746.97	685.12	803.09	466.34	675.04	393.76	730.16	694.61	540.64	829.71	768.82	593.81	641.01	754.06	875.27	878.63	506.66	522.20	689.48	822.36	746.14	659.37	1478.97	678.49
14.89	825.81	713.49	912.58	590.73	1174.62	792.80	895.78	1133.70	522.57	1048.64	795.48	1063.93	640.59	923.11	958.10	912.12	1129.71	616.52	268.40	463.18	702.40	632.77	639.45	905.36	1051.34	750.33	715.58	793.57	457.62	729.20	425.92	767.85	696.96	514.85	815.01	816.13	644.03	611.83	826.03	937.35	817.92	455.56	560.03	641.02	885.66	699.59	729.44	1599.04	760.16
17.89	985.16	1037.08	1025.18	777.81	1199.24	806.13	919.60	1057.51	580.32	1047.25	797.53	1085.12	724.12	912.70	1007.52	970.24	1194.16	667.14	395.67	481.53	733.42	677.69	657.65	852.52	996.92	767.21	707.46	838.74	497.00	785.65	385.96	851.81	669.93	539.10	819.86	766.99	658.56	592.81	857.14	949.24	927.40	493.01	552.91	717.67	789.90	717.98	691.90	1479.37	680.10
20.89	893.24	974.53	1025.38	763.14	1234.23	833.80	980.90	1208.29	502.27	1023.57	805.19	1057.30	623.68	895.59	960.69	941.44	1182.88	738.66	342.72	469.09	763.34	606.40	608.34	870.86	1042.23	748.98	684.32	785.49	516.72	818.52	366.84	828.92	695.22	583.79	836.08	792.69	662.50	579.45	787.82	965.99	850.84	498.84	569.76	732.41	817.15	727.63	669.08	1562.40	720.53
23.89	775.97	775.09	883.87	673.50	1344.97	813.57	957.94	1261.60	463.64	1021.14	864.63	1094.48	647.69	897.21	1025.43	867.01	1138.15	719.65	421.84	423.14	712.36	678.10	599.94	865.47	1104.85	802.21	631.45	751.69	498.11	810.91	256.36	863.50	722.13	581.38	888.96	750.28	684.32	549.26	791.46	952.47	824.63	444.41	525.81	675.42	894.50	737.60	692.27	1558.90	722.37
26.89	850.19	828.81	900.31	659.96	1262.14	877.84	919.50	1185.39	509.79	1147.04	785.32	1074.32	746.68	976.52	1021.31	939.99	1212.72	731.92	403.27	474.50	742.08	674.93	647.33	915.91	1084.54	855.36	631.91	679.54	388.70	806.92	155.14	779.13	709.48	552.16	834.11	742.95	659.44	495.20	792.90	839.96	790.80	453.21	536.04	675.28	1021.31	709.55	746.06	1634.97	758.72
29.89	910.26	939.48	934.28	716.28	1318.47	818.84	956.37	1258.87	493.31	1111.42	821.84	1185.69	717.85	987.12	1058.32	973.44	1189.21	690.77	443.36	453.11	753.76	649.85	654.25	1054.85	1116.26	808.62	664.15	740.73	448.91	784.26	213.53	737.80	757.21	631.99	880.56	740.77	637.98	470.38	780.15	961.24	857.07	505.99	514.82	749.14	974.05	723.46	755.34	1611.15	742.90
32.89	868.32	960.27	958.25	719.90	1238.76	834.70	980.97	1213.66	613.41	1073.12	802.42	1047.87	689.15	924.94	1035.57	918.34	1243.09	691.26	475.81	508.93	734.36	621.54	725.54	1016.66	1154.27	917.79	623.94	770.53	459.49	775.40	260.28	758.44	839.13	608.69	832.95	814.13	720.77	502.27	800.91	997.53	849.97	482.62	523.26	728.59	895.49	712.79	719.59	1522.01	696.11
35.89	781.34	915.59	856.02	676.40	1107.67	793.95	925.94	1151.98	536.12	1027.39	835.85	1055.72	725.57	963.24	933.20	939.10	1158.95	632.22	435.92	528.70	682.70	623.74	611.09	986.08	1125.18	966.80	608.65	740.48	447.65	814.86	280.54	828.86	824.21	540.01	756.08	813.00	726.31	477.22	768.56	923.55	820.99	489.33	542.09	740.04	826.50	710.82	651.87	1420.24	614.15
38.89	854.35	985.25	895.19	700.99	1140.80	814.86	953.24	1186.03	543.82	1123.02	792.51	1053.43	690.36	1020.09	1032.76	955.32	1167.06	645.35	466.67	538.60	780.57	642.93	593.02	969.25	1133.55	940.18	658.75	713.46	495.93	782.96	220.00	878.10	830.90	567.73	754.32	896.99	719.90	556.19	836.37	1018.22	879.56	553.89	557.38	753.02	955.20	767.78	828.89	1578.02	697.24
41.89	910.22	951.96	896.01	758.73	1118.31	745.95	888.74	1166.38	492.60	1038.03	739.59	1042.47	692.72	913.83	970.65	956.15	1152.02	663.30	505.98	484.26	761.61	576.19	580.81	933.74	1061.27	944.67	640.79	803.51	451.87	765.85	355.68	859.57	856.63	637.53	831.53	865.23	721.66	535.53	823.37	972.88	861.89	518.82	563.42	768.05	842.90	742.33	727.73	1451.24	651.16
44.89	815.76	946.40	912.64	709.76	1227.29	798.79	933.42	1204.69	497.11	1115.71	795.21	1036.36	641.60	1004.87	987.89	911.44	1205.20	659.38	520.65	547.76	812.10	726.73	599.95	965.62	1167.27	906.28	582.30	695.33	461.08	794.62	293.10	847.11	779.82	604.84	870.50	824.40	702.69	523.69	824.18	957.45	882.99	524.86	603.01	729.67	921.10	785.82	814.59	1582.74	749.27
47.89	822.27	910.77	946.84	697.77	1197.07	820.68	911.13	1317.35	493.86	1133.03	792.51	996.67	691.01	975.10	1017.89	880.41	1120.64	641.94	523.49	548.86	817.89	674.31	519.73	942.44	1153.62	873.15	528.09	739.78	442.25	800.80	257.79	770.57	763.30	595.41	826.77	777.61	714.26	538.49	785.60	934.56	913.41	500.62	531.63	675.90	999.56	759.52	903.55	1647.25	800.56
50.89	817.35	963.39	939.51	735.84	1238.28	799.57	928.45	1148.32	469.26	1078.05	756.61	989.95	605.70	977.26	1033.55	914.48	1110.71	699.51	464.52	613.07	859.14	659.80	510.41	903.58	1156.00	776.58	621.67	668.94	452.84	859.43	208.54	856.04	800.02	568.70	850.76	861.05	714.66	501.15	772.65	952.49	860.60	543.78	552.93	716.86	883.24	804.01	802.73	1635.98	773.27
53.89	926.06	999.96	946.23	799.29	1245.57	854.84	1066.30	1316.85	507.23	1061.89	704.85	1026.68	624.20	988.29	1012.09	898.90	1098.53	663.86	455.71	532.38	890.29	682.54	480.13	864.78	1081.76	738.71	637.02	723.70	491.02	833.02	284.18	775.15	760.48	525.40	803.97	774.96	742.10	481.83	750.93	953.10	811.68	471.75	541.88	688.67	864.52	785.65	751.22	1626.63	709.85
56.89	903.06	998.67	925.41	776.09	1218.89	897.89	1012.54	1362.33	535.59	1039.68	766.15	987.17	669.02	958.46	1008.07	901.91	1156.86	730.14	412.90	460.48	920.10	634.07	500.49	894.45	1043.15	796.61	716.38	658.36	450.46	836.21	195.74	854.41	710.34	491.13	708.59	729.92	735.47	508.71	758.13	903.67	759.25	490.31	548.96	699.56	1019.07	826.49	857.74	1551.28	814.67
59.89	946.09	858.73	971.96	800.91	1239.03	895.64	988.96	1192.95	540.69	1113.60	766.71	1070.75	631.39	1016.23	986.67	853.54	1097.44	680.86	378.92	479.26	751.45	705.47	673.12	1017.75	1173.23	827.80	657.65	717.40	405.48	806.31	157.78	802.69	701.35	480.12	792.28	777.13	732.93	474.75	719.11	951.88	749.71	473.16	551.96	629.49	910.91	881.65	841.55	1643.89	757.82
62.89	926.08	942.16	978.92	752.47	1335.05	997.60	1126.36	1348.44	460.37	1059.94	729.88	1034.56	666.84	921.02	967.99	828.32	1077.94	698.37	337.97	441.04	795.00	648.76	557.70	1048.25	1129.40	897.60	678.04	640.95	427.83	866.40	197.93	800.30	625.53	456.66	800.32	773.18	768.97	612.32	822.18	969.31	822.88	567.97	568.85	647.29	852.39	935.76	829.03	1616.72	756.38
65.89	960.75	978.96	940.10	811.88	1328.07	967.46	1067.59	1276.62	527.39	1048.78	721.71	935.38	640.59	848.09	966.38	897.83	1074.82	711.03	257.14	419.46	752.90	701.58	664.57	1047.41	1197.34	878.64	720.92	730.52	483.15	822.55	247.11	866.20	647.62	473.48	745.78	807.31	697.03	510.69	761.74	982.97	900.02	566.97	607.07	750.79	736.88	887.79	648.68	1382.63	626.91
68.89	929.30	943.76	946.05	738.64	1430.12	941.74	1050.17	1242.92	459.45	1104.60	738.15	1042.56	582.75	990.01	987.53	876.81	1087.13	686.34	188.97	379.86	795.33	690.80	646.82	1004.46	1092.03	919.23	700.65	742.03	472.92	870.86	218.71	850.78	627.17	481.16	842.48	737.38	732.96	579.24	874.82	904.74	852.23	595.46	597.61	718.98	793.05	867.17	652.48	1410.73	588.26
71.89	1014.15	908.31	982.53	852.41	1427.58	1029.71	1172.36	1323.29	423.18	1052.10	762.56	900.88	608.97	932.66	986.06	877.95	1096.91	743.92	186.46	398.90	668.56	674.90	594.53	968.20	1092.45	898.17	795.41	742.13	409.93	869.58	183.17	837.93	658.17	485.85	854.91	759.52	708.95	555.85	886.57	967.22	893.26	574.25	590.16	710.52	926.49	868.96	742.79	1628.57	749.44
74.89	970.35	838.26	932.65	834.15	1457.01	1080.66	1129.83	1359.26	496.33	1045.76	715.01	931.04	639.82	902.40	997.06	808.24	1129.16	781.37	129.67	429.39	631.95	611.01	527.16	922.55	986.95	774.96	777.23	641.13	366.09	815.00	131.60	794.14	635.45	446.60	841.64	830.15	738.97	494.64	943.29	1033.56	922.47	552.61	599.96	740.76	1016.90	869.30	868.20	1751.69	874.54
77.89	892.87	941.34	963.91	942.43	1539.67	1121.96	1104.71	1406.19	430.63	1055.24	685.12	965.47	611.39	1040.19	1071.90	860.65	1128.56	734.62	126.96	470.47	669.62	660.36	546.97	849.84	1110.14	739.53	782.35	742.16	561.76	840.62	311.87	866.72	681.66	454.88	835.53	767.55	757.53	584.74	852.44	1019.86	877.09	645.20	614.49	740.20	1018.19	921.68	807.79	1679.96	803.98
80.89	957.18	898.38	922.66	936.78	1465.33	1095.45	1140.41	1331.41	458.99	1090.96	711.06	1026.34	566.49	994.01	973.86	873.80	1090.31	779.07	113.41	484.37	733.16	707.53	582.09	908.42	1115.97	804.84	822.45	699.98	574.80	795.10	344.48	837.15	608.63	419.93	788.62	806.93	763.84	523.62	881.02	943.08	931.19	593.00	614.17	739.73	970.73	937.50	805.40	1640.97	827.32
83.89	804.65	831.01	917.51	910.42	1506.18	1096.99	1125.05	1385.82	487.14	1038.95	682.19	975.59	580.59	906.85	989.18	874.90	1050.44	704.29	83.78	390.57	575.46	717.86	598.52	882.99	1106.36	906.14	819.15	661.19	617.26	753.00	282.60	855.19	657.44	452.59	749.94	779.10	776.59	534.84	921.81	913.98	935.27	620.75	592.42	718.22	1128.16	945.67	881.24	1611.36	958.06
86.89	881.55	953.94	1052.15	934.47	1354.19	1111.44	1127.79	1306.69	510.03	948.26	736.99	928.84	728.10	896.05	910.53	817.17	1011.25	713.02	136.87	444.11	782.97	726.75	562.97	1007.95	1052.19	922.84	812.28	764.15	622.93	877.40	300.92	904.86	688.58	414.91	750.38	786.64	719.17	528.32	873.91	1036.65	895.80	604.77	608.38	782.13	1048.40	932.68	870.88	1551.37	882.14
	Trace = Single Cell traces from RFP Channel
[truncated: 19 more columns]
