# Supplementary material for: Optogenetics reveals Cdc42 local activation by scaffold-mediated positive feedback and Ras GTPase
Source: PLoS Biol. 2020 Jan 24;18(1):e3000600. doi: 10.1371/journal.pbio.3000600 (PMC7002011; doi:10.1371/journal.pbio.3000600)
Supplement: S11 Data — (ZIP) [file pbio.3000600.s027.zip › S11_Data/Panel_S4A/Graphs_Scd1-3GFP/Graphs_RFP/SingleTraces_RFP_Opto_YSM3577.csv]

Strain =	YSM3577
SingleTraces_CRY2PHR-mCh (RFP Channel)
Time (s)	Trace 1	Trace 2	Trace 3	Trace 4	Trace 5	Trace 6	Trace 7	Trace 8	Trace 9	Trace 10	Trace 11	Trace 12	Trace 13	Trace 14	Trace 15	Trace 16	Trace 17	Trace 18	Trace 19	Trace 20	Trace 21	Trace 22	Trace 23	Trace 24	Trace 25	Trace 26	Trace 27	Trace 28	Trace 29	Trace 30	Trace 31	Trace 32	Trace 33	Trace 34	Trace 35	Trace 36	Trace 37	Trace 38	Trace 39	Trace 40	Trace 41	Trace 42	Trace 43	Trace 44	Trace 45	Trace 46	Trace 47	Trace 48	Trace 49
0.00	0.00	0.00	0.00	0.00	0.00	0.00	0.00	0.00	0.00	0.00	0.00	0.00	0.00	0.00	0.00	0.00	0.00	0.00	0.00	0.00	0.00	0.00	0.00	0.00	0.00	0.00	0.00	0.00	0.00	0.00	0.00	0.00	0.00	0.00	0.00	0.00	0.00	0.00	0.00	0.00	0.00	0.00	0.00	0.00	0.00	0.00	0.00	0.00	0.00
2.89	1229.15	465.89	968.62	883.21	1072.69	1055.46	825.59	610.23	804.81	784.59	625.17	891.23	751.59	653.81	566.76	479.69	443.43	509.51	367.73	126.77	602.96	666.28	536.90	682.00	907.75	718.91	651.39	574.01	257.09	884.92	561.69	719.18	495.26	768.94	475.94	823.82	713.42	970.15	750.42	790.38	815.01	887.47	527.44	588.58	690.98	710.14	858.30	293.98	404.75
5.89	1350.29	384.30	1127.65	1066.73	1193.27	1136.40	1011.43	676.08	864.84	988.03	775.35	979.83	895.96	816.82	751.82	492.67	467.66	481.86	432.05	239.30	625.33	719.75	576.36	769.15	1051.48	732.43	607.16	622.18	285.97	864.00	582.33	808.38	475.53	781.80	529.75	911.51	726.88	1119.19	814.60	957.27	899.74	1003.40	635.08	730.32	752.69	777.57	983.74	255.16	487.91
8.89	1438.86	421.43	1214.13	1094.49	1251.34	1168.20	1030.94	684.19	887.00	1005.36	775.55	1090.74	938.43	815.04	754.43	560.94	501.72	534.20	472.43	291.47	715.11	741.67	653.17	734.13	990.07	838.64	610.12	617.61	338.24	895.09	587.92	824.58	502.61	847.43	555.31	925.02	766.29	1134.50	874.31	1003.22	867.11	1134.22	704.70	792.04	809.85	877.60	996.10	315.50	427.24
11.89	1377.85	374.33	1175.73	1176.45	1210.10	1261.23	1148.27	726.39	1002.74	986.01	797.29	1072.27	952.10	817.21	775.44	574.02	470.23	524.32	500.73	291.80	751.00	766.31	661.19	751.51	991.62	816.59	626.93	730.43	356.67	936.72	627.90	784.83	487.38	845.39	586.86	966.41	732.94	1129.94	841.92	1068.08	966.07	1187.11	731.42	730.25	782.64	888.46	1009.30	306.04	443.20
14.89	1488.16	451.48	1142.02	1151.55	1235.78	1333.66	1125.88	749.37	974.44	968.06	814.49	1137.88	848.36	898.15	782.81	511.69	473.85	530.03	474.65	255.63	674.81	751.79	642.16	706.19	1057.91	797.42	559.98	728.83	356.14	914.57	686.88	762.59	489.43	807.10	575.11	914.01	689.48	1179.45	859.65	1066.33	918.08	1148.07	762.39	799.07	744.78	931.88	941.85	313.88	443.70
17.89	1479.19	427.49	1145.63	1176.38	1142.45	1314.52	1090.64	744.14	979.05	910.58	786.38	1160.33	919.37	882.78	791.14	572.61	469.88	438.13	446.64	254.99	746.76	697.68	603.35	713.32	1087.23	825.72	553.33	703.14	398.38	924.10	653.57	705.72	428.75	807.78	578.58	965.11	715.18	1131.23	820.96	1009.72	959.31	1106.84	722.13	759.43	723.22	896.38	959.75	358.44	435.78
20.89	1529.18	382.97	1188.76	1185.47	1215.91	1395.55	1113.33	755.12	974.86	902.60	760.59	1158.16	976.03	971.44	789.43	476.31	461.26	469.39	458.39	261.27	721.18	781.67	601.71	683.20	1010.28	812.54	521.28	671.85	396.06	988.68	683.90	783.89	511.22	688.38	648.17	915.90	673.59	1117.90	790.77	1003.70	932.48	1125.32	704.09	710.14	716.01	884.51	944.60	297.14	434.45
23.89	1660.34	396.65	1007.05	1170.42	1116.14	1364.27	1146.18	765.88	977.18	889.44	768.86	1205.90	963.95	905.47	777.23	561.53	510.30	511.04	529.75	213.45	748.78	837.34	648.48	708.99	1100.07	800.34	518.26	698.61	316.26	956.41	667.80	802.54	464.55	764.95	631.55	877.75	647.23	1160.47	752.59	954.50	911.36	1149.97	723.31	747.58	739.87	863.89	932.55	297.15	425.95
26.89	1597.34	419.99	1106.97	1218.47	1129.94	1416.11	1149.58	721.48	983.95	862.87	704.65	1193.17	1048.68	953.95	800.79	565.71	550.44	523.99	455.67	359.25	768.23	814.19	584.46	714.54	1047.87	732.40	579.77	703.89	360.76	949.84	680.44	734.03	479.08	691.85	631.87	924.13	692.91	1112.22	796.93	987.13	933.85	1140.38	721.10	712.90	690.07	892.35	879.66	346.22	448.91
29.89	1559.54	399.73	1053.91	1212.14	1113.33	1381.70	1073.74	684.57	967.56	733.09	629.33	1217.71	997.36	925.25	818.09	570.73	491.93	536.96	499.00	315.82	789.35	836.33	594.42	696.28	991.05	759.17	550.61	658.89	298.50	864.69	709.34	828.06	487.90	793.61	618.38	970.09	698.62	1121.17	789.32	1009.97	919.07	1133.83	717.21	696.28	642.90	896.42	870.51	329.22	508.12
32.89	1490.61	399.21	1011.34	1251.21	1170.13	1402.31	1049.52	753.27	912.49	855.99	655.43	1176.95	996.72	1012.04	854.39	557.55	460.80	564.98	492.57	284.10	779.11	781.05	611.45	694.34	1003.72	788.20	492.99	652.86	366.15	872.52	674.06	763.74	489.24	739.08	642.91	890.32	679.99	1149.87	796.53	1000.20	920.85	1166.86	707.51	694.97	579.05	964.79	881.62	316.47	453.38
35.89	1562.04	365.16	1132.43	1234.65	1237.02	1481.23	1064.00	759.23	912.46	1017.19	736.22	1181.04	925.66	988.21	808.02	539.14	420.33	497.82	467.62	234.81	781.47	750.76	642.80	695.57	1033.64	770.83	495.17	732.98	364.91	807.77	667.44	865.12	466.18	712.56	660.11	902.29	625.35	1165.31	765.51	1017.81	886.36	1162.02	731.03	742.12	600.44	927.50	829.56	334.26	447.15
38.89	1510.07	430.81	1094.82	1272.73	1141.31	1432.47	1039.10	732.71	951.92	904.94	743.17	1150.20	941.55	997.52	826.01	488.90	402.02	457.20	394.93	260.75	715.97	731.65	604.35	678.50	1065.25	718.00	462.10	767.32	368.78	790.68	742.54	785.21	433.41	830.48	651.50	886.33	698.24	1211.91	807.10	1019.29	886.92	1145.77	728.38	765.43	601.64	970.34	824.97	374.81	460.82
41.89	1555.22	420.58	1081.62	1294.58	1270.77	1388.49	1061.88	755.20	937.02	965.83	746.87	1151.05	968.84	918.65	789.45	481.20	396.78	447.30	404.24	315.98	713.34	709.44	616.49	643.12	1049.01	750.17	499.79	716.40	330.99	780.85	744.91	684.00	489.55	883.56	609.72	910.65	721.94	1156.96	802.47	987.45	869.21	1197.69	770.49	784.61	605.18	946.84	791.04	314.95	461.45
44.89	1586.81	402.66	1056.34	1240.93	1227.50	1452.54	1092.03	812.15	997.51	990.47	691.42	1173.44	986.89	1044.32	855.09	471.25	456.23	452.19	384.91	328.08	725.92	761.75	591.70	636.51	1058.14	716.79	433.31	660.63	274.81	760.44	688.49	721.41	472.32	820.51	583.97	880.61	642.72	1216.33	829.69	1035.32	823.75	1118.66	743.34	711.59	550.52	861.66	784.03	363.53	489.06
47.89	1572.29	442.49	1069.88	1265.09	1240.05	1482.48	1109.90	771.78	988.63	909.93	665.80	1166.16	928.79	882.81	858.01	511.88	489.36	593.94	609.94	212.45	833.68	846.77	600.28	586.08	1010.69	741.47	456.04	717.73	314.75	736.35	771.15	693.02	430.62	685.28	604.40	850.25	646.49	1119.41	750.80	983.82	826.77	1100.89	714.28	666.57	566.25	865.89	744.75	385.02	515.21
50.89	1480.42	351.09	1154.36	1327.71	1264.55	1366.25	1094.32	793.20	1001.60	1025.06	755.88	1065.16	991.40	918.29	832.87	495.49	419.64	584.12	587.32	246.54	835.35	885.45	609.70	571.69	964.29	690.05	408.70	691.17	216.91	677.57	764.99	550.72	446.48	556.12	603.69	823.34	631.92	1103.97	695.28	1023.99	887.92	1195.99	702.50	685.93	541.08	883.63	759.39	401.70	530.20
53.89	1492.56	341.46	1105.47	1289.75	1214.58	1367.46	1141.84	770.75	983.45	971.82	735.36	1131.90	1035.58	951.73	894.74	536.89	455.41	534.27	550.25	290.86	767.59	887.97	528.90	591.30	950.88	711.91	409.43	742.03	312.86	769.15	768.90	586.09	446.66	698.97	610.50	849.09	618.25	1193.89	760.62	1002.56	814.19	1105.98	691.37	681.16	514.06	903.09	717.11	415.48	535.40
56.89	1522.92	406.71	979.02	1267.27	1168.53	1408.86	1081.81	720.89	913.37	837.18	582.24	1214.28	994.77	898.99	876.96	545.83	554.05	628.39	597.18	236.60	835.13	922.39	531.83	574.56	952.51	711.78	425.41	592.36	174.39	780.59	787.23	582.08	448.84	653.80	570.90	926.14	586.32	1214.29	735.06	950.42	872.74	1090.31	681.95	624.40	460.73	795.08	681.69	361.76	514.00
59.89	1582.81	337.58	1176.49	1317.61	1193.11	1410.25	1083.09	733.99	938.34	1022.76	762.79	1156.14	1059.76	883.05	846.71	596.90	478.90	613.73	587.08	307.70	757.71	920.22	529.04	568.47	965.08	786.44	464.39	479.46	217.80	744.37	796.43	571.64	421.42	595.43	636.29	857.55	544.49	1185.54	762.04	960.66	882.49	1134.22	735.98	667.07	450.21	842.13	726.65	383.51	490.61
62.89	1560.79	359.06	1076.86	1239.96	1330.17	1357.01	1047.99	749.08	953.44	962.08	796.80	1145.98	1046.35	929.24	850.46	609.31	549.64	649.19	614.03	296.01	827.34	829.09	418.98	505.37	864.61	716.23	308.83	611.22	339.56	731.62	923.43	557.97	432.27	564.82	603.31	851.53	606.58	1242.99	778.81	1038.85	950.10	1142.99	775.10	673.99	575.09	915.07	733.29	427.21	494.95
65.89	1530.40	361.23	1175.15	1277.30	1267.41	1393.88	1112.01	768.30	952.15	974.74	716.61	1145.40	1045.02	915.84	836.55	567.96	548.16	705.83	622.10	261.13	783.01	932.01	484.21	540.06	865.56	753.63	376.25	643.74	397.66	717.53	924.40	523.66	482.08	576.95	611.96	902.51	639.52	1218.81	778.78	1006.95	941.14	1176.58	746.88	724.97	617.50	902.89	833.22	413.17	480.70
68.89	1519.54	431.81	1007.47	1279.67	1117.24	1516.35	1101.03	785.19	945.08	874.31	589.91	1205.46	981.47	806.98	666.22	553.83	558.38	689.71	666.43	305.84	874.89	989.13	511.52	533.59	873.83	763.25	349.99	387.95	459.57	534.59	959.85	481.51	463.62	492.92	592.09	906.50	617.34	1234.24	702.24	1047.62	984.73	1235.41	725.04	715.41	551.29	913.40	697.87	536.05	420.37
71.89	1519.80	466.36	967.78	1330.09	1080.61	1492.07	1089.56	782.59	909.19	804.03	559.90	1210.06	1016.77	883.87	811.30	585.53	562.50	617.61	688.48	281.00	853.61	1029.14	601.81	605.75	926.15	683.47	392.56	513.61	344.79	575.87	914.45	430.95	509.98	401.06	592.16	843.84	629.40	1114.09	747.95	1030.45	987.45	1218.79	725.04	738.20	464.56	916.67	732.40	443.87	448.25
74.89	1636.27	351.59	1237.59	1299.00	1319.79	1514.05	1199.97	773.21	997.17	991.20	750.19	1181.18	1102.47	920.00	812.83	648.70	625.98	627.59	688.27	206.03	862.41	879.28	530.90	575.71	928.65	760.08	396.95	541.36	385.85	636.49	951.85	461.81	476.44	418.24	640.87	904.52	588.87	1158.23	776.17	1015.30	984.25	1289.72	769.40	760.64	482.87	917.26	709.05	471.04	527.94
77.89	1610.56	341.25	1121.78	1320.65	1208.71	1490.19	1163.13	794.57	972.97	984.84	736.41	1169.37	1092.00	953.07	798.36	600.34	586.95	576.20	639.78	227.39	825.23	892.46	577.38	574.26	900.59	722.95	373.10	592.09	311.35	630.02	911.13	443.11	458.25	459.25	609.47	914.83	595.75	1206.99	725.07	1054.22	1034.97	1165.77	794.24	694.43	449.90	901.60	699.77	375.64	556.44
80.89	1516.00	368.00	1101.80	1284.21	1112.04	1598.06	1140.34	817.77	1014.82	947.10	636.37	1172.00	1147.45	966.42	826.40	629.28	579.69	602.84	655.65	297.07	852.09	951.46	510.93	597.19	896.88	663.80	353.07	589.68	262.78	615.20	887.47	464.95	461.43	509.62	636.88	974.70	662.36	1312.00	778.72	1089.70	1037.38	1145.16	813.33	695.51	428.28	846.05	615.39	325.68	508.58
83.89	1507.19	413.75	1129.00	1346.91	1186.83	1611.15	1043.26	778.77	1013.40	892.65	619.84	1224.75	1092.74	948.52	772.13	551.99	563.94	673.26	597.36	268.34	778.46	948.86	530.07	566.98	1041.80	695.87	321.18	557.01	324.00	555.14	895.85	415.07	467.62	567.45	632.54	954.98	627.06	1298.70	765.61	1098.06	1043.67	1177.97	803.96	637.27	341.79	1047.25	623.53	385.58	463.17
86.89	1587.63	411.07	1140.80	1348.60	1235.85	1513.81	1152.22	907.72	990.12	890.04	618.63	1302.50	1158.76	953.61	772.89	664.35	762.29	672.32	722.67	323.66	892.65	1006.42	519.60	543.05	915.37	724.74	332.55	586.93	230.79	667.98	898.30	382.74	522.11	509.54	649.71	934.37	699.99	1222.33	785.53	1085.82	1041.69	1193.49	778.16	618.31	412.46	915.05	719.80	369.05	517.25
	Trace = Single Cell traces from RFP Channel
[truncated: 23 more columns]
