# Supplementary material for: Optogenetics reveals Cdc42 local activation by scaffold-mediated positive feedback and Ras GTPase
Source: PLoS Biol. 2020 Jan 24;18(1):e3000600. doi: 10.1371/journal.pbio.3000600 (PMC7002011; doi:10.1371/journal.pbio.3000600)
Supplement: S11 Data — (ZIP) [file pbio.3000600.s027.zip › S11_Data/Panel_S4A/Graphs_Scd1-3GFP/Graphs_GFP/Graph_Scd1-3GFP_SingleTraces_OptoQ61L_YSM3578.csv]

Strain =	YSM3578
Graph_Scd1-3GFP_SingleTraces_OptoQ61L (GFP Channel)
Time (s)	Trace 1	Trace 2	Trace 3	Trace 4	Trace 5	Trace 6	Trace 7	Trace 8	Trace 9	Trace 10	Trace 11	Trace 12	Trace 13	Trace 14	Trace 15	Trace 16	Trace 17	Trace 18	Trace 19	Trace 20	Trace 21	Trace 22	Trace 23	Trace 24	Trace 25	Trace 26	Trace 27	Trace 28	Trace 29	Trace 30	Trace 31	Trace 32	Trace 33	Trace 34	Trace 35	Trace 36	Trace 37	Trace 38	Trace 39	Trace 40	Trace 41	Trace 42	Trace 43	Trace 44	Trace 45	Trace 46	Trace 47	Trace 48	Trace 49
0.00	0.00	0.00	0.00	0.00	0.00	0.00	0.00	0.00	0.00	0.00	0.00	0.00	0.00	0.00	0.00	0.00	0.00	0.00	0.00	0.00	0.00	0.00	0.00	0.00	0.00	0.00	0.00	0.00	0.00	0.00	0.00	0.00	0.00	0.00	0.00	0.00	0.00	0.00	0.00	0.00	0.00	0.00	0.00	0.00	0.00	0.00	0.00	0.00	0.00
2.89	-22.72	66.67	43.14	-24.96	13.24	-5.50	72.92	-12.20	-106.49	-35.63	2.09	-29.52	26.41	34.37	26.23	40.12	-29.71	27.64	0.05	-14.71	14.35	-15.28	-17.64	-14.58	87.57	-31.82	-1.41	66.52	-9.88	31.76	31.89	1.36	-13.79	-42.05	-32.20	47.94	-26.93	0.63	53.26	50.32	0.56	38.56	1.01	-30.28	-39.94	9.13	3.79	-65.58	-16.83
5.89	-52.66	-3.70	-16.04	-25.12	9.82	-4.86	14.97	18.24	-51.84	25.59	3.54	-55.92	47.91	73.80	33.42	36.04	59.67	15.83	-12.85	9.69	1.50	-13.73	-22.09	92.77	32.72	3.16	15.45	33.75	-36.93	-16.50	-22.18	8.18	2.07	17.58	-64.18	67.97	-6.26	-6.92	6.59	24.62	21.27	9.12	-31.96	-9.37	-19.17	3.29	5.81	-100.75	-7.68
8.89	88.29	13.10	-14.31	-29.25	97.86	9.63	140.13	2.16	-77.88	-4.35	40.76	-18.77	83.14	49.87	22.91	49.50	39.11	36.18	-48.86	-30.90	59.65	47.79	40.28	31.04	67.81	5.67	-19.40	37.65	4.81	13.28	-30.57	29.52	38.25	-2.40	-107.68	16.54	7.32	7.91	26.57	46.06	1.64	15.11	-36.78	-42.16	-44.13	-4.09	6.30	-89.42	-16.23
11.89	63.42	0.21	13.61	-68.02	-9.03	6.26	63.60	-30.79	-89.49	15.22	-11.54	-20.73	-26.64	45.75	59.93	37.70	-23.97	27.27	-52.69	25.44	172.95	6.03	9.30	34.20	115.76	27.01	-36.12	41.76	13.96	37.00	-67.64	49.66	54.02	-3.06	-81.75	85.14	34.54	5.64	5.51	65.79	33.45	9.59	-11.65	-13.39	13.45	14.18	49.98	-34.74	64.82
14.89	40.53	54.33	19.91	-70.52	5.69	-31.15	131.43	3.47	-48.06	-3.91	21.33	0.84	13.62	-2.25	18.40	16.28	45.10	49.04	40.96	-27.13	31.49	34.25	0.44	84.91	91.69	3.89	14.31	57.23	28.75	16.31	-11.76	105.57	-14.13	-34.33	-48.19	2.74	14.47	48.28	21.54	66.70	36.07	12.24	0.29	-43.34	-8.97	5.89	-13.61	-30.88	-7.89
17.89	47.17	-46.34	-2.30	-36.78	30.86	8.26	102.86	-58.40	-61.38	-19.01	85.64	-11.58	82.80	28.59	36.43	20.87	33.44	21.89	1.71	20.90	52.23	21.33	-19.35	-4.16	54.73	-8.89	-27.97	67.43	39.16	41.76	-10.55	31.38	-10.57	16.36	-97.86	41.24	22.69	19.69	32.24	30.32	65.35	0.27	12.02	-40.06	57.33	-50.21	37.11	47.95	58.45
20.89	62.05	31.22	44.76	-37.60	43.85	-42.64	89.87	-18.06	35.64	2.14	18.16	-23.86	11.13	60.75	33.54	49.52	39.23	-1.04	-66.27	15.22	80.50	11.55	1.55	73.51	64.76	6.35	-18.21	69.65	51.44	89.20	-33.46	32.86	-7.51	1.08	-81.48	50.04	6.73	17.59	-3.67	39.43	-5.09	40.77	-9.92	-33.14	-43.64	1.30	59.63	40.13	-0.83
23.89	1.09	40.70	3.47	-18.38	-12.86	-31.55	98.55	40.64	49.06	-9.43	90.53	-42.04	-66.15	4.95	50.50	16.81	29.41	33.53	-40.03	-59.82	16.26	-9.58	-21.13	103.85	30.39	14.34	30.25	71.92	13.37	89.21	47.63	53.01	48.52	10.17	-48.86	64.67	18.05	7.29	85.07	10.54	-3.02	-1.43	-16.73	-77.84	-53.81	20.62	3.27	-22.83	30.15
26.89	18.50	43.52	6.26	2.42	15.54	-28.58	93.03	14.67	-42.80	16.84	39.04	-13.07	55.73	14.04	86.04	39.72	25.49	37.70	-65.91	-62.45	45.15	-16.23	18.88	63.10	98.37	-11.41	6.48	12.35	72.69	41.84	-0.74	148.92	38.86	12.16	-59.31	8.90	-2.20	27.81	-43.12	107.61	21.52	53.55	-22.61	-63.30	-31.36	-43.59	34.61	-99.14	80.56
29.89	39.54	60.58	13.09	0.38	27.17	-36.25	65.44	42.99	28.66	-29.47	53.24	-7.12	61.81	39.86	67.75	19.25	22.43	49.18	-8.86	37.76	45.14	-15.09	-34.07	50.31	92.74	-12.95	32.19	17.45	-6.90	21.05	57.39	92.17	-19.11	36.16	-53.52	-14.12	19.31	-7.50	35.09	88.06	57.58	-14.79	-16.59	-47.04	19.09	-7.97	26.80	-30.52	31.32
32.89	45.17	46.90	24.56	0.82	-6.71	-34.31	125.76	-2.18	-0.08	-45.96	159.13	-23.53	22.59	58.92	29.21	36.12	69.24	38.77	-86.63	-18.02	-7.21	21.62	4.68	19.11	44.29	3.07	-10.97	-16.66	-3.98	125.44	94.17	-34.28	32.10	-3.14	-25.47	81.23	21.38	67.76	21.99	56.59	17.53	34.89	-53.30	1.76	-18.47	-13.42	21.60	-62.71	70.73
35.89	37.00	-18.65	2.54	-41.02	11.86	-16.68	76.26	19.03	49.20	8.77	39.23	-43.73	-61.39	20.08	67.26	-8.00	-36.39	-0.99	-30.32	-0.66	43.21	29.61	65.64	132.45	56.97	21.01	-11.20	20.09	30.28	56.06	77.65	-12.34	16.95	-10.24	-2.07	5.90	-12.00	22.68	-37.46	-2.77	13.55	30.22	-30.55	-1.84	36.09	19.74	98.64	-29.79	14.62
38.89	21.95	62.21	9.37	9.66	33.67	-14.73	156.27	64.48	-47.83	44.39	100.45	-3.02	56.94	24.80	59.26	26.33	3.48	3.24	15.23	-1.08	100.31	57.79	3.92	106.12	21.59	81.78	65.13	-6.17	-4.69	77.43	65.80	114.27	-18.48	10.92	-92.28	81.18	28.06	25.36	26.74	107.09	66.31	3.38	4.11	-31.92	29.84	-22.95	46.11	7.63	45.16
41.89	18.92	28.12	-48.43	-3.25	-31.07	-36.98	91.55	21.70	-85.47	30.99	108.03	-43.93	15.97	87.71	10.94	24.82	-8.06	28.04	20.41	11.05	64.11	45.74	-24.10	99.04	76.77	42.98	4.37	50.86	-77.66	76.19	4.73	53.44	-14.21	40.46	-23.07	19.78	2.52	27.06	41.32	79.07	71.48	138.58	-12.42	-27.88	7.76	-22.13	43.62	0.87	41.52
44.89	24.79	74.22	-14.08	-1.83	-4.35	-33.27	77.13	15.56	9.36	37.29	94.02	-9.18	22.66	58.57	89.70	18.20	46.58	11.35	30.01	64.23	42.62	82.91	10.44	111.35	58.33	85.84	-15.00	46.99	-33.57	34.36	26.08	45.94	10.01	2.23	-55.71	43.28	44.33	-11.20	39.10	25.03	24.36	58.37	-2.10	-20.52	53.71	62.59	40.22	73.48	5.76
47.89	54.96	7.22	-14.00	-17.53	76.18	-30.94	106.45	-11.27	-41.02	2.10	120.50	-42.18	28.85	-6.83	5.58	38.92	-35.22	39.21	-8.84	71.19	26.45	39.42	-46.50	69.10	67.96	-5.97	10.25	69.82	-41.45	39.09	-10.24	96.69	8.21	10.51	-26.82	29.33	-3.17	-24.67	-27.51	57.05	88.23	26.13	0.63	-51.83	29.10	30.51	16.12	40.33	10.93
50.89	5.18	62.43	4.59	24.53	-17.08	-2.14	63.48	-41.34	-9.56	79.79	130.59	-7.12	13.80	77.60	82.97	6.75	89.69	37.30	11.76	33.02	-4.46	24.90	18.14	121.85	75.78	59.78	1.17	35.63	14.97	82.47	27.94	63.63	-32.86	41.84	-38.93	88.15	9.31	32.74	7.08	86.23	100.12	36.51	-14.91	-24.61	36.37	39.53	31.07	17.19	-17.78
53.89	31.77	31.87	-17.14	-31.70	80.61	-38.75	72.89	-2.42	-116.25	17.16	55.19	2.40	70.84	33.41	17.62	17.62	-7.36	-4.77	-13.08	21.45	24.83	97.49	5.88	120.61	84.99	-13.28	6.20	18.25	-44.03	66.51	-28.65	22.25	3.16	25.03	20.27	34.72	-0.23	-14.37	34.88	94.80	131.52	-9.72	-30.51	-52.32	22.11	39.81	66.95	-61.42	17.89
56.89	18.67	35.08	1.46	-6.37	79.27	-13.21	93.24	-30.33	15.54	26.74	129.14	31.73	36.77	24.79	75.33	53.73	46.09	22.93	31.21	49.46	82.44	20.45	-23.00	155.56	36.43	49.04	76.98	30.83	1.49	73.01	-3.04	46.17	1.05	-2.37	-29.76	29.41	-0.62	15.92	26.78	109.22	44.26	32.19	4.35	27.28	20.18	16.66	71.50	-82.96	45.57
59.89	15.50	23.14	-2.24	-62.02	65.57	2.22	79.36	-49.83	78.86	88.55	148.62	-62.96	-27.45	87.23	67.96	38.53	34.25	-9.62	-34.42	-25.31	111.46	57.42	-41.72	148.00	83.66	11.38	45.23	30.28	-3.28	34.08	-48.51	80.97	25.22	20.94	-42.42	-33.44	49.15	37.49	31.42	134.31	5.52	9.65	36.83	-74.09	-6.86	-54.07	113.93	-38.61	2.95
62.89	-11.13	94.47	16.96	-18.51	39.68	34.51	78.86	38.31	3.50	57.53	152.14	73.04	-42.27	92.79	-1.29	32.83	88.13	45.67	-28.74	-25.45	13.05	13.92	63.14	196.97	66.42	67.52	30.38	96.89	34.50	85.50	45.48	54.97	-62.71	78.55	-24.32	-16.23	43.84	8.62	73.26	118.10	13.38	75.06	-0.36	-7.22	19.95	5.63	118.45	-32.43	89.74
65.89	40.85	19.38	34.74	27.83	38.83	-25.80	80.07	-37.77	-7.64	45.94	139.89	-7.64	19.83	76.71	62.89	45.53	35.81	11.91	-17.37	11.88	6.43	38.44	66.38	151.49	91.96	56.35	31.70	8.06	85.71	76.65	-12.71	120.52	-43.03	41.87	-26.92	89.63	-5.49	28.21	-22.90	153.81	56.42	53.18	-32.61	-39.52	-22.62	72.71	107.20	29.61	32.17
68.89	70.48	136.74	-10.80	-5.73	4.24	-36.36	-9.72	78.60	-34.29	98.76	71.34	17.77	-18.48	65.41	0.26	92.01	1.66	5.32	-17.80	26.98	78.55	2.28	18.90	55.75	45.20	23.43	53.07	83.98	33.95	116.66	4.54	152.56	11.17	-17.64	-75.57	103.07	28.23	58.55	74.39	80.84	80.23	0.73	27.55	-53.17	-7.02	-11.41	29.03	14.96	-15.09
71.89	1.89	153.10	-0.78	-24.39	-48.32	-36.53	75.23	49.85	0.20	93.09	89.36	-5.83	45.20	58.06	42.28	41.91	19.41	-2.27	15.56	10.99	103.50	-37.74	13.24	88.60	87.82	-5.73	35.86	67.23	15.77	176.29	-11.30	132.25	5.15	-52.30	-59.00	131.10	41.57	29.77	114.75	53.80	-14.32	-29.95	32.06	-111.21	14.39	3.05	31.88	76.91	30.07
74.89	-2.68	162.26	47.86	-23.59	81.27	-59.78	68.97	39.65	30.55	77.68	66.62	85.89	16.56	61.53	8.30	38.58	43.94	-8.77	16.03	-20.65	98.38	41.79	-26.11	144.41	106.07	31.76	69.79	89.74	-5.32	36.64	6.40	142.44	11.57	14.40	-47.90	141.33	67.59	53.73	109.78	110.78	94.71	-1.77	44.58	-79.93	-20.21	45.78	168.42	57.44	-43.73
77.89	7.22	45.25	24.61	19.81	18.67	6.19	50.26	-9.14	8.31	66.80	52.39	40.83	-23.28	10.55	102.54	42.44	16.72	-12.44	75.28	-25.69	141.11	-49.63	50.67	130.83	121.68	68.71	64.20	16.55	-0.34	108.74	-2.50	90.89	-16.15	24.19	-33.52	71.30	43.29	-12.58	60.12	114.00	78.44	43.70	6.52	-34.22	-33.81	75.65	64.86	-12.71	-61.96
80.89	-12.28	126.20	-2.51	-0.04	28.86	38.45	89.17	-15.80	129.87	95.00	62.71	36.65	36.78	84.84	55.87	78.74	16.27	38.62	67.09	34.61	90.72	94.33	34.90	112.87	62.18	112.30	24.37	45.04	3.72	33.61	48.30	65.27	-33.85	-5.88	-89.81	50.19	19.44	16.58	-2.21	96.21	82.04	-13.07	15.75	-52.73	4.99	11.24	90.75	28.37	-17.62
83.89	-56.99	103.79	43.25	-2.03	-28.18	23.01	87.91	-7.98	-19.13	18.82	113.18	104.59	26.79	75.13	45.22	2.27	31.58	11.54	106.95	-34.77	146.84	54.56	24.30	172.32	110.16	99.99	41.21	137.64	-31.53	24.69	38.29	111.92	-23.25	6.59	27.24	5.13	-0.71	72.44	88.76	81.11	44.76	34.88	11.19	-39.22	70.97	0.09	154.59	135.87	29.07
86.89	12.58	-37.49	23.61	23.71	28.95	18.64	139.71	47.78	6.90	42.48	82.07	68.54	-1.56	12.68	-3.15	48.07	42.00	-28.94	59.39	-12.48	26.06	42.21	15.04	75.75	81.98	82.66	10.60	84.34	29.08	-2.76	15.85	85.54	-19.59	12.29	-91.69	8.74	3.66	93.93	104.83	88.31	45.97	44.85	-74.53	-27.06	44.23	16.38	64.58	-1.37	19.76
	Trace = Single Cell traces from GFP Channel
[truncated: 19 more columns]
