# Supplementary material for: Optogenetics reveals Cdc42 local activation by scaffold-mediated positive feedback and Ras GTPase
Source: PLoS Biol. 2020 Jan 24;18(1):e3000600. doi: 10.1371/journal.pbio.3000600 (PMC7002011; doi:10.1371/journal.pbio.3000600)
Supplement: S11 Data — (ZIP) [file pbio.3000600.s027.zip › S11_Data/Panel_S4A/Graphs_Scd1-3GFP/Graphs_GFP/Graph_Scd1-3GFP_SingleTraces_WTcontrol_YSM3579.csv]

Strain =	YSM3579
Graph_Scd1-3GFP_SingleTraces_WT control (GFP Channel)
Time (s)	Trace 1	Trace 2	Trace 3	Trace 4	Trace 5	Trace 6	Trace 7	Trace 8	Trace 9	Trace 10	Trace 11	Trace 12	Trace 13	Trace 14	Trace 15	Trace 16	Trace 17	Trace 18	Trace 19	Trace 20	Trace 21	Trace 22	Trace 23	Trace 24	Trace 25	Trace 26	Trace 27	Trace 28	Trace 29	Trace 30	Trace 31	Trace 32	Trace 33	Trace 34	Trace 35	Trace 36	Trace 37	Trace 38	Trace 39	Trace 40	Trace 41	Trace 42	Trace 43	Trace 44	Trace 45	Trace 46	Trace 47	Trace 48	Trace 49
0.00	0.00	0.00	0.00	0.00	0.00	0.00	0.00	0.00	0.00	0.00	0.00	0.00	0.00	0.00	0.00	0.00	0.00	0.00	0.00	0.00	0.00	0.00	0.00	0.00	0.00	0.00	0.00	0.00	0.00	0.00	0.00	0.00	0.00	0.00	0.00	0.00	0.00	0.00	0.00	0.00	0.00	0.00	0.00	0.00	0.00	0.00	0.00	0.00	0.00
2.89	-53.59	18.95	51.53	-53.80	-45.25	24.91	-35.59	15.43	-18.51	-11.87	3.15	-28.07	-17.18	-18.28	-54.06	-36.98	-31.41	26.73	16.03	-19.86	-11.98	-53.04	-41.87	52.93	-30.71	42.63	-26.56	-10.23	31.18	1.65	-24.66	15.17	-23.34	-16.56	28.32	18.20	-29.47	1.64	-37.27	-53.10	-26.63	17.06	-28.46	22.59	11.01	-43.09	-3.91	-22.16	-27.62
5.89	-0.72	24.54	16.30	-48.68	26.06	11.58	-52.23	21.70	-23.57	-15.26	30.14	2.08	16.48	14.50	-46.40	-0.91	-23.75	2.43	-45.09	-31.67	-21.07	-12.57	-30.83	3.06	-27.27	38.34	-23.34	22.71	-0.51	-24.67	-7.38	25.89	-22.12	-24.01	3.90	0.24	-24.27	-12.06	-5.99	-72.71	-6.88	19.17	-25.59	22.23	-53.39	-50.50	10.45	-9.09	-9.47
8.89	40.41	9.35	16.67	-35.67	-3.86	-1.28	-60.05	29.21	-2.50	-6.79	25.16	-13.18	-0.96	20.67	-53.62	-23.81	6.61	15.05	-14.99	-55.28	-22.93	-61.20	-44.68	0.26	-4.40	42.26	-46.37	-14.46	23.81	3.92	-9.43	21.45	18.51	12.00	7.76	-8.33	-37.13	-4.88	-8.14	-43.97	-32.99	12.39	-12.24	34.53	-31.58	-63.76	20.53	-9.26	-15.77
11.89	-14.32	-21.21	11.27	-54.48	-30.72	-0.88	5.22	42.91	53.98	2.11	45.88	32.97	-43.58	16.66	-34.96	-33.00	-24.35	15.45	-25.14	-33.87	-9.15	-35.43	-41.27	11.77	-0.58	42.93	1.33	9.40	46.55	-14.74	-14.96	45.70	17.75	14.32	7.53	0.00	-31.30	4.44	14.90	-20.79	7.89	7.30	10.79	31.67	-20.78	-83.04	22.52	-20.12	30.83
14.89	-17.13	-19.64	-36.21	-87.16	-7.17	4.54	25.06	68.39	7.37	6.33	26.85	-29.58	5.91	20.61	-12.39	-9.32	-15.62	43.81	-35.91	-74.74	-16.08	-89.92	-13.48	-18.55	5.65	58.42	5.88	-26.36	32.47	-1.38	-11.17	70.61	1.61	40.73	5.95	-4.01	14.61	3.04	18.63	-14.11	-7.33	9.18	-15.81	32.38	-25.25	-66.72	36.94	-8.87	-11.72
17.89	6.73	0.40	19.75	-35.76	17.55	8.19	5.08	67.38	-6.17	2.46	-3.34	31.73	-12.07	46.54	-36.15	-25.85	-24.02	54.45	-51.53	-82.11	-26.85	-86.89	-5.35	-5.99	-30.44	69.52	-8.15	-7.01	-33.55	-24.91	-27.02	24.21	-39.03	-58.47	17.03	-18.73	4.48	-13.05	8.33	-87.32	22.56	26.67	-5.87	30.02	-55.04	-47.76	43.47	-13.46	2.51
20.89	-10.78	-23.35	-15.02	-41.00	5.00	-25.09	-22.48	9.16	11.07	-18.37	-5.67	35.54	-29.15	41.96	-61.05	-24.67	-5.38	29.82	-2.95	-74.51	-3.57	-59.75	-17.87	2.31	-15.27	75.44	-36.27	-35.42	20.30	-7.03	-38.47	70.00	7.94	32.41	-28.02	26.30	0.37	-7.11	6.96	-51.22	5.30	67.60	-21.16	42.05	-58.44	6.96	46.55	-22.75	31.04
23.89	0.11	21.03	12.13	-36.78	12.84	2.60	3.95	20.13	21.94	-10.66	-12.37	3.43	-43.40	31.28	-65.71	-14.40	37.02	93.78	-75.94	-18.42	-22.35	-72.49	-48.77	-30.11	-20.49	59.10	-35.91	-52.96	22.73	-3.38	-39.99	23.93	-42.53	9.83	-7.23	11.31	-27.69	49.67	-26.08	-50.78	84.37	46.32	63.09	13.70	-82.38	-29.13	51.99	2.72	0.99
26.89	9.31	57.54	-10.56	-95.59	37.44	-9.31	6.33	68.36	-88.74	-38.06	30.45	18.72	-13.65	23.49	-81.09	-15.34	0.09	55.27	-33.17	-52.27	-33.86	-68.42	-34.90	-28.43	0.51	59.58	-14.25	8.71	2.80	-52.36	-53.18	44.89	-35.16	41.87	38.19	71.55	9.80	-14.59	29.95	-46.37	42.04	21.37	-24.54	16.75	-47.34	-57.59	70.32	42.33	1.46
29.89	-6.16	70.69	28.90	-70.98	12.35	8.93	-63.53	64.90	-33.47	-34.05	5.24	-1.22	-6.62	-41.25	12.39	-20.37	20.89	65.93	30.99	-48.02	-7.67	-43.73	-20.50	-41.24	20.65	96.82	-37.51	-43.28	-16.82	20.68	8.58	43.97	-37.75	5.36	36.11	53.70	10.58	-27.36	18.78	-31.65	82.51	50.40	44.75	6.03	-47.37	-18.54	64.13	-1.37	18.55
32.89	-48.45	15.83	3.57	-25.62	-50.09	-10.71	-32.96	35.30	-68.43	-30.25	33.07	-31.79	0.42	-11.16	-6.79	-40.81	-13.35	19.46	-38.69	-60.62	-12.56	-17.82	-100.24	6.91	2.04	30.20	-41.18	23.34	39.02	19.98	-28.07	58.56	24.20	-5.86	43.11	13.16	7.91	11.07	-0.13	-52.78	30.02	26.29	-22.77	20.40	-15.67	12.25	70.71	-22.23	-10.23
35.89	-37.31	36.01	11.70	-88.92	-19.49	-9.96	-27.96	11.70	-10.73	19.98	-19.49	23.64	3.54	30.11	-104.54	-45.14	31.61	57.41	9.32	-24.78	-28.51	-45.99	-58.13	-15.06	-26.17	52.02	-36.84	-36.19	-4.23	-9.54	-42.00	54.87	10.06	93.57	5.05	44.41	-30.95	4.33	9.51	-93.21	11.19	23.90	29.61	11.00	-59.83	8.74	52.87	-13.61	-11.56
38.89	-50.44	70.39	1.14	-19.15	17.37	-2.86	-10.55	49.04	-32.93	10.30	4.01	21.03	-59.18	28.53	9.56	-35.10	-10.08	120.52	-27.61	-81.41	-35.50	18.23	-66.17	-25.07	1.45	31.77	-1.55	2.33	23.18	-29.72	-30.36	87.69	-6.87	60.79	17.85	53.92	-24.10	46.11	37.62	-16.77	49.73	83.19	-13.62	38.95	5.22	-35.81	41.88	-58.73	32.41
41.89	-25.34	49.93	-3.58	-15.99	25.50	-4.37	-19.55	73.51	19.42	-4.63	36.66	1.97	-28.00	27.84	-39.45	-10.27	17.12	140.35	-7.99	-23.30	-29.29	65.44	-74.99	-32.78	28.25	22.08	-44.49	-18.48	-32.59	-43.85	-19.33	58.33	-68.16	-23.29	17.05	29.47	11.72	4.46	11.90	-32.64	30.18	35.79	4.78	39.78	-47.04	42.20	81.24	11.67	18.93
44.89	-7.73	-19.53	15.61	-89.85	-60.10	7.57	-7.73	51.83	10.50	10.14	31.74	15.44	-10.16	17.54	-83.86	7.46	36.22	76.57	26.52	-37.55	-35.96	-26.03	-94.98	-37.61	-2.51	29.12	10.79	-17.04	27.91	2.55	2.55	36.63	-28.54	78.68	54.24	38.28	21.48	34.27	-24.56	-46.64	-0.10	-7.90	-7.29	-0.62	-72.25	0.25	71.55	-20.46	15.39
47.89	22.98	0.54	-5.05	-100.66	48.33	-22.98	22.72	67.80	-41.55	-12.85	-12.07	11.17	-20.27	75.57	-31.52	-7.44	-4.19	64.16	20.81	-1.03	-27.13	-41.59	-60.37	-7.61	-25.24	20.68	-62.15	-18.01	15.15	19.41	-0.04	105.58	-1.00	73.16	35.38	-14.42	14.91	39.80	12.74	-61.10	4.50	123.35	-22.04	-1.80	-54.14	0.77	45.97	-39.83	16.46
50.89	-8.86	-44.46	-3.34	-38.38	-22.27	18.88	35.18	-25.38	-17.95	-4.60	2.67	13.13	23.10	38.42	-50.07	-1.69	-13.59	44.23	12.31	-71.51	-28.66	-60.06	-93.75	-77.88	-16.41	51.43	-6.74	-65.34	50.49	-25.55	17.72	49.62	20.04	-2.69	45.32	50.15	-15.40	31.38	6.38	-74.80	16.73	73.15	34.14	11.42	-53.69	-32.42	67.53	-48.23	34.14
53.89	-2.83	-51.83	-36.79	-71.71	12.28	-11.86	-45.67	44.15	-49.53	-23.70	3.15	36.30	3.04	23.33	-42.63	-49.11	65.72	59.27	2.81	-1.10	-43.75	-82.06	-59.87	-6.17	-4.78	21.22	-75.56	-2.14	56.41	9.10	-45.96	49.77	-15.19	37.85	46.11	75.64	48.77	24.56	19.48	-68.85	50.11	80.24	7.89	55.97	-87.78	2.69	89.34	-5.53	12.22
56.89	-3.13	-25.35	18.52	-67.07	33.91	4.79	-36.74	-7.82	13.67	-5.47	45.03	-34.78	-1.15	40.78	-50.53	-42.11	5.19	34.74	68.56	0.51	-17.82	-82.49	-90.03	-40.91	48.88	49.30	-34.47	-1.08	-31.32	-48.57	-24.30	55.95	-87.59	96.39	32.57	32.94	-27.73	31.91	29.58	-59.63	83.17	47.90	10.87	55.04	8.95	-24.31	87.88	18.15	-12.32
59.89	-45.02	-73.39	18.26	-33.64	46.09	-22.99	-73.20	50.25	-58.88	-25.20	29.77	-12.33	12.06	14.45	-47.53	10.92	5.05	47.95	27.08	-92.81	-33.90	-23.50	-51.78	-51.00	41.65	23.99	12.49	10.64	-10.04	-60.23	-52.26	64.66	-78.75	43.43	13.74	32.43	-48.00	33.66	13.97	-78.05	4.87	62.65	-13.63	21.22	-50.56	-32.11	77.78	95.18	33.14
62.89	3.09	-10.98	-17.47	-47.83	52.02	5.63	-18.43	45.90	26.56	22.86	22.27	3.43	17.82	0.39	-112.65	-15.33	78.55	27.54	-24.57	-70.63	-25.29	-92.74	-11.17	-68.92	28.24	85.27	-5.17	-81.07	-5.34	29.49	-9.34	56.82	-22.90	49.65	-7.96	53.22	2.47	34.69	16.57	-82.82	32.30	14.89	37.61	58.26	-56.40	9.00	64.08	0.54	11.46
65.89	-18.06	-6.89	7.80	-47.10	-6.68	18.55	-31.29	10.99	-64.04	-8.19	55.23	5.50	15.20	34.22	-109.82	-44.52	14.42	40.99	-11.15	-68.90	-13.81	-112.02	-44.09	-18.53	5.86	41.97	-68.46	-2.03	-25.12	19.92	-29.73	45.91	-60.01	102.59	-21.88	42.95	74.79	51.87	39.71	-33.72	45.73	-12.70	11.26	21.72	-42.06	-39.97	50.40	34.56	56.78
68.89	-2.27	-73.36	28.67	-89.04	-17.63	5.62	-34.77	20.79	-48.82	40.48	0.97	-13.23	-20.74	12.91	-117.44	-53.09	15.51	36.23	15.21	-8.43	-22.77	-27.12	-51.60	-27.31	0.24	49.72	3.50	-38.11	16.68	-24.88	-32.70	98.50	32.44	2.28	-24.69	32.85	25.30	3.67	-6.92	-70.87	31.79	35.74	-20.43	-1.83	-16.93	-38.53	69.93	27.34	56.10
71.89	-19.83	-0.65	21.78	-41.39	-5.24	9.11	-42.63	-36.42	-23.06	11.53	96.88	38.32	32.21	42.32	-59.47	-12.49	33.73	14.82	-62.47	-53.99	-26.13	-61.57	-42.06	-13.55	-14.92	29.63	-64.71	-47.31	-6.07	-33.73	-35.72	58.98	-0.13	37.58	7.23	30.48	17.30	17.47	26.19	-94.32	-13.00	46.58	-27.57	25.25	-15.75	8.60	16.60	1.77	38.39
74.89	-29.96	17.72	-17.21	-15.68	28.13	-42.79	-38.11	20.99	-8.93	-13.77	29.32	2.00	-49.18	67.45	-98.96	3.10	44.93	-54.44	-29.50	-144.04	-75.41	-90.95	12.90	-31.90	-6.41	61.73	7.46	-17.97	11.70	36.06	-0.54	19.02	-2.09	45.24	-3.10	32.80	8.58	54.48	25.60	-21.81	-17.48	26.21	35.40	49.57	9.00	20.35	104.10	46.80	99.18
77.89	-21.29	20.38	-20.39	-6.59	37.59	5.79	-46.11	-16.24	-63.39	-27.24	68.22	17.70	-43.68	43.85	-109.34	-30.83	32.20	-32.72	-7.95	-88.86	28.41	-73.73	-60.27	-36.23	54.69	132.16	-33.88	-5.64	30.48	-50.83	-24.37	30.74	4.21	84.23	35.70	57.81	16.18	5.77	49.79	-58.30	79.11	22.39	9.85	42.00	-2.45	-22.85	12.71	-23.51	7.71
80.89	-2.88	-92.31	-22.60	-32.51	66.30	-21.79	-79.59	56.56	-41.47	5.14	40.83	-22.83	-4.01	48.06	-163.13	-30.67	-1.71	43.11	-107.27	-73.43	-29.74	-112.63	8.81	-21.93	19.76	39.96	-55.60	-11.13	69.41	16.91	12.18	139.03	4.90	17.35	53.04	107.02	7.21	16.32	83.23	-81.46	-11.27	-12.02	4.02	-5.45	-18.23	-12.80	43.76	10.99	67.60
83.89	-4.29	-89.29	-50.12	7.99	79.55	-52.68	-45.53	4.74	-68.30	12.79	24.73	-3.48	-22.28	28.20	-126.46	-18.77	28.31	-11.70	-37.57	-57.21	-30.46	-87.28	-24.47	-42.88	21.24	67.99	-85.19	-45.31	86.49	-77.75	-15.81	28.13	-22.14	-8.12	52.38	51.56	20.29	41.68	53.14	-115.26	0.28	0.96	33.87	22.92	-5.70	-68.40	89.82	40.36	110.98
86.89	-8.20	-56.93	-55.58	37.97	59.82	-16.42	-98.39	-1.65	15.40	-14.99	48.94	12.60	-4.81	48.87	-16.05	-61.66	69.02	19.83	-93.46	-51.52	-15.76	-23.05	-35.76	-55.96	48.10	112.14	-21.80	-38.52	37.66	19.12	-24.87	48.92	-1.48	6.02	27.87	82.05	-1.65	74.67	60.42	-72.42	7.26	-18.30	15.31	-19.78	-30.51	-75.68	88.76	21.87	61.03
	Trace = Single Cell traces from GFP Channel
[truncated: 179 more columns]
