# Supplementary material for: Optogenetics reveals Cdc42 local activation by scaffold-mediated positive feedback and Ras GTPase
Source: PLoS Biol. 2020 Jan 24;18(1):e3000600. doi: 10.1371/journal.pbio.3000600 (PMC7002011; doi:10.1371/journal.pbio.3000600)
Supplement: S11 Data — (ZIP) [file pbio.3000600.s027.zip › S11_Data/Panel_S4A/Graphs_Scd1-3GFP/Graphs_GFP/Graph_Scd1-3GFP_SingleTraces_Opto_YSM3577.csv]

Strain =	YSM3577
Graph_Scd1-3GFP_SingleTraces_Opto (GFP Channel)
Time (s)	Trace 1	Trace 2	Trace 3	Trace 4	Trace 5	Trace 6	Trace 7	Trace 8	Trace 9	Trace 10	Trace 11	Trace 12	Trace 13	Trace 14	Trace 15	Trace 16	Trace 17	Trace 18	Trace 19	Trace 20	Trace 21	Trace 22	Trace 23	Trace 24	Trace 25	Trace 26	Trace 27	Trace 28	Trace 29	Trace 30	Trace 31	Trace 32	Trace 33	Trace 34	Trace 35	Trace 36	Trace 37	Trace 38	Trace 39	Trace 40	Trace 41	Trace 42	Trace 43	Trace 44	Trace 45	Trace 46	Trace 47	Trace 48	Trace 49
0.00	0.00	0.00	0.00	0.00	0.00	0.00	0.00	0.00	0.00	0.00	0.00	0.00	0.00	0.00	0.00	0.00	0.00	0.00	0.00	0.00	0.00	0.00	0.00	0.00	0.00	0.00	0.00	0.00	0.00	0.00	0.00	0.00	0.00	0.00	0.00	0.00	0.00	0.00	0.00	0.00	0.00	0.00	0.00	0.00	0.00	0.00	0.00	0.00	0.00
2.89	-34.19	-16.72	-16.93	-2.91	5.99	-8.09	-11.18	-42.89	-8.15	-21.24	1.63	-12.15	1.63	-15.61	-17.89	-10.85	9.70	2.81	29.00	-54.06	16.93	-12.26	-10.02	-19.08	-7.35	34.22	4.80	0.04	0.32	7.49	13.99	-16.31	-52.56	37.85	66.86	0.22	40.67	26.18	-5.75	14.19	4.47	-10.60	-28.58	13.31	-15.98	2.45	4.61	-30.48	-27.42
5.89	-16.79	-13.80	1.05	-5.32	7.73	-41.78	-7.32	-51.68	-8.60	-8.99	-27.45	-22.71	26.95	-0.77	0.78	-8.89	-26.85	24.49	15.42	-33.10	-17.32	-31.60	3.53	-6.37	-11.16	27.15	32.63	-1.30	-62.85	12.37	-9.49	-21.67	-22.29	9.50	59.73	23.35	35.44	16.57	-14.89	8.28	27.56	9.42	37.61	20.23	-6.40	3.94	-31.70	-3.54	-5.50
8.89	-14.36	-4.12	16.78	-13.44	2.32	-32.40	6.20	-51.86	37.29	-26.06	-19.12	-47.21	17.55	19.50	1.10	29.21	16.93	34.19	17.14	-51.53	4.24	-16.36	30.30	-25.15	18.64	25.22	-2.01	68.25	-30.35	58.84	1.23	-21.14	-37.76	16.49	72.38	12.16	39.15	11.79	-21.25	41.02	23.10	-38.46	5.42	4.25	-21.84	-33.19	-41.54	13.38	-36.96
11.89	-22.95	-55.39	-6.73	38.13	-10.72	-33.62	-1.97	-53.53	-0.28	-2.49	-24.49	-67.66	44.03	6.77	18.86	30.34	-30.21	-24.25	19.43	-35.63	17.23	3.70	-23.77	-35.09	25.54	31.44	10.62	20.79	17.83	18.30	-16.93	-30.97	-56.89	7.90	44.60	46.74	77.93	45.54	-24.61	48.16	1.91	-4.43	12.06	32.41	-48.06	-9.40	-12.64	5.70	-14.34
14.89	20.09	-40.96	5.43	48.95	-39.80	-3.11	-31.29	-59.11	42.62	-23.72	-26.23	-15.67	9.70	12.25	14.13	9.63	18.35	-33.77	24.45	-42.49	-46.46	-29.10	30.52	-0.21	-42.67	37.00	42.54	96.86	-12.87	100.08	-31.26	-11.45	-46.81	-16.20	65.10	-16.79	43.25	38.10	7.53	40.84	8.06	24.02	-0.07	31.73	-29.96	15.19	9.62	2.64	-7.50
17.89	-11.89	57.27	-13.48	36.69	-13.10	-25.78	-16.61	-35.49	56.95	-15.51	-13.76	-23.51	13.00	20.50	22.00	14.13	-3.75	-58.56	25.60	-46.43	25.13	-18.38	-4.34	-16.36	-2.55	-17.76	7.50	-0.79	-10.11	20.85	5.10	-23.26	-72.67	25.11	49.63	-16.16	16.62	38.36	-32.34	77.86	-1.84	47.01	13.91	24.39	-71.93	15.11	-10.82	-11.63	5.84
20.89	-20.37	5.61	-19.55	4.68	-23.40	-2.66	12.59	-40.58	35.23	-37.64	-51.86	-27.09	43.20	14.50	41.96	53.04	-14.97	-20.55	6.86	-38.78	-30.61	-24.07	13.85	-51.91	-17.97	18.17	-11.51	27.98	20.80	47.88	-35.64	-16.42	-76.84	17.52	82.25	18.25	31.35	4.31	-25.58	47.22	15.98	43.90	29.43	88.56	-43.17	-7.57	-21.30	-60.12	13.25
23.89	-12.76	-16.86	-11.15	50.27	-1.98	-35.88	-14.51	-56.66	32.88	-6.93	-54.88	-28.37	13.89	36.57	0.89	-21.23	4.89	-10.79	40.69	-71.65	-3.51	-29.39	29.05	-27.72	20.27	24.75	60.47	31.19	12.84	-4.26	-48.09	-9.32	-104.52	24.85	92.90	-47.73	0.24	8.46	-29.99	50.06	-24.17	26.73	56.06	31.59	-48.04	7.60	-1.13	-31.95	29.95
26.89	17.86	-8.13	-28.77	-2.27	-30.42	25.74	-19.74	-114.81	42.28	16.96	-31.78	-12.30	13.16	-9.15	53.29	8.53	-17.68	13.05	42.26	-73.60	-9.43	23.93	27.02	-33.62	4.78	34.18	85.34	-5.35	7.20	11.60	-14.33	-51.42	-132.00	16.86	80.80	-21.09	-22.03	36.48	-3.64	50.54	-10.72	2.76	90.50	73.18	-39.96	-4.97	31.79	-82.10	-26.84
29.89	40.64	-29.08	5.81	43.23	13.03	-21.57	-9.72	-47.28	55.32	5.62	-42.94	-12.35	1.41	-26.24	-9.38	-8.86	-33.28	-14.77	21.72	-61.63	8.17	-32.23	-11.98	-34.51	15.82	23.61	70.35	21.51	34.56	34.03	-4.53	-33.55	-1.16	26.37	71.60	-34.42	34.07	32.11	-36.29	47.86	9.63	25.73	18.87	24.48	-15.38	-0.38	13.01	-29.59	46.74
32.89	-2.30	-47.21	13.25	34.19	6.85	10.44	0.92	13.55	68.45	2.12	-31.10	-18.15	29.82	47.93	44.99	10.75	1.41	-1.18	8.13	-39.32	10.66	-54.00	10.66	-35.99	58.98	-4.01	16.96	19.45	-23.20	34.81	-11.98	1.99	-73.16	44.37	40.39	-16.41	20.33	31.68	-13.53	38.30	7.16	45.00	35.93	23.02	-40.61	2.95	44.52	-57.00	31.00
35.89	-4.63	-29.62	-0.70	29.08	13.04	12.13	-14.85	-51.88	57.23	5.46	-37.37	-51.25	3.42	30.69	23.64	16.61	13.35	-14.11	-6.52	-105.97	-10.51	-44.91	15.36	-37.04	37.63	30.71	32.93	8.28	-29.40	24.88	-33.41	-42.82	-40.28	29.45	13.15	-16.47	36.88	11.14	-27.32	95.31	-2.10	52.20	35.88	14.47	-54.35	-24.71	47.62	-25.33	26.67
38.89	-6.03	27.98	-5.71	38.01	-40.84	-29.73	-18.64	-45.38	52.03	-18.04	-11.77	-29.15	14.98	0.14	29.71	-5.93	-29.82	-49.02	-1.63	-37.49	-53.48	-68.89	-25.53	-19.87	0.12	2.06	23.02	27.46	-22.27	-11.44	1.35	-24.73	-21.29	47.76	78.37	1.42	32.30	54.30	-26.01	31.03	4.68	79.19	77.05	43.16	-45.18	-2.84	25.14	-41.03	23.99
41.89	-2.51	-2.15	-36.54	9.66	1.39	-41.43	2.71	-21.53	43.08	7.12	-18.41	-26.64	37.75	33.50	71.21	-5.68	-4.59	-12.40	4.32	-72.07	-11.29	-17.45	54.56	-46.35	-3.67	28.28	53.42	7.42	-2.57	-16.05	-35.61	-66.70	-82.73	26.54	56.26	-17.01	-0.01	-12.66	-57.98	50.03	20.70	45.62	90.08	17.43	-86.15	-50.00	-18.24	-23.46	21.92
44.89	15.66	19.23	-35.95	27.98	-9.62	-18.04	-37.78	-49.67	30.96	-1.74	-6.90	-8.94	16.48	23.37	38.74	9.05	14.19	5.97	43.19	-84.39	-25.57	-36.17	-23.89	-27.33	-25.54	-5.76	-27.87	2.91	31.75	-31.09	-2.33	-46.78	-31.25	32.79	54.97	40.21	66.53	18.50	-40.79	70.59	20.50	25.90	52.77	78.62	-37.52	-26.88	37.56	-60.77	34.36
47.89	-2.20	20.46	-46.13	7.53	-20.77	39.71	-8.58	-41.38	47.51	-8.45	-40.52	29.74	20.41	-2.99	52.70	35.86	76.94	-2.17	28.86	-44.90	24.30	-49.68	16.83	-31.39	-22.54	16.97	33.73	29.64	-53.77	-13.28	-31.19	-60.03	-28.96	37.11	55.12	45.89	33.26	43.24	-67.12	46.53	13.06	5.51	53.59	17.32	-69.83	-47.05	-14.34	-11.58	77.49
50.89	18.87	55.87	-28.31	35.37	-40.27	-19.51	-31.09	-65.27	79.62	38.42	-25.13	57.50	1.26	6.77	15.03	-42.03	25.26	-30.25	18.88	-7.16	-62.19	-22.59	35.17	-31.74	38.01	21.95	65.00	17.27	16.29	-23.68	-17.73	-55.88	-43.40	-15.45	46.04	-7.61	42.33	-2.38	-16.51	70.25	-5.82	27.22	53.03	73.00	-49.37	-39.73	-12.52	-54.65	48.12
53.89	-38.32	-0.44	-16.74	17.10	-31.14	-18.47	7.94	-85.41	70.25	-34.70	-26.54	-34.37	-14.67	3.78	45.91	-27.68	64.91	-18.38	6.85	-81.74	-0.55	-18.95	27.61	-27.84	-12.75	47.74	25.61	-27.16	-37.80	-47.06	-34.95	-44.21	-52.99	13.02	42.73	-15.79	21.99	-11.32	-60.80	110.17	-6.29	34.33	51.95	16.67	-88.73	-30.68	-22.87	-86.06	18.61
56.89	19.81	52.45	-9.15	10.97	-32.86	-13.63	31.43	-61.11	68.29	-5.06	-28.87	-29.94	22.25	2.99	59.24	52.36	67.11	63.11	17.54	-34.46	35.41	-12.90	28.78	-22.38	11.76	21.57	60.32	-44.82	-44.57	-4.58	-21.59	-19.31	-88.53	56.19	83.52	-55.67	0.13	-31.50	-35.87	56.83	29.61	-11.28	-0.51	72.34	-57.01	-54.76	-27.68	-71.23	23.19
59.89	-9.49	20.65	0.35	14.56	-22.64	3.59	20.03	-72.03	91.10	-36.19	-38.22	-59.62	5.98	59.29	51.97	-13.44	89.17	-20.15	13.66	-28.85	9.86	-48.23	-4.89	-26.19	29.32	13.90	64.26	-10.29	-54.80	-44.60	-26.98	-36.97	-75.33	-1.26	46.15	-9.97	24.01	-25.26	-61.09	79.83	-6.22	0.83	15.44	-14.60	-44.91	-66.88	-5.01	-87.49	28.00
62.89	-35.47	-15.47	12.71	46.50	-61.59	5.02	24.75	-75.79	43.69	2.61	-39.75	-38.48	-12.98	11.44	104.63	-58.08	68.86	3.71	32.88	-55.66	44.21	-6.04	40.71	-28.00	32.67	47.15	44.97	-30.48	-58.96	-26.97	-35.66	-71.77	-107.29	0.50	55.09	-47.78	5.81	-7.13	-20.48	40.50	43.84	-29.09	42.91	2.66	-87.61	-45.17	-33.25	-77.29	37.90
65.89	-13.12	29.02	-1.07	0.43	-54.23	45.52	1.72	-78.50	31.00	-62.08	-55.41	-40.75	2.09	-31.39	30.82	-16.23	36.00	9.32	22.65	-62.53	14.70	-10.89	-25.11	-51.77	31.35	55.67	33.53	28.47	-74.19	27.58	10.13	-52.76	-94.16	-8.40	23.87	18.28	57.87	-28.32	-9.28	63.23	-8.32	17.08	43.62	26.37	-17.51	-4.44	10.80	-101.98	20.94
68.89	-3.33	14.37	-25.94	48.31	-22.34	-30.30	-7.50	-72.29	77.56	-9.79	-48.39	-44.15	-16.41	16.89	32.38	3.13	34.79	-26.95	10.73	-62.38	-29.19	9.24	4.43	-72.08	87.68	29.79	31.10	-4.40	-103.80	-33.87	29.48	13.85	-112.94	-9.43	-2.10	1.15	66.45	33.94	-22.39	86.71	53.37	43.02	28.56	-23.24	-39.12	-10.10	-16.56	-92.18	21.13
71.89	-8.34	17.70	16.91	49.21	-17.04	-11.53	-21.69	-81.13	94.38	9.15	-42.54	-0.85	26.62	-11.20	64.76	-72.51	111.12	40.92	3.00	-21.44	-7.30	-55.26	14.92	-21.94	32.13	-5.47	-9.23	64.95	-1.27	-17.80	5.49	-11.54	-68.44	21.31	12.16	9.36	38.10	8.46	-7.80	70.15	20.11	22.23	74.18	41.25	-61.07	2.25	-35.43	-121.88	58.35
74.89	13.74	67.13	19.03	42.64	-20.67	39.95	-25.60	-50.24	46.65	-10.69	-29.51	-36.64	-9.93	8.35	34.44	-23.04	-35.58	-28.63	0.29	1.16	-88.76	-29.00	36.75	-3.78	-2.57	5.11	64.44	24.43	-73.38	-20.00	-10.33	-35.70	-70.41	7.44	14.34	24.94	40.75	27.36	-58.92	103.02	-6.07	40.09	23.72	15.23	-63.78	29.22	-36.96	-123.88	-2.42
77.89	28.15	4.15	5.01	70.37	-96.97	13.76	-30.39	-41.22	68.70	-23.24	-37.04	-65.10	-9.12	2.37	10.06	-21.34	21.81	-14.31	30.81	-16.71	-9.19	-32.79	64.51	-29.11	-2.96	25.62	-16.41	19.21	-63.01	53.53	-4.15	-70.81	-75.64	1.87	21.53	-57.66	62.71	12.04	16.58	96.96	-14.37	-4.12	67.09	1.82	-63.13	-20.17	26.68	-138.50	25.52
80.89	11.57	-4.71	-6.60	37.86	-63.73	49.09	-26.58	-87.86	73.08	-30.54	-63.00	-21.72	-0.40	3.86	21.99	-76.10	130.04	95.79	36.55	5.14	-19.19	-27.68	44.60	13.76	-8.87	52.05	25.70	46.36	-50.71	19.23	-3.51	-35.27	-105.29	11.81	2.14	23.45	80.33	26.26	-43.46	66.21	22.59	-0.64	82.91	-27.85	-53.82	-1.26	-30.74	-107.49	81.97
83.89	51.89	30.42	-20.98	7.33	-62.96	31.03	10.85	-112.01	44.39	-28.56	-68.75	-33.90	-9.51	-27.12	50.83	-40.57	102.94	117.35	-32.11	-39.36	-9.79	-23.30	29.48	-4.03	73.86	14.52	-18.39	17.87	-62.57	31.72	-37.45	-89.27	-166.93	35.37	20.53	21.69	38.36	23.83	-62.89	67.53	5.63	36.83	82.01	-30.63	-64.62	25.11	-36.92	-113.24	84.54
86.89	75.77	-8.07	-6.87	29.46	-64.69	-22.91	-15.59	-54.23	53.37	6.30	-60.90	-13.71	7.98	29.34	34.39	-43.09	82.24	27.75	10.80	20.10	28.94	32.06	-60.85	-38.83	-22.79	19.19	15.40	58.62	-57.00	50.40	-51.83	-62.79	-122.87	-19.62	-7.93	-39.70	53.74	-14.97	-74.28	36.53	-29.99	13.72	66.72	19.80	-80.29	21.53	-51.02	-102.13	76.46
	Trace = Single Cell traces from GFP Channel
[truncated: 23 more columns]
