# Supplementary material for: Optogenetics reveals Cdc42 local activation by scaffold-mediated positive feedback and Ras GTPase
Source: PLoS Biol. 2020 Jan 24;18(1):e3000600. doi: 10.1371/journal.pbio.3000600 (PMC7002011; doi:10.1371/journal.pbio.3000600)
Supplement: S11 Data — (ZIP) [file pbio.3000600.s027.zip › S11_Data/Panel_S4A/Graphs_Scd2-GFP/Graphs_RFP/SingleTraces_RFP_OptoQ61L_YSM3575.csv]

Strain =	YSM3575
SingleTraces_CRY2PHR-mCh-Cdc42Q61L (RFP Channel)
Time (s)	Trace 1	Trace 2	Trace 3	Trace 4	Trace 5	Trace 6	Trace 7	Trace 8	Trace 9	Trace 10	Trace 11	Trace 12	Trace 13	Trace 14	Trace 15	Trace 16	Trace 17	Trace 18	Trace 19	Trace 20	Trace 21	Trace 22	Trace 23	Trace 24	Trace 25	Trace 26	Trace 27	Trace 28	Trace 29	Trace 30	Trace 31	Trace 32	Trace 33	Trace 34	Trace 35	Trace 36	Trace 37	Trace 38	Trace 39	Trace 40	Trace 41	Trace 42	Trace 43	Trace 44	Trace 45	Trace 46	Trace 47	Trace 48	Trace 49
0	0.00	0.00	0.00	0.00	0.00	0.00	0.00	0.00	0.00	0.00	0.00	0.00	0.00	0.00	0.00	0.00	0.00	0.00	0.00	0.00	0.00	0.00	0.00	0.00	0.00	0.00	0.00	0.00	0.00	0.00	0.00	0.00	0.00	0.00	0.00	0.00	0.00	0.00	0.00	0.00	0.00	0.00	0.00	0.00	0.00	0.00	0.00	0.00	0.00
3.22	683.64	891.93	744.85	826.64	653.85	563.58	540.74	644.30	1056.48	810.59	698.84	580.79	386.04	767.88	361.42	623.12	452.79	569.88	802.43	587.64	731.96	692.59	694.09	584.29	665.31	1034.96	659.53	455.31	647.71	436.70	766.45	548.52	718.19	745.11	650.35	721.91	776.71	820.05	479.70	964.61	623.30	310.00	671.19	417.59	463.30	793.82	581.07	272.92	713.54
6.21	757.52	714.71	700.32	814.41	539.11	541.06	556.09	540.31	1187.43	895.85	737.41	587.36	503.60	851.05	308.03	761.20	512.92	640.73	941.90	668.82	790.14	723.45	769.87	669.45	764.54	1161.39	754.37	570.95	673.34	471.00	780.27	600.80	921.31	773.62	725.21	790.05	789.48	877.14	619.80	1033.02	636.18	341.75	738.04	415.41	535.66	827.64	658.03	315.66	840.33
8.98	769.70	754.27	788.75	859.10	498.32	591.36	580.67	532.68	1177.91	986.57	823.97	598.11	465.78	922.56	304.14	767.80	500.87	640.98	1022.82	646.28	778.03	687.20	852.30	716.10	833.00	1179.32	792.31	566.84	727.40	534.92	953.55	616.93	941.29	780.37	763.45	830.94	823.78	957.79	634.19	1149.88	631.13	405.70	693.39	415.19	636.99	897.23	690.24	363.20	907.64
12.18	790.28	781.52	862.81	870.88	522.91	629.17	549.90	573.76	1231.65	1043.26	853.41	684.17	502.88	999.71	344.76	909.43	580.06	648.66	1048.41	700.87	818.10	700.78	826.58	646.72	823.62	1239.52	821.86	572.22	808.92	565.20	935.12	582.99	900.74	856.08	801.90	803.33	923.90	869.02	602.09	1060.86	588.82	417.79	808.86	391.66	581.79	859.70	716.14	435.40	817.27
15.14	775.62	958.33	866.59	862.65	552.33	615.94	590.26	598.95	1305.16	984.77	892.87	726.87	531.39	1000.65	396.98	976.66	560.41	664.60	1044.63	743.64	802.86	758.41	821.58	663.46	783.02	1307.14	839.12	552.32	833.45	593.13	919.19	590.69	982.59	813.97	813.38	809.46	925.72	995.44	679.82	1240.11	647.46	442.73	831.63	398.22	591.99	862.90	769.65	486.28	906.24
18.03	788.87	888.41	860.88	844.04	532.90	643.74	614.07	598.98	1217.80	1004.44	858.58	679.76	552.18	1025.42	426.78	978.02	592.58	652.63	1036.21	711.45	818.74	739.87	852.73	674.43	804.86	1344.36	873.73	586.49	916.23	573.34	937.06	571.78	941.31	764.18	809.94	812.47	871.43	972.63	667.73	1171.02	645.91	434.98	794.09	359.37	579.86	881.11	785.92	463.74	894.08
21.13	785.78	868.23	876.48	795.23	521.80	617.37	602.82	610.01	1280.51	1082.39	865.59	670.20	524.16	1024.73	425.85	1085.51	537.54	687.45	877.62	680.56	835.67	732.40	874.55	678.92	870.07	1371.08	865.36	587.38	843.62	575.59	1006.88	562.37	1006.71	831.35	831.87	844.75	960.76	909.11	571.36	1084.41	565.52	458.73	834.04	389.18	560.22	926.54	820.78	549.36	844.07
24.14	865.93	937.83	922.87	749.67	559.44	625.95	588.72	615.61	1296.51	1049.92	895.31	700.76	540.25	1016.79	357.96	1032.97	526.65	636.23	921.27	701.50	743.54	702.93	828.73	680.86	878.04	1427.89	837.68	597.58	840.56	608.93	926.26	605.91	900.68	793.03	797.81	892.46	982.37	866.39	601.83	1044.21	537.54	467.84	766.33	314.39	552.49	951.98	737.66	535.70	920.92
27.05	823.97	918.38	897.39	748.16	492.05	665.39	632.53	629.12	1203.51	994.26	817.30	677.93	547.63	1034.08	422.18	1095.93	500.29	717.70	966.55	645.21	741.20	725.30	908.26	675.09	874.95	1422.54	863.34	633.01	838.10	633.65	974.73	560.88	922.43	760.97	737.91	888.42	968.22	938.78	687.29	1170.57	614.36	476.00	740.19	253.82	447.12	899.63	748.88	539.45	875.94
30.09	801.10	918.43	905.51	753.64	492.39	651.44	598.23	613.11	1198.99	1066.41	843.32	740.19	520.35	995.71	421.36	1140.16	508.64	714.55	968.32	624.03	814.70	772.30	896.26	659.40	853.12	1546.16	899.94	590.94	786.53	572.67	961.11	470.43	878.37	720.53	720.52	876.06	956.97	919.69	648.73	1094.25	543.24	448.19	825.35	503.21	613.23	1028.98	869.43	497.69	1041.26
33.15	817.36	975.21	914.63	674.45	565.63	673.25	602.79	608.77	1239.39	970.90	804.83	756.04	472.96	975.80	419.55	1243.74	522.32	796.12	879.26	617.16	850.30	847.87	840.74	617.49	863.90	1411.76	826.09	598.56	839.92	596.32	938.23	484.44	833.00	776.75	715.85	882.09	1002.54	870.67	600.56	1079.87	526.40	455.16	799.39	428.99	583.97	1033.92	799.92	502.64	972.72
36.03	783.51	909.49	911.95	764.98	563.49	655.93	586.90	641.72	1290.57	981.60	805.78	685.48	474.36	975.46	473.14	1183.03	428.07	727.23	826.10	585.90	733.24	777.66	867.79	637.13	997.98	1404.07	874.26	572.43	845.87	616.98	969.01	623.56	900.13	833.29	922.98	881.00	978.91	777.39	612.10	963.26	473.78	419.83	820.40	399.12	525.15	1033.85	833.08	498.85	985.42
39.15	823.10	926.00	911.37	657.54	547.13	639.70	608.76	618.52	1382.28	1015.32	800.67	761.17	434.92	907.23	526.88	1256.56	537.42	809.95	1127.99	711.38	862.37	774.95	845.06	628.36	938.97	1435.28	827.10	567.30	944.18	651.02	894.08	621.94	969.48	847.48	883.14	875.78	1014.99	782.41	535.35	946.19	460.68	486.77	738.40	323.72	490.38	1081.88	839.39	470.09	1000.27
42.14	870.02	896.96	879.81	698.47	545.83	638.31	575.13	628.24	1288.21	987.38	844.17	770.43	438.32	932.90	485.50	1251.05	564.21	805.45	937.13	657.84	875.25	849.13	874.18	659.43	966.43	1448.68	845.29	571.13	846.03	595.41	949.92	585.95	947.02	886.55	853.16	882.90	985.82	882.87	573.00	982.83	481.05	472.46	762.54	359.64	559.40	1034.77	793.54	451.74	978.76
45.03	832.28	1007.75	993.86	706.21	575.79	648.33	642.76	730.32	1243.65	1026.70	745.30	741.46	441.08	927.28	424.03	1230.04	528.29	765.73	893.23	658.16	836.04	826.53	874.36	670.80	973.66	1430.55	813.65	506.38	863.89	629.32	906.73	643.47	1012.38	913.73	920.32	936.45	1016.26	995.65	663.57	1181.03	536.10	469.31	767.21	395.23	568.71	1061.37	858.34	547.80	1051.63
48.15	871.50	958.92	855.78	934.86	616.68	687.76	595.20	641.28	1253.63	987.68	827.11	772.36	418.71	987.57	512.21	1327.80	567.37	740.76	1014.99	657.04	921.03	790.24	837.31	698.55	932.71	1522.12	797.33	525.81	841.26	616.80	925.71	612.60	1033.11	973.99	954.62	961.77	1003.62	1008.91	670.98	1102.24	602.26	515.98	785.62	355.26	571.99	936.85	849.91	545.69	1067.41
51.13	930.72	998.15	949.56	983.69	714.09	728.61	593.99	609.10	1186.85	952.33	810.40	656.30	391.97	934.23	562.39	1225.24	529.93	881.04	1008.05	667.46	811.05	784.22	850.93	664.41	902.83	1476.21	762.94	553.78	858.34	632.41	950.94	625.21	946.25	894.01	874.16	940.93	978.38	934.74	656.63	1124.73	552.27	492.15	725.78	300.45	520.12	965.93	878.51	569.25	1040.55
54.05	981.88	1052.47	971.68	944.20	689.10	747.99	638.69	706.07	1207.11	961.79	809.14	699.28	446.32	987.07	510.39	1228.94	512.40	848.62	865.98	599.96	827.44	724.66	834.13	686.78	863.29	1526.96	816.31	514.80	937.48	612.29	949.16	532.97	839.69	843.55	802.53	925.77	976.42	901.07	636.59	1008.47	520.94	508.73	665.43	271.34	481.81	910.45	863.91	544.18	1066.28
57.12	959.86	974.15	946.21	946.74	639.22	716.77	688.32	690.28	1199.08	991.03	928.15	720.60	446.15	999.86	478.68	1251.30	543.06	845.72	1114.55	690.58	948.32	855.77	874.01	680.26	940.44	1643.01	770.12	519.25	974.00	677.60	987.85	487.84	783.47	790.15	788.97	843.42	966.72	875.81	631.03	1031.98	531.45	482.08	742.75	339.22	562.32	953.02	849.60	611.52	1091.75
60.12	943.46	1015.04	922.88	957.45	641.18	694.84	665.04	706.33	1143.85	1011.84	944.63	634.90	474.71	1014.09	490.37	1290.91	458.48	886.40	1018.05	606.97	901.83	834.05	898.15	701.39	896.56	1421.98	849.46	500.22	915.23	677.75	1012.60	728.46	975.13	980.68	984.66	969.97	892.56	789.42	556.97	940.35	463.84	453.17	760.85	313.44	552.06	1009.58	918.08	590.43	1131.43
63.03	914.46	1016.17	908.18	945.07	619.78	758.57	619.08	656.70	1148.33	969.74	984.27	700.89	414.18	1009.89	489.42	1205.78	504.82	835.17	1056.84	620.98	849.30	741.01	872.19	663.52	983.88	1498.34	825.81	466.16	925.46	635.58	985.09	659.80	917.89	877.01	963.34	894.77	830.31	1164.68	742.60	1293.14	682.97	461.02	708.23	276.52	528.75	1029.37	938.63	608.19	1079.30
66.14	873.81	948.09	864.37	918.41	573.04	761.13	660.17	640.03	1156.09	1082.23	962.32	718.01	477.79	1081.08	555.80	1314.55	493.81	849.78	1002.62	664.42	899.41	878.49	864.79	689.01	876.21	1472.30	813.93	521.46	893.88	644.43	985.25	673.92	932.69	908.69	919.65	877.03	894.86	1083.57	734.60	1242.20	615.52	480.18	710.21	331.72	563.04	1039.68	836.46	547.80	1083.46
69.1	874.20	1019.23	983.16	867.08	623.47	726.44	613.03	681.34	1262.75	1102.54	1026.90	756.79	516.59	1093.40	568.81	1307.37	560.91	866.29	960.36	686.90	873.75	818.27	794.43	727.07	935.53	1459.47	841.57	452.73	924.77	665.31	1018.88	654.99	931.51	839.68	859.85	852.01	935.02	939.32	658.67	1074.97	566.56	483.93	712.45	330.15	502.88	1072.80	895.92	604.49	1082.85
72.07	859.10	985.31	986.88	826.55	574.89	773.05	609.17	670.38	1193.18	1193.12	937.71	648.90	478.36	1049.56	549.01	1235.30	490.47	846.67	739.88	589.75	763.56	811.56	793.82	726.42	947.25	1523.72	859.61	559.43	1051.60	696.99	1027.07	666.83	922.28	952.40	962.84	869.19	944.17	999.41	653.85	1165.17	584.66	425.31	747.14	464.38	546.20	1058.92	850.58	589.08	1053.36
75.16	880.14	966.99	927.28	820.80	500.66	696.13	558.88	639.02	1340.20	1222.95	955.34	738.49	517.92	1071.09	572.28	1300.94	576.36	933.66	1067.49	718.02	955.82	889.19	889.57	757.71	1010.45	1522.44	847.23	552.58	1026.91	690.38	993.30	665.43	965.62	975.37	887.41	932.56	956.38	941.17	657.82	1112.16	571.47	433.17	783.42	539.02	608.84	1088.42	870.54	612.89	1037.78
78.08	913.46	1001.03	921.27	967.43	573.54	773.02	561.13	642.25	1229.03	1141.21	931.57	681.39	540.64	1122.49	532.40	1243.17	520.73	883.43	1028.51	658.54	884.67	886.70	870.56	806.80	1047.61	1539.68	896.65	452.37	1035.13	737.55	991.96	652.64	937.23	943.83	819.92	900.13	977.21	850.69	610.34	952.81	512.71	457.13	827.90	513.84	567.04	1115.19	872.24	579.75	945.77
81.09	857.74	1034.77	943.38	837.76	564.93	741.29	535.45	660.65	1310.20	1159.65	927.67	725.26	480.02	1077.56	486.39	1280.36	546.50	870.23	997.50	695.27	855.74	810.16	890.28	736.75	1067.45	1630.32	861.58	450.11	1012.30	692.73	1052.00	636.93	1017.16	998.46	879.10	916.51	979.69	1044.27	638.75	1172.63	577.54	417.73	792.00	577.25	586.11	1128.64	873.82	580.95	1050.01
84.17	844.82	1013.02	913.24	858.19	544.20	716.72	586.76	633.01	1280.43	1116.62	887.27	725.94	508.81	1064.76	472.50	1288.56	478.65	921.97	1027.71	666.18	859.71	772.63	795.95	684.83	1000.17	1575.84	841.64	499.04	1063.65	636.87	1012.77	631.29	855.07	926.58	869.28	951.94	1018.96	926.72	649.21	1102.33	604.04	441.18	841.95	617.68	620.53	1101.49	885.71	567.71	1032.85
87.05	811.53	1014.79	911.50	768.54	519.99	754.99	554.50	645.51	1236.67	1135.42	878.48	734.40	477.35	1072.97	560.38	1293.67	522.10	923.11	931.04	625.81	883.72	903.54	763.94	727.57	922.25	1536.30	783.32	439.75	970.34	637.76	930.85	691.89	968.02	951.87	1019.01	842.98	912.54	916.24	648.91	1002.44	569.14	478.06	789.15	554.72	549.70	1147.92	928.87	645.68	1169.31
	Trace = Single Cell traces from RFP Channel
[truncated: 30 more columns]
