# Supplementary material for: Optogenetics reveals Cdc42 local activation by scaffold-mediated positive feedback and Ras GTPase
Source: PLoS Biol. 2020 Jan 24;18(1):e3000600. doi: 10.1371/journal.pbio.3000600 (PMC7002011; doi:10.1371/journal.pbio.3000600)
Supplement: S11 Data — (ZIP) [file pbio.3000600.s027.zip › S11_Data/Panel_S4A/Graphs_Scd2-GFP/Graphs_GFP/Graph_Scd2-GFP_SingleTraces_OptoQ61L_YSM3575.csv]

Strain =	YSM3575
Graph_Scd2-GFP_SingleTraces_OptoQ61L (GFP Channel)
Time (s)	Trace 1	Trace 2	Trace 3	Trace 4	Trace 5	Trace 6	Trace 7	Trace 8	Trace 9	Trace 10	Trace 11	Trace 12	Trace 13	Trace 14	Trace 15	Trace 16	Trace 17	Trace 18	Trace 19	Trace 20	Trace 21	Trace 22	Trace 23	Trace 24	Trace 25	Trace 26	Trace 27	Trace 28	Trace 29	Trace 30	Trace 31	Trace 32	Trace 33	Trace 34	Trace 35	Trace 36	Trace 37	Trace 38	Trace 39	Trace 40	Trace 41	Trace 42	Trace 43	Trace 44	Trace 45	Trace 46	Trace 47	Trace 48	Trace 49
0.00	0.00	0.00	0.00	0.00	0.00	0.00	0.00	0.00	0.00	0.00	0.00	0.00	0.00	0.00	0.00	0.00	0.00	0.00	0.00	0.00	0.00	0.00	0.00	0.00	0.00	0.00	0.00	0.00	0.00	0.00	0.00	0.00	0.00	0.00	0.00	0.00	0.00	0.00	0.00	0.00	0.00	0.00	0.00	0.00	0.00	0.00	0.00	0.00	0.00
3.22	23.27	31.59	17.70	39.17	29.38	23.75	9.16	33.25	35.70	31.29	10.60	2.38	16.35	31.33	15.75	29.42	28.60	33.71	9.93	-5.25	31.23	13.30	27.54	18.03	14.61	52.42	61.59	17.94	9.47	13.22	45.89	-0.97	49.81	23.88	28.10	53.55	34.99	54.09	20.18	68.16	34.66	4.49	84.98	-4.74	6.76	45.86	42.99	7.40	71.25
6.21	15.29	20.65	7.50	50.84	22.30	35.48	10.43	16.68	63.70	42.96	13.12	18.01	15.55	28.97	16.42	20.90	-0.87	33.26	14.38	35.07	43.13	4.57	5.82	19.65	37.92	50.16	27.49	11.03	16.20	8.46	33.78	-8.33	53.16	21.43	4.42	27.86	15.27	50.81	24.41	57.56	66.09	21.95	58.08	8.11	-9.60	57.41	88.70	33.97	105.74
8.98	9.52	38.08	13.22	39.46	45.15	17.17	1.47	15.82	58.23	34.21	5.52	28.99	6.64	63.20	24.83	42.28	19.88	37.84	19.83	29.62	69.09	25.50	42.62	33.45	22.62	73.79	55.05	47.18	33.66	39.99	34.27	-14.82	54.17	6.38	20.09	58.97	20.10	49.58	9.25	69.60	45.19	47.44	76.57	-4.44	2.01	66.29	80.20	64.49	70.96
12.18	4.23	25.27	33.02	59.08	32.21	38.93	14.15	46.52	53.04	39.15	29.90	17.02	5.76	70.31	8.20	24.68	25.26	57.46	-16.49	22.25	32.47	20.55	27.30	16.40	21.57	67.58	56.29	44.30	23.31	32.09	45.92	39.83	58.34	50.57	52.52	92.62	6.31	50.89	-5.37	77.77	17.81	39.48	74.16	14.85	4.93	97.94	117.07	58.22	93.36
15.14	-0.81	39.32	28.59	47.92	38.73	42.04	14.60	43.55	74.34	39.39	37.79	18.14	-3.43	60.19	22.64	38.58	3.20	24.68	16.09	5.38	37.77	14.32	13.59	16.84	24.94	72.36	54.94	32.16	33.67	22.10	29.01	-17.31	60.17	-1.00	42.52	75.68	66.95	80.32	16.75	95.34	31.43	36.17	108.45	17.35	10.00	98.14	103.95	97.99	126.02
18.03	13.03	54.36	40.80	37.44	70.35	43.76	26.58	28.32	87.02	33.09	31.06	11.54	-2.80	66.33	9.60	83.31	9.00	35.96	32.11	22.57	29.76	26.78	2.02	18.94	26.97	61.63	80.45	7.26	51.51	29.76	41.27	-12.71	52.65	-8.01	46.91	71.68	38.55	46.77	29.35	74.69	46.04	34.95	97.99	-11.19	-4.47	141.01	104.90	38.05	133.97
21.13	5.71	64.11	36.75	61.08	62.41	30.22	38.09	43.64	80.77	43.71	40.37	7.83	7.53	88.80	7.00	45.50	-6.02	24.14	27.98	20.38	42.89	26.90	8.61	6.80	21.85	69.18	55.59	14.50	31.00	31.20	30.89	18.62	49.90	-3.75	22.70	102.95	61.03	28.60	38.99	84.92	41.45	19.37	113.66	17.74	-7.66	155.25	126.14	119.58	99.12
24.14	-0.42	47.02	27.95	34.79	75.47	63.20	28.84	50.20	84.68	35.07	18.22	-6.46	1.65	124.72	18.53	50.38	2.79	9.39	40.72	14.87	51.08	12.92	25.58	7.45	21.77	72.60	67.40	23.62	27.97	17.27	52.31	7.66	54.12	-18.08	36.49	112.19	61.52	36.25	38.41	69.43	17.44	11.57	73.13	6.91	-15.75	137.37	165.47	110.53	133.15
27.05	2.74	41.97	43.21	45.99	59.94	63.14	37.68	43.96	90.12	67.96	21.61	-7.52	-26.66	77.42	8.50	81.60	27.18	39.36	23.43	30.37	48.00	48.78	29.05	17.58	44.17	88.62	73.18	25.99	7.62	22.58	54.91	1.53	68.98	22.96	34.33	119.92	75.99	51.04	48.10	85.83	25.56	47.90	103.91	12.24	-3.67	165.81	97.44	121.80	83.48
30.09	-0.10	45.37	35.64	31.94	78.84	69.93	34.70	43.18	66.74	26.27	26.05	4.36	-1.84	66.17	5.59	68.53	19.60	15.27	28.13	35.54	38.39	56.69	21.88	19.22	9.59	87.55	77.73	52.02	45.64	15.78	59.31	-2.65	4.40	-9.31	45.76	119.58	62.59	35.17	54.41	47.86	1.44	30.80	121.00	33.59	18.17	174.76	160.04	105.72	73.72
33.15	7.03	69.09	52.21	46.91	125.08	62.95	20.80	64.24	51.81	23.79	9.85	2.78	5.10	80.03	16.27	61.45	34.22	44.36	61.21	30.70	51.23	34.35	12.98	19.55	17.46	126.69	97.11	65.16	25.11	27.43	38.60	11.18	38.61	2.83	29.13	146.66	73.66	63.55	70.21	49.22	-12.87	51.00	97.53	31.87	20.84	166.75	163.65	130.74	84.82
36.03	-3.03	69.88	27.91	63.02	75.94	72.26	1.77	45.21	63.73	19.28	12.21	14.80	-2.64	90.57	49.92	90.94	57.49	48.25	13.39	17.85	71.07	29.66	12.59	33.17	11.48	102.97	110.42	39.44	25.50	29.15	14.98	-3.07	4.17	56.09	54.84	159.05	60.44	27.95	67.47	47.36	4.32	45.75	115.08	23.64	35.97	124.72	160.75	50.85	60.17
39.15	8.39	56.53	30.38	62.79	79.32	45.06	19.45	59.23	62.66	8.68	25.23	11.64	-8.22	86.35	36.85	63.42	34.57	22.92	58.80	16.91	87.84	18.87	8.86	29.84	33.16	120.34	77.40	11.12	12.54	21.77	38.60	-4.19	-17.70	43.67	39.99	119.12	29.76	54.30	63.71	60.38	5.65	57.38	91.73	-3.46	-1.76	122.31	177.53	59.35	132.62
42.14	0.77	44.62	47.33	77.03	127.19	59.98	26.91	24.99	67.98	29.48	-2.22	20.88	-10.80	118.54	12.34	111.64	12.74	63.43	15.26	-6.11	75.86	22.39	0.73	16.43	17.72	118.49	131.73	15.94	23.03	19.26	30.86	-18.11	-10.19	25.40	15.22	106.71	53.92	24.28	92.71	34.50	8.99	33.32	96.70	23.89	10.59	125.60	144.45	90.12	117.02
45.03	-16.96	69.67	55.90	63.77	95.12	62.31	17.20	45.75	90.75	30.94	-9.05	6.22	-0.13	99.05	36.40	116.96	-1.29	32.59	28.98	13.67	56.30	4.43	-2.08	22.49	11.02	99.97	111.62	37.34	-2.40	4.30	40.53	-17.61	-33.06	53.23	58.63	141.03	53.01	50.63	86.31	52.08	38.44	54.78	91.97	14.58	15.73	112.71	199.51	61.18	140.50
48.15	23.40	85.23	40.00	76.92	115.86	78.05	15.52	49.93	59.61	51.51	3.81	32.59	-6.05	120.67	18.16	114.13	4.35	45.86	25.94	30.57	78.51	14.96	15.15	19.74	10.12	138.63	94.29	42.66	20.25	17.35	36.07	6.18	-1.57	31.84	46.93	103.25	77.94	49.49	63.71	61.00	34.20	66.08	76.09	19.73	-10.81	146.50	175.66	100.62	146.04
51.13	19.06	65.43	32.59	81.69	154.46	89.59	26.33	27.00	77.53	29.28	-6.25	32.30	-7.87	132.21	18.92	103.54	7.40	31.01	58.98	13.11	51.54	57.66	7.90	37.35	4.74	93.03	81.74	26.57	-1.25	29.72	38.32	-14.04	-24.34	28.29	21.57	62.83	44.75	31.91	102.30	49.94	-14.23	37.84	87.59	13.50	-8.12	124.28	163.05	63.69	109.73
54.05	29.33	58.72	30.23	82.46	129.53	112.93	12.23	37.34	70.33	19.32	22.49	15.51	9.46	97.65	-1.99	101.24	-1.54	81.46	44.37	20.32	60.87	37.83	9.76	32.08	10.69	112.84	86.36	30.50	15.34	35.81	50.81	1.41	-22.37	4.15	34.14	69.15	69.07	62.01	123.58	63.21	30.79	75.22	83.74	13.01	-5.03	85.69	146.25	82.92	115.34
57.12	0.41	52.04	44.89	66.47	141.73	67.98	50.77	54.07	54.59	44.64	17.72	-2.32	0.98	126.14	32.42	94.69	13.19	68.48	44.09	40.12	58.56	44.76	39.20	14.27	0.93	140.14	68.24	30.15	19.37	26.99	37.91	12.42	-44.63	30.11	41.43	105.10	71.27	51.93	137.67	47.74	25.05	58.20	78.51	23.45	-0.24	103.57	141.69	133.07	145.71
60.12	5.40	80.74	61.28	55.00	141.44	83.15	54.76	57.22	64.77	43.30	42.32	21.58	14.55	89.10	15.35	95.79	4.05	46.43	34.64	23.82	64.75	50.34	53.68	8.09	39.29	168.64	82.29	54.49	15.26	24.31	47.42	-17.18	32.17	0.79	72.03	148.55	49.37	47.54	89.03	18.94	22.99	87.30	56.19	28.39	-25.38	84.60	134.46	45.49	137.19
63.03	5.51	55.81	77.16	66.97	125.84	47.69	38.69	53.37	82.52	19.63	2.22	41.73	24.89	95.92	11.57	107.05	20.97	45.26	23.94	28.93	82.75	80.74	28.28	30.63	7.98	138.19	99.10	51.16	2.69	27.87	14.18	9.72	-11.54	8.24	88.35	145.90	77.37	50.57	91.93	91.02	56.81	46.54	92.28	20.46	-31.59	77.50	130.51	51.59	113.20
66.14	-25.58	59.31	57.40	80.48	116.39	90.45	16.54	72.90	77.11	25.50	22.22	58.82	-2.13	97.52	9.83	103.65	33.18	57.79	30.54	21.92	63.84	48.39	5.26	13.55	32.49	119.12	92.79	34.82	35.62	14.12	42.26	-10.12	-27.94	-0.96	53.54	75.82	65.25	65.93	94.21	82.38	57.82	72.46	107.29	6.47	-56.62	104.28	144.45	35.16	125.72
69.10	5.08	47.69	92.57	63.39	102.33	51.13	10.43	64.95	63.67	2.13	28.75	3.13	-5.71	100.03	33.51	72.79	22.90	27.08	21.56	11.05	21.83	22.55	30.86	26.93	29.29	104.79	78.83	33.12	31.30	30.04	35.54	15.50	-0.41	25.44	43.53	77.61	95.70	64.69	105.36	76.49	62.08	84.79	98.51	-11.73	-34.58	79.37	107.84	60.17	142.21
72.07	9.84	52.23	119.29	81.44	126.04	86.45	9.84	74.70	84.01	4.89	7.09	19.53	-3.70	79.79	-1.52	64.56	22.62	28.46	9.71	5.07	76.46	7.92	52.86	33.34	37.20	82.07	80.86	40.82	45.94	25.73	40.80	-4.47	-17.13	57.17	61.58	84.24	34.39	48.09	80.61	90.65	62.74	16.06	113.90	53.60	-3.39	95.55	131.55	36.01	176.86
75.16	3.34	53.05	116.93	70.96	114.46	76.02	13.23	54.86	90.95	15.51	23.93	2.66	-21.42	75.52	-2.02	97.80	56.62	30.51	33.43	1.64	75.99	14.09	39.18	48.64	29.56	94.41	56.15	20.53	18.39	30.53	55.80	-8.50	-14.42	29.49	23.44	84.84	44.89	49.67	119.09	73.38	20.30	43.98	150.37	43.90	-16.89	106.73	114.05	81.58	107.67
78.08	6.41	54.41	92.86	83.98	119.71	53.17	15.18	38.60	64.94	30.56	14.77	28.58	-10.49	60.23	9.11	116.88	14.26	21.07	32.55	12.94	58.69	43.16	34.03	22.13	38.27	93.49	75.52	39.08	26.74	12.20	58.13	18.37	-2.36	7.58	10.76	106.84	43.95	59.00	54.44	57.44	15.81	44.27	123.43	19.39	-5.60	107.47	119.56	134.69	146.68
81.09	-4.52	50.10	72.11	61.44	108.76	54.31	15.07	50.75	93.98	25.05	11.18	19.52	-20.04	99.84	-7.46	123.80	3.33	44.00	46.68	7.13	79.54	33.57	24.72	29.08	2.74	111.39	88.07	30.55	17.08	23.63	59.62	15.01	-40.49	47.08	13.57	88.49	44.92	60.56	72.86	160.93	9.39	52.93	158.64	30.25	-9.45	140.81	122.88	122.96	147.88
84.17	7.45	51.82	68.71	61.86	134.79	41.25	33.37	83.79	88.74	33.51	20.32	18.61	-24.51	72.71	1.62	113.69	20.87	89.87	24.79	13.01	90.00	37.69	29.66	34.06	30.45	109.55	85.55	18.98	33.61	35.86	51.84	47.74	-21.44	7.39	-5.16	84.82	77.46	62.73	75.04	121.62	64.11	10.48	100.11	46.52	22.90	118.26	141.76	77.77	182.45
87.05	-1.63	57.32	69.74	45.34	83.05	52.50	36.20	37.99	84.15	71.30	39.63	40.80	-11.34	149.80	10.73	96.76	14.17	79.60	28.97	7.01	68.47	44.43	21.97	21.10	36.41	96.97	83.12	18.93	33.81	20.60	7.68	-18.06	-12.33	8.06	47.62	124.93	44.80	61.29	41.47	117.00	30.33	38.73	171.18	42.56	24.63	106.91	153.76	104.15	182.51
	Trace = Single Cell traces from GFP Channel
[truncated: 30 more columns]
