# Supplementary material for: Optogenetics reveals Cdc42 local activation by scaffold-mediated positive feedback and Ras GTPase
Source: PLoS Biol. 2020 Jan 24;18(1):e3000600. doi: 10.1371/journal.pbio.3000600 (PMC7002011; doi:10.1371/journal.pbio.3000600)
Supplement: S11 Data — (ZIP) [file pbio.3000600.s027.zip › S11_Data/Panel_S4A/Graphs_Pak1-sfGFP/Graphs_RFP/SingleTraces_RFP_Opto_YSM3571.csv]

Strain =	YSM3571
SingleTraces_CRY2PHR-mCh (RFP Channel)
Time (s)	Trace 1	Trace 2	Trace 3	Trace 4	Trace 5	Trace 6	Trace 7	Trace 8	Trace 9	Trace 10	Trace 11	Trace 12	Trace 13	Trace 14	Trace 15	Trace 16	Trace 17	Trace 18	Trace 19	Trace 20	Trace 21	Trace 22	Trace 23	Trace 24	Trace 25	Trace 26	Trace 27	Trace 28	Trace 29	Trace 30	Trace 31	Trace 32	Trace 33	Trace 34	Trace 35	Trace 36	Trace 37	Trace 38	Trace 39	Trace 40	Trace 41	Trace 42	Trace 43	Trace 44	Trace 45	Trace 46	Trace 47	Trace 48	Trace 49
0.00	0.00	0.00	0.00	0.00	0.00	0.00	0.00	0.00	0.00	0.00	0.00	0.00	0.00	0.00	0.00	0.00	0.00	0.00	0.00	0.00	0.00	0.00	0.00	0.00	0.00	0.00	0.00	0.00	0.00	0.00	0.00	0.00	0.00	0.00	0.00	0.00	0.00	0.00	0.00	0.00	0.00	0.00	0.00	0.00	0.00	0.00	0.00	0.00	0.00
3.26	645.83	386.92	961.20	740.95	459.85	452.16	376.27	424.03	635.06	384.67	566.62	353.58	655.46	798.80	710.71	349.55	750.66	652.89	572.52	550.77	899.97	677.71	1017.77	952.59	739.83	545.52	692.78	1101.27	1135.82	596.83	287.52	738.99	832.05	840.38	691.29	804.68	650.17	525.54	606.94	488.84	390.47	655.76	385.71	407.33	493.66	729.59	713.23	661.83	606.10
6.40	719.51	411.60	1088.74	791.58	494.62	508.59	395.00	427.63	722.59	443.66	600.46	409.36	739.90	845.38	766.64	442.13	838.36	716.93	564.57	571.58	1024.25	684.12	1031.79	914.50	807.74	626.86	607.90	1204.78	1175.36	607.62	275.40	825.39	894.64	857.82	736.22	840.75	760.06	583.78	535.95	510.56	454.13	703.17	390.98	423.61	545.65	776.09	794.40	757.84	610.33
8.97	704.27	434.23	954.85	866.23	521.22	482.25	397.37	458.37	700.76	426.28	603.66	422.64	778.63	808.72	755.89	369.09	900.02	706.94	656.51	603.41	1105.75	724.98	1127.97	990.56	886.31	591.79	751.84	1265.77	1314.53	592.74	264.07	815.92	923.21	861.68	712.32	837.46	670.78	558.24	569.32	521.10	449.72	677.77	339.36	363.93	557.48	760.33	775.76	810.05	621.46
12.77	777.13	456.13	1123.41	841.45	619.80	558.26	381.26	458.97	745.20	463.31	621.97	449.43	799.55	931.56	787.44	398.52	877.75	686.10	636.99	657.40	1033.58	665.78	1097.63	1006.92	839.94	582.35	714.64	1275.46	1276.59	599.49	294.43	816.66	1037.99	933.64	755.80	852.10	747.78	628.94	578.50	538.46	411.85	674.73	376.62	432.18	491.52	807.22	867.21	830.20	668.11
15.10	805.37	564.07	1088.81	894.88	633.28	556.91	394.67	496.41	765.15	475.22	583.30	446.67	810.69	921.51	759.56	351.57	897.09	727.60	659.28	654.87	1196.63	763.74	1158.26	998.54	843.70	546.93	756.60	1259.67	1339.40	634.14	289.54	808.47	954.07	908.40	775.61	802.76	731.21	540.18	528.49	472.37	392.75	628.13	344.45	389.42	463.82	819.08	775.04	755.50	643.98
18.64	812.04	507.16	1021.32	791.19	591.27	585.39	450.00	503.84	823.15	449.73	608.66	500.18	788.09	955.88	816.43	337.89	884.45	722.37	647.91	692.12	1127.03	749.23	1147.05	1006.17	806.75	560.73	809.06	1294.84	1320.63	636.66	249.84	825.66	997.16	970.08	815.06	951.33	768.83	619.85	547.08	533.68	390.36	695.96	313.15	389.45	468.81	907.24	884.13	872.52	577.34
21.31	800.94	533.14	1148.57	841.97	699.94	505.01	388.62	534.31	753.64	500.83	642.85	458.22	761.06	899.75	724.25	350.14	922.26	749.26	569.64	608.76	1066.38	732.59	1101.44	1000.85	816.94	614.34	675.19	1255.40	1283.70	632.14	235.53	797.91	1039.36	945.50	795.45	823.51	746.05	578.59	492.29	490.31	361.83	572.98	303.71	379.16	477.69	902.75	801.81	779.12	589.52
24.47	926.44	482.43	1014.26	820.86	691.53	521.37	402.81	506.80	851.11	516.99	602.24	522.10	791.79	984.01	779.53	375.04	890.20	626.36	583.47	656.03	1066.97	765.84	1087.71	974.78	835.57	559.17	744.06	1314.27	1398.66	667.17	287.39	844.45	1115.53	1046.95	822.56	927.54	775.15	671.42	577.99	539.41	423.83	631.07	295.55	410.66	380.85	809.74	878.05	946.36	630.76
27.46	808.10	502.93	958.43	789.42	673.59	440.34	355.51	543.63	827.48	494.29	602.47	529.99	706.77	943.39	745.37	320.87	905.49	670.09	566.94	639.71	1087.92	765.08	1106.79	1051.58	794.94	604.29	675.81	1276.84	1300.61	638.90	264.65	841.38	1074.84	951.87	827.68	911.52	743.26	586.44	580.04	522.63	450.50	676.13	349.81	399.52	388.28	822.68	888.38	841.11	626.86
30.27	843.78	528.12	1123.11	853.81	703.61	513.39	397.97	503.81	845.00	545.54	571.57	554.00	750.52	952.82	731.96	351.18	871.97	628.18	594.60	675.13	1078.90	753.56	1122.03	1042.32	836.67	661.13	750.97	1283.57	1222.47	658.26	308.79	944.28	1105.64	996.23	847.61	945.10	802.67	606.34	583.64	518.17	441.52	617.30	330.55	384.89	463.99	874.48	851.54	890.21	641.96
33.68	902.85	514.42	1021.89	748.15	790.54	497.43	422.11	543.56	817.68	530.14	625.94	508.70	744.69	986.36	703.94	361.76	927.81	671.29	577.08	628.65	1010.99	693.01	1119.23	1131.72	826.64	624.81	741.30	1322.43	1324.84	661.45	318.81	836.05	1052.73	965.79	846.06	900.24	810.61	556.37	649.06	509.36	415.17	676.67	333.43	476.77	518.32	847.78	916.44	953.41	671.94
36.22	883.07	518.98	933.09	726.69	750.71	490.45	355.14	544.50	882.06	499.36	642.60	520.30	776.38	958.44	809.78	333.33	897.10	597.19	587.67	705.46	1002.58	697.03	1172.04	1094.76	811.79	628.18	671.37	1372.87	1265.14	640.86	267.82	849.95	1105.71	1017.72	831.11	901.20	881.32	653.98	647.52	468.67	382.67	611.68	362.36	399.06	504.79	803.90	841.60	816.39	591.33
39.65	839.49	505.74	741.34	587.20	956.57	498.71	377.89	557.13	853.12	501.07	574.17	512.18	763.20	1004.55	746.36	348.95	916.94	614.72	607.44	676.62	960.85	697.62	1130.97	1117.93	784.87	645.59	767.15	1427.36	1368.86	676.03	295.82	941.43	1137.18	1042.91	894.14	980.87	832.35	636.28	648.75	532.29	431.54	726.47	329.26	426.68	505.11	809.80	948.91	925.68	641.76
42.31	815.38	507.43	770.61	593.08	834.34	466.95	384.07	574.76	818.96	493.44	649.82	527.10	766.82	996.23	808.15	363.16	885.50	664.82	550.98	665.67	1016.52	696.69	1105.36	1177.31	814.87	636.68	711.63	1407.77	1275.67	701.20	293.84	883.77	1107.01	1050.75	846.22	933.27	822.88	630.81	551.17	505.62	414.73	644.30	379.24	394.98	507.56	852.23	931.96	876.24	625.31
45.53	899.75	669.50	990.94	778.51	831.27	485.79	389.05	589.62	826.94	506.13	627.54	555.24	797.13	1029.01	721.43	367.67	886.92	647.88	556.03	648.27	955.91	684.35	1192.31	1206.44	883.70	622.95	785.96	1365.82	1353.22	679.23	326.91	961.16	1221.84	1129.34	923.30	1031.20	889.66	705.98	731.42	512.50	445.84	747.81	387.34	414.20	592.63	832.79	952.25	937.23	707.58
48.45	824.41	581.99	917.52	788.28	685.58	468.17	347.44	601.02	869.89	518.93	591.62	603.63	789.25	1035.93	707.14	420.52	935.41	624.13	553.00	712.21	951.14	665.03	1092.38	1203.61	803.43	682.25	755.89	1360.66	1297.19	705.77	311.30	924.82	1145.36	1076.92	906.66	976.15	830.10	732.00	616.31	514.03	449.92	648.07	396.30	402.43	575.18	887.48	911.33	874.46	679.54
51.44	871.77	559.95	985.98	869.04	706.11	521.47	388.64	614.14	858.55	526.84	620.24	610.80	774.99	989.81	731.07	388.09	903.57	658.78	547.21	656.11	979.37	676.61	1198.18	1134.22	874.48	677.11	781.64	1453.50	1355.41	692.44	304.27	939.58	1100.50	1048.68	849.30	1021.08	760.58	657.85	701.08	531.97	477.83	711.29	386.08	444.40	563.11	875.82	951.20	920.00	739.99
54.52	758.97	586.81	887.63	796.92	711.27	555.68	390.78	595.38	848.22	504.23	661.64	636.57	826.90	1008.25	825.86	377.20	967.27	707.97	562.56	649.58	1007.68	670.31	1179.76	1102.66	809.33	621.55	728.29	1401.37	1325.23	706.32	324.19	993.16	1296.84	1131.05	879.41	1023.65	901.05	705.80	592.21	548.20	396.80	602.12	372.59	428.89	564.97	829.88	872.08	854.23	701.84
57.40	915.04	576.18	1079.87	858.02	771.45	539.71	378.70	611.57	859.41	487.46	601.40	618.70	800.46	1049.79	790.96	392.08	891.67	636.06	494.27	592.69	925.92	610.96	1213.34	1258.25	767.51	651.01	694.43	1358.16	1456.83	679.16	368.82	1006.78	1146.15	1112.62	883.98	995.78	799.99	660.75	694.51	559.05	491.62	650.14	469.27	500.89	607.34	835.11	951.35	973.39	778.58
60.47	865.28	535.66	998.67	896.94	719.96	547.23	355.27	618.53	818.49	508.41	626.83	624.23	761.50	1018.02	736.58	342.43	919.94	640.62	490.98	610.01	873.14	678.35	1213.63	1191.17	824.33	607.03	602.85	1356.28	1323.50	673.53	334.43	1071.09	1289.24	1184.31	888.29	1056.82	826.53	715.01	572.91	509.28	430.25	636.31	466.79	408.22	635.70	897.73	922.85	904.96	647.17
63.41	759.91	562.81	903.33	749.85	633.11	557.19	390.98	564.67	857.13	482.83	649.45	616.33	763.49	1009.61	850.55	416.63	877.85	635.20	517.71	612.75	984.64	602.38	1241.32	1216.76	832.96	606.07	741.53	1400.87	1464.26	723.27	364.01	996.44	1184.02	1116.33	849.01	994.96	757.23	705.49	674.38	574.80	436.72	678.39	412.67	453.78	636.22	832.96	986.49	995.03	724.90
66.39	777.81	587.53	1043.21	857.48	693.30	575.22	405.58	591.60	870.19	497.42	680.81	600.93	825.14	977.35	892.91	406.81	861.54	672.43	512.70	633.67	894.81	685.15	1206.17	1215.80	852.63	636.28	758.07	1365.83	1391.96	727.08	381.96	1135.86	1325.35	1141.40	868.55	1045.14	778.56	713.23	581.11	493.09	449.64	638.51	375.85	467.31	618.04	885.50	912.34	902.85	660.59
69.52	811.02	562.42	1058.45	924.40	748.07	496.28	390.08	544.27	781.54	473.22	714.87	667.26	782.89	965.09	840.61	367.06	902.87	725.47	502.41	684.22	951.30	716.25	1205.82	1111.57	853.74	652.53	784.87	1312.34	1414.03	669.92	411.69	1079.25	1340.70	1053.26	916.52	967.42	698.04	683.81	680.35	553.77	467.62	644.65	368.16	482.14	603.80	880.79	1028.83	958.89	682.63
72.38	763.59	491.19	981.61	878.23	604.97	496.62	399.02	561.86	862.38	506.16	688.10	636.79	832.82	972.01	989.62	478.16	867.78	684.37	537.71	645.79	938.76	665.05	1199.48	1117.77	801.55	677.93	740.55	1282.20	1341.92	619.12	399.45	1018.27	1166.04	954.81	851.59	872.38	689.43	612.88	606.90	547.65	435.29	654.72	382.35	457.75	624.86	853.14	954.84	920.41	672.30
75.48	814.93	569.97	1061.29	960.89	728.62	492.98	359.06	517.30	876.68	474.47	647.83	630.40	787.73	943.08	883.78	377.33	882.83	702.91	567.03	643.84	1024.19	767.94	1176.03	1101.06	877.06	651.26	733.66	1339.91	1402.64	680.29	379.98	1106.43	1343.71	1105.23	895.47	1030.81	712.56	703.89	644.96	602.46	428.27	689.23	379.37	470.31	621.72	828.54	980.62	915.66	704.44
78.50	778.33	552.00	936.91	901.95	637.45	531.62	386.93	598.52	869.58	503.31	757.78	663.30	748.40	1015.85	949.63	438.60	834.45	731.73	488.03	678.39	1040.36	677.15	1245.49	1114.63	818.84	625.00	716.92	1338.96	1256.67	642.59	324.21	1069.24	1295.03	1041.55	877.03	942.07	663.43	681.65	580.29	518.01	390.51	594.64	395.10	456.50	636.71	894.25	932.10	926.91	679.80
81.26	827.39	646.17	1059.34	915.76	777.63	541.67	379.63	512.56	801.10	418.99	645.77	601.25	773.46	1017.11	898.73	392.54	878.40	691.37	561.58	683.14	1105.07	799.06	1226.56	1042.80	868.15	579.46	817.48	1382.43	1332.06	684.02	369.02	1072.48	1272.32	1014.17	845.35	993.01	658.03	649.17	664.45	575.02	401.57	656.18	370.81	474.09	600.19	959.77	968.96	947.57	674.56
84.58	772.72	622.46	990.91	869.46	725.07	550.96	405.80	580.02	869.18	470.77	711.77	655.29	765.56	1032.60	905.61	393.51	918.89	723.84	411.53	650.19	899.56	621.95	1217.20	1145.46	809.26	583.06	727.53	1497.79	1369.54	617.68	391.66	1027.83	1221.89	998.77	887.43	859.37	654.09	588.90	686.71	518.34	392.86	655.58	393.07	440.02	652.20	800.74	986.24	904.61	640.66
87.16	783.48	616.47	1104.52	942.83	746.87	514.80	334.19	542.21	863.41	451.03	673.63	685.56	689.34	1048.54	860.05	355.35	887.50	711.70	406.14	620.97	970.89	587.94	1147.48	1152.28	824.35	614.37	609.93	1343.15	1252.03	606.42	394.43	1019.29	1251.74	985.68	859.53	944.45	626.41	630.54	725.76	541.70	429.15	695.48	419.45	490.82	685.58	961.28	1008.72	869.54	683.32
	Trace = Single Cell traces from RFP Channel
[truncated: 36 more columns]
