# Supplementary material for: Optogenetics reveals Cdc42 local activation by scaffold-mediated positive feedback and Ras GTPase
Source: PLoS Biol. 2020 Jan 24;18(1):e3000600. doi: 10.1371/journal.pbio.3000600 (PMC7002011; doi:10.1371/journal.pbio.3000600)
Supplement: S11 Data — (ZIP) [file pbio.3000600.s027.zip › S11_Data/Panel_S4A/Graphs_Pak1-sfGFP/Graphs_RFP/SingleTraces_RFP_OptoQ61L_YSM3572.csv]

Strain =	YSM3572
SingleTraces_CRY2PHR-mCh-Cdc42Q61L (RFP Channel)
Time (s)	Trace 1	Trace 2	Trace 3	Trace 4	Trace 5	Trace 6	Trace 7	Trace 8	Trace 9	Trace 10	Trace 11	Trace 12	Trace 13	Trace 14	Trace 15	Trace 16	Trace 17	Trace 18	Trace 19	Trace 20	Trace 21	Trace 22	Trace 23	Trace 24	Trace 25	Trace 26	Trace 27	Trace 28	Trace 29	Trace 30	Trace 31	Trace 32	Trace 33	Trace 34	Trace 35	Trace 36	Trace 37	Trace 38	Trace 39	Trace 40	Trace 41	Trace 42	Trace 43	Trace 44	Trace 45	Trace 46	Trace 47	Trace 48	Trace 49
0.00	0.00	0.00	0.00	0.00	0.00	0.00	0.00	0.00	0.00	0.00	0.00	0.00	0.00	0.00	0.00	0.00	0.00	0.00	0.00	0.00	0.00	0.00	0.00	0.00	0.00	0.00	0.00	0.00	0.00	0.00	0.00	0.00	0.00	0.00	0.00	0.00	0.00	0.00	0.00	0.00	0.00	0.00	0.00	0.00	0.00	0.00	0.00	0.00	0.00
3.26	986.68	935.36	962.69	596.89	649.78	505.04	406.11	453.98	705.82	650.76	800.22	766.77	605.29	669.39	561.03	637.31	569.39	771.26	633.94	607.25	622.51	575.41	735.81	419.11	793.26	709.61	808.58	698.96	577.57	818.53	726.27	471.05	600.53	618.66	541.62	701.56	550.45	654.56	395.27	445.39	666.27	782.53	805.82	711.32	600.27	627.74	660.31	575.16	516.08
6.40	1137.29	1032.67	1149.45	645.52	773.08	550.93	420.85	511.90	810.81	706.97	911.05	862.20	622.95	734.54	650.55	756.00	617.38	874.42	723.53	659.80	707.13	577.21	847.47	503.50	947.64	699.13	950.57	781.55	691.75	906.31	751.40	516.80	683.28	659.69	621.11	885.30	591.74	738.10	478.69	479.89	794.55	854.31	868.96	839.20	655.12	683.27	761.35	688.10	598.32
8.97	1127.07	1100.71	1257.04	651.53	771.33	539.21	453.08	540.06	784.30	701.36	834.48	861.46	533.00	824.88	649.74	783.96	661.11	875.85	746.01	592.93	768.57	590.41	930.66	519.14	978.42	807.90	961.46	782.01	743.44	907.87	731.54	452.70	632.18	612.68	652.17	763.77	568.15	728.94	518.09	476.95	785.30	844.90	842.66	867.29	674.95	639.05	761.12	745.24	577.10
12.77	1171.49	1188.14	1215.10	607.97	819.89	663.54	478.97	616.34	858.21	747.84	969.20	896.53	597.31	860.83	692.85	859.06	706.59	928.38	748.77	697.16	808.79	675.35	950.39	532.78	963.91	739.94	941.71	789.64	791.18	909.51	710.30	447.81	687.93	649.48	697.51	923.00	558.47	772.68	545.80	525.57	846.43	831.26	947.53	889.45	697.34	726.19	768.58	787.56	624.98
15.10	1151.98	1178.45	1290.56	615.61	789.68	566.51	524.15	625.20	787.56	752.38	941.82	890.19	518.96	807.95	627.47	845.64	676.54	962.84	714.81	569.18	740.89	586.91	911.27	479.07	1028.02	768.01	938.07	700.48	698.77	915.72	707.72	410.76	669.92	678.29	707.90	786.74	543.38	738.31	517.09	430.10	819.71	853.74	890.62	909.17	601.93	653.15	723.77	794.20	616.77
18.64	1295.88	1241.36	1317.60	694.41	850.45	644.67	501.49	681.92	857.20	835.78	1045.36	898.24	612.33	867.41	689.53	907.88	751.27	1010.31	719.08	614.38	810.36	620.54	932.70	568.07	1032.51	755.83	922.56	834.30	736.23	930.15	655.85	319.86	660.70	717.28	712.43	916.14	627.10	785.61	526.01	485.75	788.27	927.59	948.00	873.75	677.96	677.44	770.60	784.79	734.13
21.31	1317.75	1227.76	1350.11	664.11	869.45	590.16	536.15	580.86	825.79	788.25	946.47	950.12	577.12	865.15	637.27	864.35	737.34	1019.17	744.13	622.11	791.03	611.44	888.47	565.09	1046.60	713.23	875.61	796.65	719.75	872.59	573.36	305.03	623.02	655.10	630.21	880.78	619.01	810.92	515.11	517.23	798.98	935.56	972.67	922.53	659.97	659.91	709.71	859.31	665.66
24.47	1356.84	1238.01	1362.82	672.53	926.49	643.15	528.04	627.63	841.35	839.22	981.42	920.61	636.43	881.82	686.17	870.00	744.19	956.85	711.15	733.85	852.00	664.27	967.04	655.03	1010.95	642.18	900.52	730.32	747.71	821.24	516.52	266.85	544.51	617.09	667.86	809.64	568.98	722.74	537.67	512.87	859.98	882.84	976.67	918.87	631.49	682.41	689.08	797.49	754.81
27.46	1118.82	1243.78	1333.02	678.21	900.73	655.28	533.10	670.79	806.88	813.94	909.99	967.40	567.95	801.16	624.78	878.69	792.70	1054.08	749.38	769.25	939.61	681.61	972.46	602.32	1072.49	653.17	871.83	659.84	812.78	862.32	492.48	239.05	558.62	643.90	662.93	858.97	597.80	796.95	513.09	584.42	847.26	943.84	917.91	889.57	641.76	739.73	669.68	810.16	664.55
30.27	1206.92	1257.12	1307.39	674.26	963.29	589.92	469.99	658.04	877.57	882.59	1079.42	948.43	652.94	878.20	663.10	894.94	815.46	929.97	732.72	620.40	847.64	589.76	841.87	594.64	1017.12	617.86	825.52	595.92	639.75	706.90	426.22	156.75	454.16	651.84	675.12	749.56	613.42	765.59	522.56	530.38	809.06	894.06	952.50	924.61	645.08	698.43	707.50	820.14	660.53
33.68	1254.35	1219.66	1321.05	641.09	903.03	621.32	531.17	633.72	818.82	845.97	1072.98	952.48	597.41	887.16	670.34	962.80	808.32	909.86	701.36	775.33	888.69	664.82	886.27	672.94	943.64	546.15	822.49	602.48	723.39	788.41	431.26	170.30	444.41	661.84	684.37	838.80	664.79	831.46	522.68	476.96	828.36	942.99	1044.54	930.36	645.61	759.09	696.70	836.78	673.46
36.22	1278.77	1165.83	1301.80	647.69	873.76	584.59	493.37	616.89	818.89	789.95	1026.87	1025.73	500.62	851.36	695.73	940.08	786.62	979.50	670.28	684.84	887.34	579.39	809.15	616.41	1007.01	527.61	799.98	502.56	565.95	647.51	351.24	109.52	325.09	725.02	641.73	781.47	613.96	792.86	556.50	493.26	849.44	1012.34	1046.31	898.95	574.61	749.60	681.26	799.50	683.98
39.65	1193.16	1170.98	1222.17	699.01	887.17	624.24	597.77	687.70	897.57	895.52	1159.38	1009.23	538.38	859.98	716.50	947.37	821.90	940.02	676.66	762.69	835.77	648.40	869.37	644.79	958.39	537.88	768.38	527.76	595.82	709.09	362.91	116.39	349.58	688.87	710.10	874.87	656.21	815.83	566.40	539.52	835.69	928.31	996.42	950.39	637.60	717.95	721.42	810.59	694.52
42.31	1248.90	1221.44	1263.94	677.65	879.57	577.09	464.51	674.64	818.97	890.33	1162.45	1008.93	524.38	885.45	684.30	976.08	781.43	861.85	610.98	739.79	739.36	625.06	836.71	598.79	925.01	552.37	834.04	565.21	610.37	736.89	432.96	160.27	391.63	654.86	724.36	830.91	600.16	805.14	591.51	524.69	772.01	1006.71	1008.04	877.06	617.31	703.52	644.98	810.61	742.77
45.53	1094.01	1206.76	1280.70	765.42	954.73	640.15	574.90	748.76	754.27	846.31	978.31	930.00	475.22	861.76	725.80	942.52	739.42	840.33	627.13	654.56	740.03	548.50	873.97	643.12	979.82	584.30	850.99	635.28	628.59	742.37	483.56	203.77	477.78	683.00	674.47	867.87	675.06	801.65	564.51	585.59	828.34	961.78	1034.51	893.29	607.23	729.99	741.68	832.50	758.69
48.45	1079.25	1221.77	1278.28	709.29	862.60	594.14	574.18	695.91	845.56	908.64	1168.91	996.42	615.77	924.83	762.64	1017.84	853.30	994.49	660.24	698.84	798.95	611.95	917.45	674.66	960.41	606.40	843.11	632.13	608.22	726.18	436.32	162.46	429.14	640.89	715.04	756.26	655.33	774.82	543.44	528.31	832.25	956.92	1088.43	900.37	578.42	678.40	702.73	788.93	715.29
51.44	1021.46	1186.10	1227.94	763.81	845.83	608.66	662.43	859.53	809.99	879.93	1015.19	1010.40	495.18	933.64	649.45	938.77	818.28	908.13	631.33	757.31	838.20	689.26	970.32	686.14	944.16	613.40	849.61	789.49	712.88	829.07	599.09	215.45	502.57	708.58	742.44	887.88	689.53	812.66	551.90	627.74	836.30	1092.69	1144.05	877.12	588.45	751.79	722.69	831.18	701.77
54.52	1106.47	1110.68	1268.67	744.34	927.70	596.47	579.60	761.51	793.47	861.44	1182.81	986.38	583.00	914.09	701.32	1010.71	746.12	835.55	660.94	701.98	836.67	741.32	960.37	688.49	913.51	625.21	843.69	712.86	633.24	797.54	551.75	167.91	545.05	699.12	747.26	870.90	618.37	787.82	566.34	637.90	854.63	1142.55	1116.96	835.74	591.34	678.74	666.22	859.78	734.19
57.40	1239.86	1213.51	1321.72	870.26	952.57	635.17	625.11	834.50	742.34	832.99	1078.44	980.61	524.45	857.54	709.23	968.38	729.68	881.19	627.44	731.90	853.21	684.30	1104.24	667.44	1043.83	756.39	874.13	801.53	753.65	975.52	822.01	388.69	771.00	642.29	740.13	869.52	550.88	733.69	558.93	531.68	843.40	1025.20	1112.15	893.29	556.40	630.25	662.10	864.85	666.88
60.47	1245.74	1238.30	1361.66	762.04	931.57	611.77	594.05	737.02	841.10	915.14	1095.04	1068.41	625.07	914.96	743.30	967.79	833.89	931.89	760.50	679.57	869.44	644.63	1082.35	627.33	916.01	758.75	858.63	818.21	663.11	924.49	750.15	359.75	729.32	760.40	777.04	824.54	660.94	857.16	547.89	664.84	812.77	1128.03	1103.38	817.62	570.30	809.22	666.21	881.00	774.90
63.41	1325.56	1273.59	1403.25	827.71	987.66	650.22	645.73	778.50	782.09	834.64	1032.38	1029.40	509.09	869.80	720.42	954.11	780.66	932.67	695.51	826.30	762.51	706.91	1094.25	702.66	968.39	749.73	844.62	814.75	695.39	1005.94	751.73	321.95	720.28	788.99	751.41	859.46	663.94	866.32	538.72	692.92	880.85	1182.12	1133.69	756.11	461.47	683.99	568.97	896.33	677.30
66.39	1362.99	1294.26	1413.48	790.39	940.76	599.71	605.92	782.38	865.03	891.07	1162.60	1037.79	580.89	904.08	704.82	994.93	772.78	902.31	683.97	724.61	824.88	618.23	1066.85	662.52	1028.58	839.28	905.64	877.28	677.30	1052.88	955.85	499.89	825.73	728.31	741.02	714.22	627.75	879.33	531.00	598.90	852.57	1127.86	1114.39	757.25	475.80	750.90	551.85	825.73	725.98
69.52	1471.18	1344.46	1388.16	799.82	1019.70	668.00	595.20	754.97	897.69	899.06	1121.12	1068.05	571.08	961.50	715.80	1001.44	809.76	976.72	737.60	766.17	794.43	646.88	1071.75	750.63	1060.99	820.55	853.53	844.27	689.70	1023.02	893.05	445.56	785.38	826.59	730.16	750.48	583.92	874.75	502.21	694.22	854.80	1167.40	1147.02	699.76	446.98	672.12	524.15	837.09	725.87
72.38	1476.68	1355.25	1488.36	817.67	1004.80	614.90	586.60	752.43	751.75	878.53	975.84	1040.55	481.37	944.28	654.45	975.10	716.01	929.62	672.59	658.44	778.93	589.22	1032.64	697.22	1013.21	794.70	882.51	791.94	713.70	952.29	818.79	292.39	711.64	695.71	718.42	720.77	572.12	821.60	486.81	680.70	858.69	1165.14	1062.60	718.99	413.26	637.39	580.63	801.43	748.97
75.48	1670.70	1385.43	1533.13	816.25	1082.74	706.03	593.22	799.77	899.73	911.58	1195.81	1056.50	538.00	905.73	775.01	949.01	793.86	854.02	680.13	760.90	856.10	725.14	1031.63	693.09	994.20	803.98	881.47	830.30	680.19	936.69	870.95	383.95	761.65	765.92	732.34	803.61	539.55	880.83	523.35	648.65	823.39	1143.49	1149.43	788.60	425.63	636.77	541.04	743.30	686.03
78.50	1584.26	1354.95	1442.47	789.78	1067.73	668.89	558.16	733.77	836.68	873.31	1147.59	1023.07	485.00	887.18	772.48	1012.81	774.78	760.37	631.38	702.34	816.27	653.63	1021.35	703.34	1052.88	836.44	887.55	862.32	673.11	1060.10	979.58	446.11	819.57	688.85	692.47	736.69	452.24	812.66	537.74	646.00	821.35	1145.25	1120.03	750.38	381.85	576.35	543.07	759.48	704.31
81.26	1514.31	1352.96	1457.08	833.93	1128.94	696.86	600.32	899.55	808.69	853.93	1135.00	987.08	455.00	907.04	685.23	957.41	733.00	793.22	632.05	752.56	893.74	762.48	979.85	654.81	1013.72	883.17	869.36	826.85	725.29	1000.32	920.71	481.39	890.96	758.77	764.08	771.44	461.38	854.68	506.28	661.59	731.52	1067.57	1151.58	776.70	385.40	640.68	508.05	756.87	659.22
84.58	1400.96	1281.89	1510.05	733.69	1051.18	577.78	611.89	809.75	906.24	844.71	1154.38	1086.03	508.88	907.94	727.17	1010.28	845.98	991.16	657.11	647.99	866.33	698.52	932.26	787.19	1127.91	990.11	950.19	905.57	711.35	1048.36	1101.85	649.43	964.34	717.27	695.98	815.18	536.74	827.26	545.69	700.33	855.74	1033.39	1078.21	876.19	460.62	696.14	591.81	793.99	729.50
87.16	1450.06	1321.61	1444.40	871.00	1047.03	709.84	669.96	909.95	722.78	816.09	1024.88	1072.74	420.56	910.58	738.98	977.06	763.25	899.77	628.34	741.50	875.13	687.97	995.12	680.33	1155.06	1043.43	914.44	882.75	687.39	999.87	1096.88	591.64	991.52	738.25	684.81	754.77	546.33	767.62	527.65	643.93	755.77	999.70	1154.42	821.54	416.28	642.59	587.54	826.25	709.88
	Trace = Single Cell traces from RFP Channel
[truncated: 44 more columns]
