# Supplementary material for: Optogenetics reveals Cdc42 local activation by scaffold-mediated positive feedback and Ras GTPase
Source: PLoS Biol. 2020 Jan 24;18(1):e3000600. doi: 10.1371/journal.pbio.3000600 (PMC7002011; doi:10.1371/journal.pbio.3000600)
Supplement: S11 Data — (ZIP) [file pbio.3000600.s027.zip › S11_Data/Panel_S4A/Graphs_Pak1-sfGFP/Graphs_GFP/Graph_Pak1-sfGFP_SingleTraces_Opto_YSM3571.csv]

Strain =	YSM3571
Graph_Pak1-sfGFP_SingleTraces_Opto (GFP Channel)
Time (s)	Trace 1	Trace 2	Trace 3	Trace 4	Trace 5	Trace 6	Trace 7	Trace 8	Trace 9	Trace 10	Trace 11	Trace 12	Trace 13	Trace 14	Trace 15	Trace 16	Trace 17	Trace 18	Trace 19	Trace 20	Trace 21	Trace 22	Trace 23	Trace 24	Trace 25	Trace 26	Trace 27	Trace 28	Trace 29	Trace 30	Trace 31	Trace 32	Trace 33	Trace 34	Trace 35	Trace 36	Trace 37	Trace 38	Trace 39	Trace 40	Trace 41	Trace 42	Trace 43	Trace 44	Trace 45	Trace 46	Trace 47	Trace 48	Trace 49
0.00	0.00	0.00	0.00	0.00	0.00	0.00	0.00	0.00	0.00	0.00	0.00	0.00	0.00	0.00	0.00	0.00	0.00	0.00	0.00	0.00	0.00	0.00	0.00	0.00	0.00	0.00	0.00	0.00	0.00	0.00	0.00	0.00	0.00	0.00	0.00	0.00	0.00	0.00	0.00	0.00	0.00	0.00	0.00	0.00	0.00	0.00	0.00	0.00	0.00
3.26	-45.31	-21.38	4.62	-14.21	-46.05	-32.69	-11.89	-18.14	2.23	14.05	20.26	2.58	-19.26	18.58	14.41	-32.50	1.73	-16.56	-1.20	4.94	7.79	-29.77	-14.62	-1.93	-31.56	-5.95	-1.53	-8.30	30.08	4.94	0.97	-19.67	-20.60	5.44	13.51	35.11	10.26	-4.16	-25.47	-0.75	-0.39	-26.39	-2.43	0.86	2.38	-14.79	-9.84	-1.96	-5.95
6.40	-22.51	0.69	-2.48	-8.12	-21.04	-40.66	-21.64	-23.78	8.27	-2.75	-13.31	3.25	-6.18	-12.61	-7.96	-22.37	10.74	-24.70	-23.54	-7.50	26.12	-15.12	-10.37	-17.52	-20.56	-16.30	14.17	14.73	19.45	-3.10	13.54	-35.97	9.90	5.42	-17.49	28.10	24.30	-9.23	-6.16	-4.66	-4.66	-58.61	30.12	-5.37	-32.90	-32.11	-3.38	-4.77	-7.15
8.97	-23.81	-16.04	-5.42	1.11	6.93	-27.56	-20.10	-13.56	14.75	12.82	-26.78	-5.40	8.59	-22.10	-0.20	-42.85	5.51	-2.90	-26.48	6.81	29.25	-28.85	-7.32	-38.38	-38.87	-0.45	-7.22	-14.83	4.89	-5.30	-6.81	-41.81	-27.99	-6.34	-4.37	22.61	3.44	-9.54	-15.45	-24.03	-53.36	-46.64	-23.72	-9.58	-18.93	-22.42	-5.21	4.65	3.17
12.77	-20.79	-4.33	-5.44	-6.22	3.08	-0.77	-7.16	-16.85	19.54	33.87	-27.57	-6.82	-12.40	-30.64	-1.58	-43.03	-4.66	-8.58	-34.81	-6.58	33.08	5.59	-22.43	-31.80	-35.55	-1.55	7.01	13.18	-13.26	-1.60	-8.38	-15.01	25.85	-15.83	-24.69	39.12	26.90	11.96	-20.01	-29.97	-8.66	-48.13	-18.88	-20.14	-18.68	-22.15	-5.44	5.94	3.29
15.10	-13.94	12.91	7.96	8.90	16.32	-13.11	0.39	3.37	-3.25	21.10	-23.65	11.69	-12.50	-0.42	-10.38	-30.28	22.78	-21.83	-17.87	-4.28	42.90	-16.10	-13.74	-39.55	-35.70	7.90	-5.91	-14.16	44.76	-4.93	18.40	-19.56	12.76	-7.60	-24.32	29.82	18.41	-12.37	-36.93	-37.49	-54.17	-35.15	-18.94	-11.75	-17.25	-7.18	1.63	-21.05	-12.03
18.64	5.58	-16.59	31.34	9.21	43.46	-45.10	-5.33	-2.49	-15.03	24.25	-42.70	24.37	-21.08	16.78	-11.55	-47.91	25.35	-9.95	-6.50	-14.35	62.29	-40.57	-29.07	-41.13	-46.98	-14.35	-6.24	-16.90	24.27	-26.56	-22.01	-37.44	-23.99	33.19	0.20	2.89	25.08	-29.48	5.04	-34.97	-59.25	-72.49	-7.07	46.00	-23.80	1.13	15.82	0.65	-11.22
21.31	6.85	7.42	11.68	14.28	-4.63	-26.11	-10.37	6.81	7.48	22.26	-40.00	14.12	-12.07	-18.73	-8.60	-44.01	27.66	-27.55	-30.13	12.34	30.09	3.48	-7.59	-31.15	-75.09	2.92	-1.83	10.26	-0.35	-21.26	0.82	-41.21	-13.72	19.17	14.17	11.98	27.25	-15.52	-26.30	-20.28	-34.39	-64.07	-24.99	-10.97	-34.98	-4.24	17.66	-10.08	-12.82
24.47	-3.65	-0.81	5.91	-1.53	0.04	-7.79	-12.24	-2.63	13.18	17.61	-22.25	7.04	-24.72	-15.36	-3.81	-57.25	20.90	-65.18	-43.79	13.67	26.31	-12.99	-30.07	-43.24	-60.01	27.32	-24.04	13.35	20.44	2.06	60.27	-35.57	0.06	16.68	-3.33	20.41	37.74	3.70	-39.85	2.16	-44.53	-66.85	-14.87	3.51	-11.15	-11.09	16.65	-22.00	-13.45
27.46	3.81	7.84	-1.21	-15.44	-56.09	-18.56	-15.36	-10.67	32.32	27.48	16.49	4.45	-6.43	-45.14	16.47	-76.11	0.08	-45.66	-31.01	16.07	20.11	21.43	-17.67	-42.00	-42.55	-2.32	1.57	21.86	13.27	5.13	21.74	-39.13	14.57	34.88	-10.87	54.48	16.33	-9.02	5.44	-21.16	-49.04	-63.20	-18.31	14.98	-25.50	-5.75	26.32	-33.65	-30.79
30.27	-17.25	-18.09	-21.66	23.56	-4.58	-2.27	-3.17	-25.10	15.46	33.50	-14.48	-6.60	-23.47	15.04	-3.20	-86.21	4.94	-4.16	-57.45	19.76	18.38	-38.34	-11.64	-37.78	-72.16	10.83	3.27	31.91	-3.47	4.52	30.76	-28.34	-4.90	41.49	-22.59	58.74	35.56	5.02	-5.51	-31.03	-58.30	-75.32	15.39	8.58	-5.91	-38.64	-1.93	8.48	-30.61
33.68	-16.05	-46.49	-13.62	33.90	-39.78	-7.35	-17.80	-34.60	38.84	49.51	-30.22	16.60	-11.91	-9.75	-11.93	-41.60	39.39	-19.58	-67.89	-1.01	42.97	-11.12	-4.01	-52.51	-38.29	-11.17	21.53	42.40	6.09	38.36	-14.44	-54.99	-2.95	25.41	-42.72	40.80	22.30	10.83	-18.27	-1.32	-31.43	-62.82	-7.28	7.11	-45.03	-11.00	-12.86	-23.98	-4.14
36.22	2.97	-42.61	17.44	4.23	-7.45	8.36	-26.91	1.36	18.99	49.25	-78.46	33.79	-12.39	49.62	16.14	-19.85	60.69	-45.20	-20.62	3.18	55.94	-26.19	-10.82	-32.94	-49.89	19.14	3.62	26.24	36.17	34.42	5.12	-28.22	10.04	-1.55	-4.82	6.09	46.50	-7.05	-14.70	-34.21	-50.38	-68.21	-4.66	18.47	-1.42	-14.71	-2.48	-30.32	17.76
39.65	-2.98	-50.89	-23.37	-0.80	7.54	-5.82	-13.97	-3.80	11.74	13.40	-58.75	-3.91	-3.17	-9.04	4.47	-65.23	52.87	-42.31	-54.97	18.54	36.31	-28.76	-36.78	-45.10	-53.46	2.95	-7.63	-7.71	7.88	21.36	-27.90	-30.64	15.99	45.79	10.53	24.64	25.38	25.05	-4.22	-1.16	-71.68	-66.05	-39.24	5.70	-15.43	21.68	-11.06	-0.64	15.80
42.31	-3.68	-38.76	-4.73	14.62	-35.62	-10.29	-8.45	6.26	15.95	30.82	-47.64	35.11	-3.31	3.36	-1.15	-55.66	21.80	-21.15	-64.25	-14.97	55.10	-20.50	-15.17	-22.19	-72.15	16.79	5.09	33.47	23.42	5.97	-49.79	-34.62	4.79	0.16	-17.88	6.37	42.54	11.75	0.15	-10.16	-58.33	-7.09	-16.19	16.18	55.78	-9.68	-25.11	-5.65	-7.67
45.53	31.33	-12.34	-5.85	23.17	5.56	4.04	-21.13	-25.95	10.95	51.94	-38.55	33.44	-11.07	8.76	3.76	-57.04	33.31	-38.19	-59.66	49.47	16.65	-18.25	-5.64	-64.44	-42.67	35.38	4.41	-7.56	34.50	22.43	40.63	-15.75	-15.16	-5.93	-13.45	35.51	33.29	32.94	-9.72	-14.26	-57.29	-34.75	-38.94	9.75	13.59	-26.23	3.19	-24.74	-4.59
48.45	10.99	-12.38	-9.94	9.68	19.56	-4.67	-8.83	1.94	0.02	16.57	-24.05	9.09	-28.31	-13.92	-7.46	-45.23	18.26	-47.76	-48.45	23.90	43.60	-36.18	-7.74	-65.97	-26.79	9.54	5.92	55.81	17.51	-10.51	21.25	-28.06	-10.46	-10.86	-11.41	-19.91	24.43	18.10	-26.75	-4.09	-32.92	-36.35	-31.16	23.25	-2.53	-3.09	-12.79	6.71	-24.08
51.44	5.84	-30.28	19.05	27.44	-4.18	-8.26	-15.17	-18.10	0.57	32.26	-17.09	31.69	13.86	-29.86	13.63	-3.20	45.75	-26.00	-44.03	56.98	69.03	3.14	3.82	-47.90	-82.44	-2.60	-0.37	60.57	4.45	-20.19	36.32	-31.54	7.13	23.13	-2.40	16.55	7.35	-3.42	-30.83	16.46	-26.90	-37.78	-26.60	3.92	15.86	20.70	-7.42	-8.67	0.29
54.52	25.72	-11.56	16.68	34.25	-52.31	-73.81	-13.97	-16.01	17.50	47.91	-18.48	43.23	18.27	-0.85	-4.64	-53.52	11.04	-57.68	-41.85	35.84	28.44	-14.93	2.18	-38.30	-39.52	-0.77	-15.53	25.54	11.80	-9.28	66.86	-34.55	-6.36	-21.81	-20.62	22.55	34.09	13.93	-22.52	-19.86	-39.32	-88.01	-32.36	2.98	-22.27	-28.77	20.93	1.75	-13.19
57.40	-35.60	-10.91	50.81	-9.08	-22.94	-84.12	-2.67	-10.61	1.26	61.65	-60.72	45.43	-2.33	-39.92	4.29	-42.86	26.42	-32.43	-60.27	29.46	13.27	-28.67	-24.07	-36.81	-41.60	-44.04	15.43	50.61	13.67	-7.03	51.62	-36.38	-13.01	-24.25	-38.75	13.99	27.43	-9.37	-34.27	-25.55	-78.41	24.25	-34.49	10.80	61.46	-14.75	-24.54	15.08	-4.45
60.47	13.07	-10.64	1.45	7.30	-35.31	3.99	-30.22	-7.52	1.08	45.88	-5.71	14.98	4.76	21.29	20.50	-56.43	77.38	-58.23	-78.19	55.21	77.80	-57.06	36.34	-37.07	-49.17	-33.63	17.17	55.69	48.15	-7.37	44.92	-15.62	-26.03	28.17	-2.38	30.49	55.83	43.35	-62.07	1.19	-67.69	-43.20	-20.79	8.25	-26.32	-39.00	-16.24	21.50	-9.49
63.41	-4.84	-46.55	-18.70	30.62	6.19	-20.42	6.90	0.36	38.26	14.76	-41.34	37.84	4.64	2.62	-19.34	-16.87	64.45	-44.49	-80.16	38.44	59.23	-24.83	-9.85	-57.79	-57.75	15.22	-7.26	85.06	22.16	-26.87	58.22	-5.35	-23.39	34.24	-20.54	70.70	22.89	25.45	-60.33	13.36	-56.45	-47.95	-11.95	4.29	13.83	-30.56	-29.91	-2.25	-14.23
66.39	-21.77	-40.86	-18.27	23.22	-7.02	8.23	-28.62	-6.15	25.17	19.37	-22.94	50.45	7.15	37.25	59.41	-8.61	62.38	-18.97	-101.67	0.46	59.94	-8.29	-44.91	-25.76	-65.32	-0.97	-24.04	86.55	20.98	-19.86	43.98	-19.17	13.72	4.66	-0.60	72.50	24.81	25.88	-54.73	17.58	-58.32	-5.48	-27.69	-2.25	5.27	-36.63	-22.78	-0.33	13.95
69.52	-7.84	-31.69	-19.52	35.54	-20.84	23.12	-16.68	15.38	-0.97	7.73	-50.19	82.96	12.74	34.72	15.90	-54.83	67.61	-30.07	-92.54	74.99	73.22	-49.49	-2.24	-42.36	-45.40	-7.69	23.81	76.48	38.87	29.62	3.26	-38.33	1.29	-26.74	-14.53	24.23	18.80	-2.59	-38.06	-3.13	-56.61	-75.34	-32.30	21.96	43.21	17.63	-34.55	11.08	-18.59
72.38	-55.22	-23.49	-15.00	27.59	-81.15	-8.71	-21.21	-7.83	8.75	38.78	-36.14	72.06	28.31	30.05	58.71	-77.82	55.00	-45.89	-95.48	27.39	85.93	-10.60	12.69	-58.76	-92.56	12.96	0.29	167.19	11.47	25.41	11.97	-27.79	11.99	16.53	-7.14	5.39	-1.78	18.91	-22.50	-17.43	-95.51	-63.94	-12.31	-7.51	33.54	30.66	-15.65	14.19	34.99
75.48	-36.94	40.72	23.05	1.61	-59.76	-11.39	0.32	-20.91	36.40	40.83	-66.59	61.68	3.07	40.56	20.02	-29.82	49.19	-11.25	-74.25	62.00	85.69	-42.65	-7.51	-61.26	-30.07	-6.78	7.99	75.63	17.52	15.21	20.10	-29.22	3.96	-28.37	-15.08	21.92	2.64	57.38	-78.42	-31.68	-111.96	-46.05	-10.27	32.15	23.47	6.67	10.91	11.33	8.46
78.50	-0.37	-18.89	1.04	58.47	9.75	-14.96	-25.96	-46.84	17.83	60.64	-83.90	28.23	42.56	53.11	50.13	-50.33	77.44	-50.99	-91.36	50.49	58.51	-50.69	-15.93	-28.46	8.95	22.57	17.70	96.65	72.43	22.28	-11.61	-7.04	-28.64	-24.67	-35.31	29.47	30.81	29.08	-83.24	-2.67	-60.90	-40.40	-19.80	56.71	7.32	-55.91	16.27	-7.86	-8.87
81.26	46.87	-54.41	-2.69	16.59	-50.70	-52.07	-29.19	3.21	46.74	23.75	-48.89	68.54	51.66	6.66	60.57	-38.56	34.41	0.61	-92.13	-16.35	128.24	-31.85	-14.94	-53.54	-77.22	-25.09	39.34	115.78	36.41	38.02	18.67	-21.21	-0.91	-26.35	-24.35	16.91	42.29	17.90	-33.90	-28.33	-114.81	-100.76	-49.82	45.73	-11.78	35.90	4.69	10.25	13.12
84.58	33.81	-11.57	26.68	60.07	22.83	15.04	-31.51	17.91	27.83	32.29	-86.49	12.83	17.47	29.62	5.86	-13.02	50.31	-1.35	-104.93	42.74	80.54	-14.48	-17.72	-22.27	-41.34	25.74	-3.07	18.89	23.08	20.47	7.04	-4.02	22.02	-16.83	-24.28	6.88	5.49	7.78	-32.01	-41.41	-91.39	-59.66	-17.74	27.62	85.52	4.95	-28.20	21.75	-4.13
87.16	-15.17	-16.24	-11.51	33.05	-58.39	-50.04	-29.38	0.38	41.63	50.72	-39.20	48.37	-3.94	0.08	54.77	-46.92	89.15	0.78	-122.43	47.32	109.39	-17.01	-17.46	-45.15	-32.30	-17.82	29.10	87.29	35.62	-6.79	48.77	-52.30	34.12	5.09	-11.37	66.23	5.85	-21.83	-40.35	-25.11	-92.58	-12.83	-16.03	13.79	55.03	-7.20	33.60	5.77	9.07
	Trace = Single Cell traces from GFP Channel
[truncated: 36 more columns]
