# Supplementary material for: Optogenetics reveals Cdc42 local activation by scaffold-mediated positive feedback and Ras GTPase
Source: PLoS Biol. 2020 Jan 24;18(1):e3000600. doi: 10.1371/journal.pbio.3000600 (PMC7002011; doi:10.1371/journal.pbio.3000600)
Supplement: S11 Data — (ZIP) [file pbio.3000600.s027.zip › S11_Data/Panel_S4A/Graphs_Pak1-sfGFP/Graphs_GFP/Graph_Pak1-sfGFP_SingleTraces_OptoQ61L_YSM3572.csv]

Strain =	YSM3572
Graph_Pak1-sfGFP_SingleTraces_OptoQ61L (GFP Channel)
Time (s)	Trace 1	Trace 2	Trace 3	Trace 4	Trace 5	Trace 6	Trace 7	Trace 8	Trace 9	Trace 10	Trace 11	Trace 12	Trace 13	Trace 14	Trace 15	Trace 16	Trace 17	Trace 18	Trace 19	Trace 20	Trace 21	Trace 22	Trace 23	Trace 24	Trace 25	Trace 26	Trace 27	Trace 28	Trace 29	Trace 30	Trace 31	Trace 32	Trace 33	Trace 34	Trace 35	Trace 36	Trace 37	Trace 38	Trace 39	Trace 40	Trace 41	Trace 42	Trace 43	Trace 44	Trace 45	Trace 46	Trace 47	Trace 48	Trace 49
0.00	0.00	0.00	0.00	0.00	0.00	0.00	0.00	0.00	0.00	0.00	0.00	0.00	0.00	0.00	0.00	0.00	0.00	0.00	0.00	0.00	0.00	0.00	0.00	0.00	0.00	0.00	0.00	0.00	0.00	0.00	0.00	0.00	0.00	0.00	0.00	0.00	0.00	0.00	0.00	0.00	0.00	0.00	0.00	0.00	0.00	0.00	0.00	0.00	0.00
3.26	43.23	32.51	1.93	-16.15	2.76	9.26	13.65	-0.42	14.93	19.18	75.01	11.84	-2.61	31.09	58.97	93.89	54.66	-7.56	21.38	76.80	74.25	8.88	-0.87	-1.63	-27.87	18.39	47.51	32.22	30.84	35.54	40.94	9.88	19.77	11.49	0.92	-8.67	31.95	62.73	10.35	17.87	-40.66	35.38	54.82	110.73	20.23	16.98	-33.65	-17.36	-20.13
6.40	42.88	1.99	34.86	-16.15	2.08	25.59	-5.20	-5.85	50.56	26.14	90.51	94.31	7.37	28.11	89.57	57.58	26.81	36.05	-17.04	58.22	96.86	-15.28	-32.63	8.99	44.94	31.26	33.19	37.32	45.73	-0.49	87.51	19.26	19.87	-54.38	17.73	-28.54	-2.70	40.75	12.77	12.83	-40.34	34.05	31.57	97.46	13.23	35.76	-5.10	-27.81	4.57
8.97	133.09	8.88	55.26	-8.45	-29.16	26.26	-16.27	-0.87	52.41	29.35	79.83	55.26	-23.74	52.28	90.87	18.91	43.31	93.10	-12.87	66.92	72.75	-9.01	12.78	13.94	16.42	48.34	74.99	72.48	22.64	-12.70	64.10	19.21	58.35	-3.13	36.01	42.41	-3.12	26.17	31.88	-0.22	-62.73	42.85	58.43	71.21	58.23	-26.86	-1.42	15.92	-29.80
12.77	76.05	17.35	69.11	-15.30	24.26	57.60	-2.64	-0.41	57.09	27.59	62.00	92.62	-21.90	52.78	57.78	10.90	37.61	138.93	58.63	80.71	75.64	34.39	59.78	15.14	-4.55	36.86	48.58	76.79	21.38	40.14	73.28	30.89	-27.74	-27.21	56.37	-20.58	21.58	83.39	25.58	-18.98	-17.58	31.21	23.43	91.12	34.07	13.31	14.90	32.58	-6.77
15.10	88.52	34.15	73.99	-7.14	38.84	56.45	17.82	-4.15	76.81	59.88	103.38	74.69	-34.05	53.94	38.69	58.94	49.68	81.02	13.90	117.65	132.60	42.49	87.14	-12.11	-39.66	8.83	2.16	95.53	33.26	-6.64	122.93	-3.86	30.29	-26.35	28.43	38.38	20.73	81.95	-9.65	10.66	-1.00	44.14	77.47	104.49	96.25	69.39	14.55	12.95	12.36
18.64	183.62	-4.32	46.97	13.70	88.99	39.14	36.42	13.91	36.36	13.73	73.93	74.17	-33.64	70.37	37.32	28.95	33.66	48.21	-17.72	97.73	73.85	67.06	124.69	29.75	-23.47	57.48	81.06	96.92	77.52	38.84	114.02	-9.20	40.18	-6.76	23.36	22.27	37.76	95.63	20.60	10.60	18.52	30.63	112.23	81.08	0.26	45.31	6.34	44.01	10.97
21.31	219.44	73.40	114.71	4.25	65.74	63.35	-14.62	-23.64	25.88	55.64	126.04	71.84	-5.91	71.55	58.62	57.63	48.24	74.39	-37.11	57.87	96.74	55.18	99.04	38.82	-107.66	51.41	41.42	114.91	77.79	92.46	69.60	-68.86	27.51	9.24	57.55	19.53	-31.39	88.83	40.22	5.32	-33.87	25.77	71.09	68.50	30.63	53.25	83.97	22.46	-5.71
24.47	205.18	41.85	54.23	-30.67	44.99	81.93	28.22	22.42	41.50	25.47	93.41	31.02	25.87	81.89	42.98	18.21	44.32	89.67	11.53	67.74	79.16	58.93	99.30	29.39	31.02	60.79	26.21	185.03	59.88	59.54	86.50	-38.85	47.54	37.15	12.71	22.33	28.60	70.13	62.33	1.21	0.74	40.17	58.92	62.46	16.75	62.04	90.08	15.80	19.63
27.46	132.42	-8.37	76.45	12.31	3.92	52.07	21.48	12.85	7.32	63.93	78.87	24.68	34.03	86.66	35.86	84.65	28.36	113.94	-3.56	55.25	87.08	91.51	115.89	8.31	45.05	68.38	47.62	143.75	51.29	99.42	105.78	-22.46	101.05	-13.42	28.96	49.04	-2.48	77.90	4.04	10.99	-36.02	5.05	105.13	88.26	66.18	0.60	75.93	2.40	0.22
30.27	182.50	-23.67	58.92	56.77	34.00	69.14	22.17	26.44	44.72	80.57	102.19	59.26	-2.51	67.45	42.11	37.38	19.38	76.29	20.67	116.14	43.73	-1.95	113.15	-24.22	44.63	44.33	68.59	132.00	67.96	26.70	75.39	-32.08	110.52	40.35	23.75	33.61	15.33	76.90	23.12	-15.36	33.62	17.90	80.75	49.36	53.75	24.33	174.64	18.43	-11.97
33.68	171.84	47.82	84.97	21.78	41.37	53.66	72.82	35.95	69.91	45.19	93.76	48.42	-9.60	114.60	55.31	78.41	56.08	71.62	-6.70	113.20	110.60	67.95	29.78	40.05	-5.30	-41.35	98.68	117.12	44.39	103.49	73.36	-51.70	57.56	-1.10	-6.84	35.26	4.45	70.58	11.11	-6.81	69.11	20.65	57.47	95.58	19.40	36.94	78.34	60.99	5.72
36.22	187.06	2.47	68.69	54.48	68.28	74.15	65.59	32.30	14.80	32.00	70.72	55.78	23.78	87.58	77.91	101.88	54.36	56.32	24.19	106.18	52.85	107.38	122.43	-10.67	58.40	100.73	142.60	150.75	112.94	152.58	79.71	-41.10	5.98	1.08	57.91	39.80	21.11	96.52	34.81	-5.65	29.92	8.71	83.99	121.08	27.58	-2.83	102.36	34.53	10.22
39.65	209.35	75.91	95.60	45.01	96.19	49.38	70.90	33.28	96.50	50.13	167.43	81.25	74.57	102.73	60.51	85.28	31.86	35.11	17.95	147.88	37.83	36.83	102.78	2.46	69.25	95.68	133.92	116.53	64.83	72.72	59.69	-42.77	20.66	-0.06	-24.20	-47.54	49.06	71.97	67.82	-6.11	69.28	14.05	114.23	79.82	41.18	-14.83	62.91	36.27	-11.03
42.31	300.45	139.71	149.67	9.98	104.14	46.55	93.22	8.74	100.82	48.86	91.83	120.14	48.63	72.16	120.87	53.18	52.13	76.83	-16.02	122.06	57.74	63.40	60.42	-5.83	98.84	146.30	96.76	199.59	54.74	52.25	108.74	-48.17	81.75	10.15	15.11	-4.05	34.10	75.53	42.03	8.99	28.87	-31.54	74.45	86.94	-6.21	-0.52	19.95	2.97	41.84
45.53	203.98	169.62	211.19	62.13	168.76	93.31	80.24	121.34	57.45	73.81	133.02	24.72	44.74	54.35	55.82	58.94	61.24	32.28	-20.90	78.34	30.37	8.99	152.49	-16.69	55.99	99.93	105.88	107.57	65.79	101.60	46.37	-76.46	49.19	-66.24	28.43	43.54	-17.19	35.77	6.56	34.66	70.38	38.21	118.45	88.47	10.81	16.67	3.45	-5.63	-17.02
48.45	179.36	134.84	170.40	35.66	177.99	56.82	117.34	77.84	95.34	44.30	94.02	31.87	15.02	116.40	45.74	70.40	58.95	83.12	-5.56	104.33	104.29	78.12	108.78	-18.46	29.72	75.75	130.19	103.05	68.51	64.37	72.82	-48.73	92.81	-13.53	49.77	59.53	23.84	4.94	-21.01	81.10	55.33	56.44	121.71	95.43	44.83	47.86	79.11	58.45	37.03
51.44	145.01	193.63	148.84	15.37	108.69	41.78	130.86	109.39	76.20	65.19	103.67	80.96	31.19	100.46	57.74	75.19	53.64	150.45	-22.59	89.04	107.38	70.31	158.34	15.32	51.09	130.68	88.09	71.57	107.20	98.88	90.63	-38.49	130.97	-22.42	89.44	-25.06	51.60	59.42	-38.39	5.40	36.30	63.10	60.74	93.53	39.77	17.14	4.21	33.56	5.36
54.52	124.52	170.75	137.21	21.66	97.41	37.63	150.14	70.09	37.28	52.70	133.03	114.14	-2.17	109.37	39.29	58.66	76.61	82.79	-17.69	67.92	139.38	103.00	182.98	4.68	-41.63	140.41	67.01	39.73	123.58	78.59	99.00	-44.35	101.10	13.14	84.85	39.71	20.35	164.67	28.41	24.75	46.42	29.65	36.68	72.87	55.93	18.97	10.01	31.44	4.25
57.40	109.94	126.02	161.43	56.34	188.80	50.59	135.35	90.80	55.83	23.52	189.28	126.39	85.27	115.55	76.76	110.77	37.87	167.76	12.92	142.37	60.90	101.48	118.92	-12.77	80.97	150.43	48.52	149.71	122.77	92.15	125.06	-72.31	202.78	-15.12	80.88	57.59	4.72	59.51	18.89	36.23	82.91	124.01	31.76	91.49	36.87	0.40	-1.49	26.67	11.05
60.47	125.01	133.10	157.66	113.50	106.87	24.95	147.67	71.18	33.42	50.29	144.43	141.31	52.37	169.67	64.15	98.99	88.13	90.16	-2.02	156.80	94.57	30.61	166.82	-27.70	62.97	152.78	33.70	114.20	114.83	20.05	143.71	-78.59	148.99	-71.48	9.13	36.34	105.29	37.17	52.73	86.13	76.09	108.35	68.93	130.94	44.51	108.54	37.62	12.62	-6.36
63.41	134.53	104.45	111.68	78.78	39.52	53.92	112.01	14.55	62.06	101.13	182.14	79.05	20.23	160.48	48.13	78.79	65.17	96.78	30.30	91.28	71.92	82.69	124.71	17.82	68.61	104.06	54.38	127.01	131.69	160.60	152.64	0.53	114.86	-27.67	35.28	19.19	27.26	115.00	42.56	30.74	80.43	100.37	100.56	118.93	52.52	102.93	2.62	35.34	-46.45
66.39	133.64	95.73	85.20	126.39	98.47	55.89	124.21	60.73	115.73	92.67	93.19	70.85	7.29	194.61	119.92	82.24	51.10	58.23	24.31	155.90	111.15	2.65	95.96	70.44	99.41	169.95	59.42	112.21	179.04	132.93	156.88	17.71	110.88	-2.42	97.68	36.01	71.34	53.56	45.50	33.57	131.97	137.77	84.88	72.74	29.86	61.70	18.67	57.34	22.78
69.52	144.05	156.00	116.55	132.25	144.23	29.70	91.32	89.08	97.39	55.04	174.92	49.25	52.92	120.72	103.56	80.99	89.66	184.63	59.64	127.99	58.41	95.89	101.54	18.62	183.70	74.58	57.45	143.80	145.00	68.33	169.79	-18.49	105.59	-37.78	-22.27	-9.53	43.58	32.13	20.25	-8.04	78.11	141.89	1.97	79.16	72.61	35.51	40.77	25.97	2.33
72.38	93.48	227.19	121.52	114.21	128.62	67.33	101.73	61.20	151.34	98.18	163.22	95.89	59.45	137.60	87.36	49.14	58.93	45.50	55.52	131.88	141.18	115.78	167.48	16.59	47.18	108.30	20.60	165.14	85.03	22.08	104.89	-23.80	93.36	-4.89	26.36	30.47	74.29	81.73	17.09	-1.06	76.23	123.86	35.18	105.59	36.64	37.02	85.03	99.72	63.75
75.48	171.34	151.45	73.95	72.33	193.21	52.93	112.42	36.31	76.99	114.92	196.93	23.84	43.77	93.89	82.87	76.84	73.35	70.50	62.40	134.49	115.91	178.72	145.30	-22.11	70.48	150.04	0.68	235.36	90.01	69.58	126.59	-14.57	26.13	-27.47	30.70	26.81	52.86	87.06	72.34	100.93	93.90	93.01	105.80	108.09	17.00	63.97	47.48	44.42	65.89
78.50	147.38	181.08	103.76	85.92	204.98	45.49	58.26	65.28	42.27	45.36	166.04	48.58	39.89	130.16	162.08	85.22	26.53	99.34	37.34	56.77	66.59	105.11	214.26	25.80	7.28	134.69	63.55	188.79	163.39	124.87	102.89	-12.92	55.70	16.73	80.86	129.81	48.11	88.66	23.47	68.57	132.92	103.88	75.37	85.44	27.71	30.69	1.48	13.71	51.50
81.26	130.17	182.44	97.79	74.95	181.03	34.52	105.41	38.54	79.24	43.03	146.74	73.81	87.75	94.24	107.10	26.94	0.42	134.71	55.85	133.12	121.57	157.20	113.14	78.43	157.33	108.89	88.29	173.05	112.22	88.84	111.60	0.19	79.07	17.74	16.80	74.23	-2.06	108.92	66.78	40.57	152.67	82.09	41.54	131.98	68.56	93.56	66.67	28.89	57.92
84.58	271.80	133.72	120.23	82.47	173.45	41.92	133.59	40.96	85.77	111.78	113.75	123.12	40.38	113.45	81.69	106.30	108.67	148.59	58.28	109.99	114.82	131.12	140.63	51.94	157.86	117.61	31.84	153.42	40.39	105.59	148.80	39.59	159.53	38.25	83.33	84.61	74.96	115.64	-2.56	47.93	88.29	116.72	88.08	185.41	-8.74	104.77	19.43	74.60	46.70
87.16	239.75	156.54	131.11	10.48	129.52	107.83	102.03	114.68	83.67	70.16	143.69	45.69	37.13	91.46	115.88	91.32	115.46	175.22	25.59	164.54	149.81	121.17	143.39	24.29	85.63	125.13	78.22	124.44	101.88	101.64	151.89	40.40	225.42	57.96	82.88	133.75	17.50	48.09	35.15	97.13	114.18	65.40	67.31	192.53	44.61	120.57	28.03	38.11	59.23
	Trace = Single Cell traces from GFP Channel
[truncated: 44 more columns]
