# Supplementary material for: Optogenetics reveals Cdc42 local activation by scaffold-mediated positive feedback and Ras GTPase
Source: PLoS Biol. 2020 Jan 24;18(1):e3000600. doi: 10.1371/journal.pbio.3000600 (PMC7002011; doi:10.1371/journal.pbio.3000600)
Supplement: S11 Data — (ZIP) [file pbio.3000600.s027.zip › S11_Data/Panel_S4A/Graphs_Pak1-sfGFP/Graphs_GFP/Graph_Pak1-sfGFP_SingleTraces_WTcontrol_YSM3573.csv]

Strain =	YSM3573
Graph_Pak1-sfGFP_SingleTraces_WT control (GFP Channel)
Time (s)	Trace 1	Trace 2	Trace 3	Trace 4	Trace 5	Trace 6	Trace 7	Trace 8	Trace 9	Trace 10	Trace 11	Trace 12	Trace 13	Trace 14	Trace 15	Trace 16	Trace 17	Trace 18	Trace 19	Trace 20	Trace 21	Trace 22	Trace 23	Trace 24	Trace 25	Trace 26	Trace 27	Trace 28	Trace 29	Trace 30	Trace 31	Trace 32	Trace 33	Trace 34	Trace 35	Trace 36	Trace 37	Trace 38	Trace 39	Trace 40	Trace 41	Trace 42	Trace 43	Trace 44	Trace 45	Trace 46	Trace 47	Trace 48	Trace 49
0.00	0.00	0.00	0.00	0.00	0.00	0.00	0.00	0.00	0.00	0.00	0.00	0.00	0.00	0.00	0.00	0.00	0.00	0.00	0.00	0.00	0.00	0.00	0.00	0.00	0.00	0.00	0.00	0.00	0.00	0.00	0.00	0.00	0.00	0.00	0.00	0.00	0.00	0.00	0.00	0.00	0.00	0.00	0.00	0.00	0.00	0.00	0.00	0.00	0.00
3.26	-15.34	-7.98	-6.61	-15.75	-35.35	-18.25	1.64	0.72	0.04	-4.15	0.80	-6.57	5.86	-22.34	-4.89	2.99	-18.86	-8.19	-16.39	-19.28	-10.62	1.41	-30.24	5.14	-21.03	37.19	16.23	74.38	-1.21	3.48	10.80	-26.07	-0.09	1.38	-10.41	0.45	-17.31	-19.14	-27.89	-21.37	-59.74	-43.88	-21.96	-13.08	-2.88	0.85	-11.52	13.42	-6.25
6.40	-27.64	-25.43	-18.35	11.91	-11.84	-29.34	5.68	0.59	-22.51	-1.65	6.45	10.15	8.50	5.09	-35.57	18.30	-15.93	-2.05	-14.67	-40.65	1.01	11.21	-43.69	-4.15	-34.46	32.96	18.01	42.75	-14.36	-6.71	54.29	-9.70	-12.51	-9.41	-27.51	1.32	-9.48	-1.73	-20.54	-20.60	-31.69	-27.93	-9.22	-32.90	-1.09	-0.05	-16.77	12.52	-13.64
8.97	-20.35	-35.76	-14.03	-13.38	-25.63	26.35	11.30	27.31	-16.20	1.22	-3.05	15.77	3.95	-8.93	2.30	3.70	-13.39	-15.86	-34.97	-14.06	-18.34	19.97	-9.32	8.58	-41.45	32.06	0.63	61.64	24.89	29.81	47.96	-0.15	7.44	-19.14	-17.01	-9.57	-4.97	-27.17	-19.88	-32.32	-56.31	-39.68	-17.35	-39.36	-7.92	10.58	-21.20	18.42	-20.12
12.77	-17.53	-38.10	-10.73	-2.30	-19.38	-12.36	-18.56	4.68	-4.39	-22.28	-6.37	-22.82	25.44	-5.23	-11.90	-4.48	16.67	-18.14	-48.56	-29.65	-15.21	17.56	-31.01	13.50	-16.58	39.86	30.83	51.99	19.22	9.28	4.92	-30.14	12.96	-25.64	-1.10	-10.42	-7.40	4.77	-33.76	-18.55	-80.65	5.73	10.32	-60.34	-6.31	0.97	-27.57	10.68	-22.02
15.10	-32.97	-37.78	1.88	11.69	-7.03	-19.96	-22.06	-21.40	8.07	-21.13	-13.50	-7.28	18.64	15.18	-7.20	-2.96	-26.05	-20.42	-40.60	-25.95	-31.53	0.02	-11.95	37.81	-49.52	47.95	24.89	46.67	10.23	13.47	44.25	4.78	-5.41	-8.61	1.15	23.58	0.89	13.31	-36.44	-34.98	-54.76	-18.95	-37.67	-44.94	3.66	13.25	-22.52	0.76	-23.13
18.64	-32.46	-68.02	-12.24	-11.84	-15.85	-2.18	-10.72	-1.07	-3.50	-11.73	-2.87	14.46	36.29	-28.16	-4.84	10.59	-18.31	-36.23	-27.91	-4.94	-15.67	3.85	-42.09	32.77	-22.54	36.10	49.93	61.54	17.30	15.66	32.18	-17.42	3.79	-22.01	1.92	39.78	5.98	1.25	6.26	-0.91	-90.74	-44.16	-0.13	-41.84	-40.49	42.40	-34.33	4.82	-1.81
21.31	-53.89	-3.32	9.00	1.52	-43.44	-13.42	35.04	11.45	7.39	-14.82	-15.70	-5.68	31.49	4.27	-19.30	-7.98	-23.49	-8.03	-16.19	-19.71	-13.06	19.52	-33.12	3.81	-34.26	27.95	14.35	27.39	-1.76	20.13	47.29	-9.58	-21.40	-1.85	-12.95	41.00	-0.55	-46.60	-2.42	-35.00	-112.08	-31.40	-38.81	-29.59	-5.93	-17.80	-44.51	9.23	7.59
24.47	-24.77	-36.70	5.23	41.83	-34.75	-8.93	24.66	7.86	-31.51	11.10	-4.69	-16.02	43.12	-23.09	-15.04	-18.20	-22.72	-45.77	-24.17	-37.68	-27.77	37.70	-4.54	15.33	-26.29	28.77	36.27	35.11	34.19	34.08	83.54	-21.00	-13.09	-16.74	-11.07	38.61	-5.75	4.01	-6.27	-10.46	-100.92	-5.76	-9.57	-12.63	-3.61	12.53	-71.55	25.79	8.81
27.46	-55.55	-58.36	-6.38	4.31	-33.17	6.03	-0.39	20.53	-9.58	-18.20	-0.74	-12.73	56.45	-43.29	-22.39	13.88	-29.63	-24.38	-59.60	-38.71	-7.08	5.42	-16.05	12.80	-30.49	26.18	24.86	24.61	-34.36	11.28	46.29	14.02	3.37	-11.83	-37.74	-15.93	-14.82	-54.34	-44.15	-37.09	-103.01	-17.61	-7.91	-45.40	3.69	32.68	-57.94	30.10	-15.37
30.27	-9.37	-68.67	-4.60	-1.96	-49.95	-64.67	8.10	6.45	7.97	-19.55	-2.87	11.29	39.34	2.12	-10.91	1.17	-35.70	-7.21	-34.43	-23.32	-17.98	20.33	-44.86	23.32	-30.25	7.41	24.73	16.34	30.13	36.29	70.58	1.95	7.18	-49.34	-22.21	-6.99	-4.87	-15.57	-29.68	-27.20	-59.46	-54.07	-43.33	1.17	-11.46	21.39	-56.89	21.76	2.30
33.68	11.53	-38.83	-22.58	13.96	57.13	-16.85	57.20	-11.26	-6.57	1.22	30.32	17.87	25.25	-6.80	3.21	-9.74	-38.69	-5.33	-39.34	-56.05	-13.83	3.61	-40.61	-12.38	-37.08	19.69	50.69	44.36	12.36	2.08	79.04	17.33	-0.73	-38.73	-29.67	-36.51	-10.87	-47.79	-23.08	-35.95	-92.65	-90.07	-2.96	-31.94	-6.59	-10.31	-61.07	17.03	-1.57
36.22	27.12	-44.41	-4.17	7.38	19.66	-25.17	34.79	0.84	-28.07	-24.92	15.42	10.91	14.57	6.87	-12.17	21.12	-44.86	-33.74	-36.53	-54.08	-5.96	3.73	-44.57	47.48	-40.45	-4.30	50.33	27.55	-13.61	29.36	99.30	24.01	-19.62	-19.47	-19.78	-34.31	6.67	-43.31	-39.16	-20.93	-143.65	-28.66	-2.84	-25.83	-4.35	20.59	-65.63	10.14	0.47
39.65	-26.78	-80.30	2.84	24.55	-31.15	-39.02	-13.69	15.34	-21.74	8.11	-1.71	32.34	32.13	10.06	-5.08	-0.02	-11.56	-23.59	-56.60	-32.74	8.46	-7.44	8.54	44.02	-50.69	0.20	28.97	9.11	31.78	45.64	51.77	12.90	-11.16	-25.77	-31.71	3.46	-32.25	-17.44	-22.54	-14.15	-84.88	-54.68	-48.62	-15.24	10.95	60.57	-20.96	8.08	-6.56
42.31	-44.54	-18.65	10.99	26.38	3.64	1.88	34.43	-12.73	-13.69	20.92	-1.97	39.09	39.79	-26.32	-12.37	-11.26	-31.82	-33.54	-30.46	-31.53	-14.03	-7.17	-20.97	10.96	-36.96	41.35	23.48	61.07	35.06	25.53	35.04	27.10	-32.57	-47.56	-39.07	-37.36	-4.71	-46.86	-46.18	-23.03	-85.87	-54.62	-11.16	-13.80	-22.44	18.49	-48.65	17.89	-4.57
45.53	-46.69	-51.89	-10.15	16.12	-21.77	-30.12	34.85	30.99	13.81	4.37	0.70	36.31	77.50	-14.07	-14.18	-16.66	-45.05	-0.50	-14.29	-7.80	-5.85	0.77	-11.17	40.39	-13.72	76.52	35.39	60.10	29.59	22.14	46.84	8.22	-2.32	8.81	-37.66	6.88	-17.02	-9.57	-32.27	-47.42	-84.77	-58.25	-52.43	-37.40	-32.53	-0.82	-49.35	18.01	12.00
48.45	-29.40	-55.08	4.58	21.06	-0.15	-62.30	25.92	-17.01	26.30	17.03	5.67	49.46	55.59	-13.36	3.59	-12.43	-39.51	-45.96	-26.52	-12.55	13.83	10.18	31.64	90.64	-41.27	73.96	11.68	18.48	22.08	22.45	20.11	21.07	-24.30	-14.28	-25.63	-15.97	8.61	-59.08	-1.68	-20.55	-112.60	-58.23	-37.13	-75.32	-30.26	-16.09	-43.95	-9.96	3.80
51.44	-62.55	-58.59	-10.40	-19.18	21.28	-23.76	54.42	12.36	3.83	19.24	29.50	8.15	54.21	12.87	5.55	-11.56	-18.23	-48.40	-45.86	-40.71	1.04	18.35	16.15	83.18	-20.65	109.45	41.08	73.29	19.76	11.88	73.04	9.35	-11.97	-21.85	-37.89	-15.98	5.96	-48.13	-29.09	-26.84	-142.22	-7.80	22.53	-34.10	-10.55	27.65	-40.10	4.70	3.31
54.52	-24.74	-42.92	-14.07	-26.92	-65.22	-24.31	27.85	3.59	-2.34	-14.24	-12.63	49.21	47.05	50.97	-8.01	-5.32	-22.22	-42.80	-36.88	-18.93	-10.27	5.61	7.78	90.70	-68.89	17.90	45.50	36.28	-17.77	-8.80	49.40	12.86	-22.90	-14.35	-30.26	-16.19	1.21	-15.46	-39.19	-26.56	-84.46	-56.80	-29.45	-31.97	-22.01	18.46	-60.66	32.41	27.07
57.40	-9.06	-21.00	18.41	-30.69	-17.17	-13.15	10.53	6.79	-1.11	-12.40	6.95	43.60	39.95	7.51	5.49	-9.90	-4.15	-33.08	-33.75	-60.01	-17.75	28.05	27.53	111.77	-84.96	36.35	48.39	46.29	-11.50	22.22	48.83	-41.24	-35.94	-39.23	-19.91	-36.13	-1.73	-34.34	-18.49	-25.28	-66.28	-67.22	16.28	-20.63	-35.75	-0.10	-75.43	45.95	29.99
60.47	-15.48	-86.20	11.78	-44.03	22.65	-15.39	16.01	56.03	-31.03	-15.12	35.73	34.89	48.42	5.33	27.78	-9.74	2.57	-41.24	-27.96	-52.22	-6.24	15.77	-8.11	51.83	-59.35	67.49	91.68	17.81	20.46	45.88	59.14	26.30	-19.96	-11.06	-52.15	-45.53	6.36	-36.93	-37.60	-23.14	-73.57	-36.19	-42.94	-14.46	-31.58	12.36	-91.57	29.95	36.99
63.41	-34.73	-97.98	-24.62	-2.45	60.96	-14.12	46.14	6.47	-34.97	-32.17	-5.71	27.19	59.86	9.98	18.05	10.56	-30.68	-14.28	-44.56	-30.96	0.86	41.54	57.33	49.33	-29.77	41.56	90.62	3.99	8.42	25.40	52.01	22.72	-8.12	0.39	-49.60	-67.64	16.38	-13.89	-10.43	2.91	-93.73	20.28	-9.94	-19.74	-6.37	67.23	-34.65	39.88	30.21
66.39	-11.90	-76.18	-0.24	4.90	21.51	-22.74	-0.59	16.25	-10.61	-31.47	-38.34	32.07	34.50	11.10	37.52	-4.08	-4.82	-58.89	-21.64	-25.42	-15.90	-3.18	48.40	61.39	-12.21	24.57	78.23	33.45	19.83	42.29	58.48	-8.90	-13.71	24.54	-30.26	-27.50	6.86	-43.18	2.29	-7.28	-105.21	-50.51	-14.86	-16.72	3.38	32.39	-57.82	41.68	0.59
69.52	-22.69	-24.05	4.38	5.58	44.66	-0.12	-1.60	14.63	-7.48	-23.80	9.13	39.13	60.69	-21.47	51.81	5.72	15.33	-59.76	-29.91	-59.27	2.40	12.37	27.46	101.25	-46.17	44.33	61.43	70.64	-13.00	39.15	21.22	21.48	-8.86	1.88	-74.42	-12.36	21.14	-17.60	-15.08	-37.45	-99.31	-38.65	-10.16	1.03	-5.13	62.32	-23.99	31.53	73.64
72.38	-30.92	-90.83	2.31	7.76	19.78	1.01	37.18	-15.17	-27.06	-29.15	-11.80	13.57	69.96	12.07	49.98	11.42	-52.54	-24.19	-61.64	-18.98	18.46	0.54	1.23	95.67	-21.63	70.21	84.23	40.77	41.53	0.84	73.71	-11.08	-37.24	35.33	-32.73	-5.27	15.18	5.08	-52.71	-25.21	-82.67	-1.60	23.40	-4.85	33.35	61.03	-57.15	-6.37	27.33
75.48	-32.94	-74.95	25.20	23.40	7.54	-36.21	80.35	-6.43	5.45	-34.39	-14.35	30.13	70.00	-4.84	40.95	-28.13	-14.64	-27.84	5.65	11.23	-0.46	17.37	60.46	98.23	-48.09	80.46	60.80	-14.07	10.02	40.53	36.22	-17.50	2.87	8.04	2.90	-17.30	18.84	59.45	-16.51	1.84	-124.17	-44.62	10.44	-2.68	7.45	51.88	-55.99	16.04	25.43
78.50	0.13	-36.88	32.53	33.99	27.63	-10.77	20.65	42.88	-11.73	-4.55	-2.21	30.02	39.88	6.11	-11.48	-29.99	-0.07	-60.67	-33.65	-11.49	25.50	21.35	-1.23	68.59	-27.16	55.29	66.47	4.60	20.98	55.76	60.14	20.83	14.21	10.15	-48.71	-12.22	7.24	6.62	-20.13	11.03	-85.25	-25.07	37.78	4.59	22.02	55.97	-41.89	13.76	53.53
81.26	-41.52	-133.55	15.44	-17.66	31.06	-15.93	2.24	43.01	-31.40	15.50	-24.28	38.60	42.72	46.10	-21.55	-12.72	-47.43	-47.28	-32.34	-50.07	-16.61	4.51	28.45	63.71	-36.66	52.60	20.57	74.73	36.96	7.41	58.99	3.19	-23.96	32.45	-11.83	-34.60	18.27	39.01	-56.23	12.73	-98.74	-12.67	17.92	-1.05	7.27	83.66	-67.90	-19.29	81.10
84.58	-3.90	-89.41	23.35	-10.77	56.52	-45.64	32.37	8.12	-45.81	-24.65	2.09	22.45	60.60	-6.84	-4.88	-15.06	-49.94	-24.93	-14.33	-20.59	25.80	-2.35	3.02	85.63	-56.28	61.09	-0.47	38.38	7.65	62.01	18.81	28.33	7.86	44.88	-41.05	21.80	39.81	16.88	10.85	-5.13	-65.95	-15.87	16.25	-27.96	14.76	48.27	-67.22	-4.09	57.01
87.16	-25.04	-73.07	1.38	14.95	49.80	24.89	73.50	33.93	-19.27	-20.24	30.37	41.57	39.05	-11.39	6.13	-25.23	-53.97	-57.72	-45.50	-37.02	-3.10	51.72	2.31	101.36	-46.64	49.40	5.36	24.46	76.23	21.91	66.36	-12.28	-0.78	7.35	14.20	-28.93	-13.88	46.39	0.38	2.35	-59.94	-1.53	24.48	7.42	2.03	61.15	-31.09	3.59	62.79
	Trace = Single Cell traces from GFP Channel
[truncated: 231 more columns]
