# Supplementary material for: Optogenetics reveals Cdc42 local activation by scaffold-mediated positive feedback and Ras GTPase
Source: PLoS Biol. 2020 Jan 24;18(1):e3000600. doi: 10.1371/journal.pbio.3000600 (PMC7002011; doi:10.1371/journal.pbio.3000600)
Supplement: S12 Data — (ZIP) [file pbio.3000600.s028.zip]

Archive with 120 entries (89 files):
- S12_Data/
- S12_Data/Panel_S5A/
- S12_Data/Panel_S5A/.DS_Store
- __MACOSX/
- __MACOSX/S12_Data/
- __MACOSX/S12_Data/Panel_S5A/
- __MACOSX/S12_Data/Panel_S5A/._.DS_Store
- S12_Data/Panel_S5A/Bottom_Graph_Scd2-GFP_DeltaGef1/
- S12_Data/Panel_S5A/Bottom_Graph_Scd2-GFP_DeltaGef1/Scd2-GFP_DeltaGef1_Opto_Profile_YSM3595.csv
- __MACOSX/S12_Data/Panel_S5A/Bottom_Graph_Scd2-GFP_DeltaGef1/
- __MACOSX/S12_Data/Panel_S5A/Bottom_Graph_Scd2-GFP_DeltaGef1/._Scd2-GFP_DeltaGef1_Opto_Profile_YSM3595.csv
- S12_Data/Panel_S5A/Bottom_Graph_Scd2-GFP_DeltaGef1/Scd2-GFP_DeltaGef1_OptoQ61L_Profile_YSM3596.csv
- __MACOSX/S12_Data/Panel_S5A/Bottom_Graph_Scd2-GFP_DeltaGef1/._Scd2-GFP_DeltaGef1_OptoQ61L_Profile_YSM3596.csv
- __MACOSX/S12_Data/Panel_S5A/._Bottom_Graph_Scd2-GFP_DeltaGef1
- S12_Data/Panel_S5A/README_PanelS5A.txt
- __MACOSX/S12_Data/Panel_S5A/._README_PanelS5A.txt
- S12_Data/Panel_S5A/Top_Graph_Scd2-GFP_DeltaScd1/
- S12_Data/Panel_S5A/Top_Graph_Scd2-GFP_DeltaScd1/Scd2-GFP_DeltaScd1_OptoQ61L_Profile_YSM3593.csv
- __MACOSX/S12_Data/Panel_S5A/Top_Graph_Scd2-GFP_DeltaScd1/
- __MACOSX/S12_Data/Panel_S5A/Top_Graph_Scd2-GFP_DeltaScd1/._Scd2-GFP_DeltaScd1_OptoQ61L_Profile_YSM3593.csv
- S12_Data/Panel_S5A/Top_Graph_Scd2-GFP_DeltaScd1/Scd2-GFP_DeltaScd1_Opto_Profile_YSM3592.csv
- __MACOSX/S12_Data/Panel_S5A/Top_Graph_Scd2-GFP_DeltaScd1/._Scd2-GFP_DeltaScd1_Opto_Profile_YSM3592.csv
- __MACOSX/S12_Data/Panel_S5A/._Top_Graph_Scd2-GFP_DeltaScd1
- __MACOSX/S12_Data/._Panel_S5A
- S12_Data/.DS_Store
- __MACOSX/S12_Data/._.DS_Store
- S12_Data/Panel_S5B/
- S12_Data/Panel_S5B/.DS_Store
- __MACOSX/S12_Data/Panel_S5B/
- __MACOSX/S12_Data/Panel_S5B/._.DS_Store
- S12_Data/Panel_S5B/Bottom_Graph_Scd2-GFP_DeltaGef1/
- S12_Data/Panel_S5B/Bottom_Graph_Scd2-GFP_DeltaGef1/.DS_Store
- __MACOSX/S12_Data/Panel_S5B/Bottom_Graph_Scd2-GFP_DeltaGef1/
- __MACOSX/S12_Data/Panel_S5B/Bottom_Graph_Scd2-GFP_DeltaGef1/._.DS_Store
- S12_Data/Panel_S5B/Bottom_Graph_Scd2-GFP_DeltaGef1/Graphs_RFP/
- S12_Data/Panel_S5B/Bottom_Graph_Scd2-GFP_DeltaGef1/Graphs_RFP/Graph_RFP_OptoQ61L_YSM3596.csv
- __MACOSX/S12_Data/Panel_S5B/Bottom_Graph_Scd2-GFP_DeltaGef1/Graphs_RFP/
- __MACOSX/S12_Data/Panel_S5B/Bottom_Graph_Scd2-GFP_DeltaGef1/Graphs_RFP/._Graph_RFP_OptoQ61L_YSM3596.csv
- S12_Data/Panel_S5B/Bottom_Graph_Scd2-GFP_DeltaGef1/Graphs_RFP/SingleTraces_RFP_OptoQ61L_YSM3596.csv
- __MACOSX/S12_Data/Panel_S5B/Bottom_Graph_Scd2-GFP_DeltaGef1/Graphs_RFP/._SingleTraces_RFP_OptoQ61L_YSM3596.csv
- S12_Data/Panel_S5B/Bottom_Graph_Scd2-GFP_DeltaGef1/Graphs_RFP/SingleTraces_RFP_Opto_YSM3595.csv
- __MACOSX/S12_Data/Panel_S5B/Bottom_Graph_Scd2-GFP_DeltaGef1/Graphs_RFP/._SingleTraces_RFP_Opto_YSM3595.csv
- S12_Data/Panel_S5B/Bottom_Graph_Scd2-GFP_DeltaGef1/Graphs_RFP/Graph_RFP_Opto_YSM3595.csv
- __MACOSX/S12_Data/Panel_S5B/Bottom_Graph_Scd2-GFP_DeltaGef1/Graphs_RFP/._Graph_RFP_Opto_YSM3595.csv
- __MACOSX/S12_Data/Panel_S5B/Bottom_Graph_Scd2-GFP_DeltaGef1/._Graphs_RFP
- S12_Data/Panel_S5B/Bottom_Graph_Scd2-GFP_DeltaGef1/Graphs_GFP/
- S12_Data/Panel_S5B/Bottom_Graph_Scd2-GFP_DeltaGef1/Graphs_GFP/Graph_Scd2-GFP_DeltaGef1_SingleTraces_WTcontrol_YSM3597.csv
- __MACOSX/S12_Data/Panel_S5B/Bottom_Graph_Scd2-GFP_DeltaGef1/Graphs_GFP/
- __MACOSX/S12_Data/Panel_S5B/Bottom_Graph_Scd2-GFP_DeltaGef1/Graphs_GFP/._Graph_Scd2-GFP_DeltaGef1_SingleTraces_WTcontrol_YSM3597.csv
- S12_Data/Panel_S5B/Bottom_Graph_Scd2-GFP_DeltaGef1/Graphs_GFP/Graph_Scd2-GFP_DeltaGef1_SingleTraces_OptoQ61L_YSM3596.csv
- __MACOSX/S12_Data/Panel_S5B/Bottom_Graph_Scd2-GFP_DeltaGef1/Graphs_GFP/._Graph_Scd2-GFP_DeltaGef1_SingleTraces_OptoQ61L_YSM3596.csv
- S12_Data/Panel_S5B/Bottom_Graph_Scd2-GFP_DeltaGef1/Graphs_GFP/Graph_Scd2-GFP_DeltaGef1_SingleTraces_Opto_YSM3595.csv
- __MACOSX/S12_Data/Panel_S5B/Bottom_Graph_Scd2-GFP_DeltaGef1/Graphs_GFP/._Graph_Scd2-GFP_DeltaGef1_SingleTraces_Opto_YSM3595.csv
- __MACOSX/S12_Data/Panel_S5B/Bottom_Graph_Scd2-GFP_DeltaGef1/._Graphs_GFP
- __MACOSX/S12_Data/Panel_S5B/._Bottom_Graph_Scd2-GFP_DeltaGef1
- S12_Data/Panel_S5B/README_PanelS5B.txt
- __MACOSX/S12_Data/Panel_S5B/._README_PanelS5B.txt
- S12_Data/Panel_S5B/Top_Graph_Scd2-GFP_DeltaScd1/
- S12_Data/Panel_S5B/Top_Graph_Scd2-GFP_DeltaScd1/.DS_Store
- __MACOSX/S12_Data/Panel_S5B/Top_Graph_Scd2-GFP_DeltaScd1/
- __MACOSX/S12_Data/Panel_S5B/Top_Graph_Scd2-GFP_DeltaScd1/._.DS_Store
- S12_Data/Panel_S5B/Top_Graph_Scd2-GFP_DeltaScd1/Graphs_RFP/
- S12_Data/Panel_S5B/Top_Graph_Scd2-GFP_DeltaScd1/Graphs_RFP/SingleTraces_RFP_OptoQ61L_YSM3593.csv
- __MACOSX/S12_Data/Panel_S5B/Top_Graph_Scd2-GFP_DeltaScd1/Graphs_RFP/
- __MACOSX/S12_Data/Panel_S5B/Top_Graph_Scd2-GFP_DeltaScd1/Graphs_RFP/._SingleTraces_RFP_OptoQ61L_YSM3593.csv
- S12_Data/Panel_S5B/Top_Graph_Scd2-GFP_DeltaScd1/Graphs_RFP/Graph_RFP_OptoQ61L_YSM3593.csv
- __MACOSX/S12_Data/Panel_S5B/Top_Graph_Scd2-GFP_DeltaScd1/Graphs_RFP/._Graph_RFP_OptoQ61L_YSM3593.csv
- S12_Data/Panel_S5B/Top_Graph_Scd2-GFP_DeltaScd1/Graphs_RFP/SingleTraces_RFP_Opto_YSM3592.csv
- __MACOSX/S12_Data/Panel_S5B/Top_Graph_Scd2-GFP_DeltaScd1/Graphs_RFP/._SingleTraces_RFP_Opto_YSM3592.csv
- S12_Data/Panel_S5B/Top_Graph_Scd2-GFP_DeltaScd1/Graphs_RFP/Graph_RFP_Opto_YSM3592.csv
- __MACOSX/S12_Data/Panel_S5B/Top_Graph_Scd2-GFP_DeltaScd1/Graphs_RFP/._Graph_RFP_Opto_YSM3592.csv
- __MACOSX/S12_Data/Panel_S5B/Top_Graph_Scd2-GFP_DeltaScd1/._Graphs_RFP
- S12_Data/Panel_S5B/Top_Graph_Scd2-GFP_DeltaScd1/Graphs_GFP/
- S12_Data/Panel_S5B/Top_Graph_Scd2-GFP_DeltaScd1/Graphs_GFP/Graph_Scd2-GFP_DeltaScd1_SingleTraces_OptoQ61L_YSM3593.csv
- __MACOSX/S12_Data/Panel_S5B/Top_Graph_Scd2-GFP_DeltaScd1/Graphs_GFP/
- __MACOSX/S12_Data/Panel_S5B/Top_Graph_Scd2-GFP_DeltaScd1/Graphs_GFP/._Graph_Scd2-GFP_DeltaScd1_SingleTraces_OptoQ61L_YSM3593.csv
- S12_Data/Panel_S5B/Top_Graph_Scd2-GFP_DeltaScd1/Graphs_GFP/Graph_Scd2-GFP_DeltaScd1_SingleTraces_WTcontrol_YSM3594.csv
- __MACOSX/S12_Data/Panel_S5B/Top_Graph_Scd2-GFP_DeltaScd1/Graphs_GFP/._Graph_Scd2-GFP_DeltaScd1_SingleTraces_WTcontrol_YSM3594.csv
- S12_Data/Panel_S5B/Top_Graph_Scd2-GFP_DeltaScd1/Graphs_GFP/Graph_Scd2-GFP_DeltaScd1_SingleTraces_Opto_YSM3592.csv
- __MACOSX/S12_Data/Panel_S5B/Top_Graph_Scd2-GFP_DeltaScd1/Graphs_GFP/._Graph_Scd2-GFP_DeltaScd1_SingleTraces_Opto_YSM3592.csv
- __MACOSX/S12_Data/Panel_S5B/Top_Graph_Scd2-GFP_DeltaScd1/._Graphs_GFP
- __MACOSX/S12_Data/Panel_S5B/._Top_Graph_Scd2-GFP_DeltaScd1
- __MACOSX/S12_Data/._Panel_S5B
- S12_Data/Panel_S5D/
- S12_Data/Panel_S5D/.DS_Store
- __MACOSX/S12_Data/Panel_S5D/
- __MACOSX/S12_Data/Panel_S5D/._.DS_Store
- S12_Data/Panel_S5D/README_PanelS5D.txt
- __MACOSX/S12_Data/Panel_S5D/._README_PanelS5D.txt
- S12_Data/Panel_S5D/Graphs_RFP/
- S12_Data/Panel_S5D/Graphs_RFP/Graph_RFP_Opto_YSM3611.csv
- __MACOSX/S12_Data/Panel_S5D/Graphs_RFP/
- __MACOSX/S12_Data/Panel_S5D/Graphs_RFP/._Graph_RFP_Opto_YSM3611.csv
- S12_Data/Panel_S5D/Graphs_RFP/SingleTraces_RFP_Opto_YSM3611.csv
- __MACOSX/S12_Data/Panel_S5D/Graphs_RFP/._SingleTraces_RFP_Opto_YSM3611.csv
- S12_Data/Panel_S5D/Graphs_RFP/SingleTraces_RFP_OptoQ61L_YSM3612.csv
- __MACOSX/S12_Data/Panel_S5D/Graphs_RFP/._SingleTraces_RFP_OptoQ61L_YSM3612.csv
- S12_Data/Panel_S5D/Graphs_RFP/Graph_RFP_OptoQ61L_YSM3612.csv
- __MACOSX/S12_Data/Panel_S5D/Graphs_RFP/._Graph_RFP_OptoQ61L_YSM3612.csv
- __MACOSX/S12_Data/Panel_S5D/._Graphs_RFP
- S12_Data/Panel_S5D/Graphs_GFP/
- S12_Data/Panel_S5D/Graphs_GFP/Graph_Pak1-sfGFP_DeltaScd1_SingleTraces_WTcontrol_YSM3613.csv
- __MACOSX/S12_Data/Panel_S5D/Graphs_GFP/
- __MACOSX/S12_Data/Panel_S5D/Graphs_GFP/._Graph_Pak1-sfGFP_DeltaScd1_SingleTraces_WTcontrol_YSM3613.csv
- S12_Data/Panel_S5D/Graphs_GFP/Graph_Pak1-sfGFP_DeltaScd1_SingleTraces_Opto_YSM3611.csv
- __MACOSX/S12_Data/Panel_S5D/Graphs_GFP/._Graph_Pak1-sfGFP_DeltaScd1_SingleTraces_Opto_YSM3611.csv
- S12_Data/Panel_S5D/Graphs_GFP/Graph_Pak1-sfGFP_DeltaScd1_SingleTraces_OptoQ61L_YSM3612.csv
- __MACOSX/S12_Data/Panel_S5D/Graphs_GFP/._Graph_Pak1-sfGFP_DeltaScd1_SingleTraces_OptoQ61L_YSM3612.csv
- __MACOSX/S12_Data/Panel_S5D/._Graphs_GFP
- __MACOSX/S12_Data/._Panel_S5D
- S12_Data/Panel_S5C/
- S12_Data/Panel_S5C/README_PanelS5C.txt
- __MACOSX/S12_Data/Panel_S5C/
- __MACOSX/S12_Data/Panel_S5C/._README_PanelS5C.txt
- S12_Data/Panel_S5C/Pak1-sfGFP_DeltaScd1_OptoQ61L_Profile_YSM3612.csv
- __MACOSX/S12_Data/Panel_S5C/._Pak1-sfGFP_DeltaScd1_OptoQ61L_Profile_YSM3612.csv
- S12_Data/Panel_S5C/Pak1-sfGFP_DeltaScd1_Opto_Profile_YSM3611.csv
- __MACOSX/S12_Data/Panel_S5C/._Pak1-sfGFP_DeltaScd1_Opto_Profile_YSM3611.csv
- __MACOSX/S12_Data/._Panel_S5C
- __MACOSX/._S12_Data
