# Supplementary material for: Optogenetics reveals Cdc42 local activation by scaffold-mediated positive feedback and Ras GTPase
Source: PLoS Biol. 2020 Jan 24;18(1):e3000600. doi: 10.1371/journal.pbio.3000600 (PMC7002011; doi:10.1371/journal.pbio.3000600)
Supplement: S12 Data — (ZIP) [file pbio.3000600.s028.zip › S12_Data/Panel_S5A/Bottom_Graph_Scd2-GFP_DeltaGef1/Scd2-GFP_DeltaGef1_Opto_Profile_YSM3595.csv]

Strain =	YSM3595
Graph_Scd2-GFP_DeltaGef1_Opto
Time (s)	Mean Fluo. Int.	Mean+Std	Mean-Std		Mean/Mean Fluo. Int. = mean fluorescence intensity
0.00	0.00	0.00	0.00		Std = standard deviation
3.21	-2.69	16.64	-22.01		Mean+Std = mean fluorescence intensity + standard deviation
6.32	-2.82	17.56	-23.20		Mean-Std = mean fluorescence intensity - standard deviation
9.38	-1.26	19.07	-21.59
12.10	-5.62	14.68	-25.91
15.86	-3.13	17.05	-23.30
18.06	-4.92	16.55	-26.39
21.87	0.39	21.85	-21.07
24.10	-1.44	21.71	-24.58
27.76	-2.49	20.77	-25.75
30.25	-3.84	20.03	-27.71
33.71	2.16	29.55	-25.23
36.29	1.36	26.72	-24.00
39.72	-0.36	25.04	-25.76
42.17	-0.99	24.84	-26.81
45.83	3.23	33.10	-26.64
48.13	2.55	30.17	-25.06
51.84	-1.51	22.53	-25.55
54.18	-0.88	27.31	-29.06
57.78	2.21	26.06	-21.64
60.18	2.09	28.41	-24.23
63.70	1.96	32.76	-28.84
66.18	3.31	35.38	-28.77
69.75	10.02	41.82	-21.78
72.24	8.43	40.16	-23.29
75.73	3.17	32.61	-26.27
78.22	6.51	37.88	-24.85
81.76	8.40	45.00	-28.20
84.19	7.59	42.43	-27.25
87.69	13.74	48.95	-21.47
