# Supplementary material for: Optogenetics reveals Cdc42 local activation by scaffold-mediated positive feedback and Ras GTPase
Source: PLoS Biol. 2020 Jan 24;18(1):e3000600. doi: 10.1371/journal.pbio.3000600 (PMC7002011; doi:10.1371/journal.pbio.3000600)
Supplement: S12 Data — (ZIP) [file pbio.3000600.s028.zip › S12_Data/Panel_S5A/Bottom_Graph_Scd2-GFP_DeltaGef1/Scd2-GFP_DeltaGef1_OptoQ61L_Profile_YSM3596.csv]

Strain =	YSM3596
Graph_Scd2-GFP_DeltaGef1_OptoQ61L
Time (s)	Mean Fluo. Int.	Mean+Std	Mean-Std		Mean/Mean Fluo. Int. = mean fluorescence intensity
0.00	0.00	0.00	0.00		Std = standard deviation
3.21	29.14	58.21	0.06		Mean+Std = mean fluorescence intensity + standard deviation
6.32	33.84	67.41	0.27		Mean-Std = mean fluorescence intensity - standard deviation
9.38	38.28	80.02	-3.46
12.10	40.81	80.19	1.43
15.86	40.73	84.62	-3.15
18.06	48.53	92.04	5.02
21.87	44.09	89.88	-1.69
24.10	48.39	98.98	-2.21
27.76	52.14	101.56	2.73
30.25	47.39	102.58	-7.80
33.71	50.17	106.26	-5.92
36.29	55.00	107.55	2.45
39.72	56.78	115.15	-1.59
42.17	59.30	117.67	0.93
45.83	53.62	116.14	-8.90
48.13	51.28	116.48	-13.92
51.84	55.42	115.28	-4.43
54.18	52.78	115.14	-9.59
57.78	55.08	117.66	-7.50
60.18	58.76	121.54	-4.02
63.70	60.27	122.07	-1.53
66.18	65.54	135.30	-4.22
69.75	66.78	133.74	-0.19
72.24	70.63	136.50	4.75
75.73	75.34	141.13	9.56
78.22	70.46	136.49	4.44
81.76	74.38	139.47	9.30
84.19	74.08	138.93	9.24
87.69	69.88	138.27	1.49
