# Supplementary material for: Optogenetics reveals Cdc42 local activation by scaffold-mediated positive feedback and Ras GTPase
Source: PLoS Biol. 2020 Jan 24;18(1):e3000600. doi: 10.1371/journal.pbio.3000600 (PMC7002011; doi:10.1371/journal.pbio.3000600)
Supplement: S12 Data — (ZIP) [file pbio.3000600.s028.zip › S12_Data/Panel_S5A/README_PanelS5A.txt]

Plasma membrane GFP fluorescence intensities relative to the figure S5A.
Per each of the tested conditions (top:Scd2-GFP_DeltaScd1; bottom: Scd2-GFP_DeltaGef1) mean and mean+/-std values are provided in the files named as "profile" for each of the strains.

Single Cell values ("SingleTraces" files) relative to these quantifications are found in S12_Data > Panel_S5B (each file contains the single cell traces per strain from which mean and mean+/-std values from S12_Data > Panel_S5A were calculated). WT control single cell values are also provided, which are shown in figure S5B.

*Scd2-GFP_DeltaScd1 experiment ("Top_Graph_Scd2-GFP_DeltaScd1" folder) Strains = YSM3592 (Opto) and YSM3593 (OptoQ61L). Single cell traces are in S12_Data > Panel_S5B > Top_Graph_Scd2-GFP_DeltaScd1 > Graphs_GFP ("SingleTraces" files).

*Scd2-GFP_DeltaGef1 experiment ("Bottom_Graph_Scd2-GFP_DeltaGef1" folder) Strains = YSM3595 (Opto) and YSM3596 (OptoQ61L). Single cell traces are in S12_Data > Panel_S5B > Bottom_Graph_Scd2-GFP_DeltaGef1 > Graphs_GFP ("SingleTraces" files).
