# Supplementary material for: Optogenetics reveals Cdc42 local activation by scaffold-mediated positive feedback and Ras GTPase
Source: PLoS Biol. 2020 Jan 24;18(1):e3000600. doi: 10.1371/journal.pbio.3000600 (PMC7002011; doi:10.1371/journal.pbio.3000600)
Supplement: S12 Data — (ZIP) [file pbio.3000600.s028.zip › S12_Data/Panel_S5A/Top_Graph_Scd2-GFP_DeltaScd1/Scd2-GFP_DeltaScd1_Opto_Profile_YSM3592.csv]

Strain =	YSM3592
Graph_Scd2-GFP_DeltaScd1_Opto
Time (s)	Mean Fluo. Int.	Mean+Std	Mean-Std		Mean/Mean Fluo. Int. = mean fluorescence intensity
0.00	0.00	0.00	0.00		Std = standard deviation
3.24	-6.46	19.07	-31.99		Mean+Std = mean fluorescence intensity + standard deviation
6.35	-5.91	23.31	-35.12		Mean-Std = mean fluorescence intensity - standard deviation
9.11	-8.97	19.15	-37.08
12.72	-1.83	30.07	-33.72
15.22	-3.78	29.95	-37.50
18.48	-3.82	42.42	-50.06
21.39	-5.78	32.29	-43.86
24.41	-9.77	31.86	-51.39
27.37	-8.15	37.26	-53.55
30.38	-11.41	39.23	-62.05
33.33	-11.62	39.17	-62.41
36.50	-13.34	48.56	-75.25
39.34	-17.08	40.51	-74.67
42.46	-19.19	38.53	-76.91
45.37	-20.19	36.69	-77.06
48.46	-11.38	52.45	-75.22
51.42	-9.55	45.19	-64.29
54.47	-11.83	48.35	-72.02
57.38	-8.15	59.37	-75.67
60.39	-10.92	56.97	-78.81
63.47	-16.49	46.83	-79.80
66.26	-7.07	59.30	-73.43
69.52	-8.23	64.23	-80.70
72.41	-13.63	57.36	-84.62
75.43	-16.87	57.27	-91.00
78.52	-12.91	69.34	-95.16
81.35	-10.79	76.41	-97.99
84.50	-16.26	69.63	-102.15
87.39	-25.94	54.46	-106.34
