# Supplementary material for: Optogenetics reveals Cdc42 local activation by scaffold-mediated positive feedback and Ras GTPase
Source: PLoS Biol. 2020 Jan 24;18(1):e3000600. doi: 10.1371/journal.pbio.3000600 (PMC7002011; doi:10.1371/journal.pbio.3000600)
Supplement: S12 Data — (ZIP) [file pbio.3000600.s028.zip › S12_Data/Panel_S5B/Bottom_Graph_Scd2-GFP_DeltaGef1/Graphs_RFP/SingleTraces_RFP_OptoQ61L_YSM3596.csv]

Strain =	YSM3596
SingleTraces_CRY2PHR-mCh-Cdc42Q61L (RFP Channel)
Time (s)	Trace 1	Trace 2	Trace 3	Trace 4	Trace 5	Trace 6	Trace 7	Trace 8	Trace 9	Trace 10	Trace 11	Trace 12	Trace 13	Trace 14	Trace 15	Trace 16	Trace 17	Trace 18	Trace 19	Trace 20	Trace 21	Trace 22	Trace 23	Trace 24	Trace 25	Trace 26	Trace 27	Trace 28	Trace 29	Trace 30	Trace 31	Trace 32	Trace 33	Trace 34	Trace 35	Trace 36	Trace 37	Trace 38	Trace 39	Trace 40	Trace 41	Trace 42	Trace 43	Trace 44	Trace 45	Trace 46	Trace 47	Trace 48	Trace 49
0.00	0.00	0.00	0.00	0.00	0.00	0.00	0.00	0.00	0.00	0.00	0.00	0.00	0.00	0.00	0.00	0.00	0.00	0.00	0.00	0.00	0.00	0.00	0.00	0.00	0.00	0.00	0.00	0.00	0.00	0.00	0.00	0.00	0.00	0.00	0.00	0.00	0.00	0.00	0.00	0.00	0.00	0.00	0.00	0.00	0.00	0.00	0.00	0.00	0.00
3.21	659.48	715.08	622.14	851.18	531.31	551.97	590.13	958.99	941.58	1025.80	689.97	747.08	509.03	838.88	626.08	703.96	610.47	712.58	660.15	828.33	444.69	493.79	634.43	908.42	426.89	602.57	737.90	484.47	572.62	825.91	869.68	586.41	328.83	492.01	559.23	809.85	881.78	439.55	393.34	307.78	379.97	876.12	475.25	423.42	560.86	532.97	414.08	830.72	674.78
6.32	726.56	805.58	754.82	895.94	528.99	632.48	647.20	1094.31	981.66	1046.45	720.74	856.16	660.79	935.46	682.42	866.65	713.12	763.55	699.96	888.35	576.55	607.03	694.58	832.49	489.89	714.71	872.33	560.67	599.76	897.36	999.15	695.67	373.50	614.25	573.10	970.22	1052.80	532.33	450.20	351.60	406.95	975.37	551.52	359.23	616.79	575.45	468.18	884.81	753.44
9.38	709.71	769.74	799.08	897.09	571.50	629.97	640.26	1039.68	919.91	1118.16	674.04	688.68	664.96	927.68	782.72	821.06	878.74	828.38	746.64	972.88	672.42	583.91	805.64	864.77	514.61	828.82	918.83	614.91	619.92	922.86	1117.37	728.14	439.06	567.72	620.64	870.18	1051.73	530.11	469.54	398.02	468.58	971.18	571.99	388.83	524.35	529.26	505.45	1005.07	754.49
12.10	672.28	785.60	752.26	841.66	602.49	581.45	599.46	917.51	907.08	1043.96	608.99	643.33	687.31	825.37	762.73	687.85	790.23	848.88	756.67	937.17	635.02	556.07	739.27	912.49	487.03	807.35	889.87	627.47	625.22	924.27	1152.82	702.71	423.35	629.01	722.86	1017.97	1019.30	475.45	467.10	456.18	556.25	957.73	612.63	449.64	608.15	665.96	574.31	934.41	777.33
15.86	684.75	745.16	713.52	842.93	565.50	626.56	536.90	836.39	802.84	1085.00	593.68	733.48	797.53	967.15	789.63	845.51	876.29	825.23	741.33	992.79	764.47	591.00	700.68	901.84	538.30	854.39	938.28	663.04	631.96	997.89	1169.86	701.74	486.12	624.80	644.22	955.50	909.63	514.93	413.36	428.43	536.77	903.30	635.17	490.84	561.19	670.78	520.98	999.11	865.24
18.06	697.26	829.54	768.92	882.49	683.18	683.51	602.06	1050.92	907.43	1121.23	651.71	709.10	744.45	987.72	767.77	792.93	876.16	847.71	680.92	991.51	743.77	527.24	739.43	880.04	518.58	878.26	845.57	637.17	595.56	967.71	1179.86	680.27	448.36	634.48	683.47	1043.59	983.63	442.68	433.26	423.20	645.85	983.73	630.96	384.54	606.87	552.79	468.68	1087.01	740.37
21.87	792.10	849.59	778.16	1016.84	733.97	605.37	713.33	1186.12	998.00	1176.29	693.07	641.63	751.09	936.75	766.68	769.07	922.14	865.19	709.80	1011.05	714.10	550.67	661.51	801.49	572.78	905.29	866.65	612.67	605.25	1109.79	1127.45	702.76	508.07	621.31	663.26	967.25	908.77	419.78	393.74	434.71	599.18	1002.93	652.70	536.62	548.24	636.67	492.61	959.53	818.71
24.10	739.39	879.80	818.59	952.87	684.94	661.86	607.27	1109.45	958.78	1108.69	693.49	831.10	757.67	1092.21	889.85	842.90	840.18	823.37	666.76	973.11	688.19	506.33	590.70	904.64	477.73	900.14	832.91	645.74	586.52	1052.71	1129.65	636.65	461.07	648.88	683.67	1055.29	955.81	444.92	385.50	404.01	616.04	1000.94	662.41	438.35	672.99	573.37	527.94	1081.59	724.81
27.76	829.42	844.85	789.22	967.21	670.32	620.31	513.16	1005.43	999.27	1107.79	630.97	992.65	738.41	1115.14	852.15	892.27	919.46	827.26	694.08	957.81	648.27	548.58	635.14	882.01	481.96	906.57	812.30	606.89	606.76	1072.52	1098.70	674.02	428.77	619.92	674.35	959.85	823.00	421.78	409.33	464.72	668.09	1014.19	652.27	355.29	601.25	568.95	462.12	984.12	753.69
30.25	817.36	898.32	804.31	1034.70	706.11	729.51	628.74	1214.55	1008.27	1140.71	757.10	825.61	748.46	1091.87	769.68	839.16	937.40	840.09	701.12	933.70	697.47	517.18	674.76	959.12	549.87	911.89	880.47	605.54	662.58	1102.87	1117.60	707.48	446.14	598.76	648.56	984.88	777.25	410.73	398.54	482.45	724.71	1040.29	579.36	311.52	614.64	497.33	480.08	1018.02	751.77
33.71	848.93	943.90	847.48	1080.62	672.65	731.88	741.76	1341.66	1135.34	1164.55	870.32	969.94	805.41	1166.71	879.74	915.11	914.36	910.93	633.63	969.31	612.30	537.18	465.45	612.66	500.51	901.07	606.59	549.92	570.63	1078.86	960.79	662.21	489.44	625.23	747.81	926.65	843.65	387.65	418.93	494.73	717.74	991.97	573.69	250.30	548.71	403.90	412.69	989.49	822.24
36.29	889.13	958.42	819.96	1056.67	700.70	713.07	702.10	1253.45	1027.38	1164.31	746.92	1022.96	805.12	1256.01	956.78	923.70	848.04	872.39	682.44	974.04	627.74	543.80	436.67	560.17	446.45	831.74	514.61	574.64	544.89	927.87	892.42	708.42	527.54	652.23	711.28	1116.01	976.76	477.53	470.76	484.48	715.44	1114.57	514.05	209.19	583.44	362.09	409.68	876.88	843.62
39.72	894.62	963.28	873.92	1042.93	675.12	728.84	674.84	1390.04	1121.50	1182.14	761.30	861.70	728.08	1109.71	882.26	809.76	946.56	808.94	590.15	968.38	679.60	498.20	417.27	573.56	424.22	841.90	585.13	567.86	583.84	980.03	826.93	688.11	512.86	644.45	707.35	971.88	857.64	398.40	362.08	454.50	615.78	1063.26	454.40	123.16	468.73	184.86	402.34	776.06	849.51
42.17	875.28	851.28	931.72	976.76	673.91	658.06	629.87	1261.05	1076.89	1096.99	709.70	1047.03	820.28	1189.78	911.36	872.11	875.40	876.76	667.46	1017.97	679.54	542.20	404.69	591.25	464.29	877.95	545.85	636.04	584.00	972.91	916.73	635.01	491.78	713.30	736.98	1141.43	1124.69	499.88	429.47	439.22	607.78	1245.68	624.06	290.05	622.54	444.83	458.25	892.28	774.63
45.83	871.20	880.90	852.82	1007.41	713.42	712.35	623.85	1134.50	1073.03	1125.60	672.36	1010.25	781.57	1116.32	1005.75	821.17	832.06	815.09	621.46	1000.85	667.05	573.17	355.26	671.89	435.75	847.46	645.48	642.24	541.26	891.45	801.01	713.06	511.77	638.14	644.52	1049.22	1079.37	504.64	398.29	424.58	638.91	1169.40	572.31	309.35	460.76	382.10	400.97	885.74	857.96
48.13	814.80	840.30	844.95	943.38	675.48	653.49	525.39	1006.50	867.89	1099.24	617.87	1036.94	763.47	1145.61	936.53	882.16	940.83	836.18	604.78	947.17	674.29	450.03	375.38	568.69	431.88	870.57	592.90	628.88	516.91	895.96	901.40	560.73	525.62	685.00	721.28	1050.33	1024.52	482.12	389.97	484.70	750.79	1159.47	571.70	189.42	515.67	321.36	411.86	829.75	770.33
51.84	1035.06	1001.40	819.50	1176.14	753.17	751.55	938.73	1270.77	1221.64	1267.54	912.46	989.92	781.54	1160.08	886.99	914.85	893.04	835.47	690.83	951.42	658.12	426.84	326.43	602.64	410.16	956.65	516.83	661.85	567.02	1025.34	911.26	591.57	517.74	638.91	693.82	1006.85	1007.13	457.77	372.26	455.37	635.72	1069.21	513.68	125.17	408.31	233.22	360.76	777.19	817.50
54.18	927.07	751.29	623.71	1194.87	760.70	818.32	840.06	760.37	1258.09	1122.93	857.68	965.81	740.86	1160.89	901.79	895.41	894.02	812.94	671.87	971.69	675.34	406.16	391.06	566.77	410.48	879.48	499.17	703.57	583.23	1112.60	963.83	573.81	432.33	649.46	698.40	1088.72	983.39	484.62	448.49	492.98	733.58	1078.00	467.47	90.90	404.75	125.84	382.86	848.98	856.15
57.78	1109.23	837.61	739.77	1374.08	803.21	817.33	878.59	979.50	1334.32	1361.01	863.87	865.77	644.32	1121.89	851.62	847.38	938.25	727.47	690.24	945.92	696.54	499.83	414.10	712.32	499.59	885.66	630.15	662.96	569.97	1147.55	1030.53	680.96	568.19	643.97	674.41	920.71	1021.39	430.06	354.84	431.71	672.66	977.28	645.56	396.73	555.76	530.17	469.07	899.28	854.33
60.18	1063.36	837.80	749.62	1392.03	783.73	866.04	931.70	953.43	1236.26	1266.12	938.40	972.21	690.50	1223.33	870.78	920.43	884.86	854.00	741.41	889.78	662.36	524.64	402.52	648.70	475.10	933.88	609.39	633.88	594.28	1146.33	1027.55	695.30	529.50	594.43	731.24	1056.03	1078.32	500.99	417.56	437.28	740.47	1058.95	758.39	642.04	809.62	828.05	645.90	977.03	806.61
63.70	1037.59	927.83	863.26	1332.56	770.62	838.83	1061.43	1276.70	1309.08	1292.03	989.61	828.49	647.33	1057.31	852.69	798.21	926.51	778.09	748.74	875.72	624.39	497.26	395.07	641.93	451.10	877.99	685.45	660.24	520.62	1112.27	996.17	718.30	523.44	594.76	673.30	976.05	931.24	440.37	365.08	482.26	656.74	1028.10	711.19	711.87	619.81	878.57	680.82	1009.96	883.54
66.18	1057.21	954.04	784.14	1246.15	749.17	897.14	967.88	1133.22	1237.34	1284.74	1022.76	976.57	718.66	1145.02	919.05	853.03	894.94	816.30	724.80	828.47	709.41	586.32	410.10	717.13	501.26	891.52	668.94	692.76	565.44	1170.97	1074.78	761.68	517.01	586.67	760.41	1001.61	898.99	345.30	318.81	504.78	823.81	1021.00	757.60	658.09	757.57	892.81	689.60	1012.57	864.38
69.75	1037.74	667.92	600.48	1244.79	794.83	1000.10	890.70	585.90	1280.55	1181.35	780.72	905.03	716.84	1012.20	885.52	831.51	907.40	876.87	750.29	858.00	688.62	599.41	489.80	750.64	432.59	949.05	684.73	671.47	539.79	1221.40	1110.03	796.73	505.78	509.55	673.07	987.36	945.81	465.72	340.72	492.99	700.84	985.40	684.74	676.34	617.45	786.84	613.89	919.68	871.21
72.24	970.37	638.61	596.55	1231.54	742.07	887.39	821.76	674.73	1273.77	1220.46	809.25	978.54	720.10	1122.35	920.70	839.15	887.84	853.56	846.65	786.31	716.86	625.50	544.98	762.88	486.39	932.59	767.54	667.64	573.00	1269.23	1066.89	857.20	525.03	612.10	747.95	1016.63	925.29	494.26	365.43	541.58	820.11	1099.12	738.45	740.80	745.55	851.48	660.97	915.42	799.67
75.73	1056.21	794.15	704.34	1241.02	735.70	805.10	941.09	926.86	1275.41	1310.02	889.28	845.46	667.85	1079.26	896.95	844.19	914.70	848.92	869.19	839.38	710.34	632.89	619.90	783.95	558.52	921.49	851.78	681.50	593.57	1300.00	1159.85	886.26	518.50	523.21	623.81	932.10	873.63	409.68	324.44	498.15	753.53	960.87	723.07	741.33	636.47	880.31	600.78	883.63	862.48
78.22	992.24	713.76	627.78	1281.14	750.30	834.57	857.48	776.32	1298.25	1177.39	839.15	819.11	740.49	1107.72	897.39	878.28	906.61	872.06	837.48	847.28	674.03	684.77	678.85	923.57	559.68	950.66	838.63	680.19	569.37	1286.31	1127.83	832.13	526.86	600.69	714.15	1025.75	954.91	471.73	373.62	478.87	705.19	1060.91	789.58	633.61	666.27	937.19	615.99	858.28	859.71
81.76	1078.32	748.93	692.25	1308.57	735.13	796.26	927.86	834.48	1262.87	1335.99	848.77	816.67	662.42	1040.15	875.97	870.38	1023.07	920.98	860.75	843.27	720.20	639.92	595.99	857.76	592.42	874.78	841.92	731.75	620.58	1257.97	1124.15	808.70	493.09	572.75	671.33	967.12	953.72	513.42	349.93	506.04	651.83	926.44	828.02	641.82	629.56	854.35	582.75	849.07	819.87
84.19	1066.13	768.71	723.65	1282.88	754.04	824.66	883.05	778.91	1193.14	1311.66	898.82	753.50	707.86	1057.69	815.56	828.03	1026.62	933.58	851.68	825.32	719.10	642.91	633.68	958.10	516.84	908.80	835.95	702.19	668.40	1212.27	1179.77	831.63	553.69	569.19	775.13	1053.14	1014.27	573.62	392.16	476.57	706.07	1054.59	859.28	668.87	724.23	904.00	591.59	958.84	814.59
87.69	1149.42	840.05	807.58	1384.43	756.26	757.09	912.90	927.64	1217.86	1341.54	961.49	695.19	744.82	953.64	772.64	811.56	967.13	923.41	887.02	890.25	727.52	594.37	685.35	868.41	669.40	877.42	896.81	671.60	696.02	1291.48	1211.17	785.20	489.87	578.20	755.39	1003.60	1115.77	570.97	376.17	455.68	585.49	994.21	850.34	615.54	645.55	867.14	563.11	966.92	730.69
	Trace = Single Cell traces from RFP Channel
[truncated: 37 more columns]
