# Supplementary material for: Optogenetics reveals Cdc42 local activation by scaffold-mediated positive feedback and Ras GTPase
Source: PLoS Biol. 2020 Jan 24;18(1):e3000600. doi: 10.1371/journal.pbio.3000600 (PMC7002011; doi:10.1371/journal.pbio.3000600)
Supplement: S12 Data — (ZIP) [file pbio.3000600.s028.zip › S12_Data/Panel_S5B/Bottom_Graph_Scd2-GFP_DeltaGef1/Graphs_RFP/SingleTraces_RFP_Opto_YSM3595.csv]

Strain =	YSM3595
SingleTraces_CRY2PHR-mCh (RFP Channel)
Time (s)	Trace 1	Trace 2	Trace 3	Trace 4	Trace 5	Trace 6	Trace 7	Trace 8	Trace 9	Trace 10	Trace 11	Trace 12	Trace 13	Trace 14	Trace 15	Trace 16	Trace 17	Trace 18	Trace 19	Trace 20	Trace 21	Trace 22	Trace 23	Trace 24	Trace 25	Trace 26	Trace 27	Trace 28	Trace 29	Trace 30	Trace 31	Trace 32	Trace 33	Trace 34	Trace 35	Trace 36	Trace 37	Trace 38	Trace 39	Trace 40	Trace 41	Trace 42	Trace 43	Trace 44	Trace 45	Trace 46	Trace 47	Trace 48	Trace 49
0.00	0.00	0.00	0.00	0.00	0.00	0.00	0.00	0.00	0.00	0.00	0.00	0.00	0.00	0.00	0.00	0.00	0.00	0.00	0.00	0.00	0.00	0.00	0.00	0.00	0.00	0.00	0.00	0.00	0.00	0.00	0.00	0.00	0.00	0.00	0.00	0.00	0.00	0.00	0.00	0.00	0.00	0.00	0.00	0.00	0.00	0.00	0.00	0.00	0.00
3.21	586.38	797.43	844.76	844.57	648.39	393.79	512.12	771.59	897.02	732.15	418.59	780.63	842.62	379.10	675.83	1251.93	714.29	768.31	594.62	412.70	535.60	544.16	561.55	572.44	818.40	489.86	582.17	722.47	509.73	389.06	752.71	510.63	629.13	529.26	838.35	721.61	728.75	526.00	630.29	745.67	856.65	908.44	645.15	608.88	686.14	652.54	936.59	378.51	645.02
6.32	650.09	838.66	946.10	842.86	699.96	460.40	562.69	775.32	906.87	758.51	436.63	833.68	971.57	461.24	808.97	1352.92	713.37	846.39	678.90	514.91	604.44	585.20	630.20	572.34	927.16	587.44	639.75	817.17	504.77	438.15	874.15	574.88	712.02	574.05	995.21	813.23	820.85	516.86	651.33	822.50	907.31	972.73	731.98	767.70	746.92	691.97	1080.65	333.58	658.73
9.38	761.24	978.88	1020.73	950.20	796.34	468.57	584.00	915.94	966.06	780.01	443.16	879.43	1041.44	509.88	899.88	1450.46	850.74	849.22	737.53	510.95	661.04	612.97	640.01	676.34	960.13	635.40	707.51	918.19	570.79	498.12	965.92	611.27	737.18	591.38	1039.28	869.18	879.68	580.23	696.78	830.25	1025.79	1005.93	765.22	716.97	849.71	739.06	1096.78	421.87	717.01
12.10	677.51	905.29	887.98	889.93	839.99	484.78	601.19	963.12	948.99	721.47	374.52	835.97	962.83	555.60	881.04	1390.55	825.81	874.87	688.15	476.30	669.28	654.57	625.57	614.82	959.50	620.31	711.51	928.81	570.15	464.80	896.96	559.11	723.95	595.11	1015.73	813.09	812.43	527.58	686.62	775.15	947.35	1046.76	706.06	686.51	807.25	733.10	1108.14	451.29	672.68
15.86	732.11	997.83	1036.70	900.49	874.54	464.14	599.30	1023.32	1001.23	734.15	369.25	809.64	1103.09	597.70	916.47	1524.13	977.36	836.87	754.54	438.90	664.05	592.30	693.42	605.39	929.55	614.35	822.60	1002.36	569.09	476.71	1051.19	552.93	694.77	601.29	1087.18	851.29	896.09	532.35	719.93	868.57	985.78	1089.24	798.18	758.55	775.23	723.94	1021.68	374.81	753.18
18.06	724.16	1033.28	1110.98	824.80	839.73	525.33	654.23	1021.35	958.50	757.90	391.23	862.68	1066.96	593.86	889.00	1522.90	1002.72	855.51	717.57	471.01	678.48	565.63	629.12	632.98	917.27	644.95	801.15	999.24	580.77	478.01	1060.53	598.91	715.97	563.41	1139.76	824.76	920.07	548.33	716.31	882.14	955.12	1049.92	825.01	799.08	780.65	774.90	1041.63	389.49	753.82
21.87	696.06	1132.58	1061.38	897.25	769.01	540.40	631.05	1143.14	964.29	670.24	313.06	794.16	1112.14	632.96	913.87	1476.38	964.43	868.17	781.04	449.32	631.30	600.92	625.74	634.40	900.45	604.93	745.20	971.02	490.39	442.52	1027.86	555.34	686.95	584.81	1061.72	736.36	806.64	476.15	629.22	810.00	861.44	1052.57	739.27	664.44	731.33	766.45	1162.30	381.12	786.27
24.10	734.36	1110.35	1130.27	866.23	820.29	544.24	672.70	1125.77	913.06	676.11	242.60	747.94	1104.60	682.54	965.42	1547.61	998.97	901.31	793.76	532.92	644.79	657.08	660.85	673.96	897.04	578.30	794.40	996.91	574.37	468.83	976.32	566.70	679.41	555.73	1089.01	822.38	904.30	533.36	708.93	877.07	975.20	1116.83	819.20	744.91	812.38	751.09	1076.04	328.54	682.88
27.76	705.24	1058.29	1034.04	740.54	709.80	480.57	610.44	1081.75	834.50	625.84	198.91	666.85	1018.70	638.40	906.33	1470.52	821.30	780.60	733.30	526.50	695.89	744.64	726.12	643.23	935.15	593.79	736.58	931.79	592.76	478.74	1028.68	501.45	720.03	538.95	1012.76	720.53	880.21	541.84	684.03	823.70	877.08	1131.63	760.80	691.75	694.56	703.27	1033.37	414.36	817.09
30.25	653.91	981.05	955.52	663.12	683.83	389.67	567.54	1070.03	659.02	578.88	169.50	581.86	949.76	581.41	913.87	1271.59	707.54	780.62	648.45	484.07	685.31	640.13	757.73	697.85	890.75	589.32	744.71	943.42	541.79	462.85	1048.50	499.80	663.58	588.71	1111.56	794.51	912.52	470.50	713.21	822.81	893.99	1142.55	680.10	734.86	744.48	746.29	1076.04	341.68	757.10
33.71	771.17	1151.00	1185.37	957.79	841.51	559.70	722.46	1231.76	1006.23	718.25	297.24	870.25	1122.43	695.84	1031.20	1641.44	952.51	934.18	789.46	495.45	682.71	608.81	622.21	640.59	897.96	614.97	765.89	988.25	499.18	453.27	1099.96	570.60	626.45	585.44	1093.36	734.76	845.64	502.20	670.95	822.41	828.15	1110.33	719.77	678.50	693.79	734.15	1062.98	408.15	837.43
36.29	781.43	1191.68	1184.85	1075.51	963.10	517.52	787.03	1192.87	1058.68	758.34	422.60	848.92	1271.44	668.81	994.58	1727.18	842.09	975.30	850.48	483.64	716.70	586.40	591.00	598.91	855.23	604.01	777.93	981.66	538.45	510.03	1057.63	549.29	556.36	520.27	1117.34	734.47	923.58	492.64	600.89	799.98	958.37	1085.03	771.21	686.16	743.83	736.29	976.56	403.63	777.77
39.72	923.70	1225.53	1215.52	1118.16	1008.68	521.97	775.71	1234.59	1116.11	924.66	450.34	1010.99	1304.26	797.07	1019.88	1785.87	994.41	1029.71	975.91	537.68	688.57	612.50	596.49	660.35	908.23	595.37	735.42	1057.82	578.71	483.76	937.36	458.13	475.48	503.35	943.82	628.29	776.49	407.92	515.26	741.61	817.58	1107.79	710.11	548.29	587.43	723.01	871.46	485.86	838.25
42.17	953.01	1223.92	1321.98	1157.22	1108.58	561.30	766.52	1218.82	1062.05	888.89	495.21	1010.54	1270.52	703.03	1076.77	1770.48	998.03	1011.60	897.12	495.02	659.03	594.40	611.11	673.27	872.53	660.40	716.04	976.66	512.52	501.22	902.09	496.28	489.50	522.10	1111.46	680.28	861.33	439.92	587.09	768.64	914.63	1108.01	695.47	602.61	654.34	782.52	753.38	361.04	785.95
45.83	984.02	1244.03	1272.61	1094.36	1032.30	586.13	742.66	1358.75	1133.70	898.13	500.80	938.45	1266.35	704.39	1064.26	1824.70	1043.62	1134.03	868.62	492.34	694.69	645.59	631.27	601.11	934.72	711.31	720.33	961.14	460.22	510.38	900.65	527.78	654.91	621.65	1138.52	783.62	867.29	550.24	723.85	877.73	982.08	1134.13	837.27	727.07	777.05	706.11	1095.76	432.36	911.74
48.13	889.76	1241.73	1195.89	1161.31	959.46	578.42	786.84	1231.75	1117.51	836.54	455.50	932.05	1205.08	692.17	1033.02	1770.31	1006.35	1063.16	865.25	423.79	619.57	597.56	617.74	620.49	866.94	589.19	641.14	981.66	480.66	428.26	848.74	569.58	689.40	607.49	1228.21	863.90	923.03	554.59	704.71	852.03	1028.01	1170.42	815.12	747.68	793.71	760.83	1037.66	386.04	784.89
51.84	939.00	1202.70	1091.75	999.21	894.52	511.31	639.37	1324.10	1056.50	810.67	329.15	885.95	1128.31	695.97	954.97	1860.55	921.04	1027.98	844.99	380.23	611.64	532.67	583.64	626.68	835.32	762.01	609.94	1056.38	511.69	475.96	934.41	531.63	635.43	557.87	1089.36	825.36	851.23	536.02	669.22	850.92	971.30	1180.35	814.50	646.58	706.26	752.98	993.48	436.77	886.91
54.18	898.57	1190.65	1194.36	1130.92	1023.69	503.06	663.81	1258.92	1155.81	833.58	433.42	914.93	1188.11	733.62	972.51	1714.71	889.73	1121.25	861.63	419.62	617.18	575.92	627.35	625.98	854.53	625.76	645.05	980.54	528.43	421.15	889.51	548.44	597.78	545.52	1229.02	791.04	859.67	517.13	674.18	872.87	1009.85	1140.84	788.87	698.32	678.95	759.68	1006.42	378.01	743.23
57.78	928.12	1164.59	1294.12	1168.18	1103.11	549.87	744.64	1306.53	1274.68	1032.65	542.11	970.07	1259.29	732.58	1100.19	1845.19	907.32	1169.30	892.36	414.54	603.35	605.26	630.45	663.96	925.40	628.63	629.39	962.57	590.96	459.40	892.95	521.65	555.75	475.22	1103.03	703.16	771.91	477.42	611.08	782.49	850.28	1050.50	738.02	612.48	628.13	711.51	919.89	443.61	827.90
60.18	891.98	1148.42	1267.78	1137.92	935.77	470.48	716.57	1120.52	1237.16	913.94	489.55	949.38	1198.54	643.49	965.56	1806.47	894.34	1171.54	906.13	450.89	636.92	538.51	577.55	625.79	855.07	645.61	642.68	909.86	468.20	435.81	851.46	485.75	530.27	489.17	1128.70	692.95	855.97	430.40	586.54	793.79	937.37	1033.29	785.65	648.49	661.73	736.24	860.11	346.26	746.54
63.70	929.41	1131.10	1225.78	1098.54	1004.06	450.35	691.65	1313.37	1253.63	921.32	469.18	951.14	1223.85	686.05	1136.32	1842.21	996.62	1148.01	868.70	439.09	613.68	548.11	608.11	577.97	830.97	636.73	602.32	973.21	490.20	432.08	876.98	510.36	547.29	503.44	1013.68	620.42	816.86	428.16	556.32	817.35	906.34	1054.29	704.76	563.18	632.74	732.04	783.31	357.62	772.61
66.18	907.76	1144.96	1200.98	1085.99	1032.17	555.97	629.36	1284.60	1141.65	858.99	401.48	905.44	1170.48	644.41	979.85	1857.26	933.56	1155.65	843.92	399.11	606.28	465.97	575.26	593.80	817.65	638.35	557.58	944.05	462.36	424.99	807.49	476.89	430.12	467.03	1072.28	599.36	790.17	404.70	489.71	643.76	827.98	1014.24	686.07	548.83	552.85	808.29	829.95	343.33	736.27
69.75	1048.03	1209.07	1310.39	1155.67	1077.85	489.49	657.48	1251.06	1225.08	945.39	528.17	1073.00	1241.39	788.40	1121.51	1859.11	1055.35	1257.48	905.57	469.38	661.44	644.58	589.52	645.17	899.48	582.56	614.73	998.38	584.31	470.92	825.10	482.05	464.91	515.69	1076.27	636.31	745.75	469.00	515.39	718.95	813.13	1091.43	733.67	607.88	561.48	792.68	930.11	406.79	859.64
72.24	931.75	1114.40	1308.85	1078.69	1027.81	514.02	645.45	1323.88	1179.52	887.16	507.83	1009.56	1277.04	752.42	1141.27	1951.01	1022.30	1230.36	878.61	370.12	647.68	565.52	592.74	688.66	883.48	554.82	594.37	993.94	552.48	401.33	853.79	536.41	490.05	495.63	1118.12	615.39	856.63	484.55	561.07	753.32	943.47	1094.11	715.15	619.15	560.99	767.70	934.66	410.82	768.76
75.73	1173.09	1240.05	1325.51	1181.97	1050.16	485.13	639.40	1311.95	1268.85	812.83	549.77	929.00	1172.31	742.24	1099.72	1925.48	934.00	1415.72	921.92	459.66	691.92	664.32	594.83	642.40	904.06	480.61	704.18	918.52	543.21	460.78	793.05	495.00	499.08	525.18	1068.51	624.38	743.22	441.27	479.71	715.67	838.57	1105.20	678.01	582.41	575.37	768.24	750.51	399.11	843.85
78.22	1039.58	1199.19	1292.34	1137.73	1054.68	528.30	629.08	1255.32	1238.71	852.24	567.47	970.60	1221.26	655.82	1100.27	1831.44	931.52	1360.61	863.49	507.98	671.61	687.06	622.57	680.46	980.26	439.21	615.53	931.11	615.28	435.60	855.69	530.51	504.03	496.39	1078.35	571.81	866.20	405.40	457.01	719.88	920.51	1084.00	689.47	585.90	556.51	831.88	732.04	394.68	775.31
81.76	1006.03	1183.74	1368.79	1088.08	1080.32	494.75	734.26	1407.64	1233.18	895.12	555.83	929.96	1210.08	722.99	1169.26	1956.21	1008.63	1377.54	848.41	555.37	716.94	733.19	631.06	674.01	988.56	523.14	634.28	964.78	584.09	401.37	859.42	495.79	435.44	421.28	1069.69	515.30	742.37	419.50	455.38	711.70	810.39	1035.28	658.05	531.20	497.60	789.25	622.54	438.00	763.66
84.19	958.35	1152.88	1322.84	1095.09	1107.82	485.55	744.71	1291.91	1203.56	869.09	503.08	882.48	1227.47	687.08	1140.33	1783.06	900.97	1279.13	937.28	537.31	655.21	756.33	673.22	722.13	970.61	502.51	627.08	892.87	598.26	382.60	821.36	477.30	398.17	402.72	1038.19	467.01	756.85	342.71	387.27	638.60	824.37	944.05	594.49	520.89	436.88	723.84	616.60	380.83	687.00
87.69	996.93	1197.30	1291.01	990.61	1109.63	526.02	651.93	1335.14	1149.66	742.04	516.88	817.38	1177.39	744.87	1022.37	1834.27	907.33	1189.59	960.45	526.66	677.42	672.37	637.54	677.68	955.81	515.82	637.43	1022.32	639.62	442.92	879.20	479.07	398.71	386.69	1029.62	448.80	750.10	363.22	355.44	568.20	791.22	942.40	563.48	454.33	412.59	763.81	688.01	358.94	794.63
	Trace = Single Cell traces from RFP Channel
[truncated: 37 more columns]
