# Supplementary material for: Optogenetics reveals Cdc42 local activation by scaffold-mediated positive feedback and Ras GTPase
Source: PLoS Biol. 2020 Jan 24;18(1):e3000600. doi: 10.1371/journal.pbio.3000600 (PMC7002011; doi:10.1371/journal.pbio.3000600)
Supplement: S12 Data — (ZIP) [file pbio.3000600.s028.zip › S12_Data/Panel_S5B/Bottom_Graph_Scd2-GFP_DeltaGef1/Graphs_GFP/Graph_Scd2-GFP_DeltaGef1_SingleTraces_WTcontrol_YSM3597.csv]

Strain =	YSM3597
Graph_Scd2-GFP_DeltaGef1_SingleTraces_WT control (GFP Channel)
Time (s)	Trace 1	Trace 2	Trace 3	Trace 4	Trace 5	Trace 6	Trace 7	Trace 8	Trace 9	Trace 10	Trace 11	Trace 12	Trace 13	Trace 14	Trace 15	Trace 16	Trace 17	Trace 18	Trace 19	Trace 20	Trace 21	Trace 22	Trace 23	Trace 24	Trace 25	Trace 26	Trace 27	Trace 28	Trace 29	Trace 30	Trace 31	Trace 32	Trace 33	Trace 34	Trace 35	Trace 36	Trace 37	Trace 38	Trace 39	Trace 40	Trace 41	Trace 42	Trace 43	Trace 44	Trace 45	Trace 46	Trace 47	Trace 48	Trace 49
0.00	0.00	0.00	0.00	0.00	0.00	0.00	0.00	0.00	0.00	0.00	0.00	0.00	0.00	0.00	0.00	0.00	0.00	0.00	0.00	0.00	0.00	0.00	0.00	0.00	0.00	0.00	0.00	0.00	0.00	0.00	0.00	0.00	0.00	0.00	0.00	0.00	0.00	0.00	0.00	0.00	0.00	0.00	0.00	0.00	0.00	0.00	0.00	0.00	0.00
3.21	4.50	-2.83	-28.16	27.89	-16.67	-44.52	-23.29	-24.10	-9.39	-21.86	26.82	-1.84	-31.86	21.33	-28.58	-6.28	-22.07	4.21	-22.95	-62.14	4.44	10.48	-1.04	-6.34	-21.98	-17.55	-2.70	-15.68	-11.97	-5.07	10.91	31.91	-3.38	-30.28	-28.43	-64.19	-1.40	3.54	9.83	4.88	24.45	-3.80	14.73	7.91	-27.33	1.67	8.19	-14.07	-14.14
6.32	-9.83	7.29	-31.56	11.42	-6.73	-1.41	-29.33	-23.08	17.89	-14.18	-9.22	15.15	-5.59	-0.95	-33.11	16.54	-12.64	4.49	-3.83	-68.26	-7.27	3.61	28.01	1.15	-12.61	-31.98	-8.80	9.87	-0.24	31.14	2.66	-2.58	-37.77	4.62	-3.13	-37.75	-24.21	-16.39	-3.53	-5.60	-11.39	-23.91	50.68	-6.47	-23.85	18.13	11.30	12.89	-13.01
9.38	25.45	16.03	-19.49	2.71	-28.04	-44.50	-25.86	-35.04	-6.86	-5.88	24.18	-1.92	-7.26	1.75	-37.36	6.92	10.13	-8.63	-41.45	-74.73	-68.29	-5.91	-13.11	3.13	-24.38	-27.48	-13.64	-28.72	-11.92	-1.01	10.94	14.00	-37.76	-9.70	-27.20	-76.88	-12.24	-0.98	9.81	-11.92	5.71	-24.46	48.64	-13.15	20.51	-8.69	1.80	13.48	-36.84
12.10	6.50	-2.77	-35.35	-2.47	-17.45	-40.35	-35.78	-35.32	-32.78	-22.34	-13.51	-2.66	-35.62	0.46	-12.23	2.59	11.82	18.46	-0.55	-59.96	-37.41	4.02	7.90	-13.09	-43.29	40.61	-12.77	35.00	9.83	3.07	1.46	2.15	-50.82	-45.21	-26.15	-10.84	20.07	-13.45	-5.31	-13.26	-6.97	2.69	65.00	0.75	15.32	-7.50	-6.41	10.24	-32.81
15.86	64.87	25.21	-34.92	-18.76	-18.81	-30.72	-45.94	-39.62	-25.83	-15.11	-1.09	24.14	8.54	24.32	-35.35	2.21	21.51	14.28	-3.57	-47.67	-53.50	19.51	16.38	-17.91	-38.49	34.26	-22.45	-1.89	0.59	-7.65	-30.16	3.95	-32.77	-49.43	-28.96	-31.11	9.34	-38.34	-50.90	-14.91	-10.76	23.07	47.89	11.66	-34.69	7.32	7.02	-3.49	6.51
18.06	32.39	7.13	-26.95	29.42	-42.50	-55.56	-37.61	-13.95	-26.01	5.66	-26.00	25.66	-15.52	33.77	-14.60	0.14	11.01	19.49	20.12	-72.48	-39.59	-27.42	8.71	-14.44	-37.12	0.77	-3.65	-8.14	-4.78	24.69	-29.19	6.95	-61.12	-22.60	-27.29	-23.21	-26.32	-23.50	-34.45	-15.66	-16.29	20.27	31.90	-15.09	-0.41	-8.06	-15.33	32.24	4.68
21.87	40.16	24.20	-9.85	-29.77	-18.90	-17.08	-45.67	-31.35	-31.29	-22.85	-7.40	5.98	-15.86	45.75	-35.41	-12.94	-13.49	8.03	5.58	-36.00	-83.01	-8.97	30.42	-28.40	-59.32	0.38	-26.09	-25.82	8.59	-22.69	-18.29	30.70	-23.06	-38.30	-14.93	-46.44	-11.69	-17.56	-15.23	-21.87	17.07	30.32	57.57	-30.85	-5.83	15.72	16.38	22.47	-14.79
24.10	49.07	20.10	-32.83	0.26	-19.20	-34.39	-47.39	-37.62	-31.17	41.02	-18.39	11.33	-26.82	43.64	-31.96	-5.49	19.78	-13.58	-14.86	-29.69	-38.05	-40.96	4.39	-19.14	-77.24	34.28	5.22	-1.27	-3.80	-6.32	-12.61	40.41	-46.87	-51.23	-31.00	9.66	-27.82	-58.29	-44.29	-18.35	-40.25	26.49	71.39	-29.86	-38.31	7.32	13.58	30.46	-11.43
27.76	9.83	25.10	-18.69	-35.33	-23.72	-62.19	-14.13	-70.89	-21.85	17.06	-15.44	-3.54	-10.81	41.61	22.33	3.45	45.29	-3.48	47.54	-9.54	-57.22	-30.08	2.05	-15.97	-46.33	60.99	-11.36	0.85	4.23	-19.47	-16.41	4.52	-25.43	-44.81	-38.56	-53.09	4.68	-86.92	-29.61	-19.90	10.66	12.93	64.25	-3.44	-20.45	13.25	7.27	23.64	30.07
30.25	14.74	15.40	-49.67	4.56	-1.64	-29.93	-36.95	-42.03	-25.64	18.21	-24.59	5.38	1.93	38.35	-1.41	0.44	83.50	18.15	-6.14	-86.84	-109.55	-50.58	-19.45	-31.85	-84.51	31.64	17.37	-56.61	0.55	-23.66	-12.00	-1.71	-30.60	-34.88	-45.60	-56.01	35.69	-48.21	-16.56	-24.71	-59.63	-5.07	34.62	-31.39	-34.04	1.39	1.80	29.68	-30.80
33.71	13.90	-4.90	-42.37	-21.59	-4.80	-23.17	-50.36	-47.55	-47.65	45.72	-20.43	2.76	-13.91	14.86	21.59	9.77	71.04	18.92	-35.30	-60.05	-98.44	-44.76	-23.54	-18.76	-91.94	55.76	-26.68	-11.80	-14.33	-28.62	-3.40	-7.29	-10.00	-22.05	-17.15	-57.63	33.32	-40.95	-32.74	-9.23	14.15	-0.02	33.38	-17.75	-9.56	8.10	1.29	22.28	-37.87
36.29	-4.13	0.31	-48.48	-47.63	-5.19	-31.68	-42.17	-46.31	-35.99	57.20	-11.33	8.03	-9.50	26.02	12.06	9.49	73.34	9.07	4.35	-23.97	-116.18	-72.07	-14.86	-5.84	-90.53	47.19	8.42	-6.65	2.96	-5.26	-16.45	30.98	-25.24	-40.80	-9.19	-45.57	-4.54	-42.34	33.96	-20.21	-24.01	-6.60	55.59	7.59	10.45	9.92	-11.32	60.53	-27.71
39.72	2.33	37.26	-56.25	-17.70	43.49	-65.19	-45.89	-49.16	-40.87	39.74	-27.34	21.67	-34.96	53.97	-7.42	4.07	79.36	21.84	5.42	-71.81	-108.97	-80.00	-43.66	-30.18	-90.40	27.95	-20.88	-7.12	-7.25	-43.20	-39.54	-2.38	-46.11	-25.10	-46.03	-38.27	-15.67	-15.61	11.31	-22.34	-23.15	-19.13	46.39	12.78	-6.42	3.61	-12.48	14.73	-60.63
42.17	-12.40	32.37	-43.95	-35.03	-31.89	-46.82	-67.83	-66.33	-23.86	55.18	-24.22	21.50	-28.91	31.27	24.50	8.01	66.85	-10.19	5.70	-14.50	-87.91	-50.89	-27.71	-14.19	-97.74	31.83	-39.47	-0.05	13.35	-28.79	-31.40	24.01	-25.39	-52.74	-26.71	-38.76	17.29	-34.55	-2.40	-12.92	-18.78	22.20	39.64	9.35	21.05	53.42	17.63	49.32	-26.14
45.83	-31.41	-11.93	-29.35	-55.85	-36.69	-46.28	-41.60	-67.64	5.87	29.26	-33.58	14.46	-22.06	-0.14	-1.75	-6.30	71.63	20.88	35.30	-1.36	-81.72	-73.38	-40.04	-26.64	-77.13	81.60	18.84	-1.51	27.60	-13.88	-9.45	12.89	-24.80	-62.70	-39.40	-16.20	-3.91	-50.38	4.59	-24.73	-21.72	2.97	49.80	-16.36	-20.72	-6.88	4.19	10.94	-33.48
48.13	-8.17	5.55	-50.59	-22.04	-8.01	-15.83	-56.77	-25.62	-25.50	42.01	-11.54	54.82	-36.77	26.15	20.84	-2.88	33.07	8.71	-11.51	-34.88	-147.19	-34.11	-17.11	-28.58	-78.12	67.32	-32.23	6.75	12.35	-24.33	-14.78	11.58	-39.46	-22.17	-31.98	-35.15	24.46	-56.83	-29.82	-8.66	-20.85	35.87	18.25	-6.55	-34.04	22.20	-7.87	2.33	-7.32
51.84	-3.47	9.47	-36.60	-6.64	1.19	-23.84	-92.11	-53.61	-0.89	25.67	-19.62	51.16	-22.49	55.66	-11.12	7.08	95.06	-2.50	-27.76	-50.15	-105.87	-29.93	-29.17	-47.67	-68.03	59.15	-4.49	-34.35	29.09	-6.99	-29.35	14.65	-11.66	-40.36	-23.25	-37.05	-11.96	-63.20	0.82	-0.50	8.95	-14.51	68.80	8.72	16.27	18.71	3.08	6.85	57.34
54.18	-29.98	-5.29	-61.89	-71.77	-28.04	-57.52	-101.55	-30.06	-9.56	28.00	15.13	-5.50	-43.01	30.83	-10.05	16.46	94.76	-5.11	17.36	-52.09	-94.99	-43.30	-38.68	-25.76	-89.83	61.18	-27.93	-32.42	-2.39	-50.76	-22.22	6.22	2.59	-57.40	-28.47	-33.95	29.94	-109.93	-13.43	-29.81	37.31	35.02	22.71	-3.71	10.75	21.19	-2.58	17.86	12.27
57.78	36.32	-2.20	-42.37	-32.49	11.69	-36.55	-88.11	-17.32	8.69	69.06	-2.61	28.58	-13.48	39.81	17.60	17.53	31.78	17.21	-22.35	-49.85	-122.41	-51.16	-30.22	-31.03	-64.90	58.22	17.68	-13.35	-2.00	-66.85	-33.05	25.53	2.83	-19.31	-30.54	-23.57	30.76	-48.32	-37.94	-15.27	35.34	40.66	66.95	-1.90	-20.87	-7.53	-10.47	26.02	36.43
60.18	-44.81	2.22	-42.48	-79.80	25.75	-49.47	-92.46	-23.73	3.44	91.13	10.34	37.25	-2.01	20.75	13.82	9.41	107.79	-19.62	5.53	-17.03	-97.58	-34.00	-25.94	-34.26	-93.78	77.13	-22.23	14.85	-6.14	-33.54	5.05	75.25	-9.78	-38.95	1.70	5.68	-13.49	-57.95	-15.87	-38.34	-17.91	5.51	46.10	0.95	-8.96	34.62	-4.56	6.32	54.15
63.70	-18.31	1.13	-42.26	-46.49	20.95	-30.64	-54.92	-25.48	1.84	68.27	19.50	23.87	-8.25	4.05	13.66	-14.26	89.45	6.52	29.17	3.11	-54.22	-89.46	-11.33	-42.11	-76.80	42.76	-8.15	-10.15	-48.36	-70.46	-20.25	26.46	-59.81	-70.17	-21.05	-49.74	-17.95	-99.29	-25.53	-14.22	-33.52	37.52	61.75	-15.88	11.84	23.90	13.41	0.50	69.16
66.18	-13.34	15.52	-60.72	-28.89	12.81	-9.43	-89.99	-16.21	14.91	93.19	-3.48	41.91	-4.51	24.22	18.75	-3.85	90.70	21.51	36.60	2.69	-101.43	-76.74	-25.17	-25.71	-82.31	72.44	-11.07	-17.27	-22.22	-77.45	19.66	13.17	25.60	-55.46	-31.15	-13.70	11.53	-73.06	0.64	-25.14	-7.53	44.43	62.47	-49.06	-24.09	23.48	58.72	32.80	25.26
69.75	-41.50	4.48	-47.58	-57.95	-11.77	-29.26	-93.84	-4.83	-19.45	51.94	-4.31	55.80	-12.59	47.81	15.18	7.18	29.99	8.23	0.92	33.18	-43.65	-45.21	-4.76	-44.58	-88.80	87.04	8.54	6.68	3.73	-40.92	-5.20	26.28	0.22	-63.84	-25.03	-40.98	20.71	-65.39	-27.49	-13.43	20.72	73.02	29.31	-9.13	-41.91	-21.84	-2.99	15.94	-3.26
72.24	-16.80	2.93	-16.95	-37.97	9.26	-3.91	-86.88	-20.54	-1.11	40.72	-10.78	25.05	-17.67	42.50	21.83	6.82	70.00	9.97	17.98	19.56	-103.00	-18.83	7.11	-3.97	-59.31	58.12	16.17	3.21	31.35	-48.33	-11.55	31.38	-27.81	-83.93	-23.37	-38.39	-46.26	-84.55	-38.45	-30.15	23.68	17.19	43.86	-16.33	-74.48	21.15	2.71	10.64	-6.45
75.73	-26.26	9.37	-41.00	-7.11	28.74	-39.58	-82.58	-38.04	1.24	19.76	11.16	22.83	-16.70	62.14	14.62	12.34	91.58	27.30	-1.78	18.46	-55.47	-27.31	4.01	11.36	-97.66	88.17	-2.16	5.45	-11.81	-62.66	-20.86	53.44	-47.08	-2.57	-28.22	-53.18	-19.44	-108.86	7.62	-22.98	-3.55	46.22	14.61	-3.21	5.52	5.94	-0.14	32.20	65.06
78.22	-25.66	-9.21	-11.33	-47.35	-25.51	-17.29	-89.08	-11.85	-19.71	52.59	-6.24	25.63	-25.21	31.43	2.10	-2.93	82.38	8.64	-33.41	-0.40	-48.52	-53.33	-5.79	-18.96	-74.27	108.09	-5.24	-0.37	-12.98	28.77	-10.35	58.02	25.61	-70.70	-26.15	-21.69	23.05	-71.37	-35.34	-18.89	-18.04	55.20	61.11	-1.49	-37.62	12.99	2.97	-11.62	68.20
81.76	-10.58	11.02	-20.05	-21.23	-21.04	-1.74	-81.94	-1.42	-40.09	59.23	-23.89	62.47	-23.15	58.77	-7.91	5.52	31.26	1.96	10.57	-17.52	-40.87	-19.59	-14.07	-28.89	-66.58	36.32	1.46	-1.42	-21.38	-37.21	-22.45	25.44	5.64	-74.31	-20.83	-23.83	19.97	-93.57	-37.98	-32.08	33.65	-9.79	36.19	-9.98	-8.82	-10.67	26.79	30.67	57.09
84.19	-23.08	9.44	-20.34	-55.87	-11.34	23.93	-105.63	-20.61	-49.47	84.44	1.34	44.86	-34.35	40.86	-31.27	20.15	52.61	-12.02	-19.50	5.76	-25.53	-33.82	12.68	-15.09	-83.63	55.50	0.52	25.64	-23.84	-43.28	-9.60	33.22	-36.83	-72.29	1.44	-67.79	29.03	-66.44	-38.78	-19.00	-12.89	60.40	82.56	0.04	-6.13	-2.39	4.64	19.97	32.45
87.69	-28.68	11.79	-38.08	-24.65	13.73	-57.72	-79.84	7.07	-36.34	84.72	-15.52	64.89	-33.03	47.04	-4.31	-26.09	12.20	-7.58	-23.63	25.79	-31.80	-41.47	-34.82	-34.89	-42.33	55.19	-21.54	-25.99	-18.08	-53.36	-18.91	17.46	-6.34	-65.02	-20.09	-50.23	29.54	-37.46	-48.99	-13.74	53.87	32.56	93.77	-38.91	14.24	3.33	7.74	-14.72	23.97
	Trace = Single Cell traces from GFP Channel
[truncated: 198 more columns]
