# Supplementary material for: Optogenetics reveals Cdc42 local activation by scaffold-mediated positive feedback and Ras GTPase
Source: PLoS Biol. 2020 Jan 24;18(1):e3000600. doi: 10.1371/journal.pbio.3000600 (PMC7002011; doi:10.1371/journal.pbio.3000600)
Supplement: S12 Data — (ZIP) [file pbio.3000600.s028.zip › S12_Data/Panel_S5B/Bottom_Graph_Scd2-GFP_DeltaGef1/Graphs_GFP/Graph_Scd2-GFP_DeltaGef1_SingleTraces_OptoQ61L_YSM3596.csv]

Strain =	YSM3596
Graph_Scd2-GFP_DeltaGef1_SingleTraces_OptoQ61L (GFP Channel)
Time (s)	Trace 1	Trace 2	Trace 3	Trace 4	Trace 5	Trace 6	Trace 7	Trace 8	Trace 9	Trace 10	Trace 11	Trace 12	Trace 13	Trace 14	Trace 15	Trace 16	Trace 17	Trace 18	Trace 19	Trace 20	Trace 21	Trace 22	Trace 23	Trace 24	Trace 25	Trace 26	Trace 27	Trace 28	Trace 29	Trace 30	Trace 31	Trace 32	Trace 33	Trace 34	Trace 35	Trace 36	Trace 37	Trace 38	Trace 39	Trace 40	Trace 41	Trace 42	Trace 43	Trace 44	Trace 45	Trace 46	Trace 47	Trace 48	Trace 49
0.00	0.00	0.00	0.00	0.00	0.00	0.00	0.00	0.00	0.00	0.00	0.00	0.00	0.00	0.00	0.00	0.00	0.00	0.00	0.00	0.00	0.00	0.00	0.00	0.00	0.00	0.00	0.00	0.00	0.00	0.00	0.00	0.00	0.00	0.00	0.00	0.00	0.00	0.00	0.00	0.00	0.00	0.00	0.00	0.00	0.00	0.00	0.00	0.00	0.00
3.21	11.83	78.88	16.56	113.78	54.59	4.57	43.29	40.26	81.01	49.60	28.36	42.99	-20.88	-22.38	16.47	43.70	-17.43	70.02	27.11	21.22	21.29	18.94	37.33	-43.80	-23.67	41.40	32.65	42.96	60.73	19.89	92.41	29.36	25.22	22.36	102.08	27.05	84.24	26.71	-12.53	61.36	53.25	47.73	25.81	0.32	31.91	-11.82	11.97	68.76	3.81
6.32	31.35	17.56	14.27	97.53	88.43	19.53	45.59	79.03	122.01	129.64	36.12	53.36	7.58	-25.72	-10.21	72.45	30.09	90.89	37.54	14.17	26.26	-9.81	57.77	10.04	-18.97	77.76	39.01	53.73	15.75	43.93	100.09	35.92	-15.40	-4.82	60.40	4.42	77.05	19.85	-16.83	37.30	38.66	27.77	-6.46	-18.51	34.51	-31.37	11.86	67.41	25.59
9.38	63.29	16.02	23.03	63.81	150.99	0.89	74.31	106.88	42.39	149.08	34.21	23.17	19.30	-50.83	-29.65	81.90	28.65	63.92	57.89	23.45	20.12	1.23	48.71	-22.34	1.74	62.31	35.31	67.79	19.96	67.83	210.30	64.55	-4.48	-2.99	47.98	-4.83	89.40	19.15	-12.24	58.77	76.93	52.60	16.83	4.62	50.73	-27.75	-3.06	80.00	-9.12
12.10	84.59	59.54	45.57	65.88	129.71	6.66	68.14	85.63	66.86	141.04	32.69	-2.96	34.12	-22.69	-48.48	50.77	44.87	90.72	72.15	35.14	51.04	-12.55	61.95	-8.56	-13.41	89.75	38.06	71.14	18.28	90.33	147.86	67.60	7.08	-13.63	57.79	10.24	20.16	2.27	12.07	60.67	97.23	64.75	39.94	-1.51	64.80	2.71	6.57	57.21	-22.22
15.86	55.29	77.63	15.89	120.31	126.05	-4.22	122.24	72.16	50.65	128.36	-4.10	-3.14	36.56	27.09	-8.42	113.18	67.71	67.84	61.97	68.21	65.97	-35.90	39.46	36.65	-26.52	73.58	100.38	72.02	15.60	20.63	139.37	34.78	-16.78	-11.45	53.09	29.85	48.09	-3.59	-43.09	55.21	97.62	82.40	52.93	-13.71	59.49	-33.76	-7.56	92.66	24.96
18.06	113.41	74.62	20.22	100.20	114.37	28.35	112.52	80.74	52.96	139.53	50.32	61.01	20.70	26.29	-0.93	82.03	107.23	88.22	58.95	70.36	38.52	24.48	54.82	60.20	-18.50	84.19	89.53	73.20	5.75	26.09	174.09	46.52	-13.75	-19.96	56.12	27.34	29.76	23.16	16.22	57.44	117.60	65.32	31.60	3.98	31.20	-0.08	-18.05	35.71	8.96
21.87	107.35	71.89	30.09	123.05	146.45	42.66	85.18	132.17	80.78	107.04	50.51	-4.89	20.13	51.08	-0.86	48.48	41.22	98.07	-16.96	73.45	48.80	6.01	5.66	-22.26	-12.10	137.09	55.12	77.99	-7.20	13.95	68.18	18.78	-15.29	0.81	71.81	49.40	43.72	6.91	-10.94	31.15	132.03	34.20	30.10	28.91	65.14	35.84	-3.09	65.22	36.82
24.10	139.61	39.53	36.93	135.49	170.88	67.92	85.81	98.07	93.02	171.14	14.09	52.03	38.97	32.86	27.52	106.88	78.43	106.34	-4.48	97.81	38.83	6.35	18.78	33.98	-7.83	114.10	53.49	86.85	24.52	11.70	71.67	7.71	-23.44	1.29	109.18	53.94	-1.74	13.08	13.28	73.51	169.17	80.18	12.11	21.38	38.49	-20.54	-7.34	53.85	37.83
27.76	76.46	57.86	67.32	113.78	184.27	25.60	107.40	123.04	103.81	165.18	32.83	63.53	8.28	11.65	-20.67	89.76	62.82	80.02	54.42	97.14	41.42	32.94	-7.49	38.80	-8.31	123.57	49.70	84.71	-22.07	61.82	159.49	19.76	16.89	39.87	111.80	61.26	64.23	28.94	-4.63	96.13	121.80	81.61	-2.72	-1.82	53.11	23.01	-26.61	30.17	47.16
30.25	91.39	80.80	22.85	141.03	200.27	54.64	139.44	136.43	126.20	147.33	86.76	14.55	7.29	0.94	-25.15	64.53	120.90	79.33	28.30	124.98	44.58	43.42	-19.79	-43.95	-16.66	141.03	39.38	81.41	2.39	92.63	96.56	34.35	-19.33	-14.85	141.57	72.32	4.77	8.95	20.93	91.03	96.65	115.63	11.69	9.78	32.85	-31.30	-41.64	43.85	-10.30
33.71	101.81	83.64	34.21	105.93	166.25	11.81	141.05	106.86	143.70	138.83	48.11	26.01	13.65	19.48	-22.27	50.52	86.51	134.19	50.10	134.51	83.00	92.56	-34.91	1.97	19.09	111.35	25.20	101.08	2.39	38.94	95.26	7.31	-36.58	50.85	134.05	60.82	-13.05	29.55	50.76	112.14	156.52	145.63	-11.63	-37.45	33.24	-26.80	5.69	24.72	16.95
36.29	109.36	76.50	18.87	102.61	193.44	38.23	138.99	141.57	135.38	141.90	-0.99	67.63	28.92	94.59	36.66	74.20	74.25	152.82	75.16	134.45	72.36	70.01	-13.33	24.71	17.60	115.55	70.20	88.73	-29.59	19.98	69.00	14.79	-27.39	48.93	128.46	94.79	35.23	49.85	47.59	65.24	133.60	116.81	-0.50	-14.13	30.75	-15.54	-5.05	42.87	26.42
39.72	95.80	59.66	48.77	114.30	190.38	72.62	144.42	166.18	127.87	187.63	31.59	63.26	37.78	66.30	-11.10	76.18	60.33	45.26	44.59	131.45	84.37	18.56	-16.26	-5.03	-13.83	129.09	26.66	179.47	-8.96	-13.88	94.25	33.35	-7.75	74.56	122.38	116.31	56.77	96.78	81.42	87.23	136.36	158.33	5.94	25.81	20.99	34.59	5.33	73.08	7.45
42.17	103.70	90.22	1.34	118.56	154.06	65.23	139.34	121.01	139.80	169.73	43.82	57.24	56.86	84.51	40.35	60.36	75.30	115.34	58.86	151.12	35.27	47.75	-26.58	1.58	-11.89	111.73	52.32	196.46	-39.30	-20.48	108.99	34.12	-43.40	69.89	151.91	146.14	96.87	59.26	59.81	111.95	156.88	116.17	-18.20	-13.37	45.33	-39.21	37.27	42.87	34.40
45.83	45.05	78.63	31.09	95.43	173.42	56.01	70.22	126.38	101.59	155.22	44.01	64.67	52.13	41.39	17.80	36.27	96.36	86.42	129.15	161.42	38.76	20.18	-18.34	31.38	-4.87	76.44	19.76	209.38	5.53	-68.32	80.73	18.60	-40.63	10.70	217.24	154.84	65.61	29.74	88.44	88.03	132.24	166.22	-11.76	-18.89	55.93	-41.46	39.19	17.35	18.69
48.13	119.51	65.87	13.76	133.97	174.22	40.26	146.01	89.46	146.38	104.53	20.61	24.63	54.24	68.75	-16.38	71.43	72.33	138.37	90.13	133.54	37.03	-18.46	-30.28	-32.21	-8.89	122.67	46.63	194.82	-3.89	-56.68	50.71	-14.97	-54.62	9.07	203.08	139.63	27.43	28.09	98.01	127.40	160.75	172.65	8.84	-31.58	3.65	-54.90	37.53	27.38	26.10
51.84	111.00	75.98	23.15	184.80	136.88	74.05	135.19	106.22	125.70	75.97	51.70	23.24	32.62	32.95	-1.18	78.33	71.85	87.68	138.95	85.63	46.31	-19.99	-54.09	-12.65	0.44	114.66	28.55	163.79	-28.96	-0.25	70.44	-7.97	-64.73	37.74	173.71	123.50	85.05	9.37	94.93	100.94	176.08	183.52	-7.09	-2.52	16.97	-37.74	-3.97	36.86	65.87
54.18	60.76	60.30	41.71	215.36	81.23	68.84	112.10	75.30	157.97	123.10	64.13	28.97	101.66	39.88	22.97	73.98	77.60	92.52	172.48	61.43	43.77	28.44	-16.31	-28.45	-42.48	126.88	37.60	158.95	-43.99	-29.04	47.59	-20.71	-57.15	-14.26	202.99	144.35	41.45	60.08	113.39	116.15	138.50	200.08	-29.55	-24.11	19.50	-73.97	-18.11	73.86	86.70
57.78	123.87	94.69	29.42	147.39	64.76	107.72	108.64	88.88	168.26	113.74	25.52	39.54	110.02	40.28	33.22	73.54	44.83	60.35	130.14	123.55	47.52	-8.67	7.57	-30.62	28.28	130.38	38.58	223.44	-47.99	10.61	84.27	22.39	-35.49	-2.38	175.22	90.90	73.11	21.03	19.61	121.99	129.05	153.23	41.02	-30.38	72.17	-41.11	39.28	73.20	74.04
60.18	141.99	91.76	11.67	130.28	120.50	96.30	126.61	133.69	183.34	99.86	43.05	30.20	86.93	129.02	28.85	185.05	42.64	87.30	84.93	134.23	26.10	12.72	-18.15	-6.79	-6.28	134.06	49.08	175.66	-37.71	-4.31	108.83	10.01	-49.68	1.20	152.13	140.79	54.94	19.65	58.32	102.02	110.60	201.93	27.82	28.27	113.83	-36.37	118.61	102.25	72.84
63.70	169.07	134.14	18.14	111.67	97.11	63.10	91.05	115.53	114.36	113.87	42.41	-6.09	64.13	79.22	53.07	88.32	97.35	122.37	83.17	132.98	27.60	8.56	-51.87	-15.84	-3.81	99.96	74.47	220.54	-52.59	-6.39	162.43	6.05	-57.45	40.58	168.59	141.63	28.32	-1.14	46.61	98.33	121.52	203.52	79.15	56.60	120.24	-32.56	103.16	66.20	59.80
66.18	183.15	91.84	15.83	153.83	90.42	82.96	90.96	131.12	123.38	176.91	59.08	33.88	84.58	160.99	48.72	96.75	87.21	155.63	75.23	116.84	72.29	28.53	-10.97	46.85	7.24	132.25	94.10	203.09	-28.12	37.81	193.82	1.35	-49.30	-46.07	135.92	207.13	-12.70	-30.20	13.02	136.09	80.15	237.70	82.72	37.03	86.00	-57.13	137.58	33.77	66.67
69.75	113.65	71.57	4.59	195.57	14.18	82.26	90.89	74.46	129.32	65.32	1.62	74.31	92.51	115.22	48.79	69.50	104.06	137.56	92.46	163.11	46.61	-10.58	-42.49	25.36	23.95	145.51	61.25	179.51	-22.14	9.48	131.00	31.22	-36.11	17.11	181.23	174.86	24.13	-23.76	8.06	159.63	116.77	243.82	53.62	29.36	136.27	-35.08	91.43	61.64	82.99
72.24	121.77	112.90	22.55	173.67	61.66	104.40	114.98	93.45	144.30	46.93	-15.32	-5.49	99.18	54.33	73.18	92.04	68.06	151.23	104.92	64.02	77.43	27.96	29.78	33.19	-16.06	161.13	100.65	188.36	-36.03	7.41	109.24	65.08	-2.20	1.69	165.89	202.98	79.70	9.57	5.17	135.01	121.95	221.18	75.92	72.03	190.10	-55.90	80.13	55.90	46.18
75.73	155.03	198.69	41.61	148.27	88.58	80.06	143.05	115.03	117.87	97.57	31.80	32.00	127.06	80.17	60.45	80.44	85.89	138.62	76.44	130.85	84.93	15.50	46.70	86.68	13.40	122.05	77.21	220.85	-71.80	30.54	128.61	79.75	-48.09	-10.39	191.30	211.56	142.05	14.34	61.06	126.61	131.37	209.58	62.87	36.97	130.01	-31.38	100.56	63.51	90.23
78.22	163.34	137.64	37.29	148.77	81.55	125.58	154.73	99.89	135.34	125.71	50.89	0.73	27.29	43.07	97.99	91.30	59.18	92.61	77.45	86.67	49.62	-4.59	23.24	10.56	1.71	141.87	61.34	183.36	-23.52	25.17	119.32	74.04	-31.83	46.49	225.54	180.63	32.29	13.93	27.57	118.75	151.77	224.13	39.41	0.37	150.95	-43.26	87.51	15.83	92.39
81.76	205.41	136.14	73.33	158.97	77.93	69.71	159.92	113.60	79.19	106.34	39.18	10.32	64.04	74.24	48.41	82.77	138.86	89.87	57.76	130.15	27.00	-14.72	20.28	27.71	16.57	177.78	64.72	203.49	4.64	31.89	192.46	27.98	-65.10	8.12	232.59	173.93	80.17	6.51	18.34	150.33	138.12	194.89	74.80	12.14	160.13	-9.94	86.90	29.33	102.68
84.19	187.87	111.24	52.55	173.48	70.36	12.06	170.90	122.54	134.28	112.62	12.26	-24.95	67.49	54.85	6.53	114.11	78.67	85.10	49.10	145.34	13.43	23.59	49.60	37.55	11.79	128.69	109.07	201.59	0.33	30.92	207.08	32.88	-44.13	-6.40	167.79	190.77	95.28	-50.79	11.97	126.87	107.72	207.75	76.15	-19.57	101.79	28.58	95.90	8.94	102.12
87.69	147.12	165.89	56.31	186.76	87.76	62.80	132.26	122.76	6.81	111.57	10.65	-23.09	61.64	65.93	33.46	122.08	103.96	71.02	26.49	118.30	28.11	-18.85	81.93	28.17	37.29	91.21	78.39	215.83	-16.68	-8.91	193.88	-6.64	-53.32	-17.81	159.87	229.77	67.17	-9.89	2.99	136.81	117.86	207.97	62.92	36.56	83.64	63.81	128.53	58.24	101.34
	Trace = Single Cell traces from GFP Channel
[truncated: 37 more columns]
