# Supplementary material for: Optogenetics reveals Cdc42 local activation by scaffold-mediated positive feedback and Ras GTPase
Source: PLoS Biol. 2020 Jan 24;18(1):e3000600. doi: 10.1371/journal.pbio.3000600 (PMC7002011; doi:10.1371/journal.pbio.3000600)
Supplement: S12 Data — (ZIP) [file pbio.3000600.s028.zip › S12_Data/Panel_S5B/Bottom_Graph_Scd2-GFP_DeltaGef1/Graphs_GFP/Graph_Scd2-GFP_DeltaGef1_SingleTraces_Opto_YSM3595.csv]

Strain =	YSM3595
Graph_Scd2-GFP_DeltaGef1_SingleTraces_Opto (GFP Channel)
Time (s)	Trace 1	Trace 2	Trace 3	Trace 4	Trace 5	Trace 6	Trace 7	Trace 8	Trace 9	Trace 10	Trace 11	Trace 12	Trace 13	Trace 14	Trace 15	Trace 16	Trace 17	Trace 18	Trace 19	Trace 20	Trace 21	Trace 22	Trace 23	Trace 24	Trace 25	Trace 26	Trace 27	Trace 28	Trace 29	Trace 30	Trace 31	Trace 32	Trace 33	Trace 34	Trace 35	Trace 36	Trace 37	Trace 38	Trace 39	Trace 40	Trace 41	Trace 42	Trace 43	Trace 44	Trace 45	Trace 46	Trace 47	Trace 48	Trace 49
0.00	0.00	0.00	0.00	0.00	0.00	0.00	0.00	0.00	0.00	0.00	0.00	0.00	0.00	0.00	0.00	0.00	0.00	0.00	0.00	0.00	0.00	0.00	0.00	0.00	0.00	0.00	0.00	0.00	0.00	0.00	0.00	0.00	0.00	0.00	0.00	0.00	0.00	0.00	0.00	0.00	0.00	0.00	0.00	0.00	0.00	0.00	0.00	0.00	0.00
3.21	21.49	30.17	32.20	-11.38	-21.82	38.29	34.68	5.08	11.41	-9.67	22.09	0.72	-1.24	0.21	17.91	-18.65	-19.49	-37.01	-25.59	-8.45	-7.69	-2.53	3.50	-22.61	-17.14	-7.21	-17.68	4.13	8.81	-31.91	18.00	-1.45	1.34	-3.88	-12.33	1.57	-21.76	20.45	-4.09	-10.66	-45.73	8.42	-5.04	7.49	16.42	0.87	35.13	-35.02	24.51
6.32	-8.40	31.76	7.54	-9.08	5.24	39.93	42.39	6.95	42.23	10.86	-7.55	-5.56	2.92	-6.26	23.36	29.44	-5.40	4.23	-6.93	-8.01	-2.00	14.19	-1.93	-34.23	-7.48	-15.63	-5.10	4.86	-48.41	-43.01	-9.00	-17.18	7.79	-27.36	-23.66	17.29	-14.43	13.45	-28.05	14.72	-26.15	-25.89	9.73	16.12	21.49	25.04	38.86	-20.16	15.17
9.38	16.65	29.15	32.18	-6.97	9.89	-5.11	21.01	22.13	29.21	-5.93	-14.16	3.37	25.82	-13.09	10.76	0.96	-49.50	3.83	24.30	2.45	25.73	1.38	-9.90	-38.61	-7.79	-11.81	-18.93	17.68	24.53	-24.52	-10.20	1.08	-13.26	14.93	-18.31	20.72	-7.12	6.11	-21.02	31.10	-13.65	17.83	-0.54	28.00	21.77	17.73	40.17	-47.83	0.65
12.10	-17.62	9.23	1.65	-29.07	-5.56	25.13	35.82	-2.97	48.74	-9.90	-14.41	-14.29	7.88	-14.55	9.43	12.71	-11.47	18.49	26.27	10.26	-2.87	8.41	5.42	-34.25	-28.22	-15.99	-0.60	-4.12	-15.53	-3.94	4.33	7.81	-10.09	-2.09	-12.22	-10.61	-15.54	10.30	-30.70	8.17	-31.23	-25.57	-33.45	19.64	16.73	-16.14	52.68	5.58	-1.51
15.86	-30.17	27.74	22.58	-8.66	4.28	9.54	32.18	21.24	15.60	-9.29	-38.09	-10.35	6.71	-38.31	28.64	27.72	20.79	-2.20	12.90	-16.94	18.06	-13.58	-4.76	-36.98	-25.25	5.63	-36.48	15.40	-27.43	-2.92	-31.99	-5.84	-21.30	-14.40	-24.47	-6.33	-3.61	25.54	-36.73	11.90	-29.58	-48.30	-17.17	0.86	38.38	-9.16	5.50	-13.10	16.87
18.06	13.02	25.81	-17.29	-23.15	20.39	35.21	48.84	2.17	16.23	-8.13	-16.64	-8.01	1.92	-52.95	30.32	34.85	-35.95	-12.15	24.50	-4.80	0.41	-15.42	-4.52	-44.44	-15.15	-12.86	-43.28	-3.24	-0.27	-5.53	-9.87	7.73	-15.04	-16.98	-22.78	35.41	-2.72	29.40	-17.48	-3.32	-26.14	-17.21	-23.56	2.16	2.74	0.83	-11.15	-13.70	-6.98
21.87	-9.48	32.89	43.53	16.66	0.12	36.70	26.63	11.97	16.51	-8.89	0.54	-5.82	23.78	-50.77	19.42	-6.96	-21.56	-1.58	34.32	-21.19	3.11	-3.77	-0.02	-25.84	-27.77	0.61	-23.12	7.90	-48.03	14.65	16.30	-4.39	2.24	22.64	3.95	23.68	-36.35	9.86	-1.34	10.18	-13.14	-39.49	26.76	-17.57	0.07	-25.96	-0.44	-9.41	24.00
24.10	4.45	60.34	7.57	-2.42	8.64	21.28	32.14	35.96	24.63	-20.62	-24.20	-0.04	-23.45	-71.27	16.15	26.36	-46.43	-0.86	42.45	12.05	3.76	6.91	-10.62	-14.97	-10.35	-11.25	-53.83	-2.51	-30.21	-31.04	4.73	-2.78	-23.12	10.92	-11.28	23.06	-6.69	12.24	-28.79	-5.83	-36.09	-17.89	2.87	1.76	17.79	-2.33	47.56	-9.73	19.94
27.76	13.45	51.08	47.42	-37.94	1.25	39.86	45.28	1.54	5.34	-32.07	3.17	20.02	19.98	-45.25	22.52	11.75	-55.31	-8.35	-5.90	-9.37	0.95	8.01	1.94	-43.79	-2.98	3.78	-54.56	16.98	-20.91	-16.71	-1.12	7.88	1.30	-9.76	12.75	26.46	-8.54	8.20	-18.10	-36.21	-7.97	-38.77	-29.81	-4.73	37.63	-11.81	21.82	-33.85	-8.09
30.25	-13.96	21.10	-2.93	12.93	29.43	1.24	27.25	4.44	13.04	-33.66	-29.64	1.87	-5.86	-41.79	42.98	-9.43	-44.12	-4.56	1.98	-8.94	10.21	-14.18	-4.53	-26.22	-17.01	4.41	-36.96	39.57	-41.23	-9.00	-14.60	4.15	-17.42	4.15	-17.97	0.92	-6.47	29.95	-36.22	8.87	-46.57	-41.84	-2.88	3.25	31.87	-1.50	3.48	-19.41	20.78
33.71	12.32	83.32	26.26	-8.70	4.43	6.32	43.23	39.16	12.71	-27.09	-21.71	12.01	0.71	-43.18	42.00	11.48	-56.80	-2.10	35.07	-5.37	10.49	-6.78	19.29	-24.18	-16.78	-5.17	-41.17	13.95	-29.94	-35.07	12.89	22.23	3.03	-13.09	-19.08	9.71	-42.84	2.40	-24.61	-4.61	-14.54	-53.01	-32.53	25.90	25.32	5.67	44.34	-41.97	-9.71
36.29	24.71	63.31	45.83	-22.29	11.43	10.89	17.87	36.79	0.28	-21.32	3.42	-1.42	9.60	-33.02	24.77	17.55	-38.60	3.78	49.66	-16.34	-1.29	-7.53	-3.23	-22.70	-2.27	-40.64	-28.12	29.28	-10.28	-24.95	-6.34	22.19	8.71	22.42	-37.70	41.64	5.89	15.05	-43.03	-10.53	-35.25	-40.50	-21.97	25.70	35.88	10.88	7.13	-28.99	-13.79
39.72	-11.77	73.15	42.89	20.28	15.50	23.80	60.04	43.08	10.07	-25.92	-9.14	14.85	2.42	-32.60	8.59	27.96	0.81	-9.93	8.25	-13.87	-8.03	7.88	6.32	-38.25	-11.45	-18.55	-23.09	-0.89	-43.29	-32.83	24.35	19.59	-1.71	14.67	-17.41	16.93	2.16	17.50	-0.10	-18.47	-30.63	-51.05	-1.56	0.41	-1.87	11.57	-11.06	-36.53	11.79
42.17	-5.21	31.82	14.82	-24.30	18.53	-6.41	29.54	33.76	13.49	5.46	-6.25	15.80	-3.94	-21.42	56.06	27.43	-43.92	-26.60	36.77	-12.07	11.22	-4.94	5.74	1.54	-13.91	-8.47	-52.33	-3.49	4.49	-14.13	-8.22	13.64	-21.06	-0.03	18.54	-3.02	-8.32	23.28	-34.94	-17.55	-36.27	-45.96	-20.05	42.59	15.05	27.85	-13.89	-8.15	6.55
45.83	13.69	45.59	11.93	-7.37	10.17	16.28	54.62	67.34	9.34	-22.24	25.82	-5.27	19.35	-16.82	51.07	59.74	-38.31	5.29	49.64	-12.80	19.61	-2.71	-0.49	-30.58	-27.36	-4.50	-52.28	7.35	21.66	-11.79	-7.59	47.44	-1.84	-2.82	17.33	41.52	-22.30	28.84	-22.71	-27.60	-20.57	-28.29	-22.01	51.18	30.24	-12.90	33.30	3.06	2.93
48.13	-3.70	68.79	13.13	-2.44	19.88	6.33	44.98	31.78	5.36	-19.84	2.58	-11.44	18.48	-4.12	35.13	10.03	-48.33	-16.86	19.73	-18.10	-9.93	4.73	36.74	-30.93	-13.94	1.26	-39.98	-20.49	27.33	-13.07	-19.25	8.68	-15.97	-41.73	-12.15	63.10	-41.89	41.30	-4.58	-0.19	-5.32	-52.56	-25.84	-0.70	23.43	-14.89	-29.18	-39.45	-28.96
51.84	-7.44	81.79	22.23	1.76	-4.33	-2.41	38.26	-10.59	13.58	-0.83	-16.30	-8.83	-16.33	-15.75	23.27	18.51	-64.08	-22.41	2.84	-30.97	16.55	-1.40	26.94	-10.08	-16.66	17.13	-32.92	-0.18	42.16	-30.10	-4.60	-1.36	-23.49	-2.16	-13.20	29.84	-35.21	25.00	-19.67	-37.10	-9.05	-29.74	-35.03	-28.26	33.41	2.34	-7.18	-15.65	-7.32
54.18	5.27	86.71	15.71	-49.49	17.08	23.36	29.24	4.63	22.79	-8.13	-3.13	-4.38	13.54	-36.03	24.53	29.11	-55.51	-18.59	23.00	-18.36	-26.03	1.90	-17.18	-22.76	-35.48	12.62	-43.64	10.82	63.30	-4.24	-3.58	21.33	-7.16	21.03	-9.55	18.87	-35.71	30.10	8.48	-24.05	15.40	-34.94	-38.82	-9.35	30.83	4.17	-2.47	-56.56	21.37
57.78	9.29	45.22	5.34	-27.51	12.54	28.05	29.43	42.97	23.81	-14.14	24.30	12.74	20.86	22.00	39.49	18.45	-46.84	-14.52	13.57	-21.55	26.67	7.60	27.57	19.86	-22.54	15.41	-25.90	-15.14	6.49	-41.82	-3.56	30.55	-5.25	1.42	-7.76	24.04	-11.87	9.28	-18.21	1.75	-20.72	-47.69	7.87	-22.83	53.24	2.76	31.91	-11.22	-2.23
60.18	-34.18	35.56	16.20	-4.91	16.79	-3.90	51.76	31.88	19.28	-15.33	13.70	9.36	1.07	9.70	38.46	30.88	-32.09	-32.51	1.76	-22.24	26.41	-13.24	7.73	-22.44	-9.82	11.98	-8.46	-6.22	39.30	-7.55	-24.78	-4.17	-10.69	22.52	4.03	47.76	-46.32	28.32	-8.19	-12.50	-21.51	-25.37	-38.60	0.34	44.51	10.21	27.34	-35.77	28.51
63.70	-26.23	70.27	46.25	-20.89	24.95	-8.25	50.82	26.94	22.45	-24.51	15.67	-1.43	-4.44	15.09	49.11	21.51	-50.41	-17.74	37.25	-31.77	7.97	1.09	12.01	-19.18	-8.35	34.61	-22.14	32.23	1.60	-27.30	-34.07	-7.46	-8.73	33.22	21.45	63.41	-40.52	18.99	24.82	22.38	6.88	-35.73	-13.66	13.01	15.82	9.60	-20.10	-54.56	-4.52
66.18	0.46	77.49	24.88	-37.27	17.92	-12.00	50.14	42.40	12.42	-23.21	19.08	-9.00	-1.10	43.35	46.24	45.35	-46.40	-12.33	48.02	-8.39	19.62	10.64	-13.63	-6.40	-2.31	18.81	-50.59	31.20	32.88	-30.93	-0.75	9.18	-20.27	12.90	9.09	17.76	-17.35	5.12	0.49	-2.83	-5.83	-15.50	-9.74	-10.25	28.17	14.09	10.70	-54.33	2.85
69.75	-14.02	91.93	25.30	-34.36	53.09	-12.61	47.12	23.84	30.78	-7.80	8.69	13.74	7.27	3.66	33.53	21.13	-4.90	22.82	69.73	-17.99	18.00	22.23	21.03	-32.80	-10.93	42.81	-34.47	28.72	8.66	-42.63	3.61	42.18	-31.16	38.66	27.98	81.57	-13.99	42.79	30.08	-10.32	-18.63	-27.31	14.30	15.11	52.15	19.93	5.89	-33.50	5.84
72.24	-4.28	44.04	-5.90	-9.10	56.85	21.26	33.98	36.46	8.01	-22.42	19.88	5.25	36.43	6.52	22.66	21.47	-21.21	-5.58	31.28	-12.93	3.91	1.25	-1.43	-38.24	-21.87	30.34	-53.53	4.82	99.26	-36.39	-14.17	40.66	-20.76	39.36	-1.89	53.78	-19.86	48.48	-12.24	-25.51	3.76	-21.22	10.55	40.87	42.50	23.08	37.27	-36.74	-0.63
75.73	-7.06	33.32	-16.12	-20.99	45.26	-1.84	72.93	35.42	-2.99	-3.78	15.11	-9.37	-4.30	53.25	22.31	-5.15	-19.40	-42.52	54.04	0.36	8.02	21.19	20.88	-7.50	-6.35	9.76	-43.04	5.98	41.86	-37.36	24.87	14.34	-18.92	27.45	5.44	29.46	-38.07	27.26	10.84	-9.26	-20.20	-47.07	-22.46	-1.26	23.80	0.44	18.02	-49.65	13.23
78.22	-15.55	77.96	22.32	-9.87	26.20	26.63	44.62	11.22	13.57	-18.88	7.43	-9.54	-5.79	21.62	33.68	25.07	-42.88	-22.08	32.50	-22.10	14.90	-17.54	13.22	-17.84	-10.44	18.30	-39.87	46.72	-10.98	-45.29	25.73	32.55	-5.82	46.72	14.10	37.60	-28.09	17.53	27.84	-13.53	-18.03	-66.85	-34.21	12.06	-7.87	25.33	-10.84	-59.40	3.91
81.76	-26.98	100.82	31.77	-47.13	80.54	23.54	68.64	26.78	21.80	-4.93	4.37	17.92	-11.14	46.45	52.50	36.13	-36.28	-5.18	49.52	2.94	-6.81	-9.59	4.11	-16.46	-25.74	8.28	-7.61	50.45	75.06	-20.52	-29.19	21.11	-12.93	20.61	4.75	0.41	-19.21	4.67	-13.56	-5.40	-15.58	-52.98	-9.94	-22.13	15.53	-10.80	-13.81	-52.33	-5.26
84.19	-39.64	74.89	10.75	-41.96	57.31	-12.63	63.07	42.75	-0.62	-9.52	-8.54	-18.88	-16.24	37.23	30.88	26.47	-40.96	-34.47	76.55	19.93	8.52	3.04	0.91	-7.19	3.27	7.15	-58.99	52.19	-1.24	21.80	16.85	39.25	4.62	34.20	-0.83	27.49	1.51	22.83	17.31	-1.14	-17.72	-58.31	-9.92	42.52	28.06	66.25	-21.74	-45.52	7.50
87.69	-26.33	60.88	-24.62	-41.55	54.20	29.15	86.74	43.79	20.11	-7.81	15.56	-3.09	-20.33	56.09	43.90	66.61	-57.74	-22.04	54.01	-15.05	5.69	-7.69	11.16	-8.09	7.74	48.17	-38.18	42.43	109.73	-6.93	-7.92	43.75	6.24	29.66	31.25	32.76	7.88	30.48	40.60	31.58	23.80	-21.53	10.14	17.49	45.15	42.53	-30.50	-16.16	-14.86
	Trace = Single Cell traces from GFP Channel
[truncated: 37 more columns]
