# Supplementary material for: Optogenetics reveals Cdc42 local activation by scaffold-mediated positive feedback and Ras GTPase
Source: PLoS Biol. 2020 Jan 24;18(1):e3000600. doi: 10.1371/journal.pbio.3000600 (PMC7002011; doi:10.1371/journal.pbio.3000600)
Supplement: S12 Data — (ZIP) [file pbio.3000600.s028.zip › S12_Data/Panel_S5B/Top_Graph_Scd2-GFP_DeltaScd1/Graphs_RFP/SingleTraces_RFP_OptoQ61L_YSM3593.csv]

Strain =	YSM3593
SingleTraces_CRY2PHR-mCh-Cdc42Q61L (RFP Channel)
Time (s)	Trace 1	Trace 2	Trace 3	Trace 4	Trace 5	Trace 6	Trace 7	Trace 8	Trace 9	Trace 10	Trace 11	Trace 12	Trace 13	Trace 14	Trace 15	Trace 16	Trace 17	Trace 18	Trace 19	Trace 20	Trace 21	Trace 22	Trace 23	Trace 24	Trace 25	Trace 26	Trace 27	Trace 28	Trace 29	Trace 30	Trace 31	Trace 32	Trace 33	Trace 34	Trace 35	Trace 36	Trace 37	Trace 38	Trace 39	Trace 40	Trace 41	Trace 42	Trace 43	Trace 44	Trace 45	Trace 46	Trace 47	Trace 48	Trace 49
0.00	0.00	0.00	0.00	0.00	0.00	0.00	0.00	0.00	0.00	0.00	0.00	0.00	0.00	0.00	0.00	0.00	0.00	0.00	0.00	0.00	0.00	0.00	0.00	0.00	0.00	0.00	0.00	0.00	0.00	0.00	0.00	0.00	0.00	0.00	0.00	0.00	0.00	0.00	0.00	0.00	0.00	0.00	0.00	0.00	0.00	0.00	0.00	0.00	0.00
3.24	870.58	816.69	613.33	697.26	620.05	766.01	545.28	611.57	496.14	603.69	431.41	583.42	750.17	544.72	490.22	843.98	615.82	714.63	765.65	715.82	797.49	692.85	722.56	448.43	487.53	464.86	754.80	759.22	772.04	734.20	886.91	673.69	493.59	721.42	723.60	740.91	730.31	669.54	569.47	962.56	889.61	793.04	577.29	812.65	924.03	927.38	927.95	913.06	720.14
6.35	934.75	1027.12	736.60	843.88	780.42	975.13	654.58	672.84	580.88	694.68	556.72	647.62	859.81	629.33	644.90	931.64	727.05	786.07	864.38	747.84	958.61	822.25	892.93	493.09	579.86	532.68	789.78	815.45	849.32	788.79	1016.15	743.15	515.76	701.96	819.71	821.93	797.18	701.72	575.86	992.47	1023.71	791.62	731.75	1027.81	1188.69	1178.69	1162.11	1072.23	879.57
9.11	1030.67	1030.55	758.62	885.56	766.87	966.91	660.14	668.78	549.63	690.64	537.96	646.70	856.27	687.07	582.48	1017.74	761.03	780.64	860.26	820.12	1060.05	849.22	918.99	571.32	589.58	563.80	846.54	893.55	896.61	853.85	1160.82	824.74	643.74	765.03	868.83	868.38	830.12	802.83	668.07	1176.09	1125.34	887.80	838.00	1042.14	1094.92	1168.20	1096.08	1053.49	853.10
12.72	1099.52	1164.41	816.93	915.96	846.13	1088.49	724.16	687.82	588.97	700.40	472.92	699.59	853.88	732.85	653.47	1004.53	792.02	825.00	925.64	816.20	1053.22	960.98	1001.39	535.49	614.07	596.39	877.93	876.58	1016.16	922.99	1207.17	878.23	611.36	798.74	1002.88	861.45	906.88	807.65	667.21	1145.74	1155.46	929.93	874.63	1103.20	1275.44	1272.89	1306.15	1125.83	775.79
15.22	1087.56	1077.65	885.85	963.03	910.55	1100.90	658.55	674.66	543.72	700.04	462.54	675.18	922.94	745.65	767.34	998.39	790.33	844.03	1024.76	849.31	1112.20	1024.52	981.85	599.01	601.75	611.07	904.56	1003.83	967.67	883.49	1180.62	858.66	648.08	834.66	918.82	891.87	956.72	807.85	682.70	1088.61	1095.16	851.37	882.77	1139.24	1307.24	1277.76	1422.04	1236.13	963.58
18.48	1094.74	1224.74	882.22	1097.11	949.41	1216.49	749.08	535.45	502.55	642.37	379.17	665.86	792.18	765.80	594.76	813.75	688.27	881.32	956.70	824.94	1132.15	1002.10	1073.04	604.90	551.20	678.12	940.17	968.36	1004.09	939.21	1177.83	928.44	662.31	848.01	1016.31	862.97	1023.91	891.10	741.62	1156.43	1179.49	956.59	907.00	1132.89	1269.91	1313.81	1367.41	1175.83	931.69
21.39	1021.42	1039.53	826.86	1002.47	992.80	1175.19	657.59	595.83	497.21	683.53	410.98	711.41	882.02	819.83	742.39	852.29	822.60	926.39	975.62	823.43	1194.82	1048.77	1081.36	569.64	546.92	663.28	999.49	1050.13	969.50	936.44	1122.64	893.17	683.76	866.23	953.74	838.14	1026.10	868.90	697.48	1068.82	1142.56	906.68	817.35	1111.99	1284.48	1335.56	1488.98	1307.96	912.97
24.41	1064.24	1217.90	896.30	1076.84	1040.84	1244.94	719.38	452.05	510.76	677.11	407.41	618.92	825.77	761.19	625.94	739.96	698.54	896.14	971.15	819.19	1194.02	1054.60	1090.34	561.25	561.35	655.62	1064.01	1014.64	994.70	1024.26	1245.09	962.10	655.71	940.30	978.69	886.31	1098.90	901.26	689.09	1152.09	1179.69	1038.15	935.27	1111.53	1216.08	1340.73	1337.93	1203.22	791.38
27.37	1046.39	1167.88	912.45	1019.91	1087.83	1156.76	665.56	684.47	594.42	728.31	567.43	731.98	1021.42	779.25	688.59	1110.23	909.90	907.32	1006.14	753.80	1087.43	1094.96	1110.64	548.38	560.29	668.71	1025.48	1023.53	1014.94	936.68	1050.87	949.52	616.87	866.32	936.28	902.01	970.85	827.85	717.67	1104.64	1195.78	927.94	849.79	1067.33	1359.70	1369.40	1519.22	1170.37	789.87
30.38	1026.62	1245.56	952.12	1168.48	1130.39	1223.22	764.24	595.88	606.38	703.79	561.36	707.74	822.18	783.05	704.71	1046.84	813.38	899.86	975.86	816.85	1160.89	1112.75	1147.79	591.63	509.06	675.70	1038.67	1036.38	1003.41	981.38	1320.65	914.58	628.64	924.61	994.82	873.31	967.50	852.43	646.84	1148.86	1208.44	1035.62	923.22	1015.11	1280.29	1419.04	1443.35	1081.42	782.35
33.33	1083.34	1236.66	979.43	1155.90	1182.15	1286.49	799.04	645.69	631.09	727.74	550.89	684.55	964.12	832.87	737.02	1042.86	917.11	874.63	966.88	773.45	1230.36	1119.27	1147.66	566.58	492.63	673.72	1076.15	970.28	985.23	937.59	1211.20	892.15	574.07	962.50	979.31	905.70	981.81	763.47	647.91	1049.68	1208.94	927.28	819.15	992.65	1191.98	1390.65	1482.07	1172.96	755.23
36.50	932.73	1034.08	942.47	1118.05	1132.86	1093.52	719.67	635.04	554.93	703.01	549.04	639.56	975.17	779.19	638.53	922.36	851.97	858.43	942.57	765.10	1144.29	1092.10	1124.09	544.69	508.79	658.01	1128.66	1004.29	1059.12	959.64	1208.82	957.26	686.18	905.51	1001.34	851.12	947.36	836.27	699.01	1193.33	1176.81	996.02	934.59	1045.12	1302.39	1496.83	1588.15	1170.14	795.31
39.34	1028.73	1185.52	997.67	1163.81	1189.01	1275.74	811.09	530.02	564.12	682.32	486.35	638.81	890.33	848.47	602.14	892.03	797.00	762.76	906.91	693.05	1264.02	1071.61	1244.67	590.55	531.22	712.55	1208.50	1034.60	989.97	891.22	1255.95	964.69	670.80	915.27	982.16	845.25	1047.71	838.30	665.17	1192.94	1212.42	1020.93	902.02	1020.22	1171.31	1411.91	1493.47	1085.48	675.67
42.46	950.68	1091.83	944.52	1069.13	1119.83	1158.62	722.06	565.77	572.19	679.35	433.10	621.06	849.19	791.13	690.79	935.05	843.49	767.91	753.33	578.00	1165.90	1028.37	1185.42	593.48	499.33	724.16	1241.05	998.00	1009.75	867.40	1131.28	971.36	628.51	853.05	999.14	858.70	969.40	835.62	667.07	1085.04	1192.53	924.35	880.03	1099.95	1158.83	1316.81	1459.28	1206.27	763.51
45.37	905.92	1190.95	986.46	1084.19	1201.12	1248.59	788.04	455.69	583.69	667.85	367.37	587.82	776.73	858.87	591.31	746.36	686.79	753.31	719.62	513.97	1247.32	959.51	1254.88	619.59	526.69	785.49	1208.27	984.80	984.01	733.75	1276.30	1002.24	665.64	899.17	1058.51	880.54	1044.26	887.94	664.83	1277.93	1230.21	1040.29	808.95	1115.59	1324.21	1266.79	1619.74	1302.38	811.13
48.46	936.91	1089.90	970.59	1114.87	1147.33	1044.38	742.07	433.35	539.55	618.37	412.21	575.70	874.00	903.39	626.13	827.85	853.30	661.36	692.00	474.47	1197.14	834.71	1245.78	588.15	482.84	795.01	1300.56	972.37	936.89	718.54	1187.33	1032.94	655.78	1035.68	916.95	802.67	1028.54	810.88	702.31	1190.40	1207.76	986.52	711.85	1040.94	1219.72	1279.05	1368.11	1107.53	778.33
51.42	983.37	1249.03	1029.49	1101.50	1108.29	1184.72	786.63	459.08	595.56	672.81	457.32	504.88	872.40	845.76	547.87	660.48	705.27	643.22	663.98	416.57	1170.32	789.79	1182.53	505.53	470.99	776.96	1259.05	938.94	1094.81	680.47	1286.97	972.02	721.10	930.96	1033.08	855.66	974.64	906.32	710.67	1186.34	1333.98	1145.32	915.95	1108.49	1261.66	1228.81	1411.11	1210.94	790.83
54.47	1027.82	1138.98	979.07	1073.28	1126.95	1140.95	773.18	719.63	647.92	806.50	705.43	652.59	945.69	915.95	721.11	986.25	889.59	560.64	578.16	407.04	1122.00	712.28	1213.09	565.99	424.38	744.08	1338.26	948.78	934.38	692.57	1210.99	956.22	670.47	938.49	969.28	828.56	1034.04	867.97	716.77	1125.99	1296.92	1054.29	860.75	984.22	1194.42	1189.46	1324.97	1129.81	846.85
57.38	1004.70	1291.37	1062.08	1115.22	1179.38	1230.63	822.75	595.39	587.78	768.01	599.81	545.30	834.50	860.47	588.70	905.96	727.19	617.03	607.63	402.60	1105.54	733.95	1249.69	548.22	482.51	772.94	1315.01	971.22	1105.89	743.53	1317.83	942.72	778.43	903.00	1056.74	893.80	983.05	866.32	781.32	1182.14	1424.53	1142.06	970.11	966.37	1344.31	1269.16	1558.95	1198.57	815.66
60.39	956.93	1189.31	1029.93	1179.72	1175.13	1188.52	823.87	609.21	567.64	729.05	588.94	622.17	983.83	902.22	673.18	859.54	739.89	583.52	592.71	350.25	1084.91	764.97	1156.46	594.28	510.03	788.66	1318.87	918.60	974.83	689.48	1163.52	947.95	695.13	826.77	942.76	939.91	1025.10	881.51	767.05	1107.40	1333.33	1046.10	905.87	967.97	1162.47	1179.71	1290.81	1045.34	717.41
63.47	958.78	1361.86	1035.79	1174.93	1209.39	1217.66	808.44	561.77	566.36	712.68	619.41	585.04	856.81	862.12	667.17	828.22	733.59	678.18	687.59	504.70	1141.04	810.50	1194.64	577.08	523.32	785.27	1322.96	890.56	1026.65	674.45	1324.22	1005.59	743.02	968.31	996.15	922.18	1050.30	903.54	725.80	1260.15	1259.25	1073.86	953.82	924.56	1383.07	1227.19	1448.82	1091.45	678.04
66.26	908.42	1201.46	966.44	1100.87	1162.34	1135.95	811.04	476.97	544.29	697.67	535.64	489.66	890.45	865.06	679.33	623.39	723.94	701.47	673.16	460.33	1029.24	800.18	1189.62	543.09	518.70	792.31	1284.86	1028.26	968.94	648.75	1258.01	991.16	675.43	918.01	1001.61	888.58	1077.39	969.83	813.69	1223.45	1347.19	1097.20	878.95	1002.15	1332.09	1105.15	1455.84	1256.91	910.59
69.52	864.12	1204.24	964.74	1151.43	1223.35	1250.26	851.16	515.22	581.82	721.63	556.16	522.17	888.41	804.17	674.47	647.27	666.04	773.79	740.72	558.80	1225.88	846.76	1307.64	590.18	540.41	701.46	1313.80	1005.27	1229.42	706.96	1192.80	910.20	788.78	857.44	1146.79	1089.19	981.34	868.30	804.43	1159.46	1465.76	1133.69	1114.88	971.40	1215.75	1166.19	1373.97	1169.70	798.02
72.41	771.76	1193.05	922.48	1124.31	1183.35	1097.13	822.46	535.39	590.97	740.80	568.29	565.63	901.27	884.65	708.09	664.77	733.12	754.01	833.45	611.53	1117.80	973.86	1377.70	573.38	540.32	727.28	1293.78	998.09	1182.88	716.99	1101.37	879.48	739.00	842.14	1054.27	1073.28	947.63	873.69	812.92	1141.82	1390.59	1031.51	1060.03	986.78	1355.94	1224.22	1538.40	1175.61	734.92
75.43	827.33	1128.83	867.15	1084.27	1187.79	1147.56	730.56	478.48	575.74	732.21	564.15	509.19	838.70	840.00	575.41	604.49	624.67	893.31	914.08	737.44	1293.13	1219.02	1260.49	715.20	624.73	679.17	1137.27	1090.21	1187.53	708.00	1247.07	939.38	827.08	825.59	1132.21	1078.71	1058.33	974.32	865.03	1210.05	1577.81	1068.80	1146.57	899.42	1100.83	1259.24	1236.71	963.67	672.81
78.52	779.73	1243.40	941.17	1195.77	1240.83	1195.70	877.05	697.73	563.98	829.24	605.73	589.54	983.08	901.07	708.55	855.52	832.76	939.98	913.87	703.35	1174.40	1173.56	1223.09	673.81	601.16	678.18	1107.18	1027.08	1127.74	710.91	1127.85	926.72	783.43	805.22	1028.01	1114.33	980.41	912.62	857.29	1105.78	1525.53	987.68	1033.72	1074.78	1373.73	1049.52	1381.83	1241.57	893.53
81.35	778.06	1043.92	929.20	1153.80	1180.62	1150.51	831.29	659.47	590.55	775.76	643.13	480.08	829.21	924.03	599.32	713.36	742.41	845.57	921.70	677.47	1228.87	1164.07	1283.11	655.04	606.41	740.53	1174.34	1042.99	1139.68	717.79	1237.34	962.92	731.33	956.38	1158.33	1015.86	922.66	944.90	881.31	1188.28	1496.19	1122.74	1075.35	1058.52	1195.01	1052.16	1236.79	1053.87	958.81
84.50	664.97	1127.44	917.69	1241.15	1283.67	1219.62	917.20	608.55	534.43	721.22	669.39	555.96	921.47	893.03	637.00	730.72	712.56	923.46	919.32	685.56	1251.17	1126.23	1239.05	673.64	552.70	761.58	1291.80	928.68	1207.59	716.69	1180.67	946.89	749.32	952.90	1213.49	1080.82	915.54	975.45	912.22	1232.07	1514.54	1062.62	1055.31	1177.04	1385.44	1098.09	1518.12	1179.00	820.70
87.39	665.32	1027.86	906.29	1259.53	1238.47	1185.12	916.54	482.92	537.31	654.88	638.69	520.98	886.69	858.70	525.91	590.62	652.45	867.28	962.61	640.31	1248.67	1039.40	1228.68	642.54	561.04	795.53	1325.91	957.83	1147.37	758.07	1061.50	939.38	717.41	812.16	1050.94	1111.06	844.75	847.25	897.51	1131.40	1500.48	1037.21	1032.54	1067.55	1088.81	1036.98	1215.56	1125.92	936.27
	Trace = Single Cell traces from RFP Channel
[truncated: 36 more columns]
