# Supplementary material for: Optogenetics reveals Cdc42 local activation by scaffold-mediated positive feedback and Ras GTPase
Source: PLoS Biol. 2020 Jan 24;18(1):e3000600. doi: 10.1371/journal.pbio.3000600 (PMC7002011; doi:10.1371/journal.pbio.3000600)
Supplement: S12 Data — (ZIP) [file pbio.3000600.s028.zip › S12_Data/Panel_S5B/Top_Graph_Scd2-GFP_DeltaScd1/Graphs_RFP/SingleTraces_RFP_Opto_YSM3592.csv]

Strain =	YSM3592
SingleTraces_CRY2PHR-mCh (RFP Channel)
Time (s)	Trace 1	Trace 2	Trace 3	Trace 4	Trace 5	Trace 6	Trace 7	Trace 8	Trace 9	Trace 10	Trace 11	Trace 12	Trace 13	Trace 14	Trace 15	Trace 16	Trace 17	Trace 18	Trace 19	Trace 20	Trace 21	Trace 22	Trace 23	Trace 24	Trace 25	Trace 26	Trace 27	Trace 28	Trace 29	Trace 30	Trace 31	Trace 32	Trace 33	Trace 34	Trace 35	Trace 36	Trace 37	Trace 38	Trace 39	Trace 40	Trace 41	Trace 42	Trace 43	Trace 44	Trace 45	Trace 46	Trace 47	Trace 48	Trace 49
0.0	0.00	0.00	0.00	0.00	0.00	0.00	0.00	0.00	0.00	0.00	0.00	0.00	0.00	0.00	0.00	0.00	0.00	0.00	0.00	0.00	0.00	0.00	0.00	0.00	0.00	0.00	0.00	0.00	0.00	0.00	0.00	0.00	0.00	0.00	0.00	0.00	0.00	0.00	0.00	0.00	0.00	0.00	0.00	0.00	0.00	0.00	0.00	0.00	0.00
3.2	865.34	528.51	536.28	1016.39	485.93	793.11	406.08	682.59	514.96	491.73	421.30	563.42	981.69	734.55	447.95	421.95	590.23	490.62	381.92	524.63	844.92	798.30	452.28	948.68	803.73	714.42	536.30	602.27	206.57	679.88	531.68	680.16	340.74	472.53	255.59	452.05	695.75	509.51	532.70	372.21	623.53	920.74	859.27	897.10	714.19	900.53	333.37	728.85	674.56
6.3	1033.20	595.15	625.29	1115.71	533.97	911.93	421.85	730.80	507.31	594.97	481.13	569.56	1088.19	780.62	567.90	555.82	653.34	557.40	479.57	670.98	975.03	943.14	438.68	1045.33	915.71	823.17	565.47	703.53	201.41	715.81	565.30	819.97	339.61	505.00	288.16	482.07	850.07	580.30	608.51	485.01	680.99	1050.39	861.88	984.31	734.89	1120.62	393.51	782.45	795.13
9.1	1036.24	642.07	608.57	1287.14	594.75	906.38	389.74	766.49	495.53	577.34	475.27	569.38	1131.74	718.46	534.68	633.47	596.62	697.31	466.38	626.14	945.85	909.40	508.87	1073.67	979.27	844.38	542.53	653.35	264.80	656.68	555.71	808.75	339.88	549.52	275.11	556.22	842.27	597.22	614.25	480.46	682.52	1012.06	800.57	1056.74	741.98	1160.99	405.18	726.49	692.70
12.7	1103.41	640.46	652.40	1279.97	570.92	986.84	339.44	818.44	508.77	582.67	528.41	556.65	1244.33	726.18	637.32	699.38	630.58	754.42	514.15	666.20	942.32	1034.73	563.90	1057.88	998.68	847.61	580.11	698.80	273.09	692.88	588.88	844.40	339.25	535.45	316.31	556.70	898.66	621.88	693.00	533.63	741.43	974.44	837.42	1109.20	745.58	1104.50	400.46	678.92	655.57
15.2	1121.40	660.97	608.54	1326.22	561.51	933.17	324.85	765.89	473.65	644.22	504.83	529.45	1165.92	687.65	682.70	748.23	645.35	691.69	481.02	719.32	929.71	937.31	538.07	1022.84	982.71	854.97	552.77	723.69	274.93	725.21	595.37	861.80	314.95	501.97	311.09	531.75	926.35	581.78	660.72	449.84	722.41	1040.51	818.60	1264.02	707.14	1122.30	367.76	722.34	703.50
18.5	1060.59	666.54	586.28	1332.84	488.17	944.27	282.23	753.80	579.51	624.52	531.97	545.18	1271.13	661.05	666.68	868.77	762.50	747.33	563.86	770.94	909.93	1044.88	593.33	1178.25	940.77	801.66	543.84	789.97	268.28	804.15	598.32	821.33	324.63	435.08	311.11	556.48	974.46	550.04	695.41	555.13	774.29	933.43	867.93	1242.50	757.63	1080.98	393.32	572.37	627.78
21.4	1194.41	711.92	663.68	1294.62	482.35	968.27	270.85	768.95	553.54	653.55	537.29	535.63	1241.47	688.13	729.50	845.17	764.93	764.95	588.48	812.50	884.29	975.05	566.44	937.50	937.52	752.89	527.75	741.50	310.52	741.54	566.38	908.05	297.30	443.14	314.01	544.54	1008.78	560.84	622.54	428.91	697.16	988.59	806.72	1343.53	692.47	1189.72	352.39	634.59	713.80
24.4	1159.82	696.02	639.86	1375.41	495.09	930.33	234.82	774.73	584.44	631.74	517.82	516.04	1256.92	640.15	709.23	864.84	751.00	897.81	577.88	731.06	896.95	1153.15	537.17	1007.29	953.86	830.42	544.09	758.45	282.72	829.60	650.85	774.67	334.35	494.71	332.37	501.34	981.28	604.52	724.47	508.49	841.81	944.50	813.27	1339.12	736.47	1130.28	341.23	621.09	635.63
27.4	1063.23	737.26	583.05	1310.92	461.58	832.15	224.00	855.94	606.55	671.77	545.93	480.39	1221.82	688.43	747.41	931.69	724.71	904.25	586.80	800.54	902.11	1020.27	502.69	937.03	970.25	753.95	507.11	789.57	288.02	779.70	664.93	848.37	366.38	475.89	357.29	537.63	982.99	549.34	704.83	565.39	812.26	1073.21	813.25	1411.23	751.42	1161.78	395.27	785.57	724.67
30.4	1100.39	723.35	654.59	1313.36	436.89	868.72	179.51	842.38	574.14	635.55	506.12	441.92	1238.72	665.64	742.30	896.89	755.75	943.10	557.44	775.53	810.62	1087.54	526.12	957.51	873.74	797.58	484.53	802.28	257.46	794.20	594.63	772.53	326.30	471.03	348.96	538.24	939.40	531.32	656.97	491.31	889.34	1018.29	970.29	1368.36	717.48	1230.10	388.53	694.51	761.61
33.3	1034.79	711.64	616.92	1335.29	446.03	843.64	173.18	857.91	583.38	714.09	584.89	432.18	1193.51	577.93	769.42	919.06	670.78	888.80	494.88	740.51	771.40	1036.29	537.68	793.92	870.77	758.49	435.00	806.97	240.92	821.92	710.95	813.86	378.41	515.53	338.83	549.41	989.83	602.82	733.13	483.13	836.52	1168.78	1031.97	1462.49	791.43	1261.65	480.38	882.15	874.06
36.5	1073.41	801.97	601.78	1260.14	398.36	821.22	129.29	872.31	565.16	654.41	576.91	309.85	1207.23	529.32	802.80	985.84	696.65	954.09	524.07	786.70	707.90	1047.71	605.84	833.22	794.40	758.89	395.08	782.74	274.83	899.51	705.74	824.87	407.94	482.14	358.12	597.80	975.32	640.72	709.47	499.51	871.80	1362.42	1195.98	1344.40	941.50	1356.41	486.28	1054.77	1126.46
39.3	1051.22	807.77	608.79	1323.95	398.56	858.85	146.61	921.06	545.96	677.72	640.40	299.30	1189.06	466.78	811.62	945.46	691.01	949.29	547.74	703.61	647.92	1118.30	578.12	786.37	708.68	736.89	434.27	796.39	245.59	888.27	690.67	790.43	371.30	413.88	367.64	568.72	937.75	615.69	741.99	478.43	905.72	1359.47	1036.24	1375.75	891.37	1353.30	495.51	1031.78	1019.48
42.5	1088.65	769.90	653.90	1276.21	419.02	839.65	103.72	904.95	504.74	632.11	571.02	270.87	1111.59	392.87	825.36	1074.30	733.86	1000.48	581.28	657.72	645.07	1043.26	585.57	731.20	713.58	723.55	343.54	804.45	211.94	849.78	745.79	861.54	386.16	442.05	399.59	620.02	999.97	688.05	731.97	532.28	963.44	1356.01	1202.28	1417.26	891.35	1409.88	547.31	1007.11	1030.32
45.4	1103.90	747.47	595.17	1271.91	437.72	828.67	95.18	953.79	511.58	702.65	612.07	252.37	1192.37	395.35	814.02	959.85	633.96	991.12	566.94	639.72	527.56	1076.62	600.83	636.24	682.00	719.19	323.23	817.23	211.67	889.25	702.42	780.25	381.23	405.23	348.73	544.86	890.81	680.37	651.48	508.57	924.95	1307.88	1163.52	1351.17	856.79	1373.53	523.97	958.32	980.41
48.5	998.44	765.45	537.18	1316.45	359.78	808.84	56.26	915.46	519.04	690.80	612.10	355.66	1234.16	471.00	830.51	1023.57	713.43	1015.61	598.88	612.68	407.33	994.89	570.45	399.13	524.37	616.28	204.76	782.87	177.49	864.26	809.65	834.86	357.79	417.17	366.34	597.37	995.10	677.67	790.66	459.94	853.17	1334.08	1078.70	1303.32	882.76	1368.89	515.32	1093.69	951.94
51.4	1079.96	747.38	487.80	1261.71	376.76	802.22	19.71	939.57	543.88	667.73	607.76	291.76	1256.76	448.95	925.73	946.79	679.92	980.99	598.81	557.16	536.07	987.31	572.35	549.94	607.18	666.94	307.86	793.32	197.92	785.38	704.66	765.10	387.01	369.94	319.24	586.06	905.58	637.51	726.88	436.43	874.37	1410.48	1236.00	1266.76	998.20	1383.35	544.26	1275.26	1107.92
54.5	984.70	742.83	490.00	1280.82	345.15	738.39	46.24	924.48	509.04	704.70	570.85	271.81	1262.03	463.93	836.49	1027.66	686.52	968.32	534.85	526.97	531.90	1130.43	548.34	571.97	635.27	668.03	348.03	769.34	225.43	847.36	799.64	800.93	448.04	369.96	327.59	538.14	920.82	630.78	719.93	431.57	808.89	1417.15	1184.60	1256.61	920.73	1393.81	469.32	1225.91	1101.87
57.4	1037.16	790.46	491.34	1272.14	369.96	786.60	-17.66	917.45	463.30	619.23	647.36	232.17	1173.87	441.50	940.49	903.67	659.40	1053.93	531.30	537.69	466.49	1045.81	568.80	514.17	639.10	647.07	353.27	772.20	204.22	803.88	718.35	797.76	418.85	372.22	314.12	571.54	958.43	632.57	710.70	454.46	918.98	1373.36	1164.22	1292.86	853.17	1416.40	521.95	1115.76	976.14
60.4	982.32	837.44	435.37	1257.02	355.34	776.96	31.78	1027.08	502.54	723.61	690.93	197.13	1212.05	426.13	864.94	898.01	622.54	1008.11	549.13	358.98	428.84	1032.45	443.89	443.51	558.46	580.55	326.89	776.25	194.35	787.79	691.37	762.15	362.71	318.34	299.70	554.54	921.02	678.38	704.83	412.13	821.02	1245.92	951.15	1296.33	797.64	1322.82	416.83	985.08	882.91
63.5	1023.56	827.93	398.19	1260.94	279.93	719.11	3.24	955.96	530.28	713.68	649.50	318.73	1219.31	521.19	905.60	833.41	604.48	987.66	517.90	416.26	438.61	1116.02	547.56	491.23	641.44	618.84	382.09	795.64	209.72	811.16	729.58	838.63	374.64	384.47	260.45	570.46	934.02	647.34	734.92	483.21	930.66	1304.32	1005.80	1216.76	874.64	1322.72	447.46	965.25	939.92
66.3	1076.39	701.06	530.22	1275.29	414.86	775.33	67.63	991.08	531.55	666.47	697.81	294.97	1221.25	435.23	845.04	849.51	605.90	1021.70	525.02	370.53	415.65	960.21	512.16	442.19	621.18	625.64	362.81	719.37	188.60	774.74	765.29	844.55	407.15	400.24	327.67	575.20	907.57	690.64	734.10	432.06	869.50	1322.52	1072.15	1163.63	900.92	1317.25	443.28	1100.64	969.64
69.5	1221.06	751.30	498.23	1342.80	396.85	843.26	56.64	961.53	507.38	646.76	708.03	249.23	1198.80	409.59	840.67	789.57	582.22	953.19	591.60	291.37	403.11	1186.37	467.68	591.60	664.60	606.88	399.55	824.37	192.22	822.47	749.24	851.31	378.33	398.83	359.05	608.77	925.20	720.16	746.69	480.14	911.60	1254.69	1026.80	1199.60	882.48	1324.35	403.70	950.85	990.22
72.4	1093.36	723.53	510.10	1289.00	335.90	811.03	71.90	967.95	517.59	663.33	726.33	233.57	1170.99	435.24	802.95	683.80	577.47	1005.12	549.75	238.52	359.81	1159.90	494.96	479.19	602.38	528.83	343.63	786.83	153.28	824.75	729.53	840.68	428.62	385.13	314.15	551.79	823.21	695.34	718.09	429.80	851.71	1201.71	896.77	1156.44	854.68	1239.50	415.42	834.68	947.41
75.4	1169.59	761.12	468.18	1273.83	309.15	838.46	14.90	967.00	538.41	580.81	658.28	248.96	1140.02	335.74	785.84	682.71	562.81	1005.31	503.69	206.97	329.03	952.31	509.29	424.01	532.81	528.94	323.90	747.72	86.10	787.26	746.04	829.70	404.67	404.34	380.10	561.50	826.86	615.33	739.34	438.22	1041.46	1113.90	858.06	1140.75	832.42	1294.53	487.33	771.56	861.68
78.5	1042.87	734.50	417.37	1245.96	333.52	786.80	-16.99	1003.86	561.12	631.00	731.14	243.79	1109.79	388.82	824.74	786.53	629.48	1066.75	565.22	279.58	182.90	919.78	413.83	241.94	456.39	474.26	179.08	724.99	38.33	774.12	694.09	856.00	382.22	430.73	321.28	479.79	809.27	738.89	676.55	419.71	961.31	1116.26	855.64	1162.46	841.08	1269.79	378.52	821.44	830.61
81.4	1129.90	785.31	411.18	1290.38	339.82	806.41	5.23	990.22	554.88	600.82	738.71	132.98	1077.22	318.28	823.43	723.58	634.04	1054.59	486.45	335.19	321.62	1098.01	475.67	343.80	553.83	555.74	267.95	794.84	116.61	754.69	624.44	686.86	359.00	426.59	223.49	314.54	719.25	674.54	471.53	293.26	1000.21	1384.45	1164.25	1070.33	1014.90	1306.20	523.59	1094.51	1143.75
84.5	1064.28	767.13	383.79	1230.01	301.78	738.15	-7.97	979.22	548.42	570.55	666.73	72.84	1047.03	289.25	906.44	852.88	608.75	1123.63	514.32	316.01	277.04	907.67	483.10	336.69	533.98	554.10	197.08	767.64	96.13	711.04	659.25	637.46	384.69	420.99	290.53	329.12	739.30	777.06	557.79	356.76	927.33	1418.25	1085.15	1116.91	899.48	1324.01	475.22	1095.28	1019.82
87.4	1107.99	768.07	355.66	1244.90	257.86	819.68	-82.49	1018.45	545.76	609.46	721.95	10.16	944.19	214.97	870.53	678.73	572.14	1024.70	543.07	225.64	328.55	1085.16	499.76	446.72	604.01	581.30	344.61	817.47	182.33	813.29	800.94	858.87	462.52	483.39	404.78	514.89	809.55	767.37	662.54	490.81	1045.52	1384.53	1111.94	1210.95	965.42	1357.79	531.00	1041.76	1072.11
	Trace = Single Cell traces from RFP Channel
[truncated: 22 more columns]
