# Supplementary material for: Optogenetics reveals Cdc42 local activation by scaffold-mediated positive feedback and Ras GTPase
Source: PLoS Biol. 2020 Jan 24;18(1):e3000600. doi: 10.1371/journal.pbio.3000600 (PMC7002011; doi:10.1371/journal.pbio.3000600)
Supplement: S12 Data — (ZIP) [file pbio.3000600.s028.zip › S12_Data/Panel_S5B/Top_Graph_Scd2-GFP_DeltaScd1/Graphs_GFP/Graph_Scd2-GFP_DeltaScd1_SingleTraces_OptoQ61L_YSM3593.csv]

Strain =	YSM3593
Graph_Scd2-GFP_DeltaScd1_SingleTraces_OptoQ61L (GFP Channel)
Time (s)	Trace 1	Trace 2	Trace 3	Trace 4	Trace 5	Trace 6	Trace 7	Trace 8	Trace 9	Trace 10	Trace 11	Trace 12	Trace 13	Trace 14	Trace 15	Trace 16	Trace 17	Trace 18	Trace 19	Trace 20	Trace 21	Trace 22	Trace 23	Trace 24	Trace 25	Trace 26	Trace 27	Trace 28	Trace 29	Trace 30	Trace 31	Trace 32	Trace 33	Trace 34	Trace 35	Trace 36	Trace 37	Trace 38	Trace 39	Trace 40	Trace 41	Trace 42	Trace 43	Trace 44	Trace 45	Trace 46	Trace 47	Trace 48	Trace 49
0.00	0.00	0.00	0.00	0.00	0.00	0.00	0.00	0.00	0.00	0.00	0.00	0.00	0.00	0.00	0.00	0.00	0.00	0.00	0.00	0.00	0.00	0.00	0.00	0.00	0.00	0.00	0.00	0.00	0.00	0.00	0.00	0.00	0.00	0.00	0.00	0.00	0.00	0.00	0.00	0.00	0.00	0.00	0.00	0.00	0.00	0.00	0.00	0.00	0.00
3.24	98.33	77.14	60.85	55.52	68.31	49.39	47.13	89.61	51.41	53.48	35.91	12.51	77.65	65.53	132.21	34.34	52.76	50.49	10.72	81.45	65.48	55.09	-2.59	11.52	-4.35	14.10	37.50	72.97	36.09	77.76	107.92	118.24	32.49	77.54	63.82	-40.64	77.70	109.35	59.13	76.94	79.02	100.69	51.20	54.28	89.64	79.75	163.25	65.00	68.49
6.35	50.49	20.73	74.43	83.32	93.66	89.76	49.63	135.50	60.56	121.89	53.77	49.69	90.78	79.35	150.56	102.71	80.53	81.08	36.12	59.06	83.30	82.72	32.24	26.98	-4.90	71.70	78.52	86.56	33.71	104.45	52.33	89.62	88.45	49.27	31.31	-49.16	33.13	89.87	60.14	83.72	91.72	79.54	44.31	63.97	70.92	137.78	186.78	77.88	69.08
9.11	106.11	81.00	121.93	122.30	116.91	122.66	92.68	143.92	124.08	112.44	44.66	35.66	125.11	127.05	186.72	97.16	110.18	48.16	35.05	84.72	133.41	108.25	70.76	37.21	8.67	67.76	88.00	158.09	16.45	46.24	44.41	104.77	71.92	22.78	38.41	-0.23	28.18	105.04	58.05	75.29	66.53	46.50	19.89	69.25	146.31	126.95	159.24	83.83	66.84
12.72	179.49	78.41	166.69	135.70	94.07	116.80	85.18	178.09	108.56	125.35	47.23	35.98	112.36	143.91	202.63	120.71	105.69	91.34	60.11	102.15	174.11	112.09	114.02	17.74	23.30	73.88	108.66	144.49	28.45	41.71	52.36	129.57	70.57	34.28	38.93	-12.61	73.53	91.62	95.65	123.44	99.61	72.17	34.81	136.57	94.01	74.20	186.49	94.17	61.03
15.22	131.48	107.41	154.94	110.04	132.02	125.94	109.45	205.98	132.58	131.48	70.22	52.31	151.23	126.98	180.68	86.47	189.17	93.09	107.80	87.65	212.01	134.26	101.61	35.71	-2.20	110.43	128.51	173.97	-4.54	65.02	51.45	93.46	60.21	62.83	20.57	-5.54	36.13	102.09	50.64	64.25	78.63	86.65	40.48	130.59	138.13	126.71	195.58	141.49	82.62
18.48	121.13	76.78	151.97	154.51	166.05	134.69	126.83	183.24	129.53	171.26	21.94	40.35	186.44	180.32	254.21	107.20	175.21	142.64	56.78	130.29	206.89	123.50	124.27	14.07	22.55	79.71	230.38	199.82	10.60	57.15	64.51	125.14	86.54	63.00	91.02	-4.98	54.41	109.51	56.02	65.80	92.98	86.27	19.44	173.97	185.43	112.10	156.03	128.58	49.24
21.39	166.87	122.28	155.04	227.79	166.88	161.64	145.35	183.49	165.20	149.93	61.42	73.08	152.49	145.99	246.89	57.55	154.06	185.27	82.35	130.49	216.25	139.55	104.97	70.67	29.51	123.54	171.40	243.98	22.30	83.54	47.36	110.92	84.22	45.70	66.21	-14.32	55.29	87.24	36.13	51.12	98.88	6.09	21.45	188.47	171.54	144.72	145.92	183.50	73.25
24.41	181.87	85.17	184.27	232.82	187.95	153.38	124.68	227.09	129.13	172.19	125.58	54.89	201.68	161.31	230.64	108.58	181.27	177.91	85.69	125.42	219.92	153.89	94.18	61.12	23.99	91.37	209.36	212.57	38.71	35.84	62.85	119.81	110.83	90.61	56.34	6.84	39.99	89.22	39.67	27.69	148.71	42.93	14.52	171.49	185.45	160.78	155.98	188.86	44.77
27.37	160.31	87.02	155.67	247.76	203.94	164.97	126.69	203.91	171.19	146.27	85.04	66.17	190.90	107.74	185.47	127.15	171.88	191.72	74.07	192.46	156.36	174.68	87.44	66.69	48.54	167.37	185.21	240.36	31.46	131.10	70.81	130.51	127.27	99.96	43.43	15.55	82.37	106.93	35.89	46.81	146.92	57.43	24.19	218.11	244.84	167.15	189.55	199.71	8.89
30.38	165.68	85.49	165.67	257.36	214.09	184.92	123.31	175.47	131.24	144.19	79.98	49.71	190.88	127.69	230.95	145.45	196.72	168.20	119.38	164.54	147.27	144.97	113.23	74.60	38.87	86.77	245.68	238.42	61.08	112.49	102.00	197.50	145.65	117.22	29.92	20.51	97.94	113.22	51.76	26.11	218.07	80.61	40.50	201.46	259.59	202.76	210.62	214.29	-11.89
33.33	215.86	91.44	167.60	249.79	233.78	185.29	149.21	249.23	158.52	152.24	120.66	24.35	180.78	148.82	198.49	78.95	182.24	161.86	133.32	158.53	184.78	173.84	120.64	81.34	23.03	131.28	236.45	202.94	82.95	143.10	173.77	226.19	133.44	146.94	69.91	53.49	116.03	116.52	36.09	76.95	152.32	105.05	68.21	210.60	231.60	225.48	169.01	190.59	22.91
36.50	189.24	62.93	224.46	293.66	262.96	258.47	108.63	242.87	166.70	144.91	99.47	57.61	171.47	165.18	246.40	98.75	190.51	158.59	122.87	192.78	205.57	161.33	148.91	107.75	12.89	153.03	296.85	252.54	135.57	145.49	147.07	190.75	137.51	168.52	75.55	70.81	107.51	111.89	64.22	89.02	228.73	137.93	89.03	186.40	191.65	202.35	218.76	192.48	9.61
39.34	200.19	119.01	172.40	259.76	236.86	189.43	134.15	294.99	240.97	158.29	119.26	44.54	234.96	208.08	264.54	58.22	193.51	150.11	190.86	260.76	230.36	189.93	131.06	136.86	35.53	194.96	276.41	283.34	146.63	123.34	213.48	219.16	153.76	208.09	127.80	162.73	119.29	139.09	103.99	138.81	332.97	192.47	86.94	144.57	239.99	203.26	263.86	226.48	-40.70
42.46	156.38	220.95	205.06	314.52	255.42	245.55	180.23	308.08	214.71	152.15	97.33	49.76	216.91	240.47	240.83	77.12	253.70	128.03	187.09	190.54	192.54	225.25	121.28	145.76	46.69	268.43	300.42	265.68	137.70	153.53	214.99	256.46	95.83	223.04	167.39	137.90	110.69	276.48	176.87	111.50	347.99	245.62	51.27	177.00	245.08	207.24	162.79	268.85	46.76
45.37	188.88	120.97	218.52	325.39	260.16	172.32	126.96	208.93	189.35	173.59	97.94	39.65	207.04	206.01	251.65	124.13	178.84	179.04	195.40	164.69	260.74	232.31	99.66	193.83	74.03	287.39	345.92	319.30	134.28	110.64	241.51	206.81	84.33	255.60	194.84	144.53	126.68	294.98	161.02	108.92	300.96	146.27	47.48	169.13	237.76	164.75	217.63	262.87	43.44
48.46	151.48	167.06	249.61	375.15	203.04	204.56	130.09	270.37	171.19	146.23	103.62	25.91	205.56	212.99	243.68	36.80	189.63	204.92	155.89	212.65	265.23	195.99	134.91	156.75	74.60	296.30	342.54	288.17	154.91	156.51	251.60	252.14	168.38	199.40	186.07	125.29	106.52	320.96	202.27	93.06	353.86	228.86	73.98	130.91	209.98	150.99	265.22	230.48	-21.14
51.42	154.02	136.17	103.16	319.62	211.99	157.53	141.89	253.92	143.51	176.41	152.04	-7.57	160.02	206.09	213.46	62.53	201.38	162.45	131.70	161.38	229.10	230.65	111.57	191.13	128.67	270.41	397.15	281.81	145.24	143.03	201.37	246.20	172.62	202.16	165.86	145.46	121.71	215.55	148.22	107.10	246.44	163.68	84.64	161.77	185.99	179.80	201.10	208.16	38.90
54.47	202.70	178.90	162.08	324.53	209.53	211.94	145.90	203.57	166.70	160.60	163.93	50.68	197.69	139.85	231.16	148.69	147.07	164.80	210.21	248.06	253.45	244.00	97.50	200.28	51.85	321.93	370.37	332.05	174.53	85.12	161.69	194.89	177.21	190.53	111.08	117.51	49.69	217.01	104.70	74.61	242.24	144.63	27.46	165.17	240.48	200.85	223.40	225.05	-0.13
57.38	189.27	175.80	217.02	272.32	208.41	197.32	129.87	224.95	125.68	107.08	131.27	-26.28	178.59	137.26	232.25	53.45	111.18	164.88	181.14	231.65	233.44	183.68	76.52	208.18	146.51	320.66	406.72	270.77	117.50	92.65	204.14	184.50	146.06	178.11	118.89	84.16	99.93	177.89	121.95	142.34	207.88	116.14	41.83	180.43	209.62	177.78	127.78	207.94	4.31
60.39	178.90	199.94	183.23	303.95	219.06	247.75	144.95	188.48	125.03	139.25	179.89	22.32	259.18	150.23	244.07	141.19	164.79	182.36	209.57	189.52	273.61	162.68	34.15	158.22	105.40	382.96	399.87	301.12	143.72	142.27	224.89	249.84	179.20	158.84	175.17	77.02	112.54	166.65	150.79	158.24	211.54	148.22	35.82	193.75	268.27	228.49	166.20	211.63	-38.56
63.47	201.14	158.79	204.30	326.75	242.61	216.00	209.94	204.53	149.61	134.79	155.17	-15.87	227.42	191.72	217.39	116.12	181.65	159.96	260.04	243.79	256.91	239.23	67.05	199.51	109.30	290.71	449.74	294.41	141.84	93.85	202.55	145.85	186.57	184.44	85.53	69.23	87.32	173.76	84.80	139.46	227.85	175.13	24.92	136.07	224.56	149.76	145.82	188.66	-34.79
66.26	196.54	166.78	210.07	387.60	240.74	261.18	190.60	244.43	112.50	100.80	134.48	-25.33	226.00	193.57	256.38	64.36	138.08	169.99	256.68	235.96	243.48	250.03	117.94	191.91	86.61	378.90	452.66	316.55	163.29	42.05	228.61	228.00	199.39	199.79	105.90	35.32	118.31	223.26	88.56	160.64	246.83	106.22	18.32	108.26	284.52	154.76	111.42	218.23	12.98
69.52	148.87	120.59	232.91	401.21	223.61	229.21	238.46	256.15	135.86	131.26	186.32	2.62	196.52	172.68	314.91	51.31	166.75	157.13	162.94	139.72	223.73	232.78	117.32	168.76	68.60	320.67	366.45	255.00	205.45	51.67	197.50	225.60	214.57	169.10	63.78	135.15	79.77	183.42	119.05	250.11	336.30	215.10	114.40	126.43	306.22	155.26	88.92	201.97	-48.03
72.41	173.27	146.22	234.47	390.96	272.00	214.16	166.95	290.20	147.80	43.71	182.55	-12.26	183.84	165.26	268.09	101.22	142.27	193.71	194.24	177.44	196.13	267.45	84.88	168.43	25.54	300.49	371.67	261.87	212.06	102.80	256.43	213.12	269.21	197.22	119.06	149.31	98.35	251.85	106.65	295.34	350.90	192.66	133.41	115.98	228.59	109.56	100.36	156.91	-39.92
75.43	190.42	123.52	258.80	423.89	249.03	228.16	132.41	230.38	146.24	110.09	214.52	-7.20	216.93	194.12	282.63	55.71	156.58	144.84	183.60	243.23	281.80	352.72	109.33	224.80	30.50	241.80	271.37	326.86	215.38	90.33	200.14	219.92	224.46	200.70	113.93	137.76	109.73	232.41	137.23	236.64	304.74	176.12	110.45	85.42	267.99	160.40	107.38	139.74	-49.67
78.52	164.21	82.43	191.03	383.91	271.48	217.46	123.40	279.36	154.92	187.09	243.69	1.29	253.56	178.69	276.34	128.11	154.86	146.44	237.84	272.62	223.45	344.54	105.51	193.49	63.12	302.81	304.12	321.84	151.90	86.34	196.22	213.35	180.32	153.09	73.92	101.68	86.56	243.09	159.51	285.74	276.76	130.15	103.47	77.92	235.95	120.48	144.39	144.70	12.73
81.35	131.92	146.48	190.58	469.48	276.37	241.43	203.72	262.70	135.63	145.57	207.74	47.69	229.44	174.89	287.42	80.51	171.42	180.27	229.82	237.10	278.15	327.63	120.04	195.11	36.66	305.51	336.74	280.07	225.18	40.72	251.58	253.66	155.39	116.98	114.52	101.08	67.07	179.86	181.06	261.81	272.68	145.40	98.54	117.04	214.65	124.20	106.93	156.76	19.31
84.50	109.26	212.85	231.00	434.31	273.22	270.30	215.94	270.43	129.23	77.98	183.64	28.88	286.68	149.79	252.00	66.71	146.40	183.33	262.33	253.11	219.71	353.52	45.48	184.50	14.52	307.84	293.84	369.85	197.81	11.86	198.02	132.82	89.57	88.31	45.15	125.65	23.22	178.17	130.44	222.88	206.81	141.56	61.70	106.84	222.72	112.36	106.49	149.58	-12.23
87.39	115.50	274.59	253.30	482.83	264.84	228.24	190.02	233.44	88.30	73.69	205.30	87.21	400.34	167.43	221.22	114.04	144.72	218.28	233.78	233.96	170.68	305.60	71.99	204.77	35.65	325.20	286.71	331.42	177.01	27.97	240.57	144.34	159.02	160.31	93.76	140.02	75.04	140.98	131.92	297.47	219.83	175.65	118.67	66.65	142.50	91.35	139.76	135.84	8.72
	Trace = Single Cell traces from GFP Channel
[truncated: 36 more columns]
