# Supplementary material for: Optogenetics reveals Cdc42 local activation by scaffold-mediated positive feedback and Ras GTPase
Source: PLoS Biol. 2020 Jan 24;18(1):e3000600. doi: 10.1371/journal.pbio.3000600 (PMC7002011; doi:10.1371/journal.pbio.3000600)
Supplement: S12 Data — (ZIP) [file pbio.3000600.s028.zip › S12_Data/Panel_S5B/Top_Graph_Scd2-GFP_DeltaScd1/Graphs_GFP/Graph_Scd2-GFP_DeltaScd1_SingleTraces_WTcontrol_YSM3594.csv]

Strain =	YSM3594
Graph_Scd2-GFP_DeltaScd1_SingleTraces_WT control (GFP Channel)
Time (s)	Trace 1	Trace 2	Trace 3	Trace 4	Trace 5	Trace 6	Trace 7	Trace 8	Trace 9	Trace 10	Trace 11	Trace 12	Trace 13	Trace 14	Trace 15	Trace 16	Trace 17	Trace 18	Trace 19	Trace 20	Trace 21	Trace 22	Trace 23	Trace 24	Trace 25	Trace 26	Trace 27	Trace 28	Trace 29	Trace 30	Trace 31	Trace 32	Trace 33	Trace 34	Trace 35	Trace 36	Trace 37	Trace 38	Trace 39	Trace 40	Trace 41	Trace 42	Trace 43	Trace 44	Trace 45	Trace 46	Trace 47	Trace 48	Trace 49
0.00	0.00	0.00	0.00	0.00	0.00	0.00	0.00	0.00	0.00	0.00	0.00	0.00	0.00	0.00	0.00	0.00	0.00	0.00	0.00	0.00	0.00	0.00	0.00	0.00	0.00	0.00	0.00	0.00	0.00	0.00	0.00	0.00	0.00	0.00	0.00	0.00	0.00	0.00	0.00	0.00	0.00	0.00	0.00	0.00	0.00	0.00	0.00	0.00	0.00
3.24	24.68	-27.71	-13.53	-2.17	-6.07	7.85	-17.90	-39.55	1.41	7.47	-36.25	-10.64	-16.01	46.48	-17.01	51.97	-25.28	-0.21	-26.89	6.65	-23.29	-25.10	-4.01	-16.50	9.90	-3.31	15.27	12.92	12.68	-8.31	-14.56	7.19	4.87	-70.25	15.41	-45.45	-8.46	7.23	-4.03	-12.42	-10.57	26.39	-16.71	-10.70	9.19	-18.42	5.66	15.78	5.33
6.35	15.32	-31.34	-25.82	18.73	-4.54	10.85	-7.95	-2.89	-34.06	9.33	-63.25	14.44	-49.55	33.68	2.17	32.63	-28.86	30.40	-23.85	34.47	-38.86	-25.39	-16.06	16.60	31.32	4.98	2.03	15.02	23.06	-11.69	-13.66	-2.94	27.29	-96.47	4.45	-53.04	-0.06	-6.25	-17.17	-21.59	-18.49	-40.28	-27.23	17.17	-4.33	7.79	-26.55	14.93	16.80
9.11	7.74	10.16	-13.22	8.95	28.45	21.14	-18.72	-26.04	36.53	31.76	-38.98	28.91	-40.67	30.22	5.82	-6.67	-9.00	15.93	7.57	47.83	-14.01	-43.50	-5.88	-1.37	4.77	49.98	-5.64	21.75	15.85	-14.96	-17.52	15.65	23.37	-59.13	-16.04	-19.13	2.07	7.70	3.12	-15.36	-15.87	0.01	0.62	7.19	-11.15	23.27	-4.75	15.29	8.62
12.72	10.45	13.37	-5.06	31.16	-7.02	23.12	-17.01	-9.38	21.30	37.42	-68.82	28.04	-6.17	36.37	-15.31	39.17	-4.30	48.80	19.32	1.47	-21.01	-35.28	-10.77	8.53	51.49	58.16	-1.11	16.49	62.30	3.06	-16.08	5.85	13.05	-82.06	8.27	-34.96	-7.08	24.01	-1.04	-13.53	-19.45	2.64	-31.29	13.29	-5.05	25.95	11.25	13.43	3.98
15.22	-12.00	6.53	-21.89	22.13	-5.05	-2.62	-1.27	1.25	31.18	30.43	-47.06	21.05	-18.76	5.56	-10.34	12.99	-5.72	1.18	-22.00	30.03	-30.18	-41.08	1.81	7.10	79.84	90.48	-16.14	9.69	19.14	29.01	-8.61	5.45	51.98	-39.11	10.83	-67.24	11.60	-5.96	11.94	2.78	-38.00	-31.33	-27.67	6.60	8.28	-1.30	-4.72	7.54	1.07
18.48	-42.51	-9.32	-38.99	32.62	16.08	0.39	3.27	-2.22	-0.53	42.98	-67.86	-0.30	-71.83	-6.34	-17.45	10.93	-12.30	18.11	9.54	31.57	-37.15	-63.79	12.55	38.26	65.72	66.98	-23.21	-2.54	-1.96	-13.77	-13.88	10.63	20.41	-84.63	1.40	-35.48	24.63	23.14	3.77	-38.52	-5.83	-22.21	4.67	-0.15	9.68	6.14	0.52	4.98	-19.48
21.39	0.51	-22.61	-8.00	20.57	-8.29	10.52	7.21	13.83	-13.25	30.48	-23.15	2.03	-47.92	-3.69	-17.01	2.73	6.95	9.17	0.81	24.96	-25.83	-68.67	32.23	5.24	94.45	133.76	-17.22	-26.09	-16.37	44.06	-7.18	8.02	10.09	-51.49	0.09	-21.94	-3.85	27.19	-1.75	17.03	-39.59	-6.30	-1.03	29.82	22.31	45.78	21.91	15.06	0.66
24.41	-19.04	30.41	-52.63	14.47	5.09	-5.71	22.18	-31.82	11.80	4.99	-78.70	23.08	-20.98	33.05	-32.39	39.86	-15.97	38.71	7.00	53.89	-27.86	-86.18	95.30	13.89	85.08	57.41	-3.79	-24.82	35.68	0.08	0.45	-1.12	30.44	-17.79	-6.47	-0.20	3.16	5.16	-13.48	-8.36	-31.31	-21.85	-30.27	17.53	17.87	16.85	20.02	4.86	2.20
27.37	-15.95	22.06	-35.14	8.46	-21.38	6.49	-6.20	-18.98	-11.81	13.31	-97.61	23.45	-54.55	-29.44	-13.48	32.22	5.00	16.35	9.88	26.29	-46.61	-94.55	69.37	49.37	85.97	63.84	-13.76	-29.36	28.59	-12.33	10.62	12.66	39.06	-64.79	-7.85	-1.68	-16.61	-4.70	-28.57	-10.59	-25.24	4.24	-15.75	35.51	-1.10	25.25	-17.92	18.92	1.89
30.38	4.72	3.45	-8.75	24.35	8.24	-7.64	27.16	66.31	-49.04	27.95	-104.75	-24.33	-43.62	-61.83	-45.06	8.43	-3.99	21.85	12.78	17.39	-16.17	-99.84	86.72	16.96	49.54	23.21	-16.67	5.25	21.00	-22.82	-0.86	14.30	31.19	-99.70	32.44	13.21	-5.04	23.22	-14.82	-24.52	-20.60	-7.13	-52.47	32.18	-0.28	19.72	0.48	20.07	-7.96
33.33	-1.14	-3.37	-55.13	18.18	18.86	-3.31	0.37	25.36	-17.04	-15.87	-105.66	-28.99	-88.66	-86.12	-8.27	16.14	12.11	-8.25	-8.90	61.27	-17.88	-80.70	62.02	37.53	64.41	66.81	-14.86	-32.34	16.77	2.77	24.82	20.07	47.86	-44.46	0.20	-38.09	36.85	22.98	-6.44	-26.65	-19.98	-6.75	-34.92	17.06	20.58	7.46	16.12	30.01	0.05
36.50	17.33	12.85	-30.99	9.55	27.41	15.25	25.70	-2.45	15.41	-28.90	-85.43	-1.87	-70.13	-112.77	-16.05	-5.39	-1.25	16.56	7.28	52.79	-14.98	-56.10	98.78	16.56	136.31	56.50	-19.72	-9.93	7.22	-2.03	-6.48	28.01	21.82	-75.31	-12.81	-23.75	10.39	27.61	15.34	-33.34	-7.15	-34.31	-28.00	-6.92	10.80	40.58	10.81	18.09	1.69
39.34	-16.94	-23.66	-23.80	26.13	14.40	12.67	4.61	-32.47	7.30	-6.49	-88.69	-9.37	-77.26	-87.78	-0.30	32.19	4.02	44.43	-22.21	77.39	-57.49	-91.92	130.71	24.22	41.97	100.58	-27.64	20.05	32.10	-5.85	-15.38	20.42	31.44	-74.90	-4.61	-32.82	27.09	22.29	-18.66	-9.27	-1.00	2.01	-45.03	60.61	-23.60	59.20	9.95	21.70	-33.77
42.46	14.35	-58.53	-48.18	19.76	26.71	2.36	48.85	-10.48	34.55	5.45	-44.92	-54.67	-44.93	-113.79	2.39	14.37	-15.22	50.83	-2.97	53.50	-31.72	-134.66	160.09	36.07	75.26	59.34	-15.04	19.20	-2.63	12.86	1.52	10.18	22.67	-59.80	6.57	-27.68	9.12	-3.90	4.64	-9.08	-23.46	0.27	-38.15	2.60	-1.93	46.53	5.22	18.95	-14.32
45.37	18.79	-40.70	-17.50	37.34	12.40	-21.29	30.02	8.76	11.14	-43.39	-68.10	-85.57	-61.33	-91.93	-7.35	13.61	36.30	65.28	-3.84	60.53	-41.32	-105.47	151.48	73.16	156.41	81.15	-41.96	26.15	23.40	-66.35	1.14	15.23	12.21	-37.72	9.34	-10.32	4.32	17.96	6.46	-7.68	-4.56	30.81	-49.33	6.65	-4.29	15.22	-3.32	9.22	-2.67
48.46	10.46	-56.69	-44.77	13.28	27.43	10.36	67.89	2.89	-1.62	-42.21	-79.22	-87.59	-50.15	-104.91	-54.73	8.90	36.83	32.57	9.06	66.92	-5.66	-107.73	169.54	42.95	179.01	48.93	-18.38	24.14	43.42	-22.89	-0.33	-1.17	20.47	-72.01	14.30	-40.16	22.68	-0.38	-5.68	-13.82	-9.25	11.84	-52.36	18.74	-4.45	3.16	-0.22	31.26	-21.54
51.42	32.58	-18.39	-19.77	13.86	46.96	8.30	19.30	-15.79	-7.05	31.94	-88.51	-68.41	-69.58	-70.76	25.17	8.16	8.32	9.38	12.65	68.97	27.59	-125.78	134.56	19.18	210.20	59.53	-32.34	45.25	11.96	-13.28	-10.99	21.25	25.58	-13.36	-7.71	-25.85	60.30	8.12	1.52	-27.19	4.80	1.71	-64.09	21.77	9.05	80.81	15.16	33.86	-14.50
54.47	26.67	0.97	-21.45	-3.19	35.01	19.45	0.08	-37.09	4.84	26.84	-67.60	-71.26	-15.84	-49.69	77.08	169.73	-49.09	20.62	18.44	96.34	14.86	-88.15	169.23	64.77	105.62	16.80	-39.91	-0.92	-0.29	-22.63	-28.95	-24.35	27.95	-38.03	-0.16	-16.86	-6.81	22.34	-1.98	-20.22	19.15	71.31	-57.29	23.25	19.92	34.65	-4.32	18.63	-7.28
57.38	28.68	-45.23	-52.51	12.63	3.53	16.23	28.95	11.29	26.45	-3.51	-91.47	-35.35	-36.48	-60.96	12.43	131.05	-4.75	7.50	-12.33	51.39	-8.05	-121.46	186.70	72.97	142.88	82.29	-42.89	5.77	-19.67	-22.21	-29.48	20.61	14.34	-58.09	-12.80	-27.35	23.14	23.67	14.52	-44.48	-6.55	0.69	-84.06	31.93	-3.42	14.42	-3.04	9.63	-15.71
60.39	46.38	-14.79	-60.31	31.75	12.97	4.27	46.98	27.31	29.82	8.27	-70.29	-74.03	-60.08	-121.34	-37.39	139.95	-17.11	12.73	-4.69	66.77	8.35	-113.75	173.88	6.89	89.88	77.72	-24.75	-16.05	-27.15	-14.37	-19.29	-6.88	43.82	-81.42	-1.91	-38.30	8.27	-12.43	-10.50	-33.24	9.32	-16.49	-83.64	20.37	-26.83	48.34	-25.82	33.68	24.95
63.47	56.93	30.33	-21.78	14.13	-12.56	-2.45	-6.47	26.19	28.41	56.88	-89.07	-28.66	-35.38	-121.55	-7.19	145.66	-42.05	49.07	-16.32	62.25	42.93	-113.24	161.22	36.37	107.39	77.28	-36.57	11.91	13.92	-0.93	-17.60	4.03	29.13	-58.42	0.72	4.89	10.35	9.22	8.83	-51.39	0.80	-8.11	-77.42	10.77	-23.37	7.74	-3.87	8.52	-2.41
66.26	3.13	-1.88	-68.50	29.34	28.45	-3.19	12.62	67.08	15.10	40.58	-73.44	-59.60	-75.26	-57.30	0.65	58.06	-37.55	61.40	3.65	70.34	14.44	-137.36	140.61	40.18	175.55	128.65	-29.32	9.89	-31.38	67.19	-14.07	11.92	10.82	-31.59	6.42	17.17	15.36	-12.20	-10.32	-13.03	12.95	22.03	-57.63	-0.06	7.26	13.51	-10.88	31.67	-20.13
69.52	3.75	-49.64	-100.47	-19.31	-11.46	6.82	7.94	54.53	-11.43	8.38	-113.88	-52.26	-78.67	-114.69	37.26	44.36	-46.24	41.12	-42.41	29.17	17.19	-114.59	181.78	28.28	163.46	150.29	-25.12	34.75	30.08	152.96	-10.22	-0.78	-6.59	-23.74	-13.94	-35.02	-3.72	7.80	-8.31	-21.73	11.99	-2.88	-75.66	8.97	-33.43	4.36	5.67	5.35	-4.32
72.41	-12.96	19.94	-47.55	-2.08	52.07	23.11	41.20	124.56	-13.73	20.77	-99.36	-30.74	-77.17	-122.47	-19.41	87.21	-59.22	67.21	-45.92	10.01	13.78	-124.40	154.10	41.60	259.83	112.02	-27.04	50.46	21.25	127.32	-62.45	3.00	41.57	-78.48	0.98	-45.73	9.78	22.64	0.66	-38.24	-7.26	-24.95	-74.06	-17.98	-6.85	1.52	0.74	20.94	-13.50
75.43	18.45	-10.67	-77.74	22.46	34.93	16.01	14.76	63.46	5.46	48.43	-96.01	-23.46	-51.28	-136.62	-14.01	17.73	-21.62	60.88	-50.35	90.31	37.86	-140.73	93.37	32.09	142.47	112.04	-28.25	54.55	-58.74	142.42	-44.87	-22.04	31.53	-35.14	-1.85	-29.56	14.13	14.14	-25.82	-10.18	-7.12	-11.75	-64.25	15.22	-7.40	-2.79	-21.51	-3.83	-19.35
78.52	24.16	0.18	-69.25	5.98	7.09	19.40	6.11	-8.57	-27.39	156.98	-107.05	-29.25	-64.34	-109.44	-8.29	15.76	-43.57	-13.88	-44.15	62.66	55.58	-110.72	68.58	62.93	154.85	103.12	-16.87	38.68	18.58	36.19	-9.39	7.76	11.53	-39.91	-12.53	22.20	38.53	40.88	8.63	-43.28	2.21	13.94	-60.55	-13.31	23.29	53.46	3.84	-2.44	6.16
81.35	10.02	7.82	-35.27	-0.39	-1.41	3.42	-23.46	12.25	12.19	90.12	-106.55	3.57	-117.21	-108.34	32.80	81.70	-12.91	13.36	-30.73	44.91	-16.49	-66.34	58.57	40.18	90.11	99.49	-25.46	10.68	2.54	19.11	-26.45	8.28	1.64	-49.22	6.62	-18.75	36.34	27.41	33.15	-26.22	-3.33	17.26	-67.27	21.65	-3.74	3.79	-26.18	52.41	-24.60
84.50	-7.78	19.03	-53.30	10.09	8.52	28.77	21.77	42.67	2.73	94.17	-132.32	-90.28	-74.47	-95.57	-29.20	76.60	-2.96	-14.10	5.86	55.03	-8.27	-118.05	149.46	43.20	107.60	159.76	-31.12	30.02	-7.98	42.37	-31.20	18.38	-27.59	-71.34	-13.82	9.29	0.44	24.53	-9.31	-48.91	13.21	0.23	-83.56	-9.92	-21.52	42.97	-24.09	22.02	-26.48
87.39	52.66	8.60	-57.71	13.63	-39.21	37.36	-5.02	63.39	-12.52	91.95	-148.76	-30.62	-63.84	-134.27	-61.84	53.51	10.34	-32.94	9.90	60.87	-12.75	-134.77	114.66	32.96	156.96	183.75	-30.43	56.26	-26.34	112.02	-43.86	-4.94	6.81	-45.07	-21.50	-6.94	23.90	19.09	1.48	-40.87	33.74	18.55	-90.88	-23.78	4.31	-6.67	-29.86	60.16	-7.28
	Trace = Single Cell traces from GFP Channel
[truncated: 177 more columns]
