# Supplementary material for: Optogenetics reveals Cdc42 local activation by scaffold-mediated positive feedback and Ras GTPase
Source: PLoS Biol. 2020 Jan 24;18(1):e3000600. doi: 10.1371/journal.pbio.3000600 (PMC7002011; doi:10.1371/journal.pbio.3000600)
Supplement: S12 Data — (ZIP) [file pbio.3000600.s028.zip › S12_Data/Panel_S5B/Top_Graph_Scd2-GFP_DeltaScd1/Graphs_GFP/Graph_Scd2-GFP_DeltaScd1_SingleTraces_Opto_YSM3592.csv]

Strain =	YSM3592
Graph_Scd2-GFP_DeltaScd1_SingleTraces_Opto (GFP Channel)
Time (s)	Trace 1	Trace 2	Trace 3	Trace 4	Trace 5	Trace 6	Trace 7	Trace 8	Trace 9	Trace 10	Trace 11	Trace 12	Trace 13	Trace 14	Trace 15	Trace 16	Trace 17	Trace 18	Trace 19	Trace 20	Trace 21	Trace 22	Trace 23	Trace 24	Trace 25	Trace 26	Trace 27	Trace 28	Trace 29	Trace 30	Trace 31	Trace 32	Trace 33	Trace 34	Trace 35	Trace 36	Trace 37	Trace 38	Trace 39	Trace 40	Trace 41	Trace 42	Trace 43	Trace 44	Trace 45	Trace 46	Trace 47	Trace 48	Trace 49
0.00	0.00	0.00	0.00	0.00	0.00	0.00	0.00	0.00	0.00	0.00	0.00	0.00	0.00	0.00	0.00	0.00	0.00	0.00	0.00	0.00	0.00	0.00	0.00	0.00	0.00	0.00	0.00	0.00	0.00	0.00	0.00	0.00	0.00	0.00	0.00	0.00	0.00	0.00	0.00	0.00	0.00	0.00	0.00	0.00	0.00	0.00	0.00	0.00	0.00
3.24	-7.02	12.83	5.85	27.63	-22.55	13.66	-16.26	7.22	-19.97	-15.86	-9.91	-94.58	-4.30	-4.05	-29.48	14.98	-35.66	-9.12	-0.06	10.99	-47.90	-0.61	-7.87	-17.09	-32.70	-11.27	6.66	11.55	-17.12	27.95	-22.83	2.63	-10.58	8.69	-0.26	-46.60	-6.14	-35.72	-8.23	-9.95	-12.73	1.38	-60.15	-58.44	-23.43	-8.99	-36.02	-3.12	7.73
6.35	10.47	7.19	24.41	27.97	10.50	24.82	-26.90	-19.29	-37.33	-3.41	-3.31	-18.04	-28.95	-18.29	-22.19	-39.60	-2.16	12.39	-15.33	5.90	-42.75	-0.94	-36.22	-72.24	-56.63	-1.44	-33.65	-36.44	-1.80	19.32	-40.22	6.30	-18.06	35.94	-5.27	-23.87	-6.67	-64.34	-13.89	-10.68	4.14	-22.43	3.04	-10.53	-54.29	-8.75	-0.96	-6.48	25.84
9.11	-2.76	4.97	9.84	-4.56	-29.37	56.47	-46.68	-2.14	-32.72	3.37	-2.77	-75.07	-39.40	-63.68	-26.54	-69.35	-23.88	28.44	20.53	8.16	-65.89	33.39	-34.02	-30.67	-51.28	-32.34	-22.07	-79.52	-28.43	-24.03	-22.50	36.01	-18.91	28.14	-26.57	-11.45	35.95	-20.04	14.70	5.28	8.31	-3.87	-3.84	-3.96	-21.93	20.56	-26.19	-13.44	13.00
12.72	16.41	8.28	-6.58	34.22	-3.51	62.03	-3.71	47.73	-6.93	29.74	8.57	-1.92	-10.77	-32.83	-26.22	-54.00	-58.95	15.02	18.71	8.38	-54.65	-2.32	-32.81	-51.02	-52.69	-44.21	-40.75	-56.85	-31.66	-4.89	11.51	26.64	-15.91	28.26	21.81	-40.19	51.28	-7.82	-7.74	-41.14	4.46	-24.87	-60.21	94.08	-4.69	44.97	13.92	-2.21	43.01
15.22	33.99	-1.89	-28.62	4.50	10.87	61.49	-29.12	60.19	4.06	23.77	-17.27	-3.67	-38.83	-4.86	7.54	-28.29	-42.45	35.71	-10.93	3.14	-61.65	2.84	-17.91	-42.36	-70.66	-56.36	-50.03	-58.60	-32.11	-15.07	10.65	-2.85	-45.27	91.75	19.48	23.02	39.70	30.32	-0.64	7.02	3.36	9.19	-51.10	103.61	-13.40	15.10	-7.80	8.27	21.12
18.48	-7.28	-1.49	-7.51	38.11	2.73	43.79	-33.92	52.62	3.20	13.26	6.08	-21.06	-28.79	-62.81	-26.40	-42.39	-42.57	57.89	13.14	14.94	-61.81	2.38	-35.79	-66.77	-79.47	-36.42	-45.13	-83.08	-37.94	-13.89	-19.71	2.77	-26.23	262.79	40.00	-11.46	44.18	5.69	-6.78	-13.63	-11.68	-24.19	-5.81	-1.22	-25.57	-21.28	-7.06	-8.30	38.77
21.39	-1.94	4.97	16.27	-4.24	-4.42	48.19	-44.60	21.68	4.84	-4.21	-8.17	5.80	-0.79	-55.65	-3.97	36.10	-50.29	69.46	55.29	-35.83	-60.33	-3.64	-5.68	-47.28	-79.39	-12.53	-40.15	-89.81	-26.25	-7.55	-27.74	6.24	-39.44	130.21	48.69	-0.84	60.68	22.88	-2.07	-41.48	-21.41	-27.13	42.26	-6.80	-30.03	7.80	-11.73	34.45	29.24
24.41	18.18	-21.05	25.60	36.58	17.52	58.27	0.55	21.85	17.40	6.83	-7.21	-81.28	-8.52	-54.33	-15.11	-25.23	-13.89	86.91	39.89	-26.33	-91.65	7.49	-18.59	-36.70	-90.39	-77.86	-68.45	-108.75	-54.48	-48.23	-14.57	-20.09	-38.67	61.17	8.64	4.49	114.36	-13.01	-0.92	-40.92	-26.74	8.53	57.82	-2.08	-13.50	10.57	6.51	-7.92	45.28
27.37	52.63	77.45	4.84	11.36	14.82	64.35	2.39	38.07	-17.31	-25.32	22.03	-81.92	-11.90	-38.43	2.00	-68.30	-20.19	102.87	-5.65	-19.88	-91.51	2.83	36.65	-84.10	-81.83	-34.15	-37.42	-73.55	-53.85	-78.00	-14.80	-0.50	-71.77	64.91	81.08	17.67	42.72	-46.79	0.37	-94.67	6.28	4.12	2.79	-0.97	-13.75	25.79	14.79	-18.94	30.06
30.38	17.69	-25.31	6.20	40.76	19.09	57.66	50.53	44.62	-27.79	-29.99	19.17	-143.00	33.88	-38.60	-48.48	-6.70	-25.93	127.05	44.31	13.93	-97.99	-5.12	-47.27	-59.96	-57.07	-35.83	-72.33	-107.18	-58.26	-39.40	-25.61	17.51	-100.53	-40.48	20.80	21.54	93.64	-48.25	-18.20	-95.76	-30.23	-4.25	51.70	-57.07	-30.54	-8.53	-3.63	-22.47	42.71
33.33	37.29	7.87	-6.97	15.22	-11.54	38.02	50.36	12.68	-33.39	-36.75	-14.40	-140.41	59.36	-59.39	-20.87	-25.31	-46.45	79.78	70.48	-11.85	-101.79	-7.49	-46.95	-25.42	-106.46	-44.14	-79.84	-123.74	-54.31	-7.06	-2.51	-23.54	-99.11	15.40	41.08	-7.15	12.74	-57.12	-22.90	-128.30	-27.55	-0.69	86.91	-13.54	-26.35	24.41	4.06	5.12	50.46
36.50	38.21	17.60	-3.96	36.86	37.38	31.34	165.47	-35.99	5.78	-48.80	0.92	-154.47	31.13	-39.44	-14.11	-61.96	-38.64	87.31	69.64	-16.73	-145.01	-3.61	-58.24	-48.89	-99.16	-50.90	-98.27	-95.03	-84.31	-8.44	18.06	-24.03	-122.91	-83.56	-31.81	19.41	8.55	-88.45	-12.21	-109.00	-32.48	15.33	202.36	-0.42	-19.07	-16.35	35.00	19.17	42.85
39.34	28.14	-49.35	-6.66	58.86	-2.10	46.80	166.39	-42.76	-38.68	-41.83	-17.50	-135.75	-33.63	-41.83	23.64	-50.20	-22.36	79.80	69.55	-33.63	-158.19	-3.05	-32.69	-95.96	-104.67	-55.88	-84.39	-137.51	-64.40	-14.83	-15.80	-41.93	-81.09	-56.91	12.17	-12.31	32.31	-76.92	-49.03	-84.88	-47.15	-0.21	171.81	21.27	-4.10	-9.06	35.59	4.11	35.37
42.46	8.23	-7.09	10.75	36.77	25.57	34.02	109.86	-27.26	-30.83	-45.25	-17.91	-117.85	15.07	-73.46	-11.10	-77.04	-29.27	106.73	74.80	-46.54	-146.33	-14.30	-46.14	-97.22	-104.76	-57.97	-73.60	-60.33	-43.51	-0.49	-65.92	-11.78	-126.89	-32.61	25.32	8.18	99.98	-102.24	-31.16	-120.68	-39.99	5.05	36.38	83.70	-38.88	-31.69	-25.00	-9.88	39.81
45.37	-1.66	7.68	-10.60	13.56	-4.68	71.09	101.14	-51.92	-14.54	-1.51	5.76	-140.79	-8.61	-92.68	-4.36	-43.23	-44.18	29.73	97.22	-25.32	-142.81	6.14	-35.90	-101.17	-124.16	-72.54	-102.85	-114.00	-80.38	-14.03	-36.74	-19.13	-105.90	-20.67	43.47	50.27	95.54	-67.60	-9.07	-120.11	-25.81	-26.40	-31.08	71.58	-57.32	15.64	-20.62	19.30	17.76
48.46	15.77	-6.95	8.61	44.58	-3.00	95.90	148.38	-1.97	-38.91	-47.08	5.96	-39.40	27.05	-57.26	-21.67	-83.69	-20.37	91.55	40.77	-32.58	-141.43	-5.42	-36.13	-117.28	-114.87	-70.69	-101.36	-134.82	-96.39	26.79	-15.71	6.93	-108.56	82.58	135.04	24.78	127.88	-36.35	-38.63	-103.36	-30.71	-5.47	-53.80	18.86	-28.99	-4.47	10.19	18.31	17.45
51.42	11.86	21.10	-6.00	13.60	17.59	52.95	53.34	-32.27	-14.60	-44.69	0.93	-33.63	3.77	-56.34	-13.07	-40.56	-14.97	60.91	67.12	-31.79	-157.34	-9.70	-28.16	-131.46	-101.70	-19.98	-97.35	-132.36	-86.66	29.90	-19.31	3.57	-96.84	43.31	123.53	16.00	96.98	-29.63	-37.67	-94.70	-37.84	-14.75	-19.61	27.21	-25.17	-30.52	-0.68	56.41	44.53
54.47	43.14	40.89	-30.16	18.24	45.25	77.05	23.92	-17.32	-7.04	14.68	-17.89	-12.80	-21.56	-64.36	-38.96	-45.21	-75.31	116.46	59.76	-31.64	-159.87	-52.25	-8.10	-118.56	-103.17	-21.41	-110.04	-189.27	-57.70	-6.83	-11.64	-9.05	-123.93	41.65	133.08	-29.87	86.36	-25.08	-32.30	-113.29	-26.25	-15.67	-61.97	-0.27	-31.16	-26.93	19.25	4.36	28.13
57.38	53.98	2.60	-16.33	28.17	23.40	88.15	43.50	-52.95	-63.44	23.98	-20.78	-62.10	31.79	-87.83	21.51	-54.87	-41.81	134.96	95.33	-17.96	-173.99	-42.79	-39.80	-91.83	-135.81	-14.91	-125.96	-132.84	-36.89	-7.14	16.31	-58.46	-107.96	187.66	124.79	28.73	79.53	-36.58	-50.87	-127.19	-25.12	-26.41	-36.13	71.49	-50.03	-91.16	36.47	-14.34	22.42
60.39	61.26	-24.44	-16.63	78.92	32.45	86.99	10.77	-66.88	-46.66	-17.98	-31.26	-115.64	20.03	-65.45	17.59	-94.92	-16.72	115.57	150.32	-36.57	-172.54	-21.06	-57.85	-109.28	-104.80	-35.61	-121.84	-160.59	-85.38	-51.44	-0.92	3.12	-110.06	202.02	50.67	22.56	120.49	10.19	-9.91	-53.15	-41.38	-30.73	42.28	-3.38	-39.77	-13.31	39.07	6.99	11.72
63.47	54.49	1.88	4.80	16.48	18.12	72.95	-60.90	-60.62	-38.86	-5.52	-5.45	-68.32	-2.62	-60.55	44.03	-51.91	53.79	118.40	102.28	-24.12	-152.19	-43.27	-10.72	-123.74	-94.71	-44.37	-83.66	-166.45	-48.70	-42.58	13.04	-38.34	-109.55	133.99	30.45	-0.55	39.42	-44.61	-84.03	-73.06	-14.72	-30.66	-106.80	-65.16	-31.37	-45.69	19.41	47.82	7.40
66.26	84.27	75.31	14.54	41.22	29.89	89.64	-40.80	-74.19	-44.10	-59.19	-11.92	-50.49	61.91	-64.97	71.25	-58.86	-30.31	169.16	128.46	-8.69	-160.63	-26.14	-22.56	-91.32	-79.81	-31.27	-85.50	-120.30	-84.86	-52.27	1.38	-26.49	-106.88	84.06	29.38	-8.66	75.90	2.34	-54.45	-98.76	-29.14	-21.74	-42.81	-41.91	18.34	-27.20	15.99	44.94	11.25
69.52	23.72	27.94	3.14	73.28	39.21	52.61	-40.80	-52.37	-66.85	-61.00	-6.96	-42.91	16.54	-61.74	48.11	-139.03	15.34	169.66	66.25	1.62	-166.68	-18.56	28.86	-134.64	-87.02	31.13	-82.70	-142.53	-77.61	-39.67	10.65	-27.26	-78.76	142.71	46.69	16.67	183.28	57.11	-56.85	-114.71	6.55	13.26	-24.71	-76.19	-26.13	-31.73	-2.05	-33.88	23.99
72.41	37.89	38.19	7.90	62.17	42.07	33.97	-2.10	-63.04	-97.26	-86.34	-8.48	27.15	40.73	-61.78	-8.05	-130.38	-33.87	113.16	79.07	-39.46	-156.30	-10.56	34.53	-126.73	-107.38	39.67	-79.21	-190.15	-90.62	-18.37	-26.84	-51.23	-110.09	110.98	95.20	29.15	114.89	23.01	-78.27	-154.87	-29.92	7.63	119.44	-63.15	-9.06	-41.00	26.71	8.62	16.56
75.43	41.87	16.18	-2.51	78.34	50.61	31.35	-13.13	-50.01	-71.00	-69.23	28.55	-3.64	49.34	-106.14	12.65	-120.32	-51.50	105.59	103.14	-17.17	-178.56	-9.57	59.12	-114.00	-60.81	-9.91	-127.58	-167.22	-69.98	-34.96	-37.98	-58.41	-124.13	177.12	53.29	-15.21	168.89	39.42	-62.63	-132.79	1.33	-24.96	-6.71	-2.92	-72.43	-82.49	-20.87	-24.06	-9.53
78.52	87.45	25.42	-41.57	20.25	37.98	49.94	-9.88	-89.36	-87.64	-70.03	-11.90	82.64	37.43	-76.93	20.51	-99.63	-9.32	143.00	141.60	-60.20	-153.99	1.99	-30.89	-131.22	-91.64	72.07	-88.10	-142.44	-95.15	-22.53	-29.43	19.79	-141.31	250.11	59.47	-11.48	168.09	123.42	-114.35	-155.80	-52.96	-63.96	28.04	23.98	-38.23	-20.85	-38.87	81.39	10.30
81.35	70.03	43.55	-2.60	24.45	74.68	74.07	-32.53	-88.49	-80.07	-104.82	-14.09	32.41	138.79	-73.12	3.93	-134.88	16.62	133.31	13.29	-4.10	-156.34	13.79	58.15	-108.74	-140.54	105.04	-113.35	-154.69	-117.01	-25.39	-54.28	-19.97	-127.55	268.22	45.20	-22.59	151.96	138.28	-131.22	-141.13	-45.75	-9.43	66.50	5.02	-22.25	-52.02	-58.66	77.00	32.88
84.50	59.17	12.35	-16.22	66.49	44.61	38.09	-51.66	-81.39	-118.62	-103.55	-15.50	-36.56	103.33	-95.45	0.46	-102.90	10.85	152.48	166.12	-30.80	-171.28	-10.57	-46.35	-104.58	-131.94	104.40	-91.19	-170.52	-79.80	-35.04	-13.07	-17.40	-82.68	311.13	78.98	4.94	107.06	34.82	-111.41	-134.89	-24.12	-5.45	117.48	19.21	-39.41	-17.15	-27.53	48.42	-19.49
87.39	56.10	-14.91	-25.87	28.34	23.01	43.73	-87.86	-85.54	-94.84	-115.46	-17.00	-3.29	25.01	-99.07	-34.77	-133.39	-3.08	172.63	133.18	-8.16	-182.58	-31.65	15.78	-91.41	-116.22	58.36	-73.97	-190.61	-90.61	-56.04	-44.80	-75.14	-117.24	218.98	81.26	30.26	104.52	-34.01	-91.72	-136.57	-20.48	-60.03	140.86	-15.10	-70.65	-28.35	-41.58	-7.99	-8.37
	Trace = Single Cell traces from GFP Channel
[truncated: 22 more columns]
