# Supplementary material for: Optogenetics reveals Cdc42 local activation by scaffold-mediated positive feedback and Ras GTPase
Source: PLoS Biol. 2020 Jan 24;18(1):e3000600. doi: 10.1371/journal.pbio.3000600 (PMC7002011; doi:10.1371/journal.pbio.3000600)
Supplement: S12 Data — (ZIP) [file pbio.3000600.s028.zip › S12_Data/Panel_S5D/Graphs_RFP/SingleTraces_RFP_Opto_YSM3611.csv]

Strain =	YSM3611
SingleTraces_CRY2PHR-mCh (RFP Channel)
Time (s)	Trace 1	Trace 2	Trace 3	Trace 4	Trace 5	Trace 6	Trace 7	Trace 8	Trace 9	Trace 10	Trace 11	Trace 12	Trace 13	Trace 14	Trace 15	Trace 16	Trace 17	Trace 18	Trace 19	Trace 20	Trace 21	Trace 22	Trace 23	Trace 24	Trace 25	Trace 26	Trace 27	Trace 28	Trace 29	Trace 30	Trace 31	Trace 32	Trace 33	Trace 34	Trace 35	Trace 36	Trace 37	Trace 38	Trace 39	Trace 40	Trace 41	Trace 42	Trace 43	Trace 44	Trace 45	Trace 46	Trace 47	Trace 48	Trace 49
0.00	0.00	0.00	0.00	0.00	0.00	0.00	0.00	0.00	0.00	0.00	0.00	0.00	0.00	0.00	0.00	0.00	0.00	0.00	0.00	0.00	0.00	0.00	0.00	0.00	0.00	0.00	0.00	0.00	0.00	0.00	0.00	0.00	0.00	0.00	0.00	0.00	0.00	0.00	0.00	0.00	0.00	0.00	0.00	0.00	0.00	0.00	0.00	0.00	0.00
3.24	549.02	570.87	571.17	462.60	604.21	519.36	655.59	454.94	605.81	646.97	595.19	730.25	827.17	629.55	403.11	517.91	534.00	529.78	554.05	601.16	450.86	545.30	362.79	544.63	472.86	460.21	356.93	323.34	281.35	446.55	442.55	763.26	630.86	954.80	815.30	708.68	680.82	688.43	815.12	815.60	1040.66	785.43	542.92	375.55	437.58	762.06	690.60	548.67	951.93
6.35	632.23	636.08	655.13	498.24	719.02	654.26	729.45	493.23	596.00	634.42	663.67	776.15	878.10	702.00	468.77	619.44	601.20	542.16	624.62	674.09	531.62	662.73	398.69	693.87	479.18	495.47	328.75	323.08	226.90	525.36	478.82	814.68	783.60	961.71	902.60	860.19	749.12	796.89	898.73	911.39	1107.05	896.63	614.77	432.74	490.67	877.47	790.37	672.44	1203.82
8.92	705.24	708.31	674.03	508.24	712.87	649.16	786.59	550.93	630.68	609.15	719.32	740.56	939.42	703.49	504.23	662.92	596.09	569.42	632.73	712.88	534.78	649.94	395.29	687.63	509.72	446.02	348.10	324.69	286.47	489.55	507.66	766.73	763.32	979.72	932.20	822.66	700.34	758.98	885.94	867.50	1132.29	978.31	572.90	373.48	519.92	957.38	842.92	693.62	1397.09
12.73	668.35	780.67	657.87	538.98	751.94	710.23	830.74	473.50	616.84	630.93	723.22	890.10	904.29	745.96	525.01	690.28	648.26	568.07	668.73	748.90	591.04	744.61	429.36	711.72	509.83	487.47	337.94	304.97	289.28	482.65	565.39	794.36	815.19	1018.51	966.13	898.98	768.98	811.62	923.16	919.09	1211.85	970.13	625.23	414.98	531.23	954.97	909.01	742.93	1471.53
15.05	664.97	810.94	686.04	532.54	755.99	789.28	844.18	478.18	598.39	523.41	655.16	781.36	853.46	698.48	501.77	682.68	626.98	545.25	662.83	800.89	569.92	699.55	411.19	715.79	443.36	374.07	258.02	255.39	309.88	426.04	592.96	837.59	831.45	1005.94	963.41	819.57	718.87	788.64	934.48	942.46	1176.87	904.26	624.09	403.63	565.08	996.90	944.19	784.15	1575.66
18.67	653.76	831.37	785.75	638.00	748.08	723.87	809.39	433.17	559.99	539.04	665.47	859.09	925.40	703.46	477.38	712.72	627.46	588.30	615.29	799.24	588.49	779.39	395.65	711.34	372.88	361.48	161.04	122.54	312.40	317.46	597.08	887.55	774.74	1031.39	965.11	884.08	740.62	826.50	862.65	925.55	1229.57	935.28	616.19	467.36	637.07	947.67	951.72	827.44	1662.02
21.12	641.54	849.45	732.11	557.24	705.96	672.21	831.51	469.70	525.00	487.15	551.49	858.92	950.65	648.93	505.01	735.96	536.85	554.82	624.19	826.76	662.89	805.55	381.87	654.22	437.06	421.45	279.72	185.35	269.69	382.65	567.41	803.08	741.02	1037.80	873.81	843.27	743.57	817.71	855.04	933.90	1182.61	896.97	626.68	388.05	643.09	904.48	954.74	867.58	1702.41
24.49	663.35	862.35	765.09	556.10	807.04	734.36	848.66	448.65	488.15	381.70	563.10	794.61	917.12	655.70	459.84	755.31	577.15	543.62	666.19	816.28	620.30	740.03	373.76	712.01	347.40	358.88	173.86	80.80	294.94	260.23	559.43	851.74	812.76	1144.61	983.48	927.37	744.02	850.92	857.62	926.45	1276.84	941.48	613.21	442.46	637.81	896.44	983.28	845.78	1875.56
27.32	679.52	825.86	730.85	536.50	733.39	651.23	792.60	432.65	421.17	337.25	463.59	815.77	921.06	624.94	478.72	749.77	583.78	568.13	599.06	819.35	628.50	797.89	399.53	670.06	280.04	285.77	106.30	82.24	241.45	202.80	483.99	852.46	863.22	1098.36	1018.69	911.91	723.23	794.28	862.71	911.30	1230.25	942.39	692.74	395.21	647.95	921.89	931.58	911.03	1890.55
30.43	721.56	806.09	729.15	528.44	786.27	715.28	835.86	417.17	391.35	292.31	394.65	734.89	883.97	588.01	470.30	738.37	522.76	567.07	559.55	802.49	570.03	754.36	369.24	713.97	178.28	212.01	41.65	-12.63	278.11	89.41	443.88	932.63	909.71	1204.32	1085.30	964.15	768.61	776.01	842.93	891.27	1244.08	879.33	652.77	419.14	621.04	844.36	977.80	927.25	1957.39
33.42	689.58	785.07	709.55	530.91	718.74	648.66	770.48	392.49	335.53	243.15	686.36	859.55	968.30	766.52	572.42	706.13	576.57	626.50	755.89	858.87	628.55	771.28	436.95	582.71	139.77	135.96	4.95	-11.26	213.08	89.16	297.22	912.60	903.80	1108.00	1108.05	952.82	783.96	835.65	847.80	959.08	1291.95	873.62	752.46	413.22	668.07	833.68	901.00	957.11	2036.11
36.40	726.44	826.08	744.58	532.83	822.95	749.29	815.09	521.97	640.88	527.35	656.02	760.19	968.30	756.17	539.45	708.07	597.58	579.60	748.42	852.96	540.42	679.26	379.57	773.67	453.87	427.06	235.13	185.90	319.14	397.46	602.58	920.03	962.76	1224.82	1206.79	1084.64	781.69	792.88	798.29	942.85	1295.13	925.13	728.22	442.13	602.63	824.00	939.13	993.16	2020.42
39.43	710.58	825.15	721.33	509.99	752.17	648.80	752.08	519.50	712.00	619.37	697.97	933.66	995.38	783.16	592.58	692.64	597.08	588.66	817.31	849.19	630.89	782.00	427.52	694.01	492.24	509.68	315.15	297.57	286.14	568.75	580.22	865.01	911.34	1239.46	1170.96	1058.04	787.25	778.95	758.22	988.74	1297.11	818.45	697.18	506.90	610.71	830.90	955.96	1029.66	2105.59
42.42	740.61	786.33	764.69	544.07	812.63	692.63	771.00	517.04	806.60	775.39	716.06	848.96	903.95	724.72	563.74	705.95	608.91	594.55	797.27	898.51	646.30	773.65	442.51	704.21	530.15	500.77	311.48	302.93	299.90	474.52	661.32	914.34	1069.88	1262.20	1205.22	1047.57	763.34	773.85	694.49	973.90	1268.79	731.88	734.05	372.29	504.14	838.13	1015.97	1090.86	1960.09
45.43	764.59	795.16	750.05	526.92	822.01	640.85	779.46	547.41	729.48	739.24	663.40	891.42	1055.57	724.40	659.45	687.04	675.32	607.02	771.74	873.85	674.76	820.46	409.89	737.78	518.35	540.43	340.27	277.86	365.51	454.89	658.87	938.24	984.37	1205.44	1229.17	1006.16	781.82	769.04	714.32	1000.67	1239.55	726.70	713.54	419.98	501.40	767.36	948.17	1087.77	2067.91
48.37	718.09	873.90	669.28	531.92	693.75	688.66	752.75	569.43	668.60	658.20	652.23	815.32	1051.09	717.59	540.42	755.48	607.39	571.86	703.20	891.67	599.89	800.60	459.24	780.59	463.33	500.14	252.40	236.37	341.69	466.66	671.75	970.85	1034.59	1290.44	1286.60	1021.95	758.58	734.69	609.30	953.10	1258.80	610.46	669.74	358.43	502.98	800.70	995.73	1102.29	2110.27
51.45	696.15	898.20	801.13	563.76	741.92	760.18	808.88	554.27	664.14	630.55	674.58	851.40	1084.57	713.11	565.06	750.72	611.30	546.24	786.10	923.51	600.49	871.92	477.93	789.09	486.56	504.73	291.82	241.46	351.54	470.16	667.59	966.48	1103.12	1311.15	1190.30	1065.97	839.60	694.12	559.20	986.90	1248.76	516.97	653.43	386.12	480.58	712.71	1020.94	1122.51	1960.74
54.34	704.79	989.73	796.02	525.37	729.87	770.89	849.13	528.95	569.19	575.63	798.38	916.37	993.30	779.75	587.57	716.55	697.74	562.92	831.77	918.10	634.55	849.64	472.64	711.83	647.16	735.07	435.55	430.42	274.38	723.38	649.69	915.39	1005.91	1187.84	1172.38	1041.07	817.17	717.10	514.85	986.07	1208.84	535.32	716.42	348.65	430.85	699.59	980.53	1102.16	2116.51
57.48	724.97	963.67	745.21	533.05	771.92	751.78	861.09	571.58	665.67	707.44	724.38	817.21	951.86	739.22	556.28	701.59	670.32	579.18	793.35	901.18	637.84	819.66	478.02	706.01	587.29	718.20	441.76	410.34	355.80	713.17	630.91	932.07	1041.36	1251.37	1216.33	1002.63	839.33	767.86	485.30	918.84	1127.17	399.63	624.33	448.57	407.33	702.41	916.13	1191.95	2015.89
60.27	717.31	923.02	768.16	578.60	826.90	818.72	789.14	485.95	675.44	649.96	760.12	902.94	1026.98	772.23	548.78	730.22	697.76	591.01	766.52	984.23	657.22	860.21	540.57	701.66	577.06	658.86	377.63	395.84	330.98	657.17	585.54	920.37	979.47	1205.78	1152.68	995.54	806.25	660.44	422.31	940.92	1070.40	371.86	665.63	410.72	363.94	702.61	844.90	1156.00	2098.30
63.53	736.81	1001.50	777.86	545.90	749.40	774.23	808.65	523.47	610.13	602.22	697.42	820.15	929.87	747.54	532.26	719.89	679.86	585.62	751.11	936.13	633.15	837.05	480.40	776.08	572.37	617.94	412.21	378.26	328.98	600.00	639.16	955.43	919.02	1151.83	1165.67	1001.13	929.47	671.87	308.28	884.61	1017.09	339.36	687.59	445.34	348.10	722.93	840.16	1266.94	1989.37
66.27	731.98	918.69	773.83	550.53	839.10	817.00	799.42	529.48	592.40	562.75	639.35	897.12	1017.94	775.36	576.85	726.48	679.96	613.91	741.59	999.75	684.25	848.45	471.04	823.49	564.68	625.77	319.46	373.53	337.81	589.90	637.09	913.11	896.46	1211.66	1118.82	939.02	878.20	617.32	282.69	888.95	936.66	269.18	705.83	375.86	218.99	778.94	768.33	1236.11	1978.98
69.52	773.22	951.74	797.59	552.15	826.34	829.92	821.77	518.95	553.10	496.24	609.59	789.68	998.44	698.64	564.76	722.89	619.79	551.84	683.48	984.01	606.92	830.95	436.80	895.59	554.04	593.96	356.26	329.34	337.90	620.93	750.56	914.69	828.93	1157.15	1111.56	895.11	1016.69	610.52	249.96	877.35	877.32	228.41	721.21	427.85	199.19	691.40	753.73	1249.45	1804.11
72.42	758.78	887.77	800.77	490.55	743.14	719.66	800.25	482.37	473.19	417.28	557.88	924.44	1006.35	691.47	562.44	800.14	657.23	526.76	712.95	962.60	700.37	883.69	453.06	845.03	523.10	525.33	308.69	281.09	356.56	533.42	622.82	918.96	900.29	1166.83	1087.67	920.25	975.27	664.40	225.26	886.85	829.72	271.91	643.50	427.65	117.62	602.59	651.20	1162.67	1800.71
75.39	749.78	904.72	849.20	515.98	838.44	787.55	812.68	473.48	473.94	346.94	536.32	847.65	978.95	674.76	555.97	804.09	590.46	498.36	692.87	928.66	672.22	845.41	451.08	831.36	454.80	451.02	225.27	206.52	433.83	459.05	664.10	942.91	927.12	1171.80	1128.98	936.64	882.00	747.79	464.57	1009.33	1206.19	557.87	626.63	418.01	199.65	703.53	666.26	1149.61	1964.95
78.41	696.00	872.59	741.40	528.96	804.39	766.48	796.02	467.68	373.67	323.47	544.70	941.72	1003.44	675.46	582.55	802.12	622.59	524.35	679.36	1009.37	684.23	886.84	484.51	782.70	395.69	359.79	163.65	156.90	381.11	319.87	602.69	921.07	881.40	1263.32	1159.07	914.25	866.42	760.33	497.28	962.90	1088.91	548.99	685.92	406.51	169.05	671.35	633.31	1067.25	1777.44
81.42	774.97	987.07	809.14	554.03	811.76	740.25	789.93	452.62	374.86	294.85	512.58	817.48	983.14	613.73	511.95	771.87	577.98	517.92	651.22	904.15	599.31	848.42	484.78	766.15	296.08	320.34	143.83	92.11	333.68	205.31	509.53	801.89	888.31	1161.77	1002.31	904.19	860.12	867.87	713.47	1029.21	1273.52	758.07	685.17	404.01	74.05	651.09	598.04	1060.25	1715.63
84.28	709.32	930.36	806.30	521.76	781.74	769.92	812.67	415.55	304.75	245.89	512.90	939.09	1042.46	608.33	496.73	803.92	605.22	523.57	717.76	939.81	695.01	964.24	479.46	839.69	438.33	479.07	282.00	223.79	361.67	458.13	588.72	813.20	881.54	1173.18	1021.63	968.71	845.78	857.26	738.36	1014.86	1287.29	746.14	648.14	466.07	388.93	689.75	907.98	1116.81	2076.88
87.41	777.56	984.78	828.98	592.43	837.92	802.95	860.21	411.64	310.23	267.38	494.28	830.69	966.63	650.73	482.86	820.49	597.18	519.76	756.05	924.89	610.57	871.92	454.66	767.94	462.94	616.44	347.99	397.55	312.92	543.48	634.25	941.29	881.47	1223.38	987.88	1000.49	895.07	839.16	639.22	1036.21	1302.07	729.29	694.70	435.30	609.39	791.53	913.93	856.26	1808.48
	Trace = Single Cell traces from RFP Channel
[truncated: 18 more columns]
