# Supplementary material for: Optogenetics reveals Cdc42 local activation by scaffold-mediated positive feedback and Ras GTPase
Source: PLoS Biol. 2020 Jan 24;18(1):e3000600. doi: 10.1371/journal.pbio.3000600 (PMC7002011; doi:10.1371/journal.pbio.3000600)
Supplement: S12 Data — (ZIP) [file pbio.3000600.s028.zip › S12_Data/Panel_S5D/Graphs_RFP/SingleTraces_RFP_OptoQ61L_YSM3612.csv]

Strain =	YSM3612
SingleTraces_CRY2PHR-mCh-Cdc42Q61L (RFP Channel)
Time (s)	Trace 1	Trace 2	Trace 3	Trace 4	Trace 5	Trace 6	Trace 7	Trace 8	Trace 9	Trace 10	Trace 11	Trace 12	Trace 13	Trace 14	Trace 15	Trace 16	Trace 17	Trace 18	Trace 19	Trace 20	Trace 21	Trace 22	Trace 23	Trace 24	Trace 25	Trace 26	Trace 27	Trace 28	Trace 29	Trace 30	Trace 31	Trace 32	Trace 33	Trace 34	Trace 35	Trace 36	Trace 37	Trace 38	Trace 39	Trace 40	Trace 41	Trace 42	Trace 43	Trace 44	Trace 45	Trace 46	Trace 47	Trace 48	Trace 49
0.00	0.00	0.00	0.00	0.00	0.00	0.00	0.00	0.00	0.00	0.00	0.00	0.00	0.00	0.00	0.00	0.00	0.00	0.00	0.00	0.00	0.00	0.00	0.00	0.00	0.00	0.00	0.00	0.00	0.00	0.00	0.00	0.00	0.00	0.00	0.00	0.00	0.00	0.00	0.00	0.00	0.00	0.00	0.00	0.00	0.00	0.00	0.00	0.00	0.00
3.24	508.00	580.58	768.86	554.17	652.54	811.62	599.86	735.14	394.72	491.93	504.08	589.67	631.61	554.56	252.99	617.99	558.12	649.15	321.68	452.68	506.04	582.19	505.59	475.21	492.66	491.60	623.45	567.72	524.86	662.51	745.28	869.02	727.52	713.69	707.21	724.97	811.77	964.26	782.46	927.41	786.37	870.02	754.10	283.92	484.71	654.64	804.79	664.97	652.41
6.35	606.48	699.15	815.93	658.81	749.70	958.01	622.51	851.82	398.10	635.52	617.40	748.58	740.80	666.27	295.34	720.52	659.92	778.01	354.50	521.13	583.11	734.99	498.26	559.75	595.09	604.88	752.40	749.53	625.48	787.17	850.57	1014.92	812.13	853.96	811.37	803.59	906.85	1118.10	988.81	967.59	956.79	1059.73	819.74	378.70	611.16	737.96	899.95	637.65	814.73
8.92	610.21	708.15	836.36	685.22	867.26	985.87	689.07	854.31	481.49	645.88	610.28	738.24	805.47	635.70	309.44	757.48	710.43	760.36	355.10	562.87	557.60	787.07	567.01	572.19	657.23	616.74	763.84	750.09	602.63	819.31	897.00	1123.26	813.47	894.26	825.42	947.33	914.75	1137.27	977.62	996.34	922.57	1041.54	836.16	437.97	637.84	797.36	865.21	674.14	882.90
12.73	636.30	866.01	1041.80	726.60	927.11	989.70	778.87	963.16	509.44	652.76	619.38	723.80	828.13	637.84	290.94	789.49	710.12	804.39	393.05	547.42	492.76	876.57	530.07	561.57	689.66	679.28	752.65	842.08	637.67	970.23	967.14	1194.73	778.48	979.26	804.61	1137.80	916.34	1291.68	1000.89	1084.30	912.02	1044.72	940.36	504.57	795.19	832.66	901.98	756.97	867.48
15.05	645.10	820.60	934.07	673.72	878.48	961.29	777.47	965.54	497.76	680.46	535.09	619.41	831.53	555.75	329.11	763.60	593.70	777.66	384.25	588.40	515.50	834.00	503.44	616.54	753.23	694.49	750.84	775.19	662.67	983.73	954.37	1173.30	698.14	907.40	846.75	1110.82	826.59	1175.02	939.70	965.71	916.15	964.86	869.57	542.42	654.74	774.72	901.37	700.49	927.89
18.67	616.30	848.40	1021.99	755.21	903.83	990.89	820.71	960.73	544.73	631.76	537.81	560.27	922.96	554.08	381.12	847.60	716.82	838.55	397.11	519.56	467.65	922.90	476.95	693.72	751.35	700.19	833.27	838.94	694.63	1001.81	994.59	1257.73	800.82	945.89	893.31	1185.27	947.76	1294.81	1017.35	1152.02	1027.56	1083.63	928.46	517.74	687.03	893.63	939.94	732.25	924.42
21.12	615.95	891.17	1030.41	763.98	886.06	1008.37	754.10	933.16	567.20	632.14	546.62	529.53	858.89	468.05	357.38	821.59	681.49	758.91	434.72	583.92	526.05	917.89	416.02	650.18	767.08	721.76	778.23	776.99	645.60	937.31	1009.18	1252.00	724.64	961.51	810.56	1034.18	923.06	1333.33	999.33	1059.59	922.70	1062.68	906.43	517.53	644.13	886.80	1005.72	837.44	892.63
24.49	660.86	888.55	962.38	711.61	899.47	958.67	716.52	940.22	614.64	700.18	546.45	598.65	850.46	487.90	353.05	900.15	744.40	751.68	437.80	533.51	483.92	922.52	464.28	641.34	804.22	747.95	773.02	914.11	654.24	1022.53	935.54	1301.96	708.80	982.68	828.86	1274.73	753.39	1369.37	872.84	1065.58	885.61	1036.87	936.21	576.10	644.80	899.84	1007.87	840.58	906.21
27.32	654.09	930.62	1051.84	721.49	873.98	911.64	746.99	948.66	566.00	688.84	579.87	532.02	776.23	434.86	298.71	901.14	719.03	757.31	540.58	556.19	521.58	962.73	430.17	608.78	753.12	769.39	755.91	844.43	614.32	948.47	906.11	1281.14	637.16	975.76	793.32	1270.58	644.31	1348.66	876.67	981.29	819.05	938.39	963.04	602.49	599.72	930.86	1001.30	783.71	971.81
30.43	634.45	858.65	976.71	776.57	898.78	918.55	747.14	995.32	587.66	784.61	553.88	524.60	698.45	461.13	335.82	782.28	749.59	808.08	533.41	544.18	410.11	988.54	390.41	520.77	813.36	742.50	743.81	844.36	603.81	1051.15	1001.99	1268.39	876.40	1066.77	877.48	1112.85	944.37	1434.06	1076.66	1130.06	1029.11	1238.09	1020.75	449.84	652.34	855.95	964.05	720.00	947.76
33.42	680.94	895.24	1094.67	786.74	855.04	873.86	726.79	901.82	517.71	728.45	524.00	527.03	671.73	443.39	345.64	754.30	686.50	747.82	552.20	499.58	408.00	979.68	377.47	545.11	813.41	777.28	736.46	872.79	610.91	943.90	981.55	1275.96	830.88	1076.72	896.03	1205.09	936.02	1427.05	1024.32	1116.75	927.81	1233.03	1064.54	521.72	603.74	919.56	1058.20	728.59	952.59
36.40	559.25	944.09	1009.30	692.63	838.27	778.29	666.09	961.19	461.74	762.63	543.75	585.65	732.05	461.98	309.54	821.75	782.71	847.02	520.10	555.21	465.69	1040.11	364.81	532.05	803.82	787.93	713.02	891.40	621.70	1097.27	922.45	1199.73	805.66	1028.12	884.22	1292.75	824.05	1398.51	1030.64	1091.36	912.89	1181.45	1065.75	506.05	634.13	833.20	973.82	703.53	963.06
39.43	627.15	852.18	1111.90	745.79	865.58	897.26	707.49	969.04	516.25	737.66	439.51	430.35	712.37	368.47	248.04	851.39	746.57	752.32	524.26	561.13	434.77	944.82	362.44	532.99	823.65	820.50	672.99	770.14	549.64	1014.51	907.82	1212.29	715.90	971.76	862.21	1229.40	680.13	1291.17	874.88	972.05	811.65	1026.32	1001.57	535.37	614.22	945.06	1022.77	808.05	913.74
42.42	605.24	892.17	1064.34	671.61	838.16	885.49	633.30	931.99	467.21	740.74	425.29	400.76	617.81	321.42	192.78	789.06	730.59	723.62	536.39	508.59	388.67	935.12	316.06	524.37	834.10	801.24	717.19	792.35	515.03	1077.39	838.27	1151.76	724.17	1105.07	839.42	1225.56	689.83	1350.58	906.13	1052.59	921.70	1160.81	1071.80	553.31	610.40	893.47	940.63	767.61	922.16
45.43	661.96	934.12	1004.31	623.13	820.36	875.44	627.08	882.21	549.53	737.07	536.95	528.25	708.66	455.16	278.52	841.94	752.30	744.40	534.97	532.88	485.90	882.70	354.88	514.15	811.86	810.33	643.29	809.23	509.85	1064.10	827.20	1195.17	918.26	1053.90	841.66	1111.90	922.13	1354.59	1047.72	1061.03	1043.76	1215.30	1040.02	502.46	690.09	907.49	1067.92	777.13	914.41
48.37	693.79	847.48	1105.33	601.25	797.76	826.14	548.87	929.30	557.70	729.70	528.73	495.23	635.48	411.73	198.89	804.18	695.18	706.71	568.78	557.26	464.01	882.98	383.64	491.62	810.22	845.08	635.78	790.66	490.42	1041.72	809.83	1149.61	850.19	1067.91	858.17	1228.85	781.44	1364.43	1050.04	1149.84	974.87	1279.87	1099.48	491.04	662.79	803.23	933.66	830.09	905.00
51.45	636.94	619.01	1139.49	633.86	874.26	808.82	610.04	878.43	472.80	760.35	562.99	593.26	707.65	437.67	302.77	819.86	692.27	739.31	483.05	598.45	532.89	903.56	479.43	548.94	840.73	836.20	716.39	842.64	525.30	1010.07	864.21	1287.80	788.46	1014.82	814.23	1096.41	695.39	1314.50	993.00	1021.24	929.35	1209.64	1061.54	452.87	572.25	874.85	1009.75	907.48	866.70
54.34	556.35	773.54	1108.40	649.02	807.20	835.59	543.09	880.83	541.75	786.73	587.13	593.20	675.51	483.08	301.57	828.22	642.17	722.00	488.68	643.52	563.18	882.42	496.86	580.77	881.56	814.78	793.63	915.30	572.05	1099.44	939.24	1299.77	802.22	1015.26	895.37	1335.91	613.79	1373.08	900.77	1081.37	875.29	1175.33	1166.28	503.40	656.31	866.76	945.26	837.61	827.26
57.48	584.51	633.30	1125.97	557.72	734.19	745.01	468.01	872.28	465.07	786.22	492.27	430.08	701.03	389.88	226.49	838.26	658.07	715.03	523.01	545.55	596.60	852.23	390.26	540.34	867.82	797.82	794.05	897.16	537.48	1118.44	931.05	1271.11	1000.14	1108.87	901.13	1058.40	1111.48	1369.84	1185.99	1152.50	1073.12	1417.17	1158.25	461.26	641.31	885.99	1046.38	841.61	916.95
60.27	492.44	604.24	1060.66	516.33	750.36	762.61	529.25	854.61	517.64	701.12	556.41	514.10	658.70	416.93	216.29	783.59	562.88	716.57	524.80	511.01	408.63	882.62	400.92	419.47	853.71	797.70	768.52	842.98	516.81	1085.45	890.71	1190.82	934.88	1105.13	974.78	1153.14	898.52	1428.62	1110.85	1133.08	1053.52	1378.01	1221.77	450.41	626.59	867.29	939.69	849.51	866.83
63.53	568.13	568.19	1131.48	492.92	760.43	851.98	469.41	922.26	460.77	807.91	602.86	575.46	641.82	389.29	215.88	765.63	612.58	741.34	551.06	456.01	310.56	852.85	360.94	395.68	857.32	794.92	740.46	884.35	512.25	1076.88	839.89	1219.37	928.58	1069.68	908.07	1183.09	914.18	1432.21	1141.80	1102.59	1075.80	1371.57	1208.19	457.07	614.35	894.61	1034.14	683.63	1006.89
66.27	586.92	556.52	1193.86	418.08	738.38	763.74	468.98	851.54	461.39	783.01	626.97	642.22	700.68	475.92	231.10	807.62	631.72	733.95	484.52	531.45	390.86	918.74	438.13	497.07	783.35	860.87	683.77	781.06	493.79	1016.73	791.92	1214.11	863.34	1061.16	915.03	1336.19	770.33	1416.39	947.77	1100.52	964.05	1293.43	1224.28	414.89	594.82	901.79	1024.46	753.41	983.41
69.52	566.36	581.50	1093.88	442.34	761.53	765.28	404.94	831.42	523.04	772.12	716.67	785.04	800.92	611.19	336.67	896.17	658.19	794.93	453.42	632.06	534.99	880.07	602.59	645.38	787.82	808.49	666.34	783.72	468.38	1030.55	772.70	1174.14	821.70	983.93	811.07	1255.12	611.36	1321.98	882.11	984.35	976.39	1242.51	1190.53	445.12	480.55	852.13	1025.80	758.35	951.08
72.42	570.38	588.32	1116.84	340.66	741.97	662.92	372.16	924.93	501.25	729.64	654.65	709.08	752.64	556.88	248.50	805.41	580.63	675.18	446.69	571.46	499.99	899.04	516.29	537.39	784.91	787.32	620.21	730.97	455.85	980.97	778.26	1189.23	824.71	1030.11	883.46	1320.04	683.27	1362.02	940.02	1071.65	926.01	1286.13	1217.84	452.24	571.90	838.96	1039.98	819.14	939.79
75.39	519.26	517.98	1052.41	512.62	957.32	831.94	645.58	855.60	554.25	833.62	679.31	791.89	824.67	613.80	271.68	889.48	668.05	768.50	456.23	624.03	503.17	878.31	558.77	574.27	786.48	787.02	813.35	865.91	453.82	1077.63	863.00	1185.31	812.95	987.70	852.85	1259.63	634.87	1342.37	895.71	998.83	902.33	1156.73	1172.37	433.93	547.84	791.91	988.10	798.98	904.96
78.41	475.69	442.50	998.33	419.10	906.80	696.10	545.28	871.31	485.44	780.56	694.36	777.95	854.97	592.94	341.84	817.44	668.61	765.58	468.18	596.69	430.09	926.02	602.07	536.82	769.19	850.97	953.41	801.64	429.31	1045.92	829.76	1228.10	723.21	1079.90	833.03	1367.44	490.61	1400.39	814.64	1034.46	922.62	1135.94	1201.47	488.65	545.89	838.06	1023.43	849.48	905.89
81.42	491.11	598.85	874.50	477.08	907.68	718.07	520.21	971.02	595.40	775.98	719.83	843.00	824.13	724.68	287.15	883.14	674.61	709.41	436.08	659.94	568.07	919.77	719.38	646.43	824.61	864.45	956.17	832.47	409.76	1014.49	754.21	1170.90	572.22	1085.14	836.45	1299.78	419.65	1397.53	756.53	925.16	803.10	964.82	1125.94	579.77	587.72	761.46	949.70	832.58	890.55
84.28	522.13	563.56	854.73	374.65	888.39	719.05	550.22	1048.73	497.53	830.64	786.87	844.91	951.92	775.34	260.17	946.27	672.94	830.63	483.71	696.86	732.31	923.53	748.05	712.00	813.10	883.20	859.01	764.54	371.30	1004.47	808.97	1152.52	438.91	929.05	792.58	1283.48	250.32	1244.80	589.08	804.58	596.13	798.02	1049.90	643.45	579.09	862.53	1075.34	957.22	862.01
87.41	522.04	552.91	799.56	441.63	856.81	732.79	606.34	1005.58	571.40	784.05	742.23	828.49	970.95	712.55	294.69	982.41	683.00	765.17	485.46	723.47	681.91	902.60	772.32	710.13	716.81	847.17	870.42	756.44	328.01	945.40	722.66	1139.46	648.53	1056.21	828.19	1418.55	424.06	1390.99	701.39	943.12	764.04	969.30	1131.56	551.46	560.44	779.10	993.54	899.88	853.93
	Trace = Single Cell traces from RFP Channel
[truncated: 33 more columns]
