# Supplementary material for: Optogenetics reveals Cdc42 local activation by scaffold-mediated positive feedback and Ras GTPase
Source: PLoS Biol. 2020 Jan 24;18(1):e3000600. doi: 10.1371/journal.pbio.3000600 (PMC7002011; doi:10.1371/journal.pbio.3000600)
Supplement: S12 Data — (ZIP) [file pbio.3000600.s028.zip › S12_Data/Panel_S5D/Graphs_GFP/Graph_Pak1-sfGFP_DeltaScd1_SingleTraces_WTcontrol_YSM3613.csv]

Strain =	YSM3613
Graph_Pak1-sfGFP_DeltaScd1_SingleTraces_WT control (GFP Channel)
Time (s)	Trace 1	Trace 2	Trace 3	Trace 4	Trace 5	Trace 6	Trace 7	Trace 8	Trace 9	Trace 10	Trace 11	Trace 12	Trace 13	Trace 14	Trace 15	Trace 16	Trace 17	Trace 18	Trace 19	Trace 20	Trace 21	Trace 22	Trace 23	Trace 24	Trace 25	Trace 26	Trace 27	Trace 28	Trace 29	Trace 30	Trace 31	Trace 32	Trace 33	Trace 34	Trace 35	Trace 36	Trace 37	Trace 38	Trace 39	Trace 40	Trace 41	Trace 42	Trace 43	Trace 44	Trace 45	Trace 46	Trace 47	Trace 48	Trace 49
0.00	0.00	0.00	0.00	0.00	0.00	0.00	0.00	0.00	0.00	0.00	0.00	0.00	0.00	0.00	0.00	0.00	0.00	0.00	0.00	0.00	0.00	0.00	0.00	0.00	0.00	0.00	0.00	0.00	0.00	0.00	0.00	0.00	0.00	0.00	0.00	0.00	0.00	0.00	0.00	0.00	0.00	0.00	0.00	0.00	0.00	0.00	0.00	0.00	0.00
3.24	4.70	24.72	22.36	-28.21	-49.36	2.26	11.75	45.00	-8.16	-63.24	-11.35	-9.13	-3.09	-19.77	-13.30	-28.27	3.69	-4.26	7.37	-34.07	10.32	-18.13	-5.96	-5.77	-11.72	-5.04	-2.08	16.87	-1.95	15.34	20.93	14.17	-20.70	-15.44	-6.30	-2.39	37.46	-22.30	-28.06	10.81	-41.10	2.75	7.19	6.25	5.78	-7.84	-8.91	-1.68	-10.84
6.35	4.14	17.89	16.18	-41.43	-28.55	12.28	32.10	27.61	-33.61	-19.66	-11.88	-13.37	-14.78	-1.20	12.88	6.79	42.90	14.36	2.21	-11.95	4.96	-19.38	-21.43	-31.58	-15.85	-6.94	17.28	21.39	-4.07	52.54	-16.73	-8.45	-45.24	-21.65	-5.87	8.43	19.08	1.52	14.03	1.88	-38.43	4.14	-5.76	-5.70	-69.39	-25.02	-7.62	5.99	19.81
8.92	-19.16	-29.48	40.52	-51.95	-39.45	-3.92	24.47	15.59	-2.53	9.01	-5.11	-12.89	8.58	1.36	22.11	10.39	54.03	53.90	15.80	-20.41	9.68	-25.47	-2.96	-20.07	7.56	-11.47	-13.88	19.48	-23.69	9.24	-30.57	-10.61	-37.20	-12.78	-16.86	13.45	19.99	-19.10	-23.88	12.84	-39.10	3.14	5.47	7.21	-71.60	-6.42	0.27	8.61	-31.13
12.73	-5.38	61.58	8.29	-28.49	-24.50	-2.52	-17.18	12.28	-23.05	-1.89	-1.33	-0.41	8.77	7.79	25.61	26.25	52.09	39.71	16.52	-7.32	-38.18	-23.14	-16.37	-0.50	-19.28	-34.03	-21.78	24.33	-22.67	72.13	-16.76	5.61	-42.42	-8.55	-5.63	28.94	15.93	-5.88	-43.11	-41.27	-29.56	-2.17	24.13	-20.27	-27.41	-14.22	-23.77	-2.45	-55.49
15.05	0.87	-3.14	-19.30	-48.22	-22.84	11.66	21.72	22.44	-7.73	3.17	-10.81	9.70	-1.89	-2.70	23.70	10.79	86.00	25.10	12.75	6.19	11.91	-48.96	4.40	-18.22	2.54	-24.65	-8.03	48.88	-14.77	31.63	-4.68	7.01	-52.29	-22.49	1.06	20.88	-0.53	-8.18	-21.03	-6.43	-25.51	-4.34	-13.40	18.78	-58.48	7.45	-30.26	-19.16	-27.98
18.67	1.95	3.60	-2.18	-47.16	-34.63	18.91	23.27	22.55	-13.97	-16.75	-26.80	0.27	9.40	36.40	65.72	1.58	85.50	10.38	18.35	-6.91	-14.24	-36.42	-23.74	-15.38	-14.17	-39.25	28.77	13.69	-32.64	-1.85	2.70	-2.66	-40.77	-18.82	-6.23	-9.29	-25.68	-6.55	-55.02	18.01	-48.95	-8.66	31.67	24.73	-59.26	16.22	3.09	-13.25	22.59
21.12	-16.72	63.57	13.16	-43.18	-42.02	3.11	20.84	-18.93	-24.04	-24.69	-15.95	-17.88	-8.15	55.61	48.78	38.92	86.83	27.62	28.29	33.73	-9.29	-33.60	14.07	-9.64	31.14	-39.26	-23.22	24.89	-25.73	3.32	2.27	15.89	-37.01	-42.37	-0.83	9.25	-13.36	-36.09	-54.65	1.11	-15.61	-9.75	52.90	43.82	-64.91	-8.72	-3.46	-19.44	-12.69
24.49	18.55	62.98	26.50	-20.28	19.88	13.72	56.38	-15.61	15.44	16.66	-11.41	-2.50	-6.96	24.86	10.65	29.71	51.26	51.21	16.47	58.64	2.32	-18.77	-23.43	8.43	7.72	-11.02	-32.74	22.77	-23.81	-10.52	-14.18	0.05	-65.26	-31.84	-5.13	6.67	-27.17	-14.59	-83.18	-17.74	-13.21	-1.66	8.56	22.78	-92.38	-13.82	-7.03	-26.60	16.36
27.32	-0.90	30.40	-4.58	-30.08	-2.20	-27.60	12.87	40.79	5.41	11.37	-10.84	-9.54	16.74	58.33	57.97	42.69	82.38	37.37	18.98	21.79	7.42	-30.86	-8.80	-26.79	-9.05	8.27	-10.24	13.67	-39.93	-8.92	-11.55	5.79	-75.16	-29.98	-4.06	-10.47	-35.24	-49.20	-99.57	-14.18	-35.11	0.03	-1.03	58.80	-83.85	0.76	2.85	-16.17	-0.25
30.43	0.42	4.65	-11.02	-34.00	-21.65	30.59	38.37	10.33	30.51	-45.61	-11.04	-13.27	-28.08	46.88	39.55	9.84	24.68	58.15	6.41	4.49	16.84	-3.37	-6.64	-14.00	29.38	-1.01	-12.12	10.16	-27.30	-10.34	-27.95	-4.88	-65.93	-42.63	-15.81	-19.89	-51.81	-45.50	-82.80	-6.81	2.36	-2.89	24.92	24.22	-81.12	-23.83	16.01	-3.49	-15.30
33.42	-6.76	0.16	3.54	-75.61	-32.58	16.27	54.56	28.33	2.01	6.34	-15.67	-30.00	-7.81	-8.94	60.18	8.18	24.59	45.05	36.66	50.00	-9.51	-16.79	27.86	-20.01	28.27	-8.59	14.34	38.30	-24.29	38.68	-8.86	-0.80	-74.79	-19.17	0.59	21.66	-15.11	-21.16	-90.06	-22.56	-14.19	-1.93	11.12	57.62	-48.84	-6.82	-12.47	-9.25	57.57
36.40	-22.07	-10.57	-22.03	-38.29	-19.18	-3.33	76.71	-17.75	6.64	-21.14	-26.20	-35.50	-22.80	-0.83	55.88	47.70	11.89	21.18	28.35	-2.02	61.33	-19.12	65.17	22.60	25.41	-19.70	-3.48	21.33	-32.31	26.25	18.81	0.43	-72.17	-22.39	9.46	-29.77	-54.42	-34.16	-65.08	6.30	-21.59	-0.36	19.05	10.42	-67.52	-29.11	16.69	-7.81	33.15
39.43	-27.17	33.20	24.99	2.74	-31.48	-10.56	40.88	28.28	17.14	-35.97	-4.59	-20.59	-10.30	-3.86	25.34	21.45	66.43	69.40	15.93	-0.11	5.40	-29.42	1.25	10.79	14.77	19.42	-3.65	31.18	-25.89	18.34	-2.60	-8.79	-39.59	-27.05	-3.60	-10.24	-8.23	-31.99	-50.53	8.05	-30.28	16.22	27.87	17.05	-39.35	-6.76	23.54	14.86	9.06
42.42	-26.44	13.38	15.87	-36.37	-1.78	-5.90	39.32	27.45	-0.31	-25.58	-31.28	-19.41	10.27	-21.75	-28.17	39.69	56.41	78.51	21.45	36.71	-27.85	-31.32	1.97	-1.96	15.94	-4.78	-32.70	33.00	-25.45	26.45	21.33	16.51	-75.22	-34.65	-1.43	-21.05	-32.13	-44.92	-53.93	11.54	-33.43	8.00	15.46	56.86	-65.85	6.35	-35.72	21.85	13.06
45.43	-21.32	11.68	-13.83	-31.22	-27.09	2.27	17.84	8.59	-18.49	-43.39	-51.94	-34.23	-6.17	4.81	31.77	41.09	35.47	45.69	45.51	50.87	-10.98	-14.12	-11.71	24.92	15.14	0.85	-3.77	15.92	-42.36	81.84	5.13	14.33	-87.31	-36.47	17.66	-39.55	-5.15	-36.00	-105.43	6.12	-42.01	18.29	48.87	61.38	-46.50	-25.34	-13.83	-18.95	20.21
48.37	-16.15	52.22	-0.81	-45.50	-50.70	17.71	66.14	37.66	4.23	-8.78	-27.11	-44.12	-27.74	-2.76	27.15	-16.29	-18.18	53.16	8.97	72.18	18.21	-49.94	11.45	11.35	28.07	-4.54	-38.23	24.63	-35.32	55.75	-3.92	1.37	-102.02	-47.18	-6.84	-11.80	-9.45	-19.89	-110.86	-50.22	-54.07	14.77	54.86	45.56	-83.77	-41.34	5.85	-16.80	12.31
51.45	-26.51	10.68	-1.46	-25.92	-48.19	1.44	35.96	26.59	-27.91	-44.24	-10.29	-22.92	-3.14	-4.67	33.47	49.02	85.44	77.41	21.45	31.27	12.95	-23.76	11.37	-1.68	16.17	3.01	6.06	40.81	-22.96	80.31	28.16	11.62	-50.46	-5.61	-35.41	-33.23	-49.61	-41.87	-101.32	-30.43	-27.00	13.16	32.07	66.69	-86.10	-25.39	-9.53	-22.71	9.17
54.34	9.62	-2.05	-5.23	7.37	-4.61	5.96	44.84	13.69	-30.73	-52.20	-57.84	-39.05	-7.54	10.84	55.99	3.53	-17.07	50.43	48.31	54.79	22.08	-12.31	-19.92	6.83	-6.11	-8.23	17.23	38.00	-13.02	79.15	19.24	14.37	-60.56	-18.59	-4.20	7.16	16.66	-22.66	-61.23	0.69	-37.75	23.64	32.38	42.80	-71.72	-18.53	34.76	-12.76	-7.12
57.48	-52.59	5.58	-17.09	-25.86	-30.13	-16.10	33.13	-10.19	4.49	-0.95	-20.97	-41.89	-21.23	26.57	36.58	94.18	32.53	69.57	10.37	30.44	-26.59	-38.40	-11.15	7.49	28.21	1.09	-23.14	28.38	-38.75	32.67	10.21	5.08	-64.45	-43.95	-1.75	-22.80	-31.54	-13.62	-90.86	-43.91	4.85	0.20	55.00	52.69	-8.00	-12.56	14.98	-47.42	19.50
60.27	-46.35	1.56	-2.50	-52.48	-38.60	28.40	54.49	-17.36	8.74	-29.64	-7.16	-34.19	-38.63	-34.91	31.50	44.41	-8.21	57.74	4.77	30.80	27.20	-36.26	2.78	14.93	15.81	-18.99	-9.73	11.34	-37.14	51.08	23.77	6.28	-90.89	-30.54	-17.36	29.69	-24.25	-15.61	-68.51	-28.56	-10.38	13.45	42.49	32.83	-34.98	-26.30	43.69	-26.99	27.82
63.53	-74.59	0.68	25.89	-31.80	-77.07	18.02	47.33	-11.80	14.05	-55.30	-23.51	-35.56	-12.16	2.98	33.56	40.02	-14.92	1.99	29.52	38.50	-3.90	-19.73	-4.78	-14.11	-9.73	-1.35	-2.26	41.24	-50.19	63.36	10.79	17.86	-76.46	-25.26	-2.70	-6.62	-33.68	-16.35	-73.96	-12.89	-38.10	-11.43	16.60	77.43	-54.83	5.15	-11.28	5.43	18.77
66.27	-64.85	39.74	-3.73	-27.44	-34.27	34.20	59.22	42.11	7.26	-38.68	-7.68	-9.41	-27.29	2.99	50.12	33.01	-24.71	40.68	23.12	11.15	15.38	-22.84	-34.72	-42.60	-13.63	-7.89	-35.42	24.70	-54.65	26.95	13.34	14.00	-108.42	-40.48	-1.32	7.66	7.42	-39.13	-97.74	-35.14	-22.03	-0.95	9.25	22.68	-76.40	16.01	-18.64	-31.81	-8.68
69.52	-19.52	-26.69	9.41	-23.73	-32.35	-0.76	16.54	-23.15	28.10	-61.25	-18.63	-50.99	0.48	29.27	78.98	62.07	7.31	49.61	19.80	62.06	44.04	-43.55	16.00	-8.90	18.97	-6.93	-17.44	19.64	-49.16	54.70	-1.45	43.43	-90.65	-22.04	24.73	-1.65	-13.75	-27.27	-109.95	-19.04	-36.66	8.88	5.64	12.81	-73.05	-7.10	-2.80	18.93	-36.14
72.42	-24.84	-0.67	40.97	-38.17	-78.20	15.83	72.91	24.49	19.89	-23.88	-28.99	-44.38	0.35	38.71	73.34	-0.02	27.95	30.80	4.45	45.52	24.36	-58.01	-49.00	-14.37	-4.75	-4.95	-25.01	37.63	-54.66	47.26	-26.53	28.35	-82.65	-35.59	2.18	-27.60	-3.30	-25.66	-74.50	-49.82	-42.20	-4.65	36.04	71.04	-55.06	-24.80	-41.88	-15.36	-7.68
75.39	-7.88	-35.35	6.06	-26.17	-16.38	1.19	49.19	-35.77	4.03	-52.59	-13.67	-18.29	-9.39	21.73	52.60	27.63	21.53	33.46	0.03	12.21	-5.69	-57.74	-45.23	-4.12	-10.32	-41.45	-42.70	-1.09	-17.16	42.58	-5.82	11.93	-52.37	-45.29	-12.72	31.02	-3.09	-14.44	-70.13	-50.47	-4.44	3.70	65.72	23.07	-64.03	-1.55	-13.85	3.15	19.27
78.41	-93.39	-27.95	1.01	-46.73	-26.58	44.95	98.43	-20.76	-21.27	1.27	-30.73	-8.34	19.11	42.27	54.88	33.37	39.84	29.61	40.10	19.64	-43.36	-46.98	-46.33	22.21	-32.20	-40.33	3.21	16.84	-41.32	47.07	9.78	-2.38	-73.06	-32.77	-0.31	-5.28	0.41	-44.88	-55.86	-24.64	-32.39	3.92	51.90	85.81	-13.28	-9.93	43.92	-32.15	-8.31
81.42	-23.09	-51.31	7.17	-57.09	-62.96	10.24	99.63	5.00	0.27	-9.84	-33.51	-21.58	-6.09	-4.72	37.30	-3.55	31.68	20.65	32.71	2.28	-21.00	-6.85	-0.03	-8.63	-19.35	-38.06	-1.76	18.54	-23.74	33.26	-30.50	12.05	-92.51	-16.41	-6.02	3.18	5.12	-25.11	-64.91	-16.41	-14.74	13.10	44.86	96.78	-65.90	-17.77	48.99	-15.12	-21.01
84.28	-50.74	-40.61	-12.37	-42.77	-45.04	-38.89	70.22	-31.68	-27.31	-31.47	-29.44	3.66	-26.27	17.52	100.36	12.31	47.77	23.24	-10.33	15.31	15.23	3.53	6.70	-23.42	-16.57	-17.28	-2.02	52.49	-38.95	75.17	-5.24	-0.93	-83.55	-39.01	-6.61	-34.97	-13.68	-6.33	-79.18	-56.08	-45.75	26.72	34.88	116.47	-66.46	-21.56	-65.45	-7.96	-10.08
87.41	-39.75	-0.90	-21.59	-49.17	-40.78	5.22	41.22	12.15	-21.37	-61.00	-11.40	-35.90	-26.97	-3.10	13.06	-6.78	-21.20	43.17	30.76	-9.71	43.01	-31.52	5.91	-15.42	-0.52	-48.05	-10.76	38.03	-40.54	30.72	-8.87	9.82	-72.21	-51.98	13.55	-0.27	-56.04	-35.65	-88.63	-33.41	3.78	13.66	36.35	97.73	-55.97	-42.35	-15.54	-36.57	-10.96
	Trace = Single Cell traces from GFP Channel
[truncated: 182 more columns]
