# Supplementary material for: Optogenetics reveals Cdc42 local activation by scaffold-mediated positive feedback and Ras GTPase
Source: PLoS Biol. 2020 Jan 24;18(1):e3000600. doi: 10.1371/journal.pbio.3000600 (PMC7002011; doi:10.1371/journal.pbio.3000600)
Supplement: S12 Data — (ZIP) [file pbio.3000600.s028.zip › S12_Data/Panel_S5D/Graphs_GFP/Graph_Pak1-sfGFP_DeltaScd1_SingleTraces_Opto_YSM3611.csv]

Strain =	YSM3611
Graph_Pak1-sfGFP_DeltaScd1_SingleTraces_Opto (GFP Channel)
Time (s)	Trace 1	Trace 2	Trace 3	Trace 4	Trace 5	Trace 6	Trace 7	Trace 8	Trace 9	Trace 10	Trace 11	Trace 12	Trace 13	Trace 14	Trace 15	Trace 16	Trace 17	Trace 18	Trace 19	Trace 20	Trace 21	Trace 22	Trace 23	Trace 24	Trace 25	Trace 26	Trace 27	Trace 28	Trace 29	Trace 30	Trace 31	Trace 32	Trace 33	Trace 34	Trace 35	Trace 36	Trace 37	Trace 38	Trace 39	Trace 40	Trace 41	Trace 42	Trace 43	Trace 44	Trace 45	Trace 46	Trace 47	Trace 48	Trace 49
0.00	0.00	0.00	0.00	0.00	0.00	0.00	0.00	0.00	0.00	0.00	0.00	0.00	0.00	0.00	0.00	0.00	0.00	0.00	0.00	0.00	0.00	0.00	0.00	0.00	0.00	0.00	0.00	0.00	0.00	0.00	0.00	0.00	0.00	0.00	0.00	0.00	0.00	0.00	0.00	0.00	0.00	0.00	0.00	0.00	0.00	0.00	0.00	0.00	0.00
3.24	-15.10	-30.23	-1.26	-17.58	-21.52	-22.94	18.04	26.35	4.29	63.88	-7.78	-10.89	2.23	27.25	-20.88	-8.21	-8.32	-29.34	7.61	-19.17	-3.30	-28.87	-37.21	-5.18	2.13	-26.29	-4.11	-7.10	-37.14	11.86	-8.20	7.24	-16.92	1.83	-7.99	-10.98	19.36	16.22	-30.63	3.57	15.07	-44.00	6.47	-1.24	-41.12	-3.86	-17.13	4.66	-38.28
6.35	-3.80	-12.23	7.32	-26.99	-14.60	-5.69	-32.35	32.69	27.60	34.28	1.87	-6.86	3.33	-15.82	-37.29	-7.37	-25.51	11.75	20.32	-24.91	-19.90	24.03	-23.65	-6.45	11.39	-26.21	20.16	-5.17	-47.14	3.98	-2.95	-11.25	-3.67	-27.50	-5.07	-14.30	7.27	4.32	-40.81	-31.56	-35.63	-29.33	6.79	-14.59	-24.19	-4.16	-17.69	3.00	-45.70
8.92	0.64	-0.48	-7.52	-39.82	-17.23	22.54	1.47	36.38	-6.49	45.96	11.50	-20.97	15.21	-6.90	-14.77	14.24	22.00	-7.71	10.00	-15.31	-23.59	32.19	6.45	-12.02	30.84	-19.50	-3.90	32.61	-22.74	8.38	-16.09	-7.30	-1.32	-1.60	-3.07	22.17	16.56	16.23	-48.24	-25.91	-48.06	-42.35	-5.98	-41.26	-35.82	6.32	-5.88	4.50	-29.45
12.73	-2.18	4.39	-13.07	-11.91	-17.83	3.39	6.85	37.80	-6.36	45.37	25.52	-19.01	18.12	-14.50	-22.18	26.27	-30.44	-59.46	27.58	-20.56	-31.73	1.34	-10.86	-18.26	-12.24	-10.96	-0.78	-14.31	-5.34	-43.56	-24.02	-14.99	-12.07	1.20	1.90	26.00	-1.95	-11.94	-25.33	-44.04	-42.95	-31.81	15.69	0.42	-40.19	18.50	-24.72	1.76	-33.52
15.05	-7.17	49.11	-4.20	-12.89	-27.98	24.37	-34.81	39.15	-19.56	24.11	-17.72	-35.19	-4.08	-22.38	-62.55	-13.65	-31.44	-40.30	57.90	-31.23	-21.10	-11.04	0.96	5.61	-0.19	-25.34	-6.25	-24.89	-27.85	-31.26	-57.15	5.80	6.52	-7.24	-0.48	0.09	5.72	-3.85	-55.02	-19.96	-37.00	-39.77	32.49	19.54	-37.72	11.58	-30.05	9.70	-30.08
18.67	8.63	30.65	-20.21	-17.21	-26.32	6.09	15.78	26.25	-7.16	76.15	-9.56	-44.98	-7.87	-39.17	-81.81	-1.89	5.92	-47.23	-3.77	-12.56	-12.81	1.16	18.11	-18.71	-9.19	-19.86	-1.45	-6.71	25.73	-43.29	-29.16	17.45	-14.39	11.57	14.73	32.88	5.20	12.79	-53.20	-30.20	-61.53	-56.22	6.04	0.62	-14.46	-3.53	-20.85	-9.81	-41.90
21.12	24.85	31.69	-3.68	-13.55	2.29	2.20	44.35	66.90	-26.14	85.86	-7.78	-40.14	-30.57	-25.60	-52.21	6.58	2.72	-25.29	-10.22	-39.03	-33.18	14.98	5.19	-30.06	21.57	-12.15	-27.14	11.78	25.41	-29.95	-33.39	-4.35	-5.57	-7.50	15.40	3.59	-6.72	-22.94	-66.14	-39.99	-23.34	-59.09	24.80	-5.21	-33.80	-6.18	-16.53	7.72	-54.57
24.49	17.40	43.61	-31.78	9.33	-19.64	3.09	17.91	70.97	21.00	31.21	-24.49	-58.69	-12.77	-16.11	-87.01	18.22	-18.71	-16.58	4.94	-24.22	-25.64	19.87	-6.64	15.03	5.92	10.22	-59.10	-39.74	17.29	-44.12	-30.95	21.11	-9.26	-7.35	47.85	33.75	16.49	-11.07	-55.58	-31.17	-61.36	-13.21	-1.26	-9.78	-38.52	11.32	-22.59	10.21	-32.42
27.32	41.72	42.88	-26.00	-19.60	-18.40	24.67	-4.72	16.79	-0.14	68.67	-30.58	-44.15	30.82	-18.15	-127.18	-15.73	-15.95	-34.90	31.83	-10.87	-5.35	2.63	-2.79	44.70	-11.33	6.57	-18.17	-4.99	-6.76	-32.99	-42.98	27.51	-9.72	19.33	-0.81	34.82	17.87	1.16	-78.56	-33.55	-55.21	-30.11	-4.08	35.29	-41.91	0.33	-26.06	7.23	-44.00
30.43	29.21	27.62	8.60	-1.16	-8.70	29.22	45.90	49.12	-11.73	25.19	-17.43	-36.98	-0.63	-9.81	-71.76	-4.95	-14.51	-35.36	39.59	11.13	-39.24	21.67	-42.95	1.95	-25.21	-41.31	-42.46	-33.18	-32.56	-77.09	-61.26	25.27	12.38	17.22	-14.72	31.87	24.90	4.99	-62.04	7.78	8.90	-28.09	19.66	21.20	-46.76	8.40	-34.68	9.01	-53.79
33.42	46.15	-8.29	25.11	10.28	-16.93	12.76	35.72	59.21	8.14	10.90	-23.86	-54.31	21.51	-14.54	-73.17	-24.63	-9.45	-49.53	22.54	-27.60	-16.77	-5.49	11.65	-21.47	-0.91	-14.58	-29.30	-30.74	-53.78	-18.58	-92.68	22.50	5.68	1.43	20.77	43.88	2.50	-11.60	-57.56	-26.57	-14.13	6.49	15.98	18.95	-66.27	-8.04	-26.54	4.84	-43.79
36.40	12.11	15.12	73.91	-19.37	-16.05	20.70	75.21	81.22	2.40	69.71	-44.28	-34.58	2.58	-32.74	-34.07	-2.82	-20.72	-27.75	29.08	-12.34	-21.56	-23.53	-24.41	5.30	-26.80	5.12	-8.04	-18.97	6.22	-10.55	-19.09	-28.29	12.50	11.35	20.45	47.97	27.58	-35.06	-68.72	-8.92	-38.07	-28.82	14.24	-32.29	-45.63	15.40	-44.08	-1.68	-42.88
39.43	6.23	36.76	52.66	8.18	23.10	34.62	15.21	52.39	43.41	58.88	-31.73	-43.25	38.18	-24.25	-65.74	-32.11	-34.32	-34.62	9.72	-6.12	-26.95	-11.14	-17.80	28.89	-3.28	-2.93	-10.79	-12.07	25.78	-15.41	7.11	-15.72	17.69	26.55	10.85	33.98	12.83	-29.39	-80.16	-3.27	-34.98	-29.60	16.38	-16.37	-52.23	-10.11	-33.64	0.72	-61.07
42.42	14.44	48.08	78.31	19.99	-3.94	12.83	-5.53	85.26	10.49	101.92	-30.41	-31.55	6.79	-17.73	-49.05	1.57	16.42	-28.30	29.39	-36.11	-10.89	-10.62	17.92	11.53	26.61	-14.06	-53.79	-39.11	-35.30	-32.20	9.04	-13.00	8.10	33.85	4.05	49.06	2.28	-15.38	-80.75	-21.41	-28.59	-24.55	-14.04	-14.02	-51.98	10.40	-45.73	1.90	-55.13
45.43	50.22	66.00	-18.93	12.42	-25.84	17.83	19.88	86.97	26.93	64.64	-44.68	-80.70	5.36	11.52	-108.16	-36.62	-16.18	-57.11	57.72	-13.29	-31.22	-0.30	-24.81	-0.40	2.35	-2.41	-15.13	-26.36	8.55	-26.80	10.46	1.12	29.14	53.14	8.65	10.84	20.60	-25.74	-74.67	-40.94	-31.53	-97.14	16.84	-12.29	-60.82	15.09	-29.59	17.38	-46.61
48.37	23.68	18.54	-21.05	12.48	0.15	1.28	7.28	55.60	36.42	54.96	-11.25	-39.49	16.71	-11.98	-71.24	12.12	1.65	-35.08	16.09	5.92	-16.47	43.63	0.20	13.04	0.78	-16.59	-32.88	-18.99	-13.45	-34.11	-38.71	-39.66	14.44	9.10	30.73	62.15	33.19	21.06	-105.96	-16.93	-28.78	-35.27	-1.64	12.64	-55.10	24.04	-39.15	6.85	-60.43
51.45	56.41	32.43	-3.90	-8.17	-5.07	3.58	19.48	104.02	15.79	69.13	-10.36	-55.77	5.67	-39.63	-50.00	-16.00	-30.24	-47.88	30.50	-9.50	-48.76	19.69	-27.85	45.13	-47.56	-23.42	-32.81	-34.81	-51.84	-55.45	20.35	-27.53	2.05	9.24	-1.85	16.80	23.58	-3.06	-65.38	-25.39	-37.34	-65.71	-18.33	-27.92	-68.70	14.55	-31.21	11.51	-79.37
54.34	32.13	25.96	24.78	-14.98	-9.57	9.54	82.69	112.82	-26.29	83.36	-28.38	-44.32	-25.22	-38.19	-65.57	10.08	-45.33	-41.32	7.15	22.79	-36.52	38.07	0.79	24.70	-6.91	13.11	40.41	10.79	-4.73	36.56	28.74	-50.63	15.59	3.10	-0.07	30.26	19.45	-21.66	-87.59	-26.09	-21.36	-49.97	7.88	-17.66	-43.60	-21.50	-42.99	6.91	-71.88
57.48	-2.66	22.62	38.82	13.66	-23.33	40.37	-22.07	92.12	11.89	48.82	-16.82	-80.32	15.40	-17.33	-48.62	-3.73	-11.22	6.83	32.77	31.00	-50.74	25.02	-43.82	32.01	17.45	2.69	15.64	-13.53	4.77	-3.44	6.05	1.56	-14.12	17.02	49.20	8.40	66.49	-13.01	-101.15	-14.58	-25.68	-54.89	44.77	22.88	-58.78	11.26	-42.65	-4.41	-54.77
60.27	7.80	45.30	-5.84	36.46	3.08	12.20	10.38	88.77	-29.86	88.30	-32.94	-32.88	22.06	-52.01	-74.41	-50.09	-24.03	-21.73	33.89	-31.95	-39.12	6.22	-21.06	-9.20	-16.28	22.73	-2.48	-8.41	16.22	-37.60	-34.94	-34.95	27.34	20.59	9.18	8.37	81.77	-19.37	-86.29	-15.61	-39.54	-41.56	37.89	12.22	-64.38	48.77	-36.02	16.95	-71.51
63.53	22.60	55.01	23.88	25.49	17.85	44.98	22.62	77.87	16.58	50.23	13.38	-77.47	-4.11	-32.44	-70.38	-37.22	-26.78	-36.57	101.40	8.03	-39.21	-34.99	-38.86	19.92	-14.17	-29.28	-26.49	0.94	25.28	-16.89	-47.25	-19.40	10.90	-16.24	9.39	29.09	41.83	-27.63	-80.56	-24.75	-52.93	-37.81	20.47	1.75	-46.23	13.59	-48.06	17.72	-81.79
66.27	5.90	28.57	-19.70	3.72	-11.45	40.80	-11.44	160.74	4.48	87.12	-85.75	-53.42	19.32	-14.71	-50.01	-40.34	-35.02	-30.90	47.21	-1.89	-45.84	-27.07	-25.01	16.71	-19.45	-47.69	-25.10	-34.93	2.13	-47.02	-38.53	-35.65	33.37	-21.45	24.36	47.24	38.11	-20.41	-106.82	-19.01	-14.32	-51.02	30.90	18.92	-70.36	-10.62	-36.86	26.23	-70.21
69.52	-16.99	76.20	111.26	2.45	-9.14	28.57	32.66	111.01	10.44	79.00	-42.33	-88.95	-39.95	-34.18	-80.18	-13.78	-35.42	-42.95	37.73	-25.71	-29.14	-13.57	-31.77	19.24	41.71	12.14	6.66	-15.71	12.33	-22.11	-16.98	28.64	15.75	25.03	-8.41	55.77	70.33	-0.79	-89.95	-52.17	-53.30	-86.31	56.45	-2.05	-70.99	2.18	-34.80	21.39	-83.37
72.42	-2.63	34.30	104.39	-0.34	-18.65	26.20	-1.88	65.01	-5.61	125.41	-25.40	-63.56	-12.07	-5.87	-93.67	5.59	-51.57	-50.02	38.07	20.50	-55.62	-12.85	-27.75	5.70	22.39	-25.38	32.57	-38.70	24.79	-43.96	-5.52	-6.04	15.73	32.52	11.82	53.94	26.36	-5.45	-113.65	-33.43	-42.96	-106.14	17.53	-16.65	-73.51	-11.87	-41.41	26.66	-78.95
75.39	-9.46	39.91	2.57	0.28	-5.68	40.63	-0.31	11.54	0.48	55.64	-59.65	-89.26	-13.96	-43.93	-66.76	-46.39	-16.54	-31.35	39.95	-12.66	-56.80	0.37	-24.60	-30.90	3.73	-35.93	-14.54	-35.05	5.37	-35.51	-33.85	0.18	-5.44	39.20	2.14	67.34	72.91	10.55	-88.65	-2.99	60.03	-78.87	-9.42	24.75	-70.67	14.28	-47.79	18.48	-74.60
78.41	15.39	9.69	60.63	6.88	15.95	15.61	-12.23	64.40	27.61	94.99	-66.04	-51.97	-41.46	-30.44	-91.40	-31.28	-56.31	-21.60	1.72	-1.28	-47.27	-4.94	-5.32	-20.95	-20.12	-8.55	-8.07	-47.66	29.60	-70.80	-66.96	-2.84	0.57	19.45	52.70	66.41	55.50	-22.49	-118.21	-6.66	-19.00	-79.06	28.57	60.66	-68.21	-3.23	-51.88	-2.37	-85.42
81.42	-19.82	34.55	47.49	-24.46	8.75	18.43	1.08	116.09	-23.64	51.62	-30.18	-45.73	-46.67	-33.64	-97.19	-1.04	-31.27	-58.19	22.26	-15.40	-50.99	-6.79	-21.91	-29.54	-57.14	-6.42	-7.48	-36.68	4.52	-71.24	-71.34	2.64	-11.19	22.97	4.24	28.09	0.80	-33.33	-59.74	-64.74	3.71	-39.28	49.02	13.62	-63.29	-10.81	-70.97	-2.84	-94.03
84.28	-2.76	31.92	48.88	-21.64	-4.34	40.78	7.08	61.21	25.80	67.28	-61.24	-43.14	-25.23	-58.18	-80.83	-15.65	-5.63	-61.89	21.91	20.96	-48.08	15.00	8.12	-23.48	17.20	-10.30	24.55	-17.74	37.58	-50.22	-87.02	-28.44	-23.65	-12.49	-2.95	60.68	48.12	-39.40	-75.08	-30.42	33.30	-67.61	33.63	26.03	-66.70	4.27	-50.21	-1.49	-73.21
87.41	-19.43	18.24	58.24	3.14	1.50	30.95	53.06	19.84	22.63	115.95	-47.85	-27.39	-37.55	-13.19	-107.90	9.45	-2.05	-29.27	28.25	-35.38	-25.38	-15.74	-17.82	16.31	6.48	-9.81	-10.25	-25.91	19.96	-15.82	-39.26	-3.96	-13.52	19.19	6.19	29.54	37.32	-11.20	-98.07	-48.25	-10.40	-75.62	6.56	-1.55	-29.26	-1.83	-56.39	-14.60	-48.97
	Trace = Single Cell traces from GFP Channel
[truncated: 18 more columns]
