# Supplementary material for: Optogenetics reveals Cdc42 local activation by scaffold-mediated positive feedback and Ras GTPase
Source: PLoS Biol. 2020 Jan 24;18(1):e3000600. doi: 10.1371/journal.pbio.3000600 (PMC7002011; doi:10.1371/journal.pbio.3000600)
Supplement: S12 Data — (ZIP) [file pbio.3000600.s028.zip › S12_Data/Panel_S5D/Graphs_GFP/Graph_Pak1-sfGFP_DeltaScd1_SingleTraces_OptoQ61L_YSM3612.csv]

Strain =	YSM3612
Graph_Pak1-sfGFP_DeltaScd1_SingleTraces_OptoQ61L (GFP Channel)
Time (s)	Trace 1	Trace 2	Trace 3	Trace 4	Trace 5	Trace 6	Trace 7	Trace 8	Trace 9	Trace 10	Trace 11	Trace 12	Trace 13	Trace 14	Trace 15	Trace 16	Trace 17	Trace 18	Trace 19	Trace 20	Trace 21	Trace 22	Trace 23	Trace 24	Trace 25	Trace 26	Trace 27	Trace 28	Trace 29	Trace 30	Trace 31	Trace 32	Trace 33	Trace 34	Trace 35	Trace 36	Trace 37	Trace 38	Trace 39	Trace 40	Trace 41	Trace 42	Trace 43	Trace 44	Trace 45	Trace 46	Trace 47	Trace 48	Trace 49
0.00	0.00	0.00	0.00	0.00	0.00	0.00	0.00	0.00	0.00	0.00	0.00	0.00	0.00	0.00	0.00	0.00	0.00	0.00	0.00	0.00	0.00	0.00	0.00	0.00	0.00	0.00	0.00	0.00	0.00	0.00	0.00	0.00	0.00	0.00	0.00	0.00	0.00	0.00	0.00	0.00	0.00	0.00	0.00	0.00	0.00	0.00	0.00	0.00	0.00
3.24	11.49	57.15	42.09	36.88	67.55	23.87	125.29	145.65	37.65	34.19	0.05	9.35	67.81	5.26	-0.86	30.69	58.88	88.10	14.49	50.27	123.55	78.03	-7.26	38.80	44.17	9.68	43.73	11.81	42.57	24.56	32.50	49.66	67.18	-4.08	102.30	136.61	110.07	39.39	49.29	8.15	58.35	35.70	56.71	49.26	57.73	19.15	17.20	22.74	59.36
6.35	17.15	74.10	141.37	99.35	108.12	120.29	133.14	201.23	79.08	115.59	37.73	44.94	113.20	72.92	2.55	73.97	65.87	169.42	74.87	53.87	124.86	74.47	-24.52	48.25	70.77	14.93	59.26	59.72	45.02	16.03	67.52	51.58	94.55	57.65	116.19	119.35	113.96	54.88	88.84	5.15	52.73	16.72	50.85	35.64	31.86	11.67	23.26	35.13	76.92
8.92	31.64	92.94	142.74	124.52	104.98	157.49	162.52	291.33	114.19	125.10	78.09	-3.85	145.53	71.25	6.01	80.54	85.74	245.10	41.38	61.41	64.15	114.10	14.40	44.42	71.08	42.51	71.99	50.95	35.07	36.36	10.66	87.26	85.98	62.79	119.62	99.33	52.46	82.29	92.42	41.57	60.05	75.43	52.98	68.51	42.82	47.08	27.54	30.56	122.15
12.73	103.41	118.23	88.04	93.54	131.36	173.74	179.03	236.70	70.26	110.42	39.18	-5.03	225.00	112.98	-14.71	83.76	63.38	200.23	87.58	39.34	47.22	60.61	-7.95	13.48	42.57	66.53	46.83	63.75	22.81	35.05	48.84	135.02	109.23	56.17	155.07	114.01	77.07	126.34	118.00	48.24	102.62	79.54	55.45	57.97	55.10	11.33	17.87	29.41	116.58
15.05	100.36	110.77	117.00	153.95	156.28	168.17	230.51	215.01	59.43	205.12	37.89	3.01	260.38	79.38	-1.61	109.32	117.78	240.95	95.90	54.49	107.87	87.89	2.94	47.53	90.81	56.21	56.70	94.54	43.36	27.42	68.02	146.73	122.23	77.10	160.99	129.75	97.20	113.78	106.50	82.27	53.29	105.14	81.58	96.56	40.22	-0.28	16.56	35.40	147.82
18.67	111.76	48.73	201.40	195.46	151.11	186.61	180.05	174.69	117.25	158.16	59.03	12.30	201.31	72.83	-17.21	86.57	120.55	145.08	203.64	94.93	39.75	99.19	17.74	25.56	87.77	71.53	52.57	111.10	42.71	2.45	95.01	116.87	114.37	30.28	136.43	123.56	119.88	169.63	110.17	85.53	60.44	71.74	52.73	73.25	115.55	51.74	65.86	44.83	141.24
21.12	154.41	114.80	119.42	183.15	124.64	255.49	155.35	174.19	89.58	213.79	70.92	42.27	170.57	76.54	-17.67	77.50	166.30	200.26	230.83	93.77	54.89	117.52	-3.72	-0.68	89.74	56.60	47.56	99.99	44.56	12.89	125.64	125.28	86.18	77.27	168.39	198.67	78.30	167.77	95.37	115.17	60.39	94.15	100.02	92.76	84.84	30.75	34.41	79.85	161.15
24.49	157.33	159.74	186.33	210.97	146.92	239.40	213.95	219.08	100.96	277.56	46.43	43.05	243.01	139.57	62.03	107.66	176.76	198.35	156.84	152.80	95.61	148.96	8.80	31.83	85.67	62.35	98.43	101.14	55.08	6.81	61.09	131.03	89.91	56.58	91.34	115.57	137.36	105.78	168.85	86.49	51.75	111.32	87.12	86.59	76.08	70.31	111.72	89.51	170.25
27.32	95.60	175.96	215.49	182.70	101.46	280.39	282.63	256.04	96.45	272.05	92.52	49.88	239.12	131.44	58.30	152.67	203.63	116.03	168.47	118.06	83.23	196.81	29.93	24.07	109.51	71.41	66.12	83.45	74.98	12.74	111.64	109.78	127.42	76.16	87.82	120.07	100.09	107.44	129.67	78.38	68.80	42.70	118.68	100.28	61.78	95.55	85.19	80.87	143.15
30.43	149.47	190.47	231.37	101.34	155.20	213.80	182.17	242.55	63.56	299.93	28.44	23.46	185.90	87.30	65.71	144.51	201.29	134.63	199.31	77.27	65.32	297.72	27.93	58.83	71.67	45.73	52.29	96.75	31.31	24.60	97.68	147.17	193.30	113.97	161.13	157.23	112.46	177.30	159.53	83.94	107.93	78.60	77.63	100.24	53.04	33.48	68.25	33.71	164.35
33.42	77.67	125.69	210.58	181.75	147.14	185.21	293.10	232.07	119.32	303.93	78.88	71.92	211.47	138.83	70.79	152.00	194.30	195.73	225.71	92.53	115.28	286.40	28.66	78.36	113.29	76.02	66.01	73.94	27.29	69.62	166.22	137.09	101.52	128.79	154.77	155.73	94.41	144.59	128.57	92.20	88.50	132.43	148.76	108.87	56.38	56.40	81.28	14.31	218.43
36.40	103.98	166.62	147.87	144.39	101.90	148.33	234.65	148.89	54.26	311.68	47.44	73.94	264.20	134.46	-14.25	260.95	211.17	252.00	216.63	90.11	76.89	245.88	15.83	61.44	101.39	75.90	54.89	31.13	7.27	42.77	140.46	153.94	133.78	113.14	177.24	195.52	103.50	153.38	129.59	123.34	113.87	73.21	128.14	143.05	55.72	58.50	116.52	-12.96	220.71
39.43	60.09	192.16	325.91	161.48	132.43	139.73	137.82	195.36	63.88	261.01	75.80	59.34	117.70	109.90	74.82	314.84	164.79	188.43	337.66	137.59	55.54	261.73	18.87	38.30	105.10	89.55	61.82	69.15	40.18	56.29	112.30	110.38	125.49	47.32	194.50	157.20	69.64	125.70	181.71	77.98	74.27	83.55	128.96	108.00	87.00	63.17	81.38	24.24	188.55
42.42	0.95	196.16	204.28	127.64	94.24	140.95	201.70	171.80	75.14	332.98	52.56	78.83	163.88	163.30	88.08	235.84	84.70	175.19	302.92	188.56	55.87	295.85	-10.89	18.27	77.51	42.84	66.98	86.89	46.37	89.53	109.01	108.03	122.14	90.87	197.77	222.84	46.05	151.55	157.04	134.04	46.72	73.78	95.09	79.80	109.03	49.74	128.23	44.16	169.62
45.43	138.98	195.18	191.57	63.05	47.67	156.95	138.32	178.30	59.79	346.26	43.87	22.49	226.39	247.06	20.41	243.09	185.06	181.71	250.39	189.10	62.80	229.55	12.40	58.37	88.24	87.58	70.91	109.98	11.50	67.13	129.92	122.97	183.72	151.87	191.51	144.43	174.92	151.99	197.47	153.97	103.89	108.45	144.32	167.10	85.37	78.61	112.34	67.10	205.55
48.37	56.72	177.62	254.89	106.24	53.86	173.68	186.19	157.09	96.25	297.66	20.50	40.91	165.85	200.51	67.74	199.90	169.85	187.43	264.77	178.66	48.81	237.25	0.66	54.81	122.22	126.71	50.39	103.46	16.02	48.67	129.01	140.17	154.21	107.93	180.59	168.45	118.29	116.42	180.39	119.35	41.97	114.99	55.52	160.25	135.51	46.89	155.53	91.81	194.39
51.45	60.85	153.51	175.20	148.87	64.10	136.84	187.22	222.91	91.62	278.60	81.48	74.14	143.83	174.43	61.76	156.28	205.68	226.60	191.81	201.79	118.58	191.11	24.75	-23.11	77.81	96.92	99.85	146.52	50.77	93.69	101.74	144.61	82.59	58.32	170.77	218.77	84.93	144.00	186.12	139.35	47.12	90.51	66.64	172.27	145.53	83.27	75.93	112.07	159.19
54.34	70.66	211.56	261.33	150.23	85.43	133.68	153.78	161.36	200.04	267.85	75.14	107.81	143.60	206.96	94.05	74.47	256.78	217.13	231.77	208.09	134.12	147.33	30.51	-0.08	106.82	59.77	133.32	123.54	45.37	50.61	120.07	174.88	105.05	94.41	150.66	191.00	44.68	76.52	178.71	140.91	77.19	91.76	98.20	141.81	104.76	57.50	94.83	105.36	126.54
57.48	31.14	127.81	297.76	112.59	85.48	191.27	157.41	159.70	112.11	294.56	24.63	79.35	167.73	227.91	78.38	73.91	180.52	151.96	235.24	129.59	125.21	190.29	34.37	-22.50	103.53	53.08	102.69	205.12	59.21	69.96	100.77	183.81	168.48	125.17	176.41	165.16	129.45	152.34	208.55	102.27	76.46	166.15	149.53	177.92	123.73	100.30	133.01	97.64	224.91
60.27	40.44	183.96	311.23	120.06	89.23	161.53	106.41	250.93	174.39	253.97	26.78	62.12	99.72	248.47	139.52	41.91	151.20	104.94	192.62	101.29	96.25	193.99	35.32	-15.80	107.48	72.53	79.07	155.32	93.33	37.40	126.65	153.12	152.14	71.92	195.12	209.43	111.37	219.93	135.42	120.16	44.56	121.31	91.35	128.93	108.02	112.08	150.91	113.12	189.38
63.53	85.70	264.70	374.88	166.00	83.39	113.23	116.22	164.68	180.83	380.05	50.90	151.32	116.26	207.01	124.11	12.85	150.21	225.42	129.67	163.42	98.75	99.44	-18.05	-8.52	97.85	86.11	96.46	111.06	40.82	56.25	70.35	139.59	148.37	100.41	159.90	242.18	140.03	228.95	152.57	146.69	83.40	165.02	114.41	96.85	92.64	99.61	149.90	65.53	204.19
66.27	42.05	130.25	354.86	151.55	109.95	193.36	135.51	164.37	139.63	350.33	41.11	88.61	150.64	256.58	117.67	69.84	115.28	309.31	180.82	99.39	98.03	163.63	12.01	-3.53	73.28	96.89	98.73	125.63	60.80	87.88	28.79	118.81	167.41	112.10	117.04	157.68	20.31	181.23	133.98	72.66	37.20	89.31	150.36	92.81	71.61	123.82	147.00	64.41	190.68
69.52	137.83	158.56	378.60	133.76	97.67	158.60	31.62	168.10	165.63	274.38	14.90	104.98	164.25	335.12	27.26	22.07	75.59	251.23	204.80	157.77	120.94	116.43	2.32	12.61	67.47	91.62	124.23	92.99	16.05	18.06	77.85	173.76	102.00	131.73	100.91	120.41	-25.45	155.76	114.15	75.17	57.15	92.61	203.59	86.06	89.22	183.83	173.64	97.04	146.44
72.42	176.66	100.78	358.58	100.18	84.95	159.89	92.46	223.43	134.19	293.75	11.61	63.21	129.56	240.43	47.35	140.43	152.44	301.15	263.20	115.61	112.92	99.79	12.55	13.00	108.55	117.00	90.49	69.01	-0.76	18.28	95.78	188.53	72.23	124.07	110.36	194.51	5.49	225.67	84.58	99.17	82.02	155.50	140.51	87.39	78.53	128.49	157.67	83.60	139.46
75.39	117.89	81.66	317.70	153.91	232.59	226.72	156.23	245.48	126.96	221.59	19.80	76.96	172.50	286.72	-7.11	145.35	180.62	347.24	203.15	115.39	81.00	66.72	15.73	2.23	128.15	157.25	140.97	88.34	16.25	39.86	74.83	148.91	42.60	93.30	146.51	281.62	46.75	275.57	88.14	97.04	53.94	113.61	150.27	152.97	120.19	135.36	160.57	50.26	121.68
78.41	125.99	142.88	301.59	193.56	215.25	144.11	157.77	279.50	194.34	240.53	105.69	9.75	126.01	303.42	13.74	181.85	159.45	352.49	217.31	148.66	109.99	114.29	-13.79	8.81	155.76	138.45	109.14	101.92	91.97	1.56	134.95	154.12	61.09	129.76	133.05	326.83	22.09	256.28	120.67	99.95	44.01	164.82	127.50	117.08	172.36	78.37	192.65	59.31	172.10
81.42	202.80	229.88	357.18	35.25	122.06	152.71	86.39	152.11	185.25	288.61	68.20	-2.61	144.64	281.97	49.14	225.82	92.31	349.46	236.28	89.79	191.45	130.94	28.61	27.99	101.95	124.48	91.79	69.13	27.42	-17.10	101.94	166.75	40.77	160.66	111.33	314.06	-32.49	186.98	123.17	52.99	43.18	141.20	151.24	133.44	144.76	98.07	152.68	67.54	169.72
84.28	45.39	254.80	370.82	-2.15	138.95	227.20	36.33	172.11	172.48	229.87	130.54	34.07	160.65	262.64	45.10	122.33	133.33	284.31	233.95	113.61	157.57	139.04	4.53	28.48	30.98	104.96	67.44	40.42	42.13	-0.36	66.12	210.74	68.66	194.07	144.53	317.80	-17.02	300.86	98.46	78.20	75.57	189.39	166.02	135.58	194.98	172.60	154.84	87.36	159.11
87.41	74.47	241.07	369.99	69.55	258.76	140.84	1.29	200.96	4.86	171.26	91.63	40.60	161.17	231.81	49.31	159.36	105.20	200.71	169.28	65.62	161.11	60.28	-0.88	33.85	80.85	70.26	115.97	74.30	16.05	-11.89	101.00	157.96	152.15	74.47	183.43	342.50	4.20	232.37	138.03	6.06	58.18	199.66	124.75	125.84	126.66	149.63	99.38	95.82	160.88
	Trace = Single Cell traces from GFP Channel
[truncated: 33 more columns]
