# Supplementary material for: Optogenetics reveals Cdc42 local activation by scaffold-mediated positive feedback and Ras GTPase
Source: PLoS Biol. 2020 Jan 24;18(1):e3000600. doi: 10.1371/journal.pbio.3000600 (PMC7002011; doi:10.1371/journal.pbio.3000600)
Supplement: S12 Data — (ZIP) [file pbio.3000600.s028.zip › S12_Data/Panel_S5C/README_PanelS5C.txt]

Plasma membrane GFP fluorescence intensities relative to the figure S5C.
Per each of the tested conditions (Pak1-sfGFP_DeltaScd1) mean and mean+/-std values are provided in the files named as "profile" for each of the strains.

Single Cell values ("SingleTraces" files) relative to these quantifications are found in S12_Data > Panel_S5D (each file contains the single cell traces per strain from which mean and mean+/-std values from S12_Data > Panel_S5C were calculated). WT control single cell values are also provided, which are shown in figure S5C.

*Pak1-sfGFP_DeltaScd1 experiment  Strains = YSM3611 (Opto) and YSM3612 (OptoQ61L). Single cell traces are in S12_Data > Panel_S5D > Graphs_GFP ("SingleTraces" files).
