# Supplementary material for: Optogenetics reveals Cdc42 local activation by scaffold-mediated positive feedback and Ras GTPase
Source: PLoS Biol. 2020 Jan 24;18(1):e3000600. doi: 10.1371/journal.pbio.3000600 (PMC7002011; doi:10.1371/journal.pbio.3000600)
Supplement: S12 Data — (ZIP) [file pbio.3000600.s028.zip › S12_Data/Panel_S5C/Pak1-sfGFP_DeltaScd1_Opto_Profile_YSM3611.csv]

Strain =	YSM3611
Graph_Pak1-sfGFP_DeltaScd1_Opto
Time (s)	Mean Fluo. Int.	Mean+Std	Mean-Std		Mean/Mean Fluo. Int. = mean fluorescence intensity
0.00	0.00	0.00	0.00		Std = standard deviation
3.24	-6.27	12.40	-24.94		Mean+Std = mean fluorescence intensity + standard deviation
6.35	-6.93	11.36	-25.22		Mean-Std = mean fluorescence intensity - standard deviation
8.92	-2.66	18.98	-24.30
12.73	-6.47	13.97	-26.90
15.05	-8.41	15.64	-32.46
18.67	-7.50	17.73	-32.73
21.12	-6.39	20.48	-33.26
24.49	-5.07	23.35	-33.50
27.32	-5.70	24.86	-36.25
30.43	-6.58	22.32	-35.49
33.42	-6.60	22.97	-36.18
36.40	-4.20	25.75	-34.15
39.43	-3.72	25.24	-32.68
42.42	-4.22	28.67	-37.11
45.43	-5.11	32.04	-42.27
48.37	-4.38	26.59	-35.34
51.45	-10.77	23.62	-45.17
54.34	-3.36	32.02	-38.74
57.48	-2.13	31.52	-35.78
60.27	-5.88	29.55	-41.30
63.53	-6.66	29.32	-42.64
66.27	-7.37	33.47	-48.22
69.52	-5.24	38.02	-48.50
72.42	-6.11	36.33	-48.55
75.39	-8.22	28.21	-44.65
78.41	-8.69	32.49	-49.87
81.42	-10.90	27.29	-49.08
84.28	-8.93	28.23	-46.09
87.41	-5.70	29.23	-40.63
