# Supplementary material for: Optogenetics reveals Cdc42 local activation by scaffold-mediated positive feedback and Ras GTPase
Source: PLoS Biol. 2020 Jan 24;18(1):e3000600. doi: 10.1371/journal.pbio.3000600 (PMC7002011; doi:10.1371/journal.pbio.3000600)
Supplement: S13 Data — (ZIP) [file pbio.3000600.s029.zip]

Archive with 120 entries (89 files):
- S13_Data/
- S13_Data/.DS_Store
- __MACOSX/
- __MACOSX/S13_Data/
- __MACOSX/S13_Data/._.DS_Store
- S13_Data/Panel_S6A/
- S13_Data/Panel_S6A/Graph_Scd1-3GFP_DeltaScd2/
- S13_Data/Panel_S6A/Graph_Scd1-3GFP_DeltaScd2/.DS_Store
- __MACOSX/S13_Data/Panel_S6A/
- __MACOSX/S13_Data/Panel_S6A/Graph_Scd1-3GFP_DeltaScd2/
- __MACOSX/S13_Data/Panel_S6A/Graph_Scd1-3GFP_DeltaScd2/._.DS_Store
- S13_Data/Panel_S6A/Graph_Scd1-3GFP_DeltaScd2/Graphs_RFP/
- S13_Data/Panel_S6A/Graph_Scd1-3GFP_DeltaScd2/Graphs_RFP/SingleTraces_RFP_OptoQ61L_YSM3590.csv
- __MACOSX/S13_Data/Panel_S6A/Graph_Scd1-3GFP_DeltaScd2/Graphs_RFP/
- __MACOSX/S13_Data/Panel_S6A/Graph_Scd1-3GFP_DeltaScd2/Graphs_RFP/._SingleTraces_RFP_OptoQ61L_YSM3590.csv
- S13_Data/Panel_S6A/Graph_Scd1-3GFP_DeltaScd2/Graphs_RFP/Graph_RFP_OptoQ61L_YSM3590.csv
- __MACOSX/S13_Data/Panel_S6A/Graph_Scd1-3GFP_DeltaScd2/Graphs_RFP/._Graph_RFP_OptoQ61L_YSM3590.csv
- S13_Data/Panel_S6A/Graph_Scd1-3GFP_DeltaScd2/Graphs_RFP/Graph_RFP_Opto_YSM3589.csv
- __MACOSX/S13_Data/Panel_S6A/Graph_Scd1-3GFP_DeltaScd2/Graphs_RFP/._Graph_RFP_Opto_YSM3589.csv
- S13_Data/Panel_S6A/Graph_Scd1-3GFP_DeltaScd2/Graphs_RFP/SingleTraces_RFP_Opto_YSM3589.csv
- __MACOSX/S13_Data/Panel_S6A/Graph_Scd1-3GFP_DeltaScd2/Graphs_RFP/._SingleTraces_RFP_Opto_YSM3589.csv
- __MACOSX/S13_Data/Panel_S6A/Graph_Scd1-3GFP_DeltaScd2/._Graphs_RFP
- S13_Data/Panel_S6A/Graph_Scd1-3GFP_DeltaScd2/Graphs_GFP/
- S13_Data/Panel_S6A/Graph_Scd1-3GFP_DeltaScd2/Graphs_GFP/Graph_Scd1-3GFP_DeltaScd2_SingleTraces_Opto_YSM3589.csv
- __MACOSX/S13_Data/Panel_S6A/Graph_Scd1-3GFP_DeltaScd2/Graphs_GFP/
- __MACOSX/S13_Data/Panel_S6A/Graph_Scd1-3GFP_DeltaScd2/Graphs_GFP/._Graph_Scd1-3GFP_DeltaScd2_SingleTraces_Opto_YSM3589.csv
- S13_Data/Panel_S6A/Graph_Scd1-3GFP_DeltaScd2/Graphs_GFP/Graph_Scd1-3GFP_DeltaScd2_SingleTraces_OptoQ61L_YSM3590.csv
- __MACOSX/S13_Data/Panel_S6A/Graph_Scd1-3GFP_DeltaScd2/Graphs_GFP/._Graph_Scd1-3GFP_DeltaScd2_SingleTraces_OptoQ61L_YSM3590.csv
- S13_Data/Panel_S6A/Graph_Scd1-3GFP_DeltaScd2/Graphs_GFP/Graph_Scd1-3GFP_DeltaScd2_SingleTraces_WTcontrol_YSM3591.csv
- __MACOSX/S13_Data/Panel_S6A/Graph_Scd1-3GFP_DeltaScd2/Graphs_GFP/._Graph_Scd1-3GFP_DeltaScd2_SingleTraces_WTcontrol_YSM3591.csv
- __MACOSX/S13_Data/Panel_S6A/Graph_Scd1-3GFP_DeltaScd2/._Graphs_GFP
- __MACOSX/S13_Data/Panel_S6A/._Graph_Scd1-3GFP_DeltaScd2
- S13_Data/Panel_S6A/.DS_Store
- __MACOSX/S13_Data/Panel_S6A/._.DS_Store
- S13_Data/Panel_S6A/Graph_Pak1-sfGFP_DeltaScd2/
- S13_Data/Panel_S6A/Graph_Pak1-sfGFP_DeltaScd2/.DS_Store
- __MACOSX/S13_Data/Panel_S6A/Graph_Pak1-sfGFP_DeltaScd2/
- __MACOSX/S13_Data/Panel_S6A/Graph_Pak1-sfGFP_DeltaScd2/._.DS_Store
- S13_Data/Panel_S6A/Graph_Pak1-sfGFP_DeltaScd2/Graphs_RFP/
- S13_Data/Panel_S6A/Graph_Pak1-sfGFP_DeltaScd2/Graphs_RFP/SingleTraces_RFP_OptoQ61L_YSM3587.csv
- __MACOSX/S13_Data/Panel_S6A/Graph_Pak1-sfGFP_DeltaScd2/Graphs_RFP/
- __MACOSX/S13_Data/Panel_S6A/Graph_Pak1-sfGFP_DeltaScd2/Graphs_RFP/._SingleTraces_RFP_OptoQ61L_YSM3587.csv
- S13_Data/Panel_S6A/Graph_Pak1-sfGFP_DeltaScd2/Graphs_RFP/Graph_RFP_OptoQ61L_YSM3587.csv
- __MACOSX/S13_Data/Panel_S6A/Graph_Pak1-sfGFP_DeltaScd2/Graphs_RFP/._Graph_RFP_OptoQ61L_YSM3587.csv
- S13_Data/Panel_S6A/Graph_Pak1-sfGFP_DeltaScd2/Graphs_RFP/SingleTraces_RFP_Opto_YSM3586.csv
- __MACOSX/S13_Data/Panel_S6A/Graph_Pak1-sfGFP_DeltaScd2/Graphs_RFP/._SingleTraces_RFP_Opto_YSM3586.csv
- S13_Data/Panel_S6A/Graph_Pak1-sfGFP_DeltaScd2/Graphs_RFP/Graph_RFP_Opto_YSM3586.csv
- __MACOSX/S13_Data/Panel_S6A/Graph_Pak1-sfGFP_DeltaScd2/Graphs_RFP/._Graph_RFP_Opto_YSM3586.csv
- __MACOSX/S13_Data/Panel_S6A/Graph_Pak1-sfGFP_DeltaScd2/._Graphs_RFP
- S13_Data/Panel_S6A/Graph_Pak1-sfGFP_DeltaScd2/Graphs_GFP/
- S13_Data/Panel_S6A/Graph_Pak1-sfGFP_DeltaScd2/Graphs_GFP/Graph_Pak1-sfGFP_DeltaScd2_SingleTraces_OptoQ61L_YSM3587.csv
- __MACOSX/S13_Data/Panel_S6A/Graph_Pak1-sfGFP_DeltaScd2/Graphs_GFP/
- __MACOSX/S13_Data/Panel_S6A/Graph_Pak1-sfGFP_DeltaScd2/Graphs_GFP/._Graph_Pak1-sfGFP_DeltaScd2_SingleTraces_OptoQ61L_YSM3587.csv
- S13_Data/Panel_S6A/Graph_Pak1-sfGFP_DeltaScd2/Graphs_GFP/Graph_Pak1-sfGFP_DeltaScd2_SingleTraces_Opto_YSM3586.csv
- __MACOSX/S13_Data/Panel_S6A/Graph_Pak1-sfGFP_DeltaScd2/Graphs_GFP/._Graph_Pak1-sfGFP_DeltaScd2_SingleTraces_Opto_YSM3586.csv
- S13_Data/Panel_S6A/Graph_Pak1-sfGFP_DeltaScd2/Graphs_GFP/Graph_Pak1-sfGFP_DeltaScd2_SingleTraces_WTcontrol_YSM3588.csv
- __MACOSX/S13_Data/Panel_S6A/Graph_Pak1-sfGFP_DeltaScd2/Graphs_GFP/._Graph_Pak1-sfGFP_DeltaScd2_SingleTraces_WTcontrol_YSM3588.csv
- __MACOSX/S13_Data/Panel_S6A/Graph_Pak1-sfGFP_DeltaScd2/._Graphs_GFP
- __MACOSX/S13_Data/Panel_S6A/._Graph_Pak1-sfGFP_DeltaScd2
- S13_Data/Panel_S6A/README_PanelS6A.txt
- __MACOSX/S13_Data/Panel_S6A/._README_PanelS6A.txt
- S13_Data/Panel_S6A/Graph_CRIB-3GFP_DeltaScd2/
- S13_Data/Panel_S6A/Graph_CRIB-3GFP_DeltaScd2/.DS_Store
- __MACOSX/S13_Data/Panel_S6A/Graph_CRIB-3GFP_DeltaScd2/
- __MACOSX/S13_Data/Panel_S6A/Graph_CRIB-3GFP_DeltaScd2/._.DS_Store
- S13_Data/Panel_S6A/Graph_CRIB-3GFP_DeltaScd2/Graphs_RFP/
- S13_Data/Panel_S6A/Graph_CRIB-3GFP_DeltaScd2/Graphs_RFP/SingleTraces_RFP_OptoQ61L_YSM3584.csv
- __MACOSX/S13_Data/Panel_S6A/Graph_CRIB-3GFP_DeltaScd2/Graphs_RFP/
- __MACOSX/S13_Data/Panel_S6A/Graph_CRIB-3GFP_DeltaScd2/Graphs_RFP/._SingleTraces_RFP_OptoQ61L_YSM3584.csv
- S13_Data/Panel_S6A/Graph_CRIB-3GFP_DeltaScd2/Graphs_RFP/Graph_RFP_OptoQ61L_YSM3584.csv
- __MACOSX/S13_Data/Panel_S6A/Graph_CRIB-3GFP_DeltaScd2/Graphs_RFP/._Graph_RFP_OptoQ61L_YSM3584.csv
- S13_Data/Panel_S6A/Graph_CRIB-3GFP_DeltaScd2/Graphs_RFP/SingleTraces_RFP_Opto_YSM3583.csv
- __MACOSX/S13_Data/Panel_S6A/Graph_CRIB-3GFP_DeltaScd2/Graphs_RFP/._SingleTraces_RFP_Opto_YSM3583.csv
- S13_Data/Panel_S6A/Graph_CRIB-3GFP_DeltaScd2/Graphs_RFP/Graph_RFP_Opto_YSM3583.csv
- __MACOSX/S13_Data/Panel_S6A/Graph_CRIB-3GFP_DeltaScd2/Graphs_RFP/._Graph_RFP_Opto_YSM3583.csv
- __MACOSX/S13_Data/Panel_S6A/Graph_CRIB-3GFP_DeltaScd2/._Graphs_RFP
- S13_Data/Panel_S6A/Graph_CRIB-3GFP_DeltaScd2/Graphs_GFP/
- S13_Data/Panel_S6A/Graph_CRIB-3GFP_DeltaScd2/Graphs_GFP/Graph_CRIB-3GFP_DeltaScd2_SingleTraces_Opto_YSM3583.csv
- __MACOSX/S13_Data/Panel_S6A/Graph_CRIB-3GFP_DeltaScd2/Graphs_GFP/
- __MACOSX/S13_Data/Panel_S6A/Graph_CRIB-3GFP_DeltaScd2/Graphs_GFP/._Graph_CRIB-3GFP_DeltaScd2_SingleTraces_Opto_YSM3583.csv
- S13_Data/Panel_S6A/Graph_CRIB-3GFP_DeltaScd2/Graphs_GFP/Graph_CRIB-3GFP_DeltaScd2_SingleTraces_OptoQ61L_YSM3584.csv
- __MACOSX/S13_Data/Panel_S6A/Graph_CRIB-3GFP_DeltaScd2/Graphs_GFP/._Graph_CRIB-3GFP_DeltaScd2_SingleTraces_OptoQ61L_YSM3584.csv
- S13_Data/Panel_S6A/Graph_CRIB-3GFP_DeltaScd2/Graphs_GFP/Graph_CRIB-3GFP_DeltaScd2_SingleTraces_WTcontrol_YSM3585.csv
- __MACOSX/S13_Data/Panel_S6A/Graph_CRIB-3GFP_DeltaScd2/Graphs_GFP/._Graph_CRIB-3GFP_DeltaScd2_SingleTraces_WTcontrol_YSM3585.csv
- __MACOSX/S13_Data/Panel_S6A/Graph_CRIB-3GFP_DeltaScd2/._Graphs_GFP
- __MACOSX/S13_Data/Panel_S6A/._Graph_CRIB-3GFP_DeltaScd2
- __MACOSX/S13_Data/._Panel_S6A
- S13_Data/Panel_S6B/
- S13_Data/Panel_S6B/.DS_Store
- __MACOSX/S13_Data/Panel_S6B/
- __MACOSX/S13_Data/Panel_S6B/._.DS_Store
- S13_Data/Panel_S6B/Graphs_Cdc42-sfGFP-SW_DeltaScd2/
- S13_Data/Panel_S6B/Graphs_Cdc42-sfGFP-SW_DeltaScd2/.DS_Store
- __MACOSX/S13_Data/Panel_S6B/Graphs_Cdc42-sfGFP-SW_DeltaScd2/
- __MACOSX/S13_Data/Panel_S6B/Graphs_Cdc42-sfGFP-SW_DeltaScd2/._.DS_Store
- S13_Data/Panel_S6B/Graphs_Cdc42-sfGFP-SW_DeltaScd2/Graphs_RFP/
- S13_Data/Panel_S6B/Graphs_Cdc42-sfGFP-SW_DeltaScd2/Graphs_RFP/SingleTraces_RFP_Opto_YSM3692.csv
- __MACOSX/S13_Data/Panel_S6B/Graphs_Cdc42-sfGFP-SW_DeltaScd2/Graphs_RFP/
- __MACOSX/S13_Data/Panel_S6B/Graphs_Cdc42-sfGFP-SW_DeltaScd2/Graphs_RFP/._SingleTraces_RFP_Opto_YSM3692.csv
- S13_Data/Panel_S6B/Graphs_Cdc42-sfGFP-SW_DeltaScd2/Graphs_RFP/SingleTraces_RFP_OptoQ61L_YSM3693.csv
- __MACOSX/S13_Data/Panel_S6B/Graphs_Cdc42-sfGFP-SW_DeltaScd2/Graphs_RFP/._SingleTraces_RFP_OptoQ61L_YSM3693.csv
- S13_Data/Panel_S6B/Graphs_Cdc42-sfGFP-SW_DeltaScd2/Graphs_RFP/Graph_RFP_OptoQ61L_YSM3693.csv
- __MACOSX/S13_Data/Panel_S6B/Graphs_Cdc42-sfGFP-SW_DeltaScd2/Graphs_RFP/._Graph_RFP_OptoQ61L_YSM3693.csv
- S13_Data/Panel_S6B/Graphs_Cdc42-sfGFP-SW_DeltaScd2/Graphs_RFP/Graph_RFP_Opto_YSM3692.csv
- __MACOSX/S13_Data/Panel_S6B/Graphs_Cdc42-sfGFP-SW_DeltaScd2/Graphs_RFP/._Graph_RFP_Opto_YSM3692.csv
- __MACOSX/S13_Data/Panel_S6B/Graphs_Cdc42-sfGFP-SW_DeltaScd2/._Graphs_RFP
- S13_Data/Panel_S6B/Graphs_Cdc42-sfGFP-SW_DeltaScd2/Graphs_GFP/
- S13_Data/Panel_S6B/Graphs_Cdc42-sfGFP-SW_DeltaScd2/Graphs_GFP/Graph_Cdc42-sfGFP-SW_DeltaScd2_SingleTraces_WTcontrol_YSM3694.csv
- __MACOSX/S13_Data/Panel_S6B/Graphs_Cdc42-sfGFP-SW_DeltaScd2/Graphs_GFP/
- __MACOSX/S13_Data/Panel_S6B/Graphs_Cdc42-sfGFP-SW_DeltaScd2/Graphs_GFP/._Graph_Cdc42-sfGFP-SW_DeltaScd2_SingleTraces_WTcontrol_YSM3694.csv
- S13_Data/Panel_S6B/Graphs_Cdc42-sfGFP-SW_DeltaScd2/Graphs_GFP/Graph_Cdc42-sfGFP-SW_DeltaScd2_SingleTraces_Opto_YSM3692.csv
- __MACOSX/S13_Data/Panel_S6B/Graphs_Cdc42-sfGFP-SW_DeltaScd2/Graphs_GFP/._Graph_Cdc42-sfGFP-SW_DeltaScd2_SingleTraces_Opto_YSM3692.csv
- S13_Data/Panel_S6B/Graphs_Cdc42-sfGFP-SW_DeltaScd2/Graphs_GFP/Graph_Cdc42-sfGFP-SW_DeltaScd2_SingleTraces_OptoQ61L_YSM3693.csv
- __MACOSX/S13_Data/Panel_S6B/Graphs_Cdc42-sfGFP-SW_DeltaScd2/Graphs_GFP/._Graph_Cdc42-sfGFP-SW_DeltaScd2_SingleTraces_OptoQ61L_YSM3693.csv
- __MACOSX/S13_Data/Panel_S6B/Graphs_Cdc42-sfGFP-SW_DeltaScd2/._Graphs_GFP
- __MACOSX/S13_Data/Panel_S6B/._Graphs_Cdc42-sfGFP-SW_DeltaScd2
- S13_Data/Panel_S6B/README_PanelS6B.txt
- __MACOSX/S13_Data/Panel_S6B/._README_PanelS6B.txt
- __MACOSX/S13_Data/._Panel_S6B
- __MACOSX/._S13_Data
