# Supplementary material for: Optogenetics reveals Cdc42 local activation by scaffold-mediated positive feedback and Ras GTPase
Source: PLoS Biol. 2020 Jan 24;18(1):e3000600. doi: 10.1371/journal.pbio.3000600 (PMC7002011; doi:10.1371/journal.pbio.3000600)
Supplement: S13 Data — (ZIP) [file pbio.3000600.s029.zip › S13_Data/Panel_S6A/Graph_Scd1-3GFP_DeltaScd2/Graphs_RFP/SingleTraces_RFP_OptoQ61L_YSM3590.csv]

Strain =	YSM3590
SingleTraces_CRY2PHR-mCh-Cdc42Q61L (RFP Channel)
Time (s)	Trace 1	Trace 2	Trace 3	Trace 4	Trace 5	Trace 6	Trace 7	Trace 8	Trace 9	Trace 10	Trace 11	Trace 12	Trace 13	Trace 14	Trace 15	Trace 16	Trace 17	Trace 18	Trace 19	Trace 20	Trace 21	Trace 22	Trace 23	Trace 24	Trace 25	Trace 26	Trace 27	Trace 28	Trace 29	Trace 30	Trace 31	Trace 32	Trace 33	Trace 34	Trace 35	Trace 36	Trace 37	Trace 38	Trace 39	Trace 40	Trace 41	Trace 42	Trace 43	Trace 44	Trace 45	Trace 46	Trace 47	Trace 48	Trace 49
0.00	0.00	0.00	0.00	0.00	0.00	0.00	0.00	0.00	0.00	0.00	0.00	0.00	0.00	0.00	0.00	0.00	0.00	0.00	0.00	0.00	0.00	0.00	0.00	0.00	0.00	0.00	0.00	0.00	0.00	0.00	0.00	0.00	0.00	0.00	0.00	0.00	0.00	0.00	0.00	0.00	0.00	0.00	0.00	0.00	0.00	0.00	0.00	0.00	0.00
2.86	852.73	571.41	581.21	892.52	750.43	694.07	601.21	440.66	563.45	591.95	627.15	574.26	551.53	731.04	570.06	541.10	683.79	733.87	602.16	731.31	758.03	774.87	717.66	523.48	546.16	529.28	572.35	610.13	499.53	567.43	305.76	540.61	781.89	439.82	662.98	542.92	618.98	470.75	702.89	855.32	875.90	795.75	762.07	771.77	836.57	697.27	647.77	793.25	722.31
5.86	904.08	625.21	662.47	1007.65	721.31	823.42	650.91	536.94	677.67	612.96	699.93	702.92	616.54	889.04	736.45	593.34	805.87	800.01	694.61	779.37	868.52	982.93	818.57	572.62	585.18	666.67	776.29	730.55	576.76	716.97	377.02	682.89	856.31	508.49	727.69	659.66	749.61	522.47	818.91	886.78	1012.11	976.96	867.04	843.32	924.75	784.33	846.38	888.52	796.30
8.86	1034.03	653.60	626.08	1098.43	855.85	889.12	724.91	610.14	728.42	604.49	759.75	721.36	665.52	918.89	722.95	598.18	867.41	821.79	760.74	800.29	922.51	915.16	844.09	599.47	630.49	687.81	742.33	774.98	649.24	712.20	302.25	695.37	910.20	498.38	766.62	672.15	754.57	567.41	841.69	946.37	1049.40	991.00	1015.11	834.29	1024.11	809.66	882.34	975.99	839.46
11.86	960.15	675.23	630.98	1134.32	851.68	860.87	686.72	552.34	732.10	638.68	745.94	752.80	625.88	956.10	738.46	620.07	878.83	851.56	763.44	881.83	922.05	1029.42	858.00	668.85	599.80	724.54	793.33	731.22	665.07	706.23	315.94	781.73	877.21	497.24	737.07	701.16	794.91	564.53	899.14	891.66	1101.25	1004.84	1092.95	932.31	925.71	872.13	823.86	937.36	840.96
14.86	927.77	725.78	604.89	1154.70	860.58	852.81	671.63	604.12	772.93	636.17	774.10	763.65	625.46	934.90	779.14	612.57	865.47	773.37	779.42	824.61	881.70	992.73	793.88	525.87	568.58	737.88	783.62	735.34	748.05	667.91	249.23	791.78	885.14	433.63	745.73	730.17	837.46	626.35	881.11	878.29	1057.98	999.71	1037.63	865.29	803.91	853.75	858.66	957.45	840.50
17.87	981.92	729.02	582.81	1134.73	854.05	787.21	697.40	596.87	737.29	643.75	715.29	799.45	629.05	970.80	871.39	627.74	880.01	808.28	774.12	790.49	868.55	1010.08	816.41	600.31	613.99	796.26	726.44	727.41	684.02	726.18	326.59	795.19	895.80	448.45	765.21	684.82	795.97	644.88	887.22	888.38	933.92	994.12	1088.65	774.07	683.12	840.39	897.85	946.51	819.30
20.87	956.96	686.01	608.68	1158.88	807.48	883.11	667.76	583.22	733.40	633.93	699.68	781.49	539.52	973.13	852.74	606.62	873.73	785.08	742.42	722.87	893.96	897.75	800.57	570.15	514.96	715.05	744.23	798.24	698.95	676.82	299.43	820.27	846.99	393.49	725.17	736.22	798.98	601.69	893.56	768.80	876.42	949.90	1052.95	721.49	611.87	877.19	919.71	1012.47	778.20
23.87	896.33	614.39	474.52	1060.45	698.67	788.90	603.29	619.59	737.55	618.90	654.83	748.75	462.78	969.57	855.76	662.65	874.49	743.16	700.69	818.17	883.26	895.93	773.16	511.47	481.63	717.44	727.74	771.43	688.98	767.23	230.43	800.48	831.75	392.90	765.46	792.45	749.11	612.00	969.66	846.67	799.03	875.34	1089.25	631.54	424.82	885.80	882.96	939.44	775.02
26.86	941.85	683.75	587.42	1184.82	724.04	841.70	654.95	647.78	726.19	564.04	572.57	714.85	412.31	936.00	821.04	691.15	788.65	692.57	641.10	787.68	942.63	789.83	722.09	405.40	453.55	669.60	725.98	703.30	703.93	722.70	190.97	814.79	816.91	355.11	685.43	755.54	758.26	606.56	865.14	792.17	716.42	839.01	979.67	607.38	307.97	924.37	895.86	1008.89	802.45
29.87	934.59	658.69	538.46	1195.56	777.68	827.72	631.37	657.95	640.11	505.91	469.17	732.64	329.33	951.21	755.05	719.49	886.22	838.57	731.94	888.08	1056.74	985.52	836.46	569.76	718.74	763.43	709.67	736.96	675.58	602.74	127.91	834.99	794.56	326.11	673.02	762.10	768.87	598.97	902.86	704.50	646.41	746.28	981.71	472.17	160.41	931.13	949.46	1051.74	864.37
32.86	960.56	740.45	603.84	1235.17	795.40	874.12	637.63	692.85	623.83	471.21	445.44	743.54	343.07	937.45	786.47	719.45	928.22	855.61	765.99	913.40	1090.21	1010.45	863.45	554.86	715.71	756.94	837.63	794.25	691.53	747.96	363.77	792.93	747.74	293.07	675.84	721.19	743.89	648.13	942.29	691.23	587.26	721.02	889.31	406.97	39.55	908.22	909.30	1026.20	910.69
35.86	992.74	803.55	628.39	1306.65	818.01	902.67	664.75	680.56	644.02	441.01	401.84	735.81	237.12	938.62	720.98	721.00	1003.77	780.79	742.15	871.68	1022.85	1052.35	808.20	451.37	614.32	731.94	884.66	848.59	655.58	859.63	620.27	799.92	712.92	290.06	668.42	710.81	688.86	565.95	820.56	839.86	832.11	907.36	1145.84	717.09	412.04	918.50	904.98	995.44	834.65
38.86	1073.13	777.89	644.54	1443.07	870.31	920.14	776.52	609.09	683.11	458.24	375.67	748.82	246.25	1010.61	740.67	697.77	982.88	753.90	784.15	858.69	1035.88	982.95	811.99	451.33	587.49	711.88	914.48	921.54	665.04	894.96	610.57	760.54	696.73	231.15	643.27	714.06	734.07	557.21	879.29	798.62	717.30	817.12	1057.45	656.95	273.83	888.56	866.25	1008.79	845.47
41.86	1044.11	735.27	675.99	1389.83	879.69	917.33	723.84	612.19	649.15	396.18	331.20	656.30	208.53	930.30	716.80	677.29	979.92	759.55	741.28	813.92	1066.99	933.43	729.91	397.52	558.61	707.29	902.53	861.70	684.52	907.74	615.71	721.27	662.16	203.55	597.06	638.82	682.04	469.78	827.65	782.59	706.78	785.35	993.15	527.26	169.41	1000.21	966.16	1064.61	927.84
44.87	1011.65	731.61	637.08	1272.30	779.47	859.58	643.96	611.57	590.27	393.43	258.66	605.15	174.48	898.00	693.60	712.97	923.20	753.59	703.76	794.53	904.54	885.52	723.51	389.82	463.18	672.63	883.36	877.34	719.60	820.33	534.75	788.65	699.08	247.90	647.31	685.29	750.82	533.27	898.10	809.27	751.39	836.44	1069.79	646.17	379.15	921.85	903.23	1008.89	935.98
47.86	937.75	649.23	499.25	1218.50	713.49	788.16	579.13	626.21	558.81	346.90	232.25	590.86	104.04	875.96	619.46	685.51	865.14	730.08	705.01	763.30	874.30	790.90	692.02	305.83	393.57	662.71	804.02	858.13	673.74	820.61	411.59	826.42	809.11	298.72	621.31	726.96	765.59	565.07	969.28	833.82	771.32	811.77	1098.79	663.15	282.50	872.95	873.10	1092.52	911.14
50.87	880.30	613.63	424.10	1093.63	625.92	766.46	570.68	662.79	575.88	322.00	194.57	560.71	92.60	825.71	646.46	680.96	849.12	817.37	723.55	814.74	1025.03	965.86	704.96	372.14	558.73	707.73	764.80	869.26	710.66	869.38	353.68	875.32	770.44	276.40	681.32	695.80	739.61	493.87	974.27	793.66	757.20	780.93	917.23	639.65	220.13	993.92	921.06	1076.92	962.74
53.87	1088.79	727.76	621.42	1364.54	822.19	900.56	697.42	600.38	673.91	514.43	460.72	759.24	298.20	987.06	703.04	670.41	818.06	764.41	686.49	727.72	954.99	908.40	722.06	336.29	497.27	729.34	748.40	845.11	668.01	819.16	280.43	779.42	736.81	252.14	651.24	638.49	696.09	509.78	970.54	907.60	850.20	793.82	984.38	758.97	370.36	956.87	895.12	1118.61	924.07
56.87	1054.18	798.97	670.86	1398.07	896.74	887.79	722.77	669.84	632.97	521.86	375.69	644.54	263.22	973.91	701.20	682.44	835.38	730.69	752.23	691.59	940.01	768.54	637.73	272.73	387.34	602.64	920.63	842.94	685.88	874.57	471.65	772.90	696.73	179.44	633.63	604.41	757.21	466.59	903.33	888.52	642.75	706.74	916.31	625.99	219.66	919.02	896.21	1091.37	989.74
59.86	1052.62	655.68	644.84	1363.26	821.28	847.79	682.50	599.26	716.72	480.62	447.53	780.06	296.23	1037.73	805.83	648.76	866.25	749.88	760.04	722.99	982.45	836.45	724.01	317.82	424.48	667.60	925.37	837.44	576.37	862.39	544.28	844.42	789.61	275.27	706.72	724.55	748.11	537.16	902.29	750.52	573.58	707.87	689.89	511.62	84.04	901.23	869.36	1077.21	938.62
62.87	975.74	642.21	490.41	1223.52	717.73	792.02	622.25	576.39	666.76	553.89	547.58	703.76	340.07	906.65	776.53	710.89	813.04	701.23	695.64	722.42	907.40	736.05	660.52	278.51	416.81	630.57	914.18	813.78	640.23	841.88	533.72	801.34	802.14	241.11	711.67	661.03	701.70	528.59	916.31	913.39	868.13	799.68	955.56	720.41	615.68	876.82	924.55	1120.71	881.76
65.87	1058.55	768.83	664.87	1394.62	870.24	949.94	669.71	590.83	588.72	648.34	562.20	688.35	282.96	924.01	847.28	690.30	735.09	736.84	656.65	708.30	1021.87	670.91	625.41	257.05	406.16	612.27	859.13	802.70	613.22	880.29	375.09	788.44	798.52	216.49	685.97	704.70	769.27	534.93	855.45	938.51	978.98	965.33	982.89	924.60	770.14	907.00	873.74	1156.10	933.35
68.86	1040.97	708.70	519.89	1223.57	757.26	816.43	594.89	520.15	557.01	645.63	548.45	650.23	269.38	863.16	801.72	741.39	764.50	639.81	648.97	750.73	991.14	543.74	597.33	216.46	429.41	588.24	849.95	804.15	610.04	898.22	227.76	847.60	798.67	258.18	709.42	664.65	775.86	489.21	856.04	838.78	863.51	764.60	863.82	738.24	594.62	923.60	883.64	1187.04	963.42
71.87	919.55	652.95	412.80	1155.98	713.57	665.64	588.99	427.75	539.39	591.52	465.39	687.54	236.31	901.41	682.74	736.92	729.75	648.70	584.53	700.12	971.62	524.95	517.07	165.10	330.93	558.58	815.83	732.20	617.22	884.49	228.09	777.49	728.05	220.57	700.23	643.40	723.64	452.50	843.16	911.51	823.76	711.79	792.03	725.21	479.16	908.29	838.19	1252.80	887.17
74.90	920.21	612.73	412.60	1039.92	620.66	646.28	554.56	447.52	533.83	544.04	394.57	593.45	145.38	845.76	649.44	709.59	705.56	671.27	658.48	777.90	974.76	609.49	619.11	240.47	463.05	568.27	838.70	818.13	589.12	882.59	253.14	753.76	741.16	218.93	692.74	665.71	765.17	414.12	823.63	858.89	759.83	701.99	670.43	670.31	286.75	957.29	862.69	1146.83	907.81
77.87	1144.53	792.93	661.65	1377.33	878.66	930.19	717.04	588.18	768.30	747.18	818.51	778.77	522.63	1113.18	810.55	699.22	706.87	621.92	644.26	783.61	934.80	579.50	648.96	201.26	453.92	574.56	721.28	774.62	601.22	909.53	159.91	827.53	791.64	288.84	721.52	705.36	784.25	434.96	821.44	856.89	725.83	755.64	793.23	694.75	375.91	915.81	877.35	1164.44	908.71
80.87	1082.99	763.66	673.65	1293.24	960.55	818.16	650.64	554.52	743.16	731.11	830.46	820.80	532.71	1166.46	799.43	696.43	717.77	611.58	655.03	723.04	926.26	541.11	556.43	187.71	348.74	513.91	662.19	732.59	658.20	900.64	165.94	819.76	787.57	295.43	689.78	678.80	783.67	477.57	819.96	779.35	717.69	647.55	781.69	592.92	187.44	907.67	867.20	1230.73	941.13
83.87	1167.53	857.29	717.45	1445.53	901.48	903.24	742.96	546.57	717.32	818.56	884.88	720.10	564.88	1100.25	838.92	690.79	722.09	583.52	611.73	693.48	913.08	517.99	543.74	203.80	338.61	499.07	678.86	838.27	596.71	877.68	189.08	837.85	842.64	272.47	711.92	659.03	754.02	460.50	863.57	819.85	834.78	721.68	894.04	752.06	409.48	892.74	830.97	1229.88	956.08
86.87	1117.92	846.58	822.02	1457.46	925.80	948.23	834.75	575.02	700.40	811.43	830.73	763.90	558.48	1093.48	821.10	660.40	707.97	711.00	654.82	727.89	943.65	714.94	622.93	257.26	455.70	578.13	591.12	787.76	569.95	832.97	105.33	837.79	772.87	263.45	711.20	650.90	736.28	478.02	881.32	899.15	902.12	849.64	1026.22	770.47	499.17	914.15	830.67	1209.09	932.03
	Trace = Single Cell traces from RFP Channel
[truncated: 34 more columns]
