# Supplementary material for: Optogenetics reveals Cdc42 local activation by scaffold-mediated positive feedback and Ras GTPase
Source: PLoS Biol. 2020 Jan 24;18(1):e3000600. doi: 10.1371/journal.pbio.3000600 (PMC7002011; doi:10.1371/journal.pbio.3000600)
Supplement: S13 Data — (ZIP) [file pbio.3000600.s029.zip › S13_Data/Panel_S6A/Graph_Scd1-3GFP_DeltaScd2/Graphs_RFP/SingleTraces_RFP_Opto_YSM3589.csv]

Strain =	YSM3589
SingleTraces_CRY2PHR-mCh (RFP Channel)
Time (s)	Trace 1	Trace 2	Trace 3	Trace 4	Trace 5	Trace 6	Trace 7	Trace 8	Trace 9	Trace 10	Trace 11	Trace 12	Trace 13	Trace 14	Trace 15	Trace 16	Trace 17	Trace 18	Trace 19	Trace 20	Trace 21	Trace 22	Trace 23	Trace 24	Trace 25	Trace 26	Trace 27	Trace 28	Trace 29	Trace 30	Trace 31	Trace 32	Trace 33	Trace 34	Trace 35	Trace 36	Trace 37	Trace 38	Trace 39	Trace 40	Trace 41	Trace 42	Trace 43	Trace 44	Trace 45	Trace 46	Trace 47	Trace 48	Trace 49
0.0	0.00	0.00	0.00	0.00	0.00	0.00	0.00	0.00	0.00	0.00	0.00	0.00	0.00	0.00	0.00	0.00	0.00	0.00	0.00	0.00	0.00	0.00	0.00	0.00	0.00	0.00	0.00	0.00	0.00	0.00	0.00	0.00	0.00	0.00	0.00	0.00	0.00	0.00	0.00	0.00	0.00	0.00	0.00	0.00	0.00	0.00	0.00	0.00	0.00
2.9	829.49	673.29	491.03	482.81	602.57	705.70	551.10	414.65	353.52	826.44	743.24	994.77	584.57	451.90	630.18	637.66	416.56	817.01	578.04	624.70	505.42	591.71	519.72	673.75	673.73	378.70	790.55	663.17	420.20	698.77	743.65	529.12	627.74	835.36	740.78	647.84	590.95	630.23	916.25	682.58	847.18	696.04	353.76	675.71	740.06	750.78	592.28	858.83	836.47
5.9	811.85	747.19	544.51	500.69	679.05	727.50	609.28	438.32	369.31	879.17	780.01	1012.39	637.12	487.74	715.30	645.26	444.67	905.41	722.30	741.25	591.24	626.68	581.64	775.48	756.12	403.36	903.05	812.42	454.79	842.50	922.99	578.31	726.51	1030.38	860.49	767.81	633.91	718.09	1090.82	716.35	1055.55	750.81	389.97	684.10	777.61	844.31	609.30	892.94	880.24
8.9	906.64	790.04	536.35	521.32	676.44	792.29	637.86	521.01	346.80	883.94	864.20	1009.02	675.23	477.04	706.88	687.27	463.67	927.61	773.19	810.43	614.21	693.56	612.42	838.37	787.17	502.67	941.06	885.03	459.20	892.67	946.16	529.29	674.77	994.41	878.18	776.23	648.29	742.69	1149.38	710.91	1159.82	733.72	384.99	767.57	803.39	874.47	629.39	884.21	970.70
11.9	916.44	757.41	498.91	553.72	680.19	810.15	606.04	507.12	377.23	894.89	835.21	1004.07	668.80	456.44	715.94	697.44	455.01	905.49	833.56	764.89	600.59	705.11	645.59	785.45	839.82	443.13	914.27	896.93	476.59	839.92	949.55	491.86	734.51	1042.86	865.27	844.45	627.97	747.43	1142.78	707.08	1100.49	681.13	470.96	802.23	889.73	891.33	662.11	931.87	1048.97
14.9	899.81	766.54	544.40	517.02	647.10	793.39	590.61	521.72	402.16	854.28	822.17	1008.52	688.83	481.78	764.49	665.14	504.75	930.60	788.24	838.50	656.79	672.93	689.34	825.66	897.47	467.65	950.56	881.56	479.27	890.70	992.73	440.11	723.51	1050.89	858.95	873.90	601.41	787.52	1149.55	723.17	1123.21	668.33	420.68	784.61	892.12	854.18	699.86	985.00	1024.76
17.9	939.11	789.35	563.39	575.52	730.29	830.26	646.39	522.49	401.95	868.46	816.40	1018.77	685.08	460.46	750.33	606.88	536.75	969.59	838.92	768.29	666.82	659.63	651.00	828.43	894.99	503.84	967.53	851.77	537.47	912.70	945.47	391.68	654.16	1027.90	855.93	842.11	601.76	775.11	1084.63	732.91	1108.86	650.12	437.95	794.84	893.64	897.65	643.44	941.78	1075.80
20.9	912.86	796.02	576.14	543.78	657.52	833.84	632.11	537.40	367.60	791.62	794.93	964.55	693.65	409.38	724.96	587.83	489.42	984.91	834.39	811.41	620.61	773.98	651.10	827.71	930.87	524.63	984.15	934.97	462.82	917.85	1024.77	296.26	525.19	1085.58	750.51	842.67	554.33	812.11	1078.30	696.63	1078.44	654.37	478.07	767.94	931.01	929.71	675.84	1023.04	1133.26
23.9	981.19	741.53	628.09	542.22	689.97	811.81	664.68	581.34	369.43	693.51	752.48	929.08	646.10	371.54	715.05	547.53	496.12	992.49	857.09	839.56	594.21	755.54	615.65	882.92	944.49	519.60	1008.44	965.29	463.47	838.03	1033.83	354.99	568.69	1069.07	792.89	847.63	501.86	784.29	954.58	694.82	1108.53	616.37	414.94	854.06	948.67	924.23	650.09	1007.60	1172.75
26.9	999.24	745.09	637.58	569.74	671.69	782.92	609.58	524.52	341.84	659.68	717.15	874.45	641.16	369.72	582.81	434.19	515.97	913.65	864.19	861.65	629.11	747.84	640.61	880.01	946.28	496.80	1050.43	928.46	507.10	895.11	975.91	353.61	530.99	1090.15	813.61	869.03	527.41	823.59	1037.96	741.41	1104.48	604.37	442.65	782.98	900.14	946.11	645.33	998.90	1146.35
29.9	970.11	706.68	632.59	501.78	700.92	844.49	647.69	544.86	357.77	703.21	731.30	915.26	640.16	373.15	621.74	519.59	539.36	928.36	882.51	891.81	607.18	734.13	649.86	840.10	940.13	507.87	1053.74	929.12	512.85	880.05	1027.17	303.18	571.64	1100.17	774.64	843.04	569.67	850.72	1065.90	765.04	1121.33	655.45	438.15	850.80	975.34	961.12	608.01	997.34	1139.83
32.9	950.31	715.89	607.82	485.90	667.70	752.84	547.47	493.24	412.86	999.81	1007.60	1165.36	717.58	531.42	758.61	726.45	539.56	1019.98	904.90	813.01	650.11	722.40	675.41	853.76	909.75	518.58	1035.54	954.03	562.24	905.57	991.69	289.61	476.31	1101.59	768.45	946.15	566.85	900.50	1101.56	786.59	1146.80	637.77	428.96	815.51	997.55	913.02	565.75	955.31	1083.42
35.9	979.44	708.42	582.59	460.19	732.71	796.12	582.08	541.55	422.09	1047.88	942.71	1215.28	741.41	561.31	832.90	694.62	488.07	1040.33	931.62	927.59	632.60	725.53	685.35	793.50	933.80	525.30	1044.17	947.98	563.08	912.56	1022.70	243.65	511.18	1102.68	756.91	918.62	577.76	883.56	1098.69	738.89	1131.41	658.67	477.57	800.63	948.65	927.44	571.58	979.58	1060.38
38.9	913.50	747.76	567.40	485.13	664.67	708.54	587.48	580.21	446.71	1039.06	997.58	1121.11	712.87	567.12	823.33	765.15	524.49	1004.93	919.48	842.69	625.25	683.91	707.66	775.35	958.05	532.51	998.49	937.07	509.61	959.72	973.89	220.37	453.15	1037.67	697.19	965.89	517.82	902.91	1036.58	734.61	1149.33	624.02	495.68	727.52	899.32	897.04	553.14	977.07	1146.89
41.9	872.28	765.68	557.85	484.92	712.96	723.56	574.52	574.10	455.13	997.41	1034.43	1114.93	737.60	562.38	823.45	701.29	512.30	1019.98	897.40	822.68	642.68	664.85	616.25	789.09	930.73	533.07	1056.11	898.92	537.46	947.32	978.95	283.64	417.92	1045.30	738.54	991.79	517.06	903.23	1042.51	743.49	1173.75	682.07	499.02	796.25	924.26	937.26	553.13	1018.28	1090.17
44.9	761.95	719.01	446.28	410.51	639.71	650.36	546.22	536.52	441.73	913.41	956.57	1098.00	698.16	531.55	805.63	678.00	558.03	1021.66	867.41	858.17	623.04	674.90	682.20	804.25	895.98	501.73	1118.40	949.60	568.03	845.02	998.23	332.67	492.55	1009.00	694.48	1006.45	502.79	917.36	947.60	701.63	1157.44	770.91	422.48	800.70	956.62	865.66	513.99	949.22	1141.51
47.9	696.48	720.32	464.46	394.20	680.05	620.16	521.56	568.14	457.34	982.38	1048.92	1149.08	756.14	527.91	776.88	753.04	562.13	969.33	896.46	844.97	626.79	708.54	671.31	793.09	909.11	513.45	1011.51	997.36	511.76	861.55	1000.97	240.90	444.07	963.54	651.44	992.45	467.39	860.39	955.97	687.66	1124.61	744.08	403.40	819.66	896.74	919.14	495.89	972.40	1086.03
50.9	638.20	655.97	426.15	366.12	628.37	606.40	508.58	547.19	503.68	947.48	1032.74	1103.02	720.11	487.97	812.17	667.43	557.52	960.88	933.56	785.68	608.83	685.95	691.03	767.36	904.40	518.76	1027.87	992.66	518.21	929.41	959.78	167.53	412.12	954.02	649.44	972.86	434.94	911.66	899.47	674.66	1138.52	720.70	415.44	792.80	911.15	885.26	491.84	970.17	1034.33
53.9	557.85	701.72	456.06	344.52	636.89	553.62	438.30	552.05	478.55	971.98	992.69	1126.03	720.67	494.11	782.63	682.13	556.45	976.62	933.35	826.80	619.16	652.73	702.06	774.32	970.79	522.34	1005.11	917.51	511.16	901.46	890.07	63.26	332.81	975.56	607.65	959.65	434.38	858.26	812.16	610.66	1138.84	815.51	366.64	767.23	855.91	909.63	428.22	985.59	1028.01
56.9	484.97	625.19	449.24	287.01	608.28	549.62	459.31	560.27	490.85	957.29	1028.30	1091.97	773.34	473.82	821.04	612.08	573.60	989.39	910.56	835.53	680.37	631.08	686.32	752.62	941.34	520.77	1056.17	890.96	522.82	875.41	873.94	1.08	253.99	964.15	596.89	973.39	400.57	787.28	769.03	633.77	1118.57	792.10	390.35	784.98	824.25	870.12	377.44	994.31	1072.13
59.9	441.77	520.71	400.83	266.01	588.99	529.94	380.33	560.44	479.40	875.01	986.05	987.50	790.30	458.98	805.50	578.56	562.19	999.75	875.54	793.24	650.60	623.53	651.87	730.90	935.01	483.14	1043.51	943.15	533.70	910.25	904.72	-43.65	226.44	960.82	526.89	906.94	360.95	831.66	832.75	657.20	1150.22	775.26	336.11	726.73	839.95	876.47	293.48	963.39	1003.34
62.9	480.02	557.55	427.58	292.93	626.17	584.31	447.63	568.41	439.48	844.62	945.45	992.42	762.49	419.58	707.86	520.33	523.80	982.82	863.09	855.16	634.68	600.67	694.37	687.75	964.61	493.12	1060.91	936.13	550.38	804.01	794.66	-85.03	145.55	979.01	542.08	954.94	349.17	783.74	777.68	610.27	1042.98	777.46	349.32	727.42	808.80	872.73	273.27	1014.94	984.60
65.9	651.88	688.11	492.96	368.07	640.59	634.64	496.99	551.65	426.16	777.09	890.73	878.46	722.11	397.37	601.65	458.52	560.58	943.85	843.81	772.39	596.81	561.40	695.99	706.85	918.07	474.82	1043.04	965.82	519.16	845.85	816.81	-142.34	123.24	906.84	519.69	992.88	373.50	751.34	762.57	570.42	1053.06	754.55	369.79	742.41	799.62	878.36	231.50	974.40	959.08
68.9	748.08	691.85	437.31	385.59	638.12	674.04	512.86	640.04	377.57	713.32	840.47	807.00	728.01	394.64	558.32	397.21	519.33	963.86	809.63	754.47	614.84	505.44	700.07	669.18	895.60	471.00	1016.81	905.16	545.80	850.46	909.74	6.28	277.77	816.15	484.48	868.69	285.42	711.28	710.00	514.99	1034.97	698.97	337.46	728.52	733.23	858.09	234.29	1009.85	988.35
71.9	636.75	713.40	427.01	337.30	677.98	666.99	546.66	592.38	337.27	575.17	728.58	724.99	636.68	308.04	481.67	313.23	512.51	932.73	820.07	763.43	611.42	530.47	728.31	693.38	904.01	487.73	1028.03	954.25	603.82	869.00	963.99	112.69	309.86	813.63	429.96	858.81	213.79	607.01	680.22	466.78	1037.05	731.28	361.33	780.36	791.27	879.65	236.27	965.43	959.53
74.9	832.33	806.05	465.35	392.11	703.34	716.18	556.17	539.70	314.72	596.87	722.27	727.97	643.54	278.60	474.16	323.72	566.71	888.03	825.99	802.78	590.37	443.58	697.83	662.31	873.98	486.93	1044.19	947.80	626.96	850.88	944.01	61.09	357.96	795.30	393.27	874.18	210.62	593.56	682.00	473.47	1030.11	727.07	349.27	727.12	834.61	878.42	264.94	960.25	947.85
77.9	807.00	727.79	493.98	423.01	687.04	751.34	585.83	550.88	313.64	635.20	766.15	795.05	731.83	304.30	476.86	353.97	529.76	970.65	873.55	747.75	638.79	582.85	739.58	687.11	864.88	526.46	1106.62	963.41	579.49	944.70	937.40	-21.32	294.63	936.21	490.68	997.09	304.85	682.91	806.05	585.17	1055.19	617.07	371.79	696.78	767.98	869.15	248.13	1013.68	917.67
80.9	931.65	766.63	563.21	441.75	697.22	769.79	601.19	550.64	313.02	560.43	689.30	744.19	692.89	291.83	400.80	299.22	510.80	953.13	830.47	782.65	594.28	597.80	681.10	650.10	917.95	508.83	1147.68	928.85	601.92	911.06	937.07	-26.45	277.83	1003.12	551.07	1057.41	452.29	846.54	845.49	686.52	1051.47	698.94	420.11	748.32	686.92	856.46	161.92	957.00	914.45
83.9	889.39	725.63	522.41	450.91	663.19	717.83	602.21	575.76	269.50	551.00	648.80	700.82	688.12	248.12	472.49	302.69	527.92	996.15	842.93	787.93	582.56	593.81	699.77	715.87	941.44	476.39	1024.51	997.94	576.48	903.23	912.50	51.55	368.58	927.45	514.79	989.43	403.81	747.68	852.68	665.85	1082.97	620.76	389.20	725.20	648.78	742.51	103.03	913.31	827.26
86.9	1013.87	787.06	568.26	501.05	708.64	823.97	654.75	585.92	311.10	592.70	691.28	645.66	665.60	253.16	544.61	281.31	541.73	987.64	864.50	863.74	585.99	587.90	713.79	698.18	902.67	502.04	1018.50	936.96	574.90	899.30	882.52	12.79	333.12	1037.71	565.07	1059.36	601.61	847.17	1011.23	710.67	1112.57	641.80	395.83	744.97	532.18	586.11	53.79	921.51	713.95
	Trace = Single Cell traces from RFP Channel
[truncated: 26 more columns]
