# Supplementary material for: Optogenetics reveals Cdc42 local activation by scaffold-mediated positive feedback and Ras GTPase
Source: PLoS Biol. 2020 Jan 24;18(1):e3000600. doi: 10.1371/journal.pbio.3000600 (PMC7002011; doi:10.1371/journal.pbio.3000600)
Supplement: S13 Data — (ZIP) [file pbio.3000600.s029.zip › S13_Data/Panel_S6A/Graph_Scd1-3GFP_DeltaScd2/Graphs_GFP/Graph_Scd1-3GFP_DeltaScd2_SingleTraces_Opto_YSM3589.csv]

Strain =	YSM3589
Graph_Scd1-3GFP_DeltaScd2_SingleTraces_Opto (GFP Channel)
Time (s)	Trace 1	Trace 2	Trace 3	Trace 4	Trace 5	Trace 6	Trace 7	Trace 8	Trace 9	Trace 10	Trace 11	Trace 12	Trace 13	Trace 14	Trace 15	Trace 16	Trace 17	Trace 18	Trace 19	Trace 20	Trace 21	Trace 22	Trace 23	Trace 24	Trace 25	Trace 26	Trace 27	Trace 28	Trace 29	Trace 30	Trace 31	Trace 32	Trace 33	Trace 34	Trace 35	Trace 36	Trace 37	Trace 38	Trace 39	Trace 40	Trace 41	Trace 42	Trace 43	Trace 44	Trace 45	Trace 46	Trace 47	Trace 48	Trace 49
0.00	0.00	0.00	0.00	0.00	0.00	0.00	0.00	0.00	0.00	0.00	0.00	0.00	0.00	0.00	0.00	0.00	0.00	0.00	0.00	0.00	0.00	0.00	0.00	0.00	0.00	0.00	0.00	0.00	0.00	0.00	0.00	0.00	0.00	0.00	0.00	0.00	0.00	0.00	0.00	0.00	0.00	0.00	0.00	0.00	0.00	0.00	0.00	0.00	0.00
2.86	-15.59	-30.75	-21.68	20.03	27.82	-29.75	11.28	11.11	-15.50	23.98	-10.73	44.62	1.00	-10.58	-11.45	11.38	38.68	18.88	-9.31	-25.16	42.52	-15.74	-6.58	11.02	17.03	-43.62	1.02	-13.48	18.50	8.25	-16.82	17.00	37.68	-27.49	-20.33	-52.17	28.68	-24.46	-44.56	10.02	27.01	-31.68	-23.10	8.28	-40.79	-7.89	-32.96	-23.83	-29.30
5.86	-3.25	7.71	4.29	52.05	-1.71	4.79	25.61	38.23	-45.25	18.91	-19.22	55.05	-8.76	-11.33	-2.92	-14.93	-14.52	6.23	31.95	-7.18	28.01	10.66	-26.07	-15.02	1.07	-20.62	7.26	0.16	6.26	-7.16	-2.49	-1.29	30.87	-8.15	-2.86	-29.70	5.27	-18.61	-48.79	22.70	11.91	-39.78	-13.70	-10.76	28.20	5.45	-39.78	-7.40	-8.49
8.86	-14.01	-18.31	8.57	51.22	15.04	-15.07	33.13	4.54	-28.66	6.77	-27.45	50.51	-24.10	-9.32	-8.38	-5.50	-10.20	-17.33	38.37	-3.89	11.91	-20.98	-2.33	-10.95	13.41	-50.60	-9.68	-10.52	6.06	14.12	14.20	-29.17	19.62	-26.91	0.61	-6.61	-4.67	-21.55	-52.04	0.34	-3.25	-37.34	-35.43	19.42	1.51	17.09	-36.07	10.78	-22.58
11.86	-12.43	10.98	9.64	45.56	43.80	-21.86	21.05	2.89	-22.52	35.93	-24.31	49.47	43.19	-3.57	1.87	5.42	-19.03	-12.20	2.56	21.92	24.26	-16.16	12.56	1.68	-7.05	-56.79	42.92	8.16	-0.98	30.48	3.27	-30.29	29.92	10.38	-12.43	-52.87	-11.80	-29.00	-54.42	-4.53	0.53	-44.94	-11.96	13.91	-15.94	24.48	-42.71	4.93	-23.49
14.86	-29.38	-18.07	49.41	90.71	14.98	10.44	15.57	-3.33	-10.22	21.30	-18.18	59.68	14.52	0.59	-33.78	-7.73	-4.32	-14.13	10.25	7.38	2.19	-4.83	-30.05	-24.21	-33.25	-40.47	-21.04	22.39	3.45	9.12	8.08	-11.67	39.12	8.91	1.92	-11.23	30.71	-36.83	-45.67	33.20	28.10	-42.18	7.70	44.56	16.51	-8.35	-49.70	8.16	-2.23
17.87	-11.66	14.73	24.70	89.71	67.83	67.32	2.84	14.05	-41.47	18.27	-28.76	4.82	-2.29	-6.95	-36.63	-21.60	-58.63	-13.66	-4.73	-38.96	10.26	3.04	-23.95	3.40	-4.88	-64.20	-10.26	8.04	24.28	-0.08	3.70	-37.71	53.53	-0.97	7.17	-62.92	36.45	-46.65	-53.03	19.52	22.02	-51.61	11.14	0.68	23.20	32.42	-30.10	-0.21	-17.06
20.87	-42.34	21.82	28.66	66.81	63.36	49.61	36.17	-18.97	-19.87	17.37	-20.53	32.36	-4.18	-33.79	-19.38	-21.69	20.89	-12.80	20.20	0.78	19.15	-33.59	18.71	8.00	-4.43	-36.71	31.08	7.34	-10.39	26.00	17.86	-19.38	-11.62	23.17	-18.50	27.49	10.67	-5.34	-41.80	40.08	18.33	-45.80	-23.46	53.38	42.93	4.02	-42.62	8.29	3.91
23.87	-17.97	31.15	58.94	98.20	78.22	8.88	-0.41	-22.11	-50.23	24.60	-25.77	27.06	4.71	-30.46	-11.15	-28.73	-7.62	-7.30	16.89	32.56	41.95	9.70	-21.64	-30.75	-29.69	-62.49	2.66	-0.87	34.47	39.36	25.43	-30.66	0.09	2.42	-37.77	-8.07	1.37	-30.19	-21.28	35.01	28.67	-70.65	-24.19	47.56	65.52	20.70	-39.11	9.13	3.10
26.86	-21.82	-33.43	66.81	83.97	81.76	73.85	21.62	-19.11	-64.77	-2.97	-29.78	5.50	-39.31	-39.25	-47.21	-12.90	-1.41	63.51	14.20	-18.38	53.54	-14.61	-13.50	16.35	-35.09	-81.66	6.26	28.26	9.23	76.41	17.32	-12.42	42.48	26.82	-41.18	-6.97	75.66	-20.73	-44.54	55.80	33.72	-85.11	-28.63	16.79	39.81	56.99	-44.86	39.63	9.93
29.87	-52.04	30.62	46.66	74.64	28.62	30.88	40.30	-25.63	-14.70	18.67	-18.05	64.99	12.56	-9.89	-44.99	-26.81	-28.18	4.55	35.60	4.03	32.97	-46.76	-24.93	-19.60	-9.07	-74.11	-8.40	9.61	5.11	54.01	26.11	-12.54	38.96	21.90	-8.85	-9.97	10.39	-19.52	-78.23	52.12	-2.24	-52.31	-45.23	-8.43	89.93	18.64	-50.38	47.99	-6.77
32.86	-63.69	25.08	31.13	78.19	44.68	56.64	19.63	-30.76	-37.89	38.59	20.18	68.12	53.46	-19.92	14.33	12.57	-3.52	-28.28	12.71	-63.70	36.46	-7.87	-35.29	-10.97	24.38	-96.85	11.84	-7.81	-12.32	50.78	12.53	-31.51	38.37	11.58	-57.37	-15.68	7.79	-27.60	-43.52	30.90	16.24	-46.78	-6.32	6.38	48.86	24.88	-39.09	36.75	51.07
35.86	6.47	-19.24	52.09	85.81	44.52	77.93	-9.20	-54.58	-19.07	4.86	17.78	38.32	-18.54	-6.62	-24.26	-4.94	5.50	23.20	-11.20	-15.39	21.50	-3.75	-11.03	-16.22	6.63	-63.52	-16.36	-21.23	-10.16	44.94	64.23	-19.29	45.18	17.26	-61.25	-22.37	-3.52	-21.46	-67.21	47.45	25.74	-39.17	-31.75	60.24	82.50	7.43	-62.41	70.18	28.56
38.86	16.23	2.35	54.98	99.42	57.85	45.38	13.76	-52.34	-49.09	-5.97	1.16	9.39	12.01	-6.13	-29.37	4.82	-25.86	-29.52	-1.24	-32.35	35.48	-35.47	-19.43	44.77	-7.07	-110.38	29.44	-47.60	-53.72	51.45	36.07	-47.10	22.40	20.80	-18.89	1.41	9.85	-39.82	-58.48	49.28	38.18	-85.08	-45.98	39.79	63.03	43.75	-61.86	87.40	38.58
41.86	-34.24	25.15	78.68	77.90	111.58	18.04	-12.15	-22.15	-20.35	-1.50	-4.24	67.04	14.70	-35.69	-19.14	-12.22	-34.67	5.03	4.28	-49.93	34.95	-14.77	12.74	13.33	-19.64	-111.54	-3.79	0.02	-20.84	79.37	61.35	1.74	68.55	24.32	-31.51	-50.62	7.82	-52.15	-91.30	38.43	-6.52	-12.18	-65.51	5.79	96.03	8.93	-80.97	67.73	-5.81
44.87	-34.40	25.63	43.58	81.65	94.13	97.39	-16.65	-31.91	-48.18	-25.68	24.09	51.25	36.62	-27.42	-46.88	1.92	-46.97	-2.13	35.43	-28.05	13.96	-24.89	25.79	-20.12	-23.40	-93.93	-30.24	4.90	-52.68	56.55	64.23	-59.96	84.33	14.69	-56.39	-42.01	50.18	-29.96	-56.51	37.40	33.11	-2.84	-95.69	-42.32	76.94	40.45	-68.24	26.97	18.81
47.86	-14.87	13.68	29.41	110.48	97.96	77.89	0.21	-22.42	-73.48	-23.57	18.86	33.08	28.22	-9.84	-36.27	-7.35	-33.62	-19.19	40.02	6.04	38.01	-3.54	38.63	40.37	-1.09	-94.48	-2.08	9.48	-24.47	21.55	27.89	-28.62	77.81	60.07	-22.83	-47.72	59.13	-23.53	-64.75	58.03	19.21	-55.31	-47.07	0.95	39.02	35.28	-58.91	25.30	39.27
50.87	-59.11	43.52	84.07	108.81	145.89	85.07	1.46	-40.78	-41.83	-14.36	1.41	55.00	30.26	-12.01	-20.56	-5.50	4.76	29.65	45.71	-4.09	4.82	-35.13	37.02	-22.20	-23.81	-70.12	-13.01	-9.59	-52.68	43.99	36.24	-47.69	43.40	36.86	-72.43	-8.10	40.44	-49.92	-84.02	69.93	13.62	10.60	10.68	-34.52	40.82	13.63	-85.16	75.95	45.55
53.87	-53.54	56.54	45.08	83.93	75.52	59.36	-9.34	-13.15	-43.54	-7.28	14.11	34.34	30.60	-17.07	-45.13	-12.36	-48.83	9.31	39.88	-1.27	13.90	-41.46	27.79	-17.49	5.75	-66.86	-19.37	-25.27	-24.99	32.68	26.50	-71.48	56.75	38.32	-64.92	-29.74	60.16	-58.16	-87.69	53.09	4.48	-28.38	-49.16	34.39	68.05	34.48	-64.59	56.22	54.74
56.87	-33.94	0.38	111.65	99.00	152.80	92.91	14.32	-51.93	-68.26	-6.53	7.26	50.99	60.71	-37.19	-39.59	-14.28	-52.12	18.02	15.30	18.98	0.56	-37.12	43.34	-29.57	12.35	-76.38	-46.07	48.97	-12.63	35.77	27.49	-47.21	41.08	41.05	-17.35	-18.78	30.18	-42.88	-86.62	53.10	68.94	1.04	-64.17	-13.80	29.96	12.53	-78.18	57.76	47.06
59.86	-31.96	11.63	56.30	90.60	91.25	71.13	-16.08	-42.39	-65.03	-20.65	-12.72	72.04	85.87	-35.53	-44.09	10.98	-22.67	-8.08	41.12	15.03	-0.89	-15.46	25.91	4.70	24.04	-90.29	-43.76	22.09	-13.81	45.95	49.15	-89.05	13.37	38.71	-48.60	-23.02	13.37	-34.93	-89.25	48.30	32.00	-4.70	-83.54	-30.41	25.77	35.34	-102.76	36.01	76.40
62.87	-42.34	69.36	69.04	94.75	123.43	53.36	-21.95	-71.20	-62.70	25.18	6.35	63.24	51.72	-9.37	-26.52	-36.02	-51.17	-26.04	9.04	18.55	4.95	-16.69	74.99	1.11	35.31	-128.30	32.40	43.83	20.74	69.38	61.34	-45.58	35.02	14.64	-69.12	-54.67	39.44	-74.77	-91.16	20.08	49.34	71.62	-95.93	-23.08	36.36	20.48	-90.58	79.50	72.77
65.87	-17.84	20.73	109.13	119.22	145.34	34.16	-24.02	-46.41	-39.96	30.33	5.49	26.06	52.44	-29.07	-35.62	-54.52	-9.84	-11.26	10.11	-25.11	60.43	-40.95	74.26	3.37	34.73	-85.19	-12.15	3.98	-19.27	35.33	21.35	-69.82	18.12	45.48	-23.09	-31.83	43.89	-84.06	-66.95	73.88	23.09	13.83	-87.72	7.97	-0.95	22.35	-101.41	95.37	6.48
68.86	-9.70	51.83	96.91	127.13	95.33	116.95	-4.76	-78.98	-73.15	18.43	0.01	38.01	-12.84	-4.26	-75.56	-38.72	-32.72	3.41	33.74	-39.56	30.05	-56.52	13.90	-1.93	-5.98	-123.06	-8.44	-2.66	10.22	54.46	104.86	6.93	26.92	-10.07	-59.47	-32.60	27.30	-63.04	-71.38	113.07	44.32	10.40	-97.10	17.34	55.25	79.19	-85.81	103.50	30.55
71.87	-22.74	-9.53	123.31	133.17	75.50	57.61	0.56	-114.68	-72.16	8.91	-20.77	55.79	98.55	-43.42	-76.28	-50.76	-7.76	-50.53	61.51	-54.58	4.12	-15.51	-5.87	-8.27	52.33	-151.71	-65.97	-2.15	36.59	97.76	80.84	-20.71	71.32	55.65	-28.46	-70.16	-0.25	-51.96	-93.98	84.39	64.47	-12.72	-84.96	0.69	27.56	37.96	-71.29	114.66	64.14
74.90	-40.87	4.30	154.72	129.47	96.87	98.00	-6.92	-94.19	-76.92	42.71	-25.02	59.97	6.29	-0.56	-24.22	-69.48	-31.34	-5.07	59.43	-32.76	31.11	-49.19	-25.10	-26.81	23.64	-130.21	-31.15	22.41	38.25	60.67	75.43	-71.86	48.15	17.68	-18.47	-35.36	44.18	-35.54	-78.15	84.93	29.48	-11.56	-90.99	7.83	139.95	28.50	-49.59	35.99	64.96
77.87	-53.23	36.27	104.00	72.83	79.76	99.75	-25.43	-94.66	-11.86	11.28	-11.28	25.31	98.79	1.27	-2.42	-84.81	-31.45	-42.37	57.66	-26.25	19.20	-31.19	-28.59	1.31	55.25	-141.91	-52.06	-24.20	12.35	67.56	72.39	-86.90	106.58	64.00	-61.42	4.22	21.01	-66.38	-30.54	79.36	46.70	-39.50	-93.36	-19.13	91.70	-7.56	-61.06	97.51	80.44
80.87	-64.60	10.05	12.86	142.39	114.44	66.05	2.55	-109.47	-97.59	7.90	-14.15	10.62	5.68	-12.44	-56.91	-38.57	-27.69	-53.44	40.01	3.54	59.37	-27.53	-11.47	5.08	-15.05	-153.07	-67.78	42.01	22.59	43.09	64.47	-40.23	38.68	46.54	-55.43	100.37	119.29	-45.16	-75.94	128.93	19.17	-11.82	-60.83	24.65	79.89	61.99	-76.83	23.36	19.61
83.87	-46.91	69.03	127.05	131.42	79.00	52.62	-2.93	-115.78	-77.50	18.90	-29.07	42.98	64.95	-4.94	-71.10	-48.62	-33.90	20.87	63.98	-43.88	68.14	-36.04	-42.48	20.75	-16.44	-142.66	-47.29	1.89	19.42	52.82	84.00	-77.46	91.95	39.31	-70.41	17.68	40.45	-56.64	-59.96	55.56	0.25	-55.49	-98.71	32.24	75.28	29.02	-71.75	64.22	136.96
86.87	-8.25	19.58	69.40	123.48	45.93	137.36	19.46	-100.75	-89.73	-11.84	-27.14	20.32	8.40	-36.98	-16.82	-76.25	-29.47	12.87	50.41	-32.03	72.74	-22.90	-58.43	16.76	23.43	-131.34	-42.36	16.77	31.35	63.75	12.53	-39.27	40.19	61.74	-44.92	-9.73	15.00	-71.46	-63.53	61.80	32.46	0.32	-112.54	48.00	7.62	0.40	-64.93	81.77	75.02
	Trace = Single Cell traces from GFP Channel
[truncated: 26 more columns]
