# Supplementary material for: Optogenetics reveals Cdc42 local activation by scaffold-mediated positive feedback and Ras GTPase
Source: PLoS Biol. 2020 Jan 24;18(1):e3000600. doi: 10.1371/journal.pbio.3000600 (PMC7002011; doi:10.1371/journal.pbio.3000600)
Supplement: S13 Data — (ZIP) [file pbio.3000600.s029.zip › S13_Data/Panel_S6A/Graph_Scd1-3GFP_DeltaScd2/Graphs_GFP/Graph_Scd1-3GFP_DeltaScd2_SingleTraces_OptoQ61L_YSM3590.csv]

Strain =	YSM3590
Graph_Scd1-3GFP_DeltaScd2_SingleTraces_OptoQ61L (GFP Channel)
Time (s)	Trace 1	Trace 2	Trace 3	Trace 4	Trace 5	Trace 6	Trace 7	Trace 8	Trace 9	Trace 10	Trace 11	Trace 12	Trace 13	Trace 14	Trace 15	Trace 16	Trace 17	Trace 18	Trace 19	Trace 20	Trace 21	Trace 22	Trace 23	Trace 24	Trace 25	Trace 26	Trace 27	Trace 28	Trace 29	Trace 30	Trace 31	Trace 32	Trace 33	Trace 34	Trace 35	Trace 36	Trace 37	Trace 38	Trace 39	Trace 40	Trace 41	Trace 42	Trace 43	Trace 44	Trace 45	Trace 46	Trace 47	Trace 48	Trace 49
0	0.00	0.00	0.00	0.00	0.00	0.00	0.00	0.00	0.00	0.00	0.00	0.00	0.00	0.00	0.00	0.00	0.00	0.00	0.00	0.00	0.00	0.00	0.00	0.00	0.00	0.00	0.00	0.00	0.00	0.00	0.00	0.00	0.00	0.00	0.00	0.00	0.00	0.00	0.00	0.00	0.00	0.00	0.00	0.00	0.00	0.00	0.00	0.00	0.00
2.863645161	30.13	-17.23	-21.38	-6.38	16.85	-19.82	14.00	-18.95	-16.21	7.25	-22.38	-30.66	-40.69	-23.22	20.56	-18.08	-21.45	-3.80	29.32	-22.16	-15.44	12.39	4.14	-44.71	-6.76	2.79	23.29	-18.55	-23.10	4.66	-9.62	20.49	-27.93	2.28	-21.00	-9.70	11.62	2.88	-22.15	-3.12	10.11	16.11	31.12	20.53	-12.22	-9.34	-34.84	26.10	-8.04
5.864548387	47.98	-0.57	-15.56	-3.37	-0.14	13.91	55.11	32.97	-16.64	10.20	-42.82	-21.52	-0.38	-22.60	4.05	6.93	-12.95	-10.19	27.57	0.40	-9.78	-13.38	-2.50	-15.89	-34.67	-7.83	-42.88	-32.80	-43.80	14.45	-37.59	0.01	-31.56	-25.65	-17.44	19.59	1.36	-25.96	-37.78	-28.42	36.33	67.97	15.20	-33.84	-6.57	-24.46	-27.38	43.81	8.17
8.864709677	3.83	31.46	-30.66	27.21	-4.93	19.51	38.88	45.17	-2.09	-25.12	-23.73	-32.26	-5.15	-34.55	5.35	-25.83	-1.90	-1.86	38.00	-26.47	-42.36	7.12	-20.15	-36.74	-7.81	-30.17	-19.47	-37.00	-12.29	22.48	-18.97	1.65	5.82	-8.59	16.04	2.07	-5.36	8.84	3.51	-30.71	-1.25	31.50	67.80	-6.45	-24.00	-10.80	-26.89	54.16	-41.81
11.86490323	21.58	7.44	-25.15	-10.28	52.21	-0.97	43.41	74.04	7.10	-25.82	0.98	-41.98	19.54	-40.68	11.18	-4.72	1.16	20.02	34.22	9.55	-22.50	-28.09	-7.43	-55.77	-34.91	38.42	-48.89	-20.84	-51.43	18.64	-38.21	16.52	-26.24	-12.71	18.32	10.50	16.13	-4.01	-7.12	8.53	-19.80	33.24	46.83	-18.37	7.52	29.91	-23.88	36.33	-19.26
14.86203226	5.27	27.84	-12.14	75.52	-13.03	-20.26	28.68	32.87	-23.34	-21.04	-35.52	-40.17	18.48	-30.05	31.92	19.89	12.09	-30.11	33.78	28.73	-30.08	-7.73	-37.22	-43.46	-13.80	-2.27	-17.95	-11.50	-37.03	7.32	-17.92	10.66	46.74	-17.62	2.20	19.95	37.81	31.18	28.45	-12.61	16.95	5.10	9.38	-34.30	-11.24	22.91	0.61	68.62	-13.93
17.86525806	37.78	8.54	43.84	31.92	15.86	-27.39	12.07	42.50	-8.69	-9.87	-40.88	-60.88	-36.76	-32.62	-8.46	-1.55	-22.93	-10.93	42.69	-17.24	-44.40	-16.35	-35.97	-37.20	-25.92	-15.29	-51.21	1.21	-42.35	-1.00	-19.49	6.11	31.42	-11.24	-6.53	28.72	42.61	32.63	35.17	-27.06	1.77	18.71	42.13	-25.85	-69.15	23.77	-23.19	42.00	-6.13
20.86570968	22.82	24.75	-24.83	69.32	2.36	42.78	21.19	82.58	1.26	-9.47	-51.48	-69.29	-2.74	-62.15	-36.82	-13.88	0.59	-47.99	45.47	-31.08	-26.97	-37.47	-26.38	-45.98	-23.08	-0.01	-47.08	12.56	-49.42	-24.08	-18.12	17.19	17.81	11.63	37.36	33.15	25.82	64.15	6.07	-17.34	47.62	-6.70	26.10	-4.21	-12.12	52.23	-21.58	47.25	1.70
23.86790323	14.40	14.36	9.61	5.57	23.73	52.39	26.00	111.17	-17.18	-21.17	-31.88	-1.60	3.85	-56.25	-35.47	20.21	-4.04	-25.27	34.63	3.50	-16.10	-22.36	-47.00	-45.63	-46.80	-0.36	-57.29	-0.38	-55.73	19.99	-67.58	22.87	16.84	-32.91	33.19	37.18	51.90	31.36	-11.98	-12.33	24.73	-2.78	5.38	-28.11	-17.19	41.33	-21.67	54.31	-18.45
26.86441935	0.81	-17.76	-21.98	54.98	39.46	36.22	22.93	88.37	-21.13	-21.11	-54.73	-48.23	-10.28	-72.87	17.35	-4.76	13.02	-17.56	54.16	-15.29	-15.02	2.02	-57.10	-53.81	-12.25	7.07	-85.67	-10.90	-45.97	0.67	-63.30	8.05	9.37	-24.90	11.48	3.27	36.47	29.64	9.88	-24.64	19.36	27.06	58.55	-15.27	-25.23	26.97	13.52	48.06	1.44
29.86690323	-6.48	-46.81	-21.49	58.21	29.40	56.05	23.35	48.29	-8.75	-39.40	-30.85	-43.78	-69.81	-63.59	-24.34	17.24	17.36	-17.42	59.85	16.68	-39.57	-21.54	-28.67	-56.11	-12.37	-0.80	-87.17	-27.67	-53.21	-17.77	-62.80	25.97	-20.47	-8.56	43.82	24.80	11.29	47.63	0.84	-61.13	13.79	23.14	15.87	-34.47	-75.05	4.09	-0.70	76.28	-25.22
32.86451613	12.06	17.89	-39.49	85.35	22.93	115.84	33.69	72.76	-0.78	-28.50	-21.67	-50.27	-22.49	-114.64	5.27	-5.37	12.62	25.26	69.07	-32.43	-46.73	8.43	-36.39	-50.79	-49.19	27.52	-64.00	-26.43	-53.28	-6.81	-39.10	17.14	-16.69	-17.79	-12.86	39.23	-6.68	7.32	31.48	-5.61	-6.30	2.93	35.60	-41.05	-12.42	18.17	-20.73	49.05	-9.09
35.86190323	12.24	1.40	-3.16	168.87	12.02	62.74	19.70	66.39	-24.58	-16.23	-28.95	-19.68	-89.05	-60.53	-15.99	-12.05	10.55	-3.65	56.06	-21.79	-27.16	-9.03	-32.15	-59.27	-50.26	39.08	-44.21	-13.81	-60.87	63.63	-23.77	-0.46	-22.68	-8.45	43.12	40.09	38.76	0.71	-3.34	-44.29	13.13	2.40	46.64	-36.45	-17.70	14.78	-25.62	73.50	-14.50
38.86422581	33.47	-10.86	7.31	16.52	121.59	50.55	75.59	64.00	0.00	-27.35	-81.81	-58.57	-47.58	-25.97	-46.31	-45.98	-8.64	56.08	40.79	-38.55	-33.52	-9.44	-23.72	-54.00	-71.08	20.79	-60.04	-4.42	-107.00	25.04	-56.99	44.23	32.77	-23.45	-26.95	-5.74	29.20	12.58	9.62	-50.94	-7.50	-18.41	13.22	-18.02	-21.81	-5.58	-49.34	35.56	-15.35
41.86406452	52.74	-16.59	-79.49	38.69	97.23	28.66	9.53	5.74	-38.78	-23.97	-40.36	-63.18	-78.20	-48.39	1.77	2.82	35.30	-33.83	72.32	-17.21	-12.45	29.21	-38.90	-47.17	-57.16	0.47	-90.58	-7.65	-33.89	-20.66	-24.99	35.43	-15.86	-14.72	40.20	24.62	2.14	13.02	-1.93	-59.10	-23.71	-8.24	56.02	-44.52	-55.22	8.14	-45.41	73.26	22.44
44.86519355	21.94	-19.33	-34.93	98.52	33.48	42.28	44.32	40.34	-42.76	24.79	-78.28	-21.59	-73.51	-67.98	-36.71	-23.41	-3.36	-24.39	0.65	-14.93	-62.87	-17.63	-14.95	-42.97	-77.52	-8.69	-95.99	18.10	-60.19	10.78	-33.62	16.00	-59.24	-37.01	7.37	23.65	26.56	16.15	4.90	-62.63	67.77	50.45	69.65	-43.33	13.97	1.78	-53.59	99.49	10.62
47.86435484	-18.78	13.03	-62.27	-19.04	61.79	64.74	40.71	81.39	-54.03	-11.95	-39.89	-60.70	-51.02	-66.65	-26.50	25.90	11.02	14.22	42.43	-20.61	-50.92	-4.94	-27.87	-47.20	-69.44	-37.27	-80.43	-32.48	-102.90	4.03	-33.39	56.10	-18.97	-38.65	53.50	18.28	-17.20	14.70	-11.09	-22.20	55.30	87.67	27.81	-48.15	31.17	-49.29	6.91	91.45	4.62
50.86503226	18.01	9.72	-10.41	66.67	12.02	63.21	46.96	28.49	-25.73	-16.21	-83.77	-94.10	-23.07	-117.29	-22.58	1.21	42.98	54.13	59.54	-22.50	-27.91	-31.41	-9.27	-14.10	-33.53	13.28	-93.39	-32.11	-114.37	-7.38	-68.41	4.48	21.71	-22.27	8.05	-0.22	17.29	83.16	16.52	21.00	25.40	23.04	62.23	-51.00	-30.20	21.63	-11.41	52.98	-7.67
53.86570968	1.75	-33.03	-28.33	94.37	59.11	54.63	30.63	19.48	-4.20	-14.71	-104.49	-82.00	-43.63	-71.34	0.44	-12.58	-6.25	-4.29	45.50	-16.69	-47.16	1.55	-53.29	-67.91	-71.74	-48.98	-105.21	-17.58	-94.03	-27.50	-73.61	55.63	20.83	31.68	-8.69	-24.14	-25.10	-5.77	2.95	-55.09	32.23	119.79	19.92	17.12	25.83	5.38	-24.61	101.10	6.65
56.86722581	26.25	-26.71	-61.12	65.90	91.71	64.98	13.47	40.67	-23.60	3.72	-41.17	-68.44	-47.16	-81.76	-3.57	5.77	1.12	-50.34	8.10	-30.53	-9.98	-29.93	-37.58	-42.45	-70.47	-14.68	-115.45	-18.04	-50.44	-15.46	-64.52	31.80	-16.65	-27.56	10.70	19.97	-55.14	18.63	4.05	-76.09	25.52	65.58	30.77	-9.86	-21.72	10.00	-53.32	72.83	9.03
59.86380645	10.15	-26.61	-26.77	55.51	26.76	88.58	16.11	98.96	-53.45	-23.68	-44.33	-56.02	-52.77	-80.79	5.01	-24.11	0.52	-36.85	33.55	-47.38	-23.11	-7.94	-45.51	-67.47	-38.30	13.30	-103.45	-20.03	-69.34	-30.57	-7.70	53.17	22.17	-8.77	42.04	28.01	-10.99	0.20	-1.99	21.35	-19.50	108.26	-15.80	-30.14	-29.04	-3.48	-49.05	58.40	8.57
62.86687097	11.62	38.19	-11.90	-5.16	50.94	60.01	44.83	90.33	-27.43	-4.07	-20.99	-55.57	-31.72	-50.78	-27.54	3.02	12.80	4.77	43.79	-2.76	-27.62	15.95	-25.04	-7.40	-73.58	-40.26	-98.21	-47.48	-95.67	16.53	-56.90	84.90	14.72	-29.06	41.02	44.76	-40.42	14.45	6.66	-30.79	9.33	67.33	1.52	-1.55	-15.64	-2.82	22.34	51.92	13.02
65.86535484	55.80	38.66	-70.70	53.42	108.17	63.00	110.87	176.03	-17.09	-21.23	-27.11	-33.11	9.79	-56.36	-43.59	7.01	-7.68	5.87	18.40	-10.09	1.35	8.05	-56.46	-96.59	-87.43	-56.42	-130.90	-50.40	-79.24	9.83	-79.86	37.33	-60.96	3.33	19.13	26.97	9.52	22.06	27.33	-9.26	34.37	110.84	65.72	-25.89	-12.20	15.34	27.47	26.05	29.45
68.86187097	42.77	19.54	-11.72	52.48	21.29	96.82	60.58	37.67	-36.41	20.65	0.28	-29.45	-16.59	-11.96	-29.23	36.19	-24.62	1.03	7.71	-19.51	-34.81	-54.31	-25.83	-48.92	-59.78	-48.08	-86.69	-30.40	-60.98	12.91	-84.80	14.05	45.77	-18.98	46.45	25.96	-52.67	24.89	-13.87	15.97	80.75	86.73	57.30	1.01	-23.64	-8.54	7.16	65.29	10.79
71.86519355	41.96	46.56	-31.91	82.28	33.28	49.81	27.80	77.02	-46.46	-28.50	-39.35	-39.94	-32.70	-67.01	24.79	59.54	-22.52	39.91	31.01	-24.80	-55.89	9.23	-48.69	-68.77	-78.86	-29.60	-103.87	-63.62	-62.29	-6.78	-46.46	30.06	20.84	-3.79	4.28	19.68	-40.19	41.52	16.35	-27.53	50.35	67.37	31.56	-19.76	38.12	-13.79	-27.37	95.97	-5.90
74.90235484	49.32	42.01	-22.55	35.56	-72.70	46.84	6.07	154.93	-27.79	-23.66	-60.05	-52.28	-35.99	-82.77	-46.17	-13.72	-18.98	116.65	45.30	16.80	-14.90	26.64	-2.41	-21.08	-45.62	-30.97	-107.44	-73.89	-75.47	-28.40	-78.29	53.72	31.48	23.05	17.52	46.37	-31.49	-4.34	25.14	-23.33	38.12	34.59	23.28	-45.54	7.33	8.47	-21.07	56.42	4.57
77.8706129	31.71	23.55	26.15	46.25	109.25	24.95	48.21	46.57	-47.66	19.93	-15.92	-24.03	-42.01	-20.48	-7.63	46.41	-21.31	71.71	8.62	23.21	-19.67	7.16	-35.37	-35.98	-68.74	-20.34	-108.93	-71.59	-99.05	-30.50	-82.22	100.35	-3.87	-25.26	65.22	13.78	-14.14	13.83	58.56	4.46	31.05	28.72	62.60	1.43	-5.45	-22.62	-46.53	60.63	35.74
80.87074194	37.03	37.63	-90.57	60.14	82.39	78.66	13.33	38.37	-8.23	8.46	-27.44	-25.26	-22.17	-22.35	-16.96	46.36	35.82	-33.01	54.28	-0.84	-6.16	-25.35	-0.12	-26.39	-66.22	-14.42	-137.65	-60.24	-81.95	-17.32	-81.24	41.45	70.34	-41.25	36.30	37.77	-10.28	1.40	57.15	-85.59	-5.67	51.87	-26.96	-20.77	29.48	-18.84	-39.35	107.88	5.63
83.87103226	11.50	27.94	-24.71	64.79	97.79	29.65	-16.79	90.79	-22.98	-29.89	-22.29	-38.77	-49.00	-16.06	-31.83	-1.75	57.44	39.43	68.84	-57.66	-29.39	63.02	-6.92	-41.30	-45.60	-30.59	-137.49	-41.99	-88.46	-26.86	-94.39	44.15	-4.15	-13.01	51.15	61.81	26.01	45.38	4.43	17.09	64.77	7.41	20.92	12.48	-15.29	6.46	-10.25	57.42	8.98
86.87367742	44.08	26.67	-2.44	29.70	50.65	23.01	2.81	93.50	5.96	3.14	0.41	-7.20	-52.02	-18.51	55.25	-1.79	9.43	81.01	51.75	-9.43	-67.05	-8.46	-36.75	-76.00	-7.62	-23.57	-131.60	-38.85	-68.61	-21.15	-94.38	14.87	5.96	-21.48	8.15	34.34	4.51	-15.21	25.51	9.81	69.42	64.01	2.67	11.10	30.73	-28.40	-48.48	67.85	14.36
	Trace = Single Cell traces from GFP Channel
[truncated: 34 more columns]
