# Supplementary material for: Optogenetics reveals Cdc42 local activation by scaffold-mediated positive feedback and Ras GTPase
Source: PLoS Biol. 2020 Jan 24;18(1):e3000600. doi: 10.1371/journal.pbio.3000600 (PMC7002011; doi:10.1371/journal.pbio.3000600)
Supplement: S13 Data — (ZIP) [file pbio.3000600.s029.zip › S13_Data/Panel_S6A/Graph_Scd1-3GFP_DeltaScd2/Graphs_GFP/Graph_Scd1-3GFP_DeltaScd2_SingleTraces_WTcontrol_YSM3591.csv]

Strain =	YSM3591
Graph_Scd1-3GFP_DeltaScd2_SingleTraces_WT control (GFP Channel)
Time (s)	Trace 1	Trace 2	Trace 3	Trace 4	Trace 5	Trace 6	Trace 7	Trace 8	Trace 9	Trace 10	Trace 11	Trace 12	Trace 13	Trace 14	Trace 15	Trace 16	Trace 17	Trace 18	Trace 19	Trace 20	Trace 21	Trace 22	Trace 23	Trace 24	Trace 25	Trace 26	Trace 27	Trace 28	Trace 29	Trace 30	Trace 31	Trace 32	Trace 33	Trace 34	Trace 35	Trace 36	Trace 37	Trace 38	Trace 39	Trace 40	Trace 41	Trace 42	Trace 43	Trace 44	Trace 45	Trace 46	Trace 47	Trace 48	Trace 49
0.00	0.00	0.00	0.00	0.00	0.00	0.00	0.00	0.00	0.00	0.00	0.00	0.00	0.00	0.00	0.00	0.00	0.00	0.00	0.00	0.00	0.00	0.00	0.00	0.00	0.00	0.00	0.00	0.00	0.00	0.00	0.00	0.00	0.00	0.00	0.00	0.00	0.00	0.00	0.00	0.00	0.00	0.00	0.00	0.00	0.00	0.00	0.00	0.00	0.00
2.86	-15.06	7.64	-6.11	33.49	-30.58	-11.72	-1.21	-27.60	16.16	-4.23	-70.76	-50.10	-31.20	-21.11	-36.94	-40.57	-14.09	15.68	-3.67	1.00	-0.87	-29.36	-40.84	14.87	-27.13	-2.17	-33.31	10.41	-10.21	-4.03	0.13	-41.67	-25.06	9.51	2.35	-29.00	13.89	-13.63	-11.61	-6.61	-4.50	37.31	6.02	30.69	6.14	-18.72	-19.54	11.98	41.46
5.86	-25.04	-2.29	9.97	60.12	-36.85	-2.00	-10.25	-35.36	-43.38	-13.72	-63.54	-35.79	-60.41	-31.05	-7.11	-24.43	-24.01	-8.62	-4.20	0.11	3.98	-11.65	-10.36	-29.50	-39.68	-21.38	13.10	4.54	3.34	16.09	-19.68	-31.26	3.00	-6.94	-52.50	-32.29	-0.20	-6.77	-30.35	-3.34	18.67	-8.49	2.04	52.87	-17.09	-0.19	-21.89	0.68	44.04
8.86	-38.41	12.38	-15.05	48.79	-31.81	1.12	-18.71	-16.98	-44.14	15.57	-92.16	-41.85	-52.27	-51.20	-42.92	-60.73	-23.25	-78.08	-57.90	5.84	-23.81	-30.05	-0.32	-23.87	-33.32	-17.06	-5.55	7.54	30.09	-6.04	5.22	-33.54	-36.12	7.90	-30.87	-49.01	-31.33	-5.62	4.56	-11.88	2.86	-14.71	6.59	33.94	3.00	-2.64	-7.57	-17.42	-8.64
11.86	-28.65	-4.05	30.01	66.21	-44.79	-28.69	16.48	-43.93	-15.30	-6.51	-73.81	-17.58	-26.78	-30.35	-40.86	-62.40	-41.83	-19.94	-50.48	-18.10	-22.65	-21.47	-15.59	-36.02	-14.71	-1.04	-11.84	12.90	0.86	-40.94	-27.28	-28.35	-27.44	-3.71	-48.83	-42.17	-29.77	-26.40	-5.48	4.93	14.16	21.56	21.29	50.73	14.13	4.58	-38.65	-15.20	60.97
14.86	-42.34	28.08	3.73	34.68	-36.95	-45.33	12.98	-54.57	-25.39	-63.95	-7.61	-33.59	-83.98	-37.31	-71.33	-66.86	-10.43	18.90	-45.34	-16.60	-33.31	13.57	-26.30	-19.64	-37.87	-3.18	22.27	3.79	-0.54	-6.89	-38.88	-81.66	-50.48	-22.06	-39.86	-79.07	-31.45	-33.73	7.09	0.49	49.44	-10.33	31.81	12.95	-3.96	-27.36	-19.58	-37.02	15.22
17.87	-64.86	-14.24	36.62	49.77	-33.13	-44.63	2.15	-83.99	-78.86	-49.41	-44.37	-45.51	-109.30	-35.13	-71.99	-57.68	-45.48	45.33	-12.55	14.77	-9.35	13.79	3.18	-18.51	-31.59	-23.92	8.01	42.70	19.58	-14.49	-47.92	-71.50	-40.64	-20.71	-26.89	-81.83	-31.58	-24.30	8.07	-27.81	57.30	34.09	40.94	40.96	-16.34	5.38	-23.24	-34.56	27.98
20.87	-47.91	2.18	13.89	27.71	-55.48	-43.03	-3.71	-65.09	-70.30	-89.69	-85.69	-33.23	-104.98	-22.20	-71.03	-58.33	-9.49	56.58	-51.01	-15.51	-20.35	18.20	-6.42	12.83	-15.55	-22.80	2.60	-14.12	-5.37	-25.86	-14.67	-53.69	-68.52	3.31	-58.02	-61.11	-81.89	-43.11	21.81	-16.84	42.49	44.61	17.53	73.59	-4.06	-6.52	-66.79	-1.71	36.60
23.87	-56.20	31.96	-2.02	82.74	-64.59	-35.20	1.55	-52.46	-61.26	-42.66	-120.66	-27.33	-92.35	-41.72	-102.67	-81.84	-21.61	74.37	-63.06	-57.82	-35.29	8.40	31.79	-48.91	-25.47	-15.01	21.76	-7.04	5.20	29.69	-21.75	-76.19	-68.88	31.51	-68.77	-108.93	-80.40	-43.66	15.12	-1.82	10.16	7.36	33.70	50.21	4.76	-4.37	-67.92	-16.62	62.18
26.86	-40.44	-58.64	58.20	33.36	-56.42	-59.39	-3.21	-60.28	-95.49	-83.76	-75.36	-19.01	-128.73	-51.94	-98.01	-66.72	-27.11	90.34	-37.24	-15.02	-0.86	-11.35	-8.66	-3.28	-28.98	-0.24	27.24	15.50	-9.92	29.47	-25.33	-105.01	-48.11	4.85	-60.34	-86.75	-68.64	-53.39	34.96	-14.66	24.02	38.59	50.63	44.91	13.84	22.73	-59.62	-38.20	27.76
29.87	-36.51	-16.70	14.59	28.69	-65.89	-34.88	9.96	-43.81	-68.96	-75.28	-82.86	-31.59	-119.25	-55.13	-98.24	-66.78	-20.51	7.05	-48.02	12.30	-28.89	38.71	50.43	-39.81	-14.88	31.52	17.08	17.59	7.79	-20.63	-48.40	-105.00	-65.18	-42.15	-85.70	-101.52	-69.09	-82.80	40.91	-26.47	46.43	18.38	32.25	47.83	12.09	48.94	-61.07	-38.09	52.30
32.86	-65.60	-7.81	5.47	65.56	-90.23	-53.29	27.91	-89.71	-96.45	-96.14	-54.85	-28.79	-76.43	-21.61	-71.06	-60.55	-34.68	64.40	-78.31	7.95	-48.33	59.65	45.17	-27.74	-13.17	-6.55	44.63	6.77	9.34	20.97	-11.64	-75.61	-46.92	-18.01	-62.92	-64.47	-67.72	-58.01	-18.76	-12.80	33.34	50.24	73.05	31.80	-5.64	13.91	-39.36	-21.06	12.35
35.86	-76.57	23.18	57.12	99.60	-61.03	-58.86	38.04	-69.08	-40.27	-99.96	-61.98	-34.87	-110.56	-49.01	-120.47	-84.39	-22.42	118.43	-60.43	-30.40	-22.59	-20.52	-15.82	-6.17	-3.09	21.50	12.00	2.78	27.31	76.21	8.39	-61.93	-67.42	44.26	-14.98	-75.32	-36.20	-4.88	5.31	-22.69	29.42	28.19	44.32	-24.35	11.34	-8.89	-47.81	-63.67	30.26
38.86	-10.48	-32.28	-5.93	60.71	-83.40	-63.94	24.59	-96.03	-66.81	-110.52	-53.18	8.92	-120.70	-61.68	-139.48	-40.84	-38.36	70.77	-50.71	-11.17	-49.99	23.39	-9.68	25.02	1.65	-7.71	-5.02	-4.10	3.63	50.31	5.29	-7.91	-67.63	32.82	-50.72	-39.17	-26.35	-44.31	6.47	-45.32	23.91	16.02	47.92	5.61	-3.45	62.87	-27.02	-29.42	3.44
41.86	-29.92	-31.15	20.48	16.85	-80.63	-75.10	-4.30	-72.16	-60.16	-116.73	-115.03	-4.85	-133.37	-49.19	-118.03	-52.20	-26.38	39.67	-28.33	17.15	5.98	40.65	59.00	-4.25	1.40	-8.63	5.55	-12.26	-2.07	2.55	-30.44	-52.26	-63.49	-10.81	-25.80	-62.36	-38.91	-48.77	4.94	-19.60	54.79	39.20	74.29	-3.30	16.53	0.65	-58.39	-57.43	7.84
44.87	-37.11	-40.87	34.59	22.58	-88.01	-69.91	10.92	-72.55	-90.40	-134.42	-124.88	-47.57	-108.13	-62.36	-133.64	-63.02	-44.10	74.83	-69.23	-26.82	-38.42	23.75	-10.92	23.34	-12.26	6.28	27.78	17.46	9.85	-3.27	-23.61	-59.28	-69.82	11.57	-39.86	-79.23	-75.72	-45.61	-2.91	-31.23	53.41	7.37	84.24	27.84	40.02	13.69	-24.97	-54.54	-21.27
47.86	-62.15	8.49	39.84	23.83	-86.43	-85.25	20.52	-83.41	-122.12	-126.25	-109.02	5.62	-132.33	-73.86	-112.29	-60.14	-80.08	16.62	-55.15	-20.62	-0.38	30.96	6.21	14.17	-34.31	30.56	23.15	45.41	5.57	40.52	-37.91	-70.01	-56.01	-19.11	-64.90	-68.43	-93.79	-50.83	1.07	-26.93	55.82	45.20	57.64	66.34	-3.24	50.25	-9.77	-44.87	36.04
50.87	-95.20	-7.27	21.12	8.78	-99.47	-91.86	-6.52	-78.55	-55.90	-122.31	-104.49	-18.61	-137.74	-49.24	-133.20	-89.09	-36.66	19.52	-53.91	-39.10	-4.68	-2.55	6.66	-0.41	-21.02	32.64	78.56	50.00	45.67	2.20	-65.24	-73.49	-93.85	-5.41	-57.85	-96.20	-88.68	-51.17	2.15	-29.31	46.21	98.21	35.36	88.82	23.57	20.36	-67.78	-95.47	51.12
53.87	-44.94	-21.61	-23.95	56.19	-66.79	-71.91	24.70	-89.04	-49.37	-110.71	-108.76	-54.56	-138.80	-43.72	-96.94	-103.98	-50.63	35.86	-24.02	-24.16	17.84	13.02	35.55	13.48	22.84	39.26	43.63	7.44	8.27	-4.71	-27.69	-76.12	-79.34	10.24	-85.79	-70.58	-67.52	-53.01	-5.97	5.66	35.57	36.82	60.64	10.87	6.67	25.14	-49.18	-29.80	-10.73
56.87	-48.52	3.81	-0.06	38.55	-88.30	-88.93	16.61	-54.58	-49.08	-130.71	-118.86	-47.65	-108.15	-31.29	-80.13	-93.67	-35.21	23.51	-20.93	-20.25	-65.30	-38.73	9.68	13.27	-13.84	26.90	44.83	20.26	-0.74	-37.92	-57.34	-54.19	-86.54	-27.06	-33.68	-74.65	-62.36	-48.43	13.15	-1.64	5.53	31.30	26.54	50.78	0.30	27.97	-65.97	-40.44	-11.84
59.86	-85.90	-9.19	27.98	17.50	-99.46	-50.35	45.17	-89.11	-19.30	-68.62	-60.56	-13.50	-107.07	-41.50	-98.26	-109.53	-0.81	71.68	-35.24	-18.23	-26.51	-3.53	-19.99	40.06	-13.47	34.04	20.55	19.10	4.31	-32.36	-9.04	-45.29	-67.33	2.77	-42.89	-48.07	-75.88	-34.10	1.90	-16.45	12.44	62.68	76.82	12.97	3.69	33.90	-77.75	-31.18	-15.93
62.87	-81.15	17.16	18.40	24.82	-85.26	-76.44	3.79	-73.83	-69.32	-139.00	25.05	-27.93	-109.22	-39.01	-93.35	-69.73	-58.21	18.72	-108.68	-55.98	-65.52	-4.30	-36.40	52.73	-19.25	8.24	40.86	-2.18	12.04	47.60	-29.28	-42.75	-103.20	12.76	-62.01	-63.72	-85.13	-22.45	-12.45	-53.17	-17.06	48.34	34.52	59.22	38.08	12.60	-77.48	-131.09	-6.35
65.87	-57.89	-50.04	32.44	26.23	-104.28	-54.64	15.63	-63.19	-51.44	-99.92	-24.56	-39.98	-109.68	-39.72	-45.95	-45.69	-50.60	53.46	-50.62	-53.21	-18.63	-14.23	25.34	35.00	-2.29	-6.39	35.49	22.48	33.04	-16.20	-33.16	-89.98	-95.33	3.64	-68.46	-93.76	-44.77	-63.59	-7.30	-13.12	9.64	105.29	72.23	90.00	25.13	22.36	-37.14	-104.17	8.32
68.86	-53.50	64.57	52.16	31.08	-82.73	-85.75	47.58	-81.15	-112.66	-78.24	-1.28	-18.82	-81.24	-60.76	-127.69	-65.50	-22.38	24.70	-38.81	9.21	-8.89	23.61	-1.62	71.38	-7.38	5.19	57.57	-16.32	-27.07	11.57	-40.59	-37.78	-79.39	-2.65	-56.50	-78.19	-54.69	-57.07	-23.94	21.37	39.44	121.17	38.57	87.26	-6.54	14.78	-52.58	-32.32	0.83
71.87	-51.14	-17.96	-8.56	12.27	-81.15	-89.41	93.42	-69.52	-84.46	-90.62	-126.23	-44.99	-104.13	-31.83	-132.05	-85.01	-24.15	30.23	-61.22	-16.27	24.06	-9.78	-31.12	29.41	23.34	16.46	4.87	9.20	17.40	2.28	-46.45	-66.29	-62.55	60.58	-26.52	-88.19	-59.14	-48.69	-41.34	-37.81	33.36	92.93	10.40	26.81	35.01	28.99	-71.16	-92.58	-37.30
74.90	-53.73	17.34	21.09	-26.78	-103.43	-50.34	-7.24	-87.14	-64.75	-128.43	-2.93	-28.68	-105.60	-44.63	-80.23	-89.15	-64.00	10.70	-69.88	32.79	12.77	6.90	22.43	91.96	-32.09	10.14	-18.18	49.55	36.62	47.15	-21.37	-12.03	-87.83	9.43	-44.78	-89.16	-59.41	-25.40	-38.00	-30.91	32.09	100.40	66.55	58.63	22.09	25.12	-91.85	-78.50	-22.18
77.87	-50.17	5.11	27.53	36.82	-93.91	-87.56	28.32	14.02	-62.77	-82.02	-51.83	-44.13	-70.24	-73.01	-48.75	-66.04	-24.27	48.42	-42.74	-16.37	-14.60	62.54	54.92	14.90	-43.20	-23.54	42.74	31.56	36.29	-20.76	-39.80	-71.05	-83.75	-6.54	-60.37	-93.46	-64.74	-24.62	-7.69	15.21	20.54	79.03	17.83	84.93	39.19	26.68	-60.48	-29.46	29.60
80.87	-28.08	10.15	66.84	57.36	-88.53	-100.27	-21.18	-54.12	-48.63	-102.26	-45.69	8.21	-99.53	-44.13	-55.44	-53.84	-9.30	86.12	-89.79	-21.77	45.90	26.87	-18.68	46.13	8.17	-8.15	15.20	52.05	23.45	32.22	-40.24	-86.17	-88.04	-16.92	-94.62	-86.19	-65.98	-45.28	-12.61	-23.20	-15.02	105.84	28.84	51.13	26.43	15.82	-21.44	-27.40	-24.16
83.87	-51.63	-26.49	30.44	20.55	-77.73	-88.99	-10.72	-57.74	-38.49	-80.32	-49.15	-42.06	-125.05	-73.91	-58.33	-57.72	-39.37	71.64	-92.50	-35.61	-48.81	31.59	30.12	18.66	-9.16	6.20	47.10	40.98	18.44	50.25	-20.21	-54.41	-99.09	53.64	-27.32	-85.20	-73.81	-34.97	-53.52	-21.55	31.57	113.78	69.20	88.10	20.83	9.96	-94.79	19.33	-26.24
86.87	-37.40	-31.14	48.41	-11.38	-87.71	-81.16	20.70	-11.43	-61.01	-54.11	-67.17	-12.37	-74.54	-65.87	-70.37	-60.46	-20.60	14.10	6.78	-16.98	-45.04	10.35	39.58	59.57	-0.61	30.24	51.97	-1.78	36.48	-25.44	-22.38	-84.03	-110.69	32.02	-79.48	-103.23	-60.44	-46.37	-14.78	-46.31	4.49	105.91	7.28	59.10	6.86	24.86	-60.63	-26.41	-1.53
	Trace = Single Cell traces from GFP Channel
[truncated: 208 more columns]
