# Supplementary material for: Optogenetics reveals Cdc42 local activation by scaffold-mediated positive feedback and Ras GTPase
Source: PLoS Biol. 2020 Jan 24;18(1):e3000600. doi: 10.1371/journal.pbio.3000600 (PMC7002011; doi:10.1371/journal.pbio.3000600)
Supplement: S13 Data — (ZIP) [file pbio.3000600.s029.zip › S13_Data/Panel_S6A/Graph_Pak1-sfGFP_DeltaScd2/Graphs_RFP/SingleTraces_RFP_OptoQ61L_YSM3587.csv]

Strain =	YSM3587
SingleTraces_CRY2PHR-mCh-Cdc42Q61L (RFP Channel)
Time (s)	Trace 1	Trace 2	Trace 3	Trace 4	Trace 5	Trace 6	Trace 7	Trace 8	Trace 9	Trace 10	Trace 11	Trace 12	Trace 13	Trace 14	Trace 15	Trace 16	Trace 17	Trace 18	Trace 19	Trace 20	Trace 21	Trace 22	Trace 23	Trace 24	Trace 25	Trace 26	Trace 27	Trace 28	Trace 29	Trace 30	Trace 31	Trace 32	Trace 33	Trace 34	Trace 35	Trace 36	Trace 37	Trace 38	Trace 39	Trace 40	Trace 41	Trace 42	Trace 43	Trace 44	Trace 45	Trace 46	Trace 47	Trace 48	Trace 49
0.00	0.00	0.00	0.00	0.00	0.00	0.00	0.00	0.00	0.00	0.00	0.00	0.00	0.00	0.00	0.00	0.00	0.00	0.00	0.00	0.00	0.00	0.00	0.00	0.00	0.00	0.00	0.00	0.00	0.00	0.00	0.00	0.00	0.00	0.00	0.00	0.00	0.00	0.00	0.00	0.00	0.00	0.00	0.00	0.00	0.00	0.00	0.00	0.00	0.00
3.21	796.48	679.20	816.93	625.73	851.18	691.34	668.54	872.87	696.63	888.85	562.33	807.32	720.36	690.80	489.36	511.77	614.85	668.47	511.16	372.84	876.07	757.68	712.28	627.05	974.66	620.42	1038.77	609.03	559.57	344.42	455.90	1006.46	764.67	913.80	872.96	756.04	884.53	956.68	501.89	747.69	551.82	532.86	520.68	728.30	671.14	757.30	728.83	570.59	793.46
6.39	997.12	788.78	1005.65	677.65	958.31	848.51	841.16	947.05	858.49	1065.47	643.13	861.62	729.42	774.31	534.56	662.91	666.95	835.54	551.61	471.91	1047.81	887.96	822.79	699.40	1089.10	707.07	1213.78	739.86	678.74	488.28	499.74	1290.03	880.18	1110.88	1021.79	910.30	1027.71	1007.38	603.43	904.90	621.09	653.42	630.46	807.21	808.48	864.17	828.90	670.80	1000.94
9.05	980.57	815.25	1076.95	783.67	901.13	884.98	968.15	1007.11	845.58	917.23	739.73	850.89	757.94	742.04	574.40	581.11	777.49	864.74	557.46	446.39	1112.22	917.27	808.45	760.02	1210.14	758.36	1250.37	762.05	705.88	482.20	595.34	1224.29	933.27	1169.97	1046.11	924.56	1119.98	1102.45	658.99	909.96	659.43	626.66	659.64	812.55	870.61	966.40	888.13	595.03	1060.32
12.64	1032.59	817.08	1009.67	803.04	1042.59	983.55	1037.89	1108.12	945.87	1105.79	780.91	940.90	830.20	839.70	680.52	720.73	848.25	988.79	586.60	543.50	1257.00	957.36	854.15	808.92	1306.36	855.98	1337.94	774.77	748.94	453.50	585.26	1234.89	986.86	1140.26	1128.76	967.73	1239.86	1236.41	674.33	1008.91	704.68	705.24	725.08	843.71	967.23	1042.94	885.54	702.29	1223.55
15.26	1036.02	891.80	1003.22	720.36	979.94	916.00	990.30	1107.17	1046.95	1126.56	762.08	1032.84	788.45	743.59	649.41	642.62	819.24	942.91	592.31	532.24	1294.44	934.53	950.82	873.69	1318.75	779.67	1364.00	781.78	711.13	441.54	628.50	1143.90	1004.35	1167.82	1124.49	1018.20	1365.68	1340.68	785.13	988.79	654.17	677.28	731.13	854.28	891.30	992.77	870.86	658.15	1096.90
18.61	874.00	763.50	925.45	578.77	983.76	930.86	1088.06	1146.45	964.36	1057.89	790.51	1012.55	865.70	904.06	732.02	682.03	855.69	1005.55	570.79	531.19	1273.54	941.35	935.77	763.43	1382.77	817.28	1409.31	742.71	660.56	398.73	615.46	1060.79	993.03	1112.67	1132.25	982.93	1383.85	1322.12	762.09	1034.95	690.59	676.90	788.76	808.62	997.52	1081.73	801.18	662.11	1211.35
21.28	1013.97	883.67	1133.38	799.34	1048.65	989.29	1045.12	1149.01	955.71	1183.68	846.31	955.43	851.70	816.78	683.84	649.48	807.03	949.88	552.40	539.30	1280.77	952.97	951.16	763.39	1373.45	794.77	1395.25	734.06	615.30	400.30	583.54	1011.72	979.57	1123.44	1111.12	975.48	1381.26	1346.04	823.53	995.75	694.32	677.73	758.93	845.18	993.99	1032.83	813.67	621.25	1133.19
24.60	1089.02	969.12	1069.76	819.77	1114.52	894.84	1157.03	1099.74	1024.69	1147.82	841.96	1024.53	910.53	870.99	708.05	662.72	849.17	1093.87	572.33	494.58	1332.82	995.23	929.63	848.26	1409.44	808.15	1436.82	704.08	604.48	364.35	574.38	890.71	924.20	1043.24	1082.11	954.16	1402.03	1333.58	799.67	1024.28	769.09	694.34	794.87	839.22	1036.45	1033.76	828.29	676.88	1333.93
27.30	1032.97	916.62	1132.59	762.28	1047.40	964.26	1052.80	1082.72	967.56	1076.34	786.79	994.19	879.75	758.97	597.55	590.24	726.13	1017.10	595.86	493.46	1257.92	946.98	905.26	783.64	1381.67	812.82	1368.69	723.27	660.53	361.31	533.82	1031.56	959.22	1070.60	1129.30	935.40	1431.70	1274.09	818.01	985.86	712.04	690.11	737.47	786.70	1013.95	1013.62	842.86	626.20	1226.09
30.55	1184.08	1024.78	1136.46	789.43	1161.99	898.52	1040.84	1183.64	1015.94	1196.84	890.17	1071.64	961.64	870.00	683.17	740.05	877.88	1078.53	616.42	535.82	1224.67	1019.21	913.55	878.24	1354.78	818.46	1424.57	683.51	549.21	330.18	523.47	848.71	784.29	990.39	970.59	959.81	1419.22	1297.77	863.39	1017.59	718.17	694.01	803.22	807.31	957.14	1073.58	817.14	627.59	1328.78
33.40	1223.76	1055.38	1328.10	803.00	1056.90	949.92	1132.89	1168.25	1091.60	1079.41	925.32	1089.60	873.33	760.76	601.53	617.54	790.15	973.36	622.89	512.64	1284.15	1018.94	868.72	874.95	1369.79	824.26	1390.71	749.41	646.97	396.79	568.40	1074.07	912.16	1104.75	1156.84	912.90	1421.61	1321.95	801.89	984.06	746.00	732.75	784.29	820.82	1041.71	1090.78	723.95	564.60	1211.00
36.49	1309.92	1076.02	1282.11	787.63	1164.74	945.46	1138.50	1140.23	1032.32	1005.88	926.60	1028.42	988.01	928.68	712.00	718.30	819.81	1101.12	596.15	555.78	1164.77	978.77	885.99	834.71	1365.63	821.83	1314.69	764.64	651.34	372.57	560.15	968.84	949.69	1082.96	1053.48	997.17	1357.40	1348.44	815.24	988.80	703.56	716.57	678.85	814.10	986.58	937.94	939.92	667.85	1465.75
39.53	1229.12	967.76	1154.43	817.95	1130.69	988.72	1192.39	1173.02	1077.63	1075.02	970.35	1067.49	948.42	826.53	692.71	686.38	791.53	1104.51	644.20	542.04	1176.82	964.46	874.56	882.52	1411.74	847.60	1321.39	739.82	681.33	412.64	653.35	1147.47	1022.56	1246.54	1122.14	964.93	1425.14	1380.20	754.28	1101.03	804.40	742.25	825.04	829.15	1032.31	1113.74	872.46	681.76	1265.68
42.49	1052.03	884.64	1154.19	724.32	1137.99	911.89	1240.20	1152.80	1045.28	1025.64	982.42	1000.60	1079.84	904.47	807.65	766.25	831.47	1200.31	564.70	509.20	1284.99	975.59	843.79	837.61	1385.57	813.08	1274.19	741.73	658.57	396.44	607.14	1013.94	909.32	1133.58	1083.72	981.29	1412.92	1396.27	755.70	997.85	732.92	709.51	827.79	854.98	1066.72	1035.01	930.02	740.96	1404.47
45.47	1208.11	967.64	1210.42	802.62	1179.16	969.15	1247.14	1161.39	1094.33	1073.20	1076.87	918.41	1084.70	1000.85	775.25	789.10	764.21	1222.31	600.70	556.18	1230.48	1021.23	886.52	892.37	1288.51	834.53	1361.09	801.82	737.61	509.14	699.45	1271.70	1012.09	1264.84	1131.27	929.91	1386.96	1404.00	715.60	1060.70	782.07	792.44	774.20	813.18	1119.00	1077.22	786.71	637.65	1259.57
48.46	1278.19	1191.76	1277.07	857.32	1122.29	903.00	1322.98	1175.60	1104.25	1042.47	1040.09	874.59	1070.12	941.72	764.58	805.44	796.35	1277.98	588.37	527.65	1231.59	1012.12	890.31	888.96	1300.80	879.72	1295.07	852.43	841.24	562.11	756.08	1594.85	1099.73	1395.42	1222.53	938.59	1323.09	1482.74	602.33	1086.36	797.86	769.40	809.78	818.57	1015.67	1072.95	945.91	661.25	1355.06
51.47	1210.83	1060.51	1207.79	937.22	1187.26	938.78	1281.81	1197.18	1167.49	1159.32	1110.41	1007.86	1075.53	1062.03	788.42	805.15	770.02	1306.70	644.87	562.74	1093.14	1117.42	827.12	965.44	1303.01	881.41	1246.09	820.21	776.46	578.40	704.11	1470.34	1068.65	1353.19	1144.58	864.12	1370.05	1416.83	644.98	1041.63	798.26	703.83	895.82	839.29	1040.34	1202.76	963.67	683.00	1453.31
54.30	1143.14	1074.91	1259.44	887.17	1118.77	881.53	1308.26	1181.52	1138.27	1073.31	1135.70	909.93	993.40	878.04	702.35	695.93	693.07	1216.12	596.18	552.49	1072.45	1169.87	848.71	881.48	1276.73	846.17	1125.96	823.75	791.01	533.71	682.91	1556.14	1141.20	1396.64	1197.05	957.32	1343.72	1420.92	668.61	1093.46	811.92	728.61	901.41	859.06	1016.51	1161.37	895.85	654.94	1335.54
57.56	1161.11	1008.61	1207.44	906.70	1244.96	867.88	1273.32	1174.67	1114.31	1096.58	1016.31	951.23	1068.77	941.62	770.30	796.74	770.10	1277.81	694.35	559.34	1070.91	1229.65	929.80	960.81	1316.81	880.59	1306.58	806.81	774.15	596.07	734.01	1520.86	1117.14	1332.54	1152.87	931.85	1349.58	1445.77	573.93	1071.42	848.78	772.31	1023.62	922.07	1104.72	1271.34	892.44	693.22	1528.77
60.20	1030.35	1050.41	1287.47	854.81	1141.99	925.88	1212.49	1276.41	1124.69	1253.68	1049.88	950.54	1062.23	863.14	678.73	659.91	623.79	1171.84	646.59	594.74	1020.26	1304.53	930.90	962.63	1395.94	844.88	1294.58	834.99	856.38	646.31	723.58	1758.22	1236.15	1454.80	1189.36	877.27	1347.64	1394.84	533.86	1073.82	848.35	754.95	1006.59	918.45	1133.39	1303.42	775.31	629.42	1310.80
63.69	1332.24	1189.30	1432.69	999.67	1279.54	911.43	1206.37	1241.24	1111.14	1061.53	983.49	936.73	1077.98	986.98	655.44	759.93	629.17	1364.87	641.55	546.01	1034.43	1293.81	965.68	930.55	1352.74	821.49	1169.01	817.72	884.33	669.10	708.25	1882.07	1269.75	1474.48	1230.86	897.76	1304.43	1431.86	440.83	1070.40	868.51	694.44	1023.34	870.06	1097.21	1282.30	976.44	701.01	1589.37
66.11	1257.52	1193.24	1410.71	900.10	1168.56	934.36	1195.59	1239.15	1145.48	1248.18	1079.72	959.44	983.87	953.43	574.63	632.25	574.54	1272.25	707.88	578.65	1032.49	1296.20	1044.85	945.72	1411.47	847.57	1227.22	868.16	882.91	646.72	692.58	1791.80	1206.94	1426.01	1175.39	932.83	1269.81	1397.59	437.34	1082.81	885.83	690.06	1020.74	941.57	1027.23	1199.18	870.16	661.39	1415.91
69.71	1243.99	1161.05	1388.75	960.80	1287.21	875.48	1188.22	1345.72	1080.14	1285.32	1041.38	1010.31	1177.62	1005.49	722.71	656.70	452.54	1227.73	658.32	557.29	1047.05	1175.38	941.16	875.01	1393.93	802.24	1223.10	870.39	873.21	674.50	708.22	1721.55	1221.72	1475.53	1234.15	903.38	1299.15	1394.95	510.61	1070.08	798.45	691.85	979.23	891.10	1035.76	1261.19	1007.82	812.79	1378.16
72.19	1364.87	1132.40	1435.57	1040.78	1372.00	859.97	1136.63	1259.15	1104.10	1167.84	919.74	996.78	1069.50	977.56	721.92	574.38	495.44	1247.21	760.25	572.61	985.74	1358.14	1046.43	894.04	1451.27	798.58	1144.66	838.67	839.55	673.52	719.83	1653.78	1120.27	1418.92	1162.94	962.47	1414.39	1468.39	492.64	1074.10	837.64	724.03	971.69	870.16	1028.38	1298.93	935.20	729.72	1321.66
75.63	1267.97	1137.03	1321.02	924.47	1207.29	876.37	1140.96	1319.07	1124.46	1275.28	965.84	1063.76	1186.36	970.88	624.62	670.81	462.50	1231.44	684.71	537.68	950.68	1374.69	1009.54	857.92	1366.98	794.85	1146.99	877.71	842.47	609.20	672.47	1626.29	1180.38	1409.17	1292.84	1026.14	1460.15	1524.90	545.83	989.37	825.89	641.47	961.87	871.72	1002.90	1186.95	940.16	741.04	1359.81
78.29	1315.28	1201.91	1377.30	944.26	1335.03	898.63	1088.78	1185.47	1113.68	1169.09	927.34	975.69	1144.73	988.42	606.40	693.20	546.91	1217.74	795.76	580.37	946.04	1459.74	993.78	936.38	1347.88	810.05	1188.28	928.36	890.04	723.01	733.24	1868.22	1244.94	1550.83	1274.49	1023.77	1397.88	1540.66	481.13	1073.22	845.50	719.88	962.87	870.15	1027.47	1179.71	872.68	709.01	1268.97
81.43	1234.68	1177.36	1254.08	856.88	1223.29	906.88	1129.60	1306.32	1085.76	1312.91	945.79	1017.20	1046.39	838.00	586.71	589.63	503.25	1157.51	673.97	530.52	858.67	1405.31	961.08	894.95	1295.93	795.60	1076.32	924.43	819.38	736.99	717.80	1764.66	1332.53	1457.18	1284.62	1009.47	1412.13	1538.82	413.89	1049.45	833.29	670.60	904.79	837.67	981.23	1075.72	1000.08	694.52	1396.68
84.49	1242.73	1072.39	1217.61	859.52	1386.93	897.24	1160.09	1303.44	1139.13	1307.33	938.59	998.45	1072.80	856.13	599.65	530.77	362.48	1137.40	709.48	516.22	867.30	1432.53	1032.34	900.34	1349.87	783.21	1100.39	925.68	872.54	673.74	698.43	1810.99	1213.76	1456.38	1220.38	937.63	1491.33	1574.90	501.58	1011.49	843.77	677.72	1047.22	865.94	1034.06	1208.24	957.71	673.25	1293.89
87.34	1144.88	1093.13	1152.36	742.54	1225.58	960.72	1198.32	1237.74	1064.54	1310.53	912.25	1060.19	1019.64	735.15	542.02	493.55	354.35	1095.98	628.68	534.68	857.60	1404.26	977.89	862.36	1328.88	816.86	985.82	903.34	852.31	690.53	741.71	1615.99	1180.98	1382.98	1186.20	914.15	1418.21	1558.97	426.54	997.82	852.99	659.15	985.88	888.69	997.19	1133.95	897.57	700.87	1427.50
	Trace = Single Cell traces from RFP Channel
[truncated: 28 more columns]
