# Supplementary material for: Optogenetics reveals Cdc42 local activation by scaffold-mediated positive feedback and Ras GTPase
Source: PLoS Biol. 2020 Jan 24;18(1):e3000600. doi: 10.1371/journal.pbio.3000600 (PMC7002011; doi:10.1371/journal.pbio.3000600)
Supplement: S13 Data — (ZIP) [file pbio.3000600.s029.zip › S13_Data/Panel_S6A/Graph_Pak1-sfGFP_DeltaScd2/Graphs_RFP/SingleTraces_RFP_Opto_YSM3586.csv]

Strain =	YSM3586
SingleTraces_CRY2PHR-mCh (RFP Channel)
Time (s)	Trace 1	Trace 2	Trace 3	Trace 4	Trace 5	Trace 6	Trace 7	Trace 8	Trace 9	Trace 10	Trace 11	Trace 12	Trace 13	Trace 14	Trace 15	Trace 16	Trace 17	Trace 18	Trace 19	Trace 20	Trace 21	Trace 22	Trace 23	Trace 24	Trace 25	Trace 26	Trace 27	Trace 28	Trace 29	Trace 30	Trace 31	Trace 32	Trace 33	Trace 34	Trace 35	Trace 36	Trace 37	Trace 38	Trace 39	Trace 40	Trace 41	Trace 42	Trace 43	Trace 44	Trace 45	Trace 46	Trace 47	Trace 48	Trace 49
0.00	0.00	0.00	0.00	0.00	0.00	0.00	0.00	0.00	0.00	0.00	0.00	0.00	0.00	0.00	0.00	0.00	0.00	0.00	0.00	0.00	0.00	0.00	0.00	0.00	0.00	0.00	0.00	0.00	0.00	0.00	0.00	0.00	0.00	0.00	0.00	0.00	0.00	0.00	0.00	0.00	0.00	0.00	0.00	0.00	0.00	0.00	0.00	0.00	0.00
3.21	264.80	585.19	839.93	880.26	450.54	488.93	694.37	483.00	783.06	832.42	619.14	525.56	704.54	728.88	857.48	389.29	575.04	814.10	537.57	559.18	806.86	669.43	570.56	482.48	751.33	801.75	835.15	849.18	481.60	760.67	754.26	523.50	673.51	892.00	579.28	732.22	1072.67	778.38	977.93	1008.88	786.07	834.03	596.09	511.76	466.05	712.49	435.07	740.68	839.78
6.39	251.49	568.51	843.61	951.49	484.95	541.00	722.51	516.94	859.16	852.13	563.52	580.37	754.09	893.77	910.97	393.72	655.75	839.91	617.45	592.78	860.64	700.10	615.61	461.15	772.40	944.57	928.91	948.11	515.82	917.94	830.50	523.34	728.05	903.66	699.55	767.14	1167.64	899.05	1104.08	1153.07	827.76	902.77	709.94	527.05	491.84	760.64	479.38	844.27	937.16
9.05	222.50	540.24	906.11	913.37	390.85	500.05	689.31	451.41	865.12	810.42	587.90	473.47	715.80	751.95	797.58	338.40	568.75	724.17	584.05	614.25	830.18	697.01	634.67	537.25	814.85	1027.13	931.49	964.39	538.98	961.05	881.43	597.60	749.91	921.73	697.55	839.16	1273.12	862.75	1155.86	1247.06	876.41	1008.08	700.30	538.69	578.39	738.88	494.41	915.83	1004.79
12.64	285.12	576.31	882.45	946.29	419.02	564.89	821.00	639.99	955.48	810.04	555.21	579.10	824.59	785.46	920.99	406.94	630.43	762.10	666.99	712.99	941.23	823.55	590.87	518.19	741.00	1007.39	938.08	981.72	463.94	946.11	942.75	523.81	837.90	938.37	714.62	779.53	1296.87	896.72	1185.53	1196.45	824.62	911.27	716.99	531.82	548.71	746.72	498.85	909.75	972.26
15.26	172.93	508.76	851.02	883.26	330.81	495.56	717.28	573.57	852.20	849.19	452.11	490.83	795.73	681.86	815.75	270.48	548.32	684.38	645.07	666.06	906.07	865.12	551.63	483.95	761.21	939.76	913.24	982.30	455.48	1018.52	938.14	592.52	794.79	1046.01	793.21	821.32	1350.95	1024.74	1116.32	1186.50	886.15	930.23	744.43	513.73	605.13	804.91	503.55	950.38	1041.18
18.61	219.18	573.44	858.63	905.39	385.26	499.22	804.21	671.53	986.90	868.28	494.96	576.94	811.51	721.78	927.56	325.14	598.49	713.47	660.00	714.49	824.49	769.88	615.45	518.26	828.68	1031.79	899.12	973.47	501.50	1052.66	973.34	552.92	802.36	1029.98	795.62	802.68	1330.93	930.25	1120.83	1286.53	861.46	964.12	798.00	584.27	584.56	849.45	469.41	943.72	1022.06
21.28	260.68	450.14	934.91	815.78	287.05	488.65	739.86	589.29	894.21	752.54	446.73	498.22	719.76	672.58	827.73	240.20	575.91	656.24	754.79	820.09	1024.97	879.91	550.93	472.26	806.24	959.32	980.17	979.89	445.44	1041.40	986.45	571.31	696.69	1027.72	795.61	833.52	1283.73	983.29	1174.56	1328.67	959.49	941.34	811.91	552.34	629.57	836.00	504.39	1021.33	1108.40
24.60	283.43	545.79	871.24	924.15	342.86	552.19	811.00	641.09	977.81	763.15	473.02	515.60	857.03	632.44	932.38	269.21	559.12	756.02	691.87	755.18	899.63	811.29	608.66	479.13	858.52	1072.38	1018.89	1015.44	495.62	1085.08	1038.65	567.55	721.13	1043.21	818.36	744.89	1299.93	939.68	1156.75	1254.03	919.69	928.84	819.52	505.69	571.99	810.93	519.35	975.07	1018.12
27.30	191.69	458.35	856.64	890.98	263.72	442.48	712.94	640.17	903.16	771.77	373.22	469.13	739.46	574.37	751.71	241.99	446.35	596.84	749.86	827.75	1000.43	896.06	585.03	495.64	751.89	1091.17	1075.24	1046.12	457.20	1081.69	1010.58	574.22	726.70	969.44	799.99	853.74	1322.83	983.99	1105.70	1346.84	912.44	963.94	770.71	596.84	585.14	873.20	636.93	1237.95	1156.50
30.55	183.51	560.69	851.71	918.36	370.99	545.14	836.37	656.04	1017.26	872.02	555.44	589.32	928.93	751.44	951.87	368.26	618.34	778.82	682.77	798.42	874.85	787.39	623.89	533.42	839.14	1063.98	1086.90	1036.14	543.43	1190.05	1071.14	513.90	764.59	970.79	799.02	781.71	1266.64	906.10	1082.16	1296.96	805.05	840.87	790.04	575.42	520.20	839.58	607.54	1170.19	1094.83
33.40	197.84	511.56	918.39	902.01	345.93	468.92	707.38	592.09	911.56	814.19	553.55	502.15	780.02	622.87	802.62	333.82	580.73	662.82	724.25	835.86	995.28	833.20	620.02	502.39	773.51	1015.36	1009.51	1024.16	464.65	1149.34	1030.95	529.67	736.34	968.82	789.19	793.46	1219.00	980.55	1118.83	1261.61	957.53	932.93	785.65	571.07	551.37	802.76	620.91	1220.99	1212.24
36.49	214.65	608.29	922.48	896.26	352.87	556.26	819.67	559.75	984.49	979.30	785.45	577.86	747.76	1081.36	1040.94	393.85	715.68	787.77	659.34	808.65	870.57	780.79	714.49	574.57	856.84	1139.69	1092.60	1024.67	524.47	1267.15	1072.25	500.15	701.05	954.57	795.62	781.68	1292.06	943.64	1173.82	1248.98	923.18	1039.94	816.80	591.29	540.73	815.28	591.19	1163.11	1138.69
39.53	163.30	519.33	874.10	884.55	328.90	459.38	747.26	556.83	898.28	885.56	733.06	529.80	715.65	959.20	992.18	366.49	650.13	743.05	711.34	758.77	957.10	793.41	657.03	546.37	836.45	1053.65	1072.14	1021.88	458.87	1224.15	1111.73	553.80	819.26	1052.19	781.72	858.44	1301.51	950.78	1112.89	1356.78	994.20	978.57	884.14	576.77	579.26	851.95	663.31	1235.03	1135.77
42.49	331.39	583.50	901.52	941.77	324.63	634.60	836.63	585.40	1099.35	991.35	762.55	576.88	871.62	1006.59	1116.07	485.60	739.72	871.75	653.07	539.24	783.72	658.28	694.04	518.59	810.16	1045.69	1090.47	1077.51	527.28	1209.07	1166.56	551.12	727.29	947.56	771.63	729.18	1350.29	927.04	1108.10	1303.55	931.47	1003.44	846.06	574.88	512.54	798.80	669.24	1186.64	1087.37
45.47	287.94	496.31	829.20	885.08	251.50	582.22	813.50	582.14	988.79	933.42	699.22	519.63	778.14	876.54	976.35	457.41	701.54	741.13	662.09	525.95	967.92	678.55	667.69	510.06	748.93	1047.08	1059.29	1085.21	409.40	1170.41	1109.69	601.49	737.50	1034.32	768.28	756.43	1335.70	949.00	1123.11	1402.82	997.98	903.38	958.89	591.04	594.83	828.10	703.96	1196.74	1191.95
48.46	298.13	558.43	898.97	877.02	340.81	589.46	813.03	619.47	1175.39	998.29	713.55	603.53	879.56	917.30	1090.14	512.11	709.38	799.15	683.97	482.47	875.70	620.45	666.18	546.92	823.91	1097.79	1073.10	1041.67	436.08	1219.09	1115.36	538.99	772.65	963.72	817.16	727.09	1342.14	906.11	1060.09	1288.20	935.02	975.41	905.92	573.71	512.84	875.75	698.85	1158.42	1110.31
51.47	247.44	471.43	848.82	870.88	213.86	547.10	700.88	603.51	961.01	1043.42	677.33	497.63	783.55	859.03	893.49	393.36	666.83	710.10	660.25	499.74	727.14	563.91	689.76	526.81	808.14	1050.74	1078.80	1034.93	431.98	1171.35	1035.63	491.57	758.89	927.48	769.48	719.73	1335.45	1006.99	1166.23	1242.68	1027.57	967.36	938.20	547.33	500.85	800.41	684.21	1157.15	1142.53
54.30	304.88	492.60	817.15	833.61	294.09	626.23	791.97	536.72	1049.52	949.97	736.15	584.33	754.23	898.24	940.10	431.93	731.49	741.43	739.51	808.46	962.24	844.34	697.49	606.14	817.39	1134.82	1071.27	1086.75	482.17	1256.87	1126.54	506.40	767.75	931.85	804.39	732.71	1306.37	984.01	1196.95	1310.08	964.82	937.44	902.77	599.85	508.61	760.86	700.26	1112.29	1031.81
57.56	324.64	472.35	782.11	816.03	200.33	550.21	788.04	692.13	1159.49	1017.79	706.84	586.67	805.60	984.44	1133.26	464.00	799.24	809.77	786.43	763.91	857.32	777.20	697.67	579.41	793.14	1083.40	1062.16	1024.79	479.35	1246.53	1232.10	592.27	692.43	1060.01	771.78	776.15	1080.36	993.65	1268.57	1257.36	978.99	1003.95	980.44	594.64	554.26	775.47	769.25	1233.69	1277.80
60.20	402.52	346.13	774.19	788.13	111.54	506.33	692.73	589.06	970.27	992.26	591.13	516.15	748.36	846.95	854.41	364.09	664.68	651.15	740.38	858.41	1016.89	955.88	614.66	542.04	767.00	1094.56	1106.35	1062.60	383.35	1178.70	1186.81	519.35	701.58	954.46	784.59	665.75	1033.05	1051.74	1171.16	1286.72	805.26	1023.07	912.78	554.46	513.35	803.87	837.87	1192.93	1276.71
63.69	407.31	386.26	844.89	867.35	220.51	592.76	749.06	644.96	1138.19	981.77	748.14	599.87	691.18	1053.85	1090.36	487.54	857.28	874.69	673.66	902.31	964.14	856.52	725.21	548.92	850.49	1091.54	1081.17	1122.99	472.44	1228.42	1240.31	551.74	752.67	1063.48	826.79	699.46	1132.81	969.08	1276.00	1354.41	891.31	977.00	910.74	593.17	503.19	812.28	736.26	1207.13	1321.26
66.11	378.46	224.27	675.49	664.66	42.74	448.30	679.68	675.27	1078.25	1035.28	794.88	643.49	828.47	1104.22	1086.36	509.84	838.41	887.79	689.41	943.62	1049.53	941.44	780.06	504.52	823.37	1091.98	1086.63	1138.48	392.05	1284.66	1097.94	537.81	705.00	975.47	790.00	691.92	1141.94	969.50	1262.84	1285.76	796.25	1028.60	835.82	550.64	528.73	846.70	731.09	1126.67	1231.16
69.71	501.09	320.62	785.40	745.76	115.78	438.38	697.84	657.85	1004.13	1062.05	656.11	593.28	775.37	1027.76	976.20	461.99	768.10	802.62	643.96	1023.75	1056.77	917.45	708.78	553.39	834.86	1266.64	1078.21	1142.88	482.82	1297.85	1314.86	573.52	679.69	981.68	835.28	751.37	1131.28	1032.35	1303.72	1330.08	904.95	984.25	914.33	530.61	570.55	820.48	702.77	1163.94	1279.30
72.19	447.69	464.60	846.55	839.19	246.90	549.43	775.57	685.19	1124.28	1049.97	733.36	686.13	797.30	1153.16	1124.01	562.26	793.86	883.88	665.31	947.75	1065.60	993.04	687.75	521.31	761.73	1178.43	1061.87	1151.73	368.88	1241.04	1247.07	552.97	670.46	980.47	846.05	712.79	1126.11	972.19	1256.57	1277.34	824.24	961.59	881.95	579.63	517.14	835.52	693.23	1104.86	1132.73
75.63	422.82	405.57	791.58	771.39	191.04	489.15	675.79	687.71	1084.08	985.96	634.53	684.72	876.32	1119.76	1122.35	479.03	808.43	919.54	577.91	919.40	1133.74	935.46	724.21	553.57	865.56	1193.32	1098.51	1141.85	470.97	1370.79	1254.81	607.02	652.16	1053.85	852.90	783.66	1186.31	1066.03	1190.79	1306.75	829.84	980.95	938.71	587.94	568.59	902.97	696.10	1166.30	1275.05
78.29	359.38	433.30	796.96	731.25	202.34	533.89	785.99	630.50	1105.98	1022.81	605.50	621.34	828.05	1035.49	1055.11	467.14	789.18	802.44	626.44	952.84	1081.92	939.62	671.89	602.97	852.39	1221.17	1069.06	1189.08	539.24	1399.37	1192.94	469.79	569.64	940.27	788.85	671.12	1061.31	969.32	1235.51	1280.88	869.38	995.46	881.88	563.23	509.67	788.45	690.91	1112.68	1226.38
81.43	431.33	393.24	746.68	760.41	197.01	536.55	766.80	721.68	1181.69	1032.48	675.26	690.34	899.90	1177.75	1227.76	549.25	840.78	940.12	662.19	978.82	1128.52	992.89	679.49	521.52	817.67	1187.53	1062.54	1095.68	474.46	1340.99	1188.99	400.39	588.81	997.13	785.06	697.92	1119.31	1057.71	1284.84	1306.99	912.30	1108.08	940.40	607.45	524.22	805.77	689.73	1133.44	1329.23
84.49	368.94	330.62	771.96	687.88	121.13	408.90	652.44	653.36	1063.89	1066.02	569.72	587.27	823.78	1082.38	1085.56	495.97	825.36	840.64	710.95	1011.31	1150.16	942.26	681.36	562.00	837.29	1178.12	1093.01	1167.58	503.57	1361.61	1276.39	418.11	641.00	945.30	785.23	691.58	1178.85	1005.75	1212.52	1252.74	894.17	1043.90	910.42	555.32	468.68	790.89	720.63	1142.25	1341.68
87.34	375.08	369.97	787.95	701.29	241.48	508.63	783.43	641.68	1232.65	1067.79	598.71	619.64	873.72	1095.55	1171.15	561.96	825.50	982.45	670.18	987.74	1172.00	992.21	644.93	549.78	736.33	1105.41	1105.20	1134.84	462.47	1286.78	1203.11	521.88	632.34	935.47	814.07	762.16	1210.23	967.92	1263.25	1282.99	873.61	1061.94	898.63	536.00	538.70	808.52	735.71	1165.28	1263.39
	Trace = Single Cell traces from RFP Channel
[truncated: 47 more columns]
