# Supplementary material for: Optogenetics reveals Cdc42 local activation by scaffold-mediated positive feedback and Ras GTPase
Source: PLoS Biol. 2020 Jan 24;18(1):e3000600. doi: 10.1371/journal.pbio.3000600 (PMC7002011; doi:10.1371/journal.pbio.3000600)
Supplement: S13 Data — (ZIP) [file pbio.3000600.s029.zip › S13_Data/Panel_S6A/Graph_Pak1-sfGFP_DeltaScd2/Graphs_GFP/Graph_Pak1-sfGFP_DeltaScd2_SingleTraces_OptoQ61L_YSM3587.csv]

Strain =	YSM3587
Graph_Pak1-sfGFP_DeltaScd2_SingleTraces_OptoQ61L (GFP Channel)
Time (s)	Trace 1	Trace 2	Trace 3	Trace 4	Trace 5	Trace 6	Trace 7	Trace 8	Trace 9	Trace 10	Trace 11	Trace 12	Trace 13	Trace 14	Trace 15	Trace 16	Trace 17	Trace 18	Trace 19	Trace 20	Trace 21	Trace 22	Trace 23	Trace 24	Trace 25	Trace 26	Trace 27	Trace 28	Trace 29	Trace 30	Trace 31	Trace 32	Trace 33	Trace 34	Trace 35	Trace 36	Trace 37	Trace 38	Trace 39	Trace 40	Trace 41	Trace 42	Trace 43	Trace 44	Trace 45	Trace 46	Trace 47	Trace 48	Trace 49
0.00	0.00	0.00	0.00	0.00	0.00	0.00	0.00	0.00	0.00	0.00	0.00	0.00	0.00	0.00	0.00	0.00	0.00	0.00	0.00	0.00	0.00	0.00	0.00	0.00	0.00	0.00	0.00	0.00	0.00	0.00	0.00	0.00	0.00	0.00	0.00	0.00	0.00	0.00	0.00	0.00	0.00	0.00	0.00	0.00	0.00	0.00	0.00	0.00	0.00
3.21	20.83	-5.33	-7.65	24.17	40.03	29.65	60.94	-7.16	37.68	-17.86	20.09	53.31	18.87	51.40	9.65	-18.28	5.86	15.57	4.08	30.92	35.23	58.35	32.78	1.63	51.42	57.53	11.05	36.73	-25.18	9.73	-39.51	16.13	10.08	39.06	23.71	-3.07	66.24	6.84	4.55	28.26	22.46	0.81	28.45	68.51	-1.24	60.95	29.52	4.55	39.00
6.39	-51.54	-16.07	-32.00	20.37	34.17	57.49	11.56	40.88	47.16	13.95	40.72	60.09	9.86	-11.95	-14.24	-18.04	41.05	1.26	54.31	16.58	49.79	14.86	47.48	35.04	36.13	91.50	-2.41	10.26	-7.70	-10.34	-53.47	1.22	29.80	17.60	14.47	16.98	52.39	61.50	49.84	24.23	59.99	4.80	40.22	28.60	33.19	36.41	-3.65	40.96	63.19
9.05	-20.80	-23.70	-6.10	37.38	20.96	51.91	52.93	12.44	41.97	-7.33	103.37	114.25	15.52	-4.69	27.72	20.41	30.13	-5.84	35.90	28.50	75.84	38.10	27.98	70.79	23.95	139.11	16.76	16.47	20.46	-15.46	-11.29	19.27	25.34	-20.46	-12.35	42.04	48.94	42.39	35.26	14.73	-8.62	32.75	18.23	21.47	61.56	54.61	47.59	17.04	113.20
12.64	4.98	-25.83	30.28	41.86	19.12	84.03	55.87	47.32	107.65	11.12	100.26	38.65	-7.41	60.14	6.34	60.65	83.95	9.87	13.81	41.67	107.16	29.51	49.17	104.59	106.05	58.56	-9.66	44.57	15.38	-10.99	-25.16	-14.95	10.27	56.77	51.10	8.98	87.41	37.28	52.84	20.88	22.37	37.80	40.39	-16.52	47.93	48.10	15.66	24.99	117.22
15.26	3.34	-25.00	75.40	58.46	1.69	83.62	65.48	44.37	101.29	50.00	100.58	103.84	38.11	33.79	-23.58	6.24	72.62	13.63	34.35	30.09	110.73	8.87	11.04	32.56	146.62	31.81	-44.23	9.30	18.09	-13.60	-22.13	3.52	8.11	77.81	40.96	-8.64	51.18	66.62	40.90	25.10	-17.87	51.14	45.58	8.65	50.62	74.45	57.14	10.80	135.68
18.61	30.54	-14.56	22.40	11.51	18.49	19.47	125.25	87.35	86.22	41.08	139.18	21.38	67.46	44.53	12.25	72.33	48.77	-3.89	30.93	21.47	118.78	36.73	22.24	36.67	105.94	115.55	-2.61	-19.20	0.73	0.33	-18.29	-11.40	22.25	80.39	11.34	-28.98	42.32	41.39	-9.63	31.49	-29.28	26.24	55.99	12.94	33.41	78.15	47.13	-13.78	112.89
21.28	23.78	19.38	78.52	52.96	35.97	45.41	89.35	80.58	48.30	-18.15	138.79	45.13	122.21	-16.81	-24.04	33.34	44.88	13.65	15.11	17.33	87.49	26.66	71.47	50.20	161.60	148.80	-8.99	-46.96	-57.78	29.54	-44.73	-12.14	63.67	84.02	54.17	2.36	-7.83	69.48	32.23	3.90	-9.97	20.94	51.31	-18.77	62.12	52.86	23.74	38.35	70.79
24.60	-27.89	-35.06	72.07	49.26	142.56	55.25	124.72	29.93	89.62	33.45	142.70	15.91	27.79	16.98	-5.86	1.90	73.07	-14.01	26.72	40.43	70.56	29.15	14.47	-15.93	122.31	125.70	35.92	-23.70	-21.57	16.33	-35.05	-44.14	99.70	96.17	19.41	1.15	54.39	70.47	28.39	59.89	-4.00	4.96	36.73	97.56	44.72	15.08	11.31	15.69	97.94
27.30	-2.50	-65.67	113.97	52.32	93.32	50.82	63.94	49.71	133.95	-8.85	178.28	-31.95	40.89	-13.34	-14.24	13.90	48.68	-8.34	20.14	3.14	69.76	28.30	2.89	11.12	133.97	131.87	46.98	-36.73	-58.16	26.96	-40.12	-51.17	66.44	12.91	1.62	-29.69	77.15	84.45	14.56	38.76	-27.50	36.29	63.10	95.50	74.95	-18.60	38.69	22.36	146.60
30.55	17.83	-25.50	98.48	24.65	88.61	62.49	109.92	40.82	168.00	1.81	192.14	15.01	-0.83	-24.86	39.61	5.67	46.42	21.63	82.10	40.03	113.87	34.94	104.86	28.57	116.90	95.95	42.21	-18.80	-35.41	-38.02	-42.99	-37.50	58.05	43.41	1.47	47.93	112.23	80.12	34.80	119.79	49.77	-16.25	68.03	75.46	98.70	10.55	42.03	26.36	107.17
33.40	49.72	-50.63	153.20	61.94	53.89	52.90	97.92	33.26	92.79	-2.44	159.54	28.78	4.31	-8.30	44.86	1.59	9.70	0.83	50.03	26.93	49.19	36.97	70.08	120.45	134.89	107.43	33.39	-12.83	-50.10	-50.71	9.99	-15.73	37.48	42.76	-10.94	-47.03	80.79	75.02	30.96	135.95	40.63	41.54	57.77	31.05	115.78	41.83	79.27	-1.76	87.82
36.49	0.83	37.46	145.13	68.85	34.48	26.02	121.92	61.67	79.69	24.97	144.78	31.66	79.12	35.37	81.57	48.00	48.84	-23.16	83.00	58.63	49.98	59.89	23.10	79.52	152.87	141.39	65.95	-62.50	-57.42	-3.63	-42.78	-1.95	29.34	22.94	6.66	-25.48	49.44	86.04	40.05	98.07	5.55	47.37	48.88	0.34	52.09	22.08	4.61	-14.11	143.28
39.53	6.17	47.34	16.54	14.40	39.56	11.93	126.92	40.57	18.89	17.10	114.30	43.05	70.04	42.12	70.09	21.94	51.83	-0.62	-7.90	65.73	63.95	93.64	-13.08	69.37	118.37	109.75	15.46	-50.99	-31.57	-6.42	-61.79	-19.05	-17.31	71.46	83.99	-10.86	57.98	96.71	21.41	86.44	42.12	58.40	96.23	24.93	16.57	64.61	-5.28	30.71	89.90
42.49	80.48	101.01	79.50	45.77	55.84	-1.18	123.56	32.14	73.97	24.89	112.80	-36.06	74.76	-58.12	68.42	60.54	37.56	12.93	34.25	23.67	101.85	109.41	41.23	60.52	182.13	56.05	39.66	-35.13	-9.04	68.71	-54.58	16.09	-8.30	85.10	37.52	-5.45	32.19	133.49	20.45	124.72	15.19	75.85	32.96	44.22	76.54	50.39	4.01	-37.82	102.65
45.47	-12.22	27.32	-28.34	21.30	60.10	-18.60	78.67	79.61	72.14	25.47	90.40	-29.51	9.91	-54.79	109.61	48.38	41.39	27.38	-0.80	50.14	85.16	157.67	66.78	59.64	180.85	26.15	55.50	-30.10	-17.57	43.09	-0.29	4.65	3.35	82.16	36.74	-100.29	31.25	122.46	-15.42	85.84	27.06	51.75	26.87	72.98	68.30	48.03	18.36	-28.22	108.18
48.46	1.72	44.71	-52.92	66.58	68.68	-2.81	14.31	66.60	54.16	23.07	85.79	-17.25	76.99	3.17	24.77	38.25	92.07	-4.80	19.84	46.38	155.40	212.59	46.38	98.82	150.49	68.57	99.19	-45.34	9.99	54.53	-7.10	5.95	3.39	69.67	64.26	-57.69	14.56	113.39	-20.70	93.58	26.54	66.52	50.11	37.31	100.84	129.42	-32.50	17.30	94.18
51.47	26.63	-8.68	9.39	43.74	85.63	6.32	78.13	52.45	96.50	38.08	112.25	-24.00	47.38	15.18	45.99	37.47	34.16	3.67	11.08	27.74	-12.13	196.12	60.61	88.34	194.72	81.99	85.83	-48.79	-18.74	49.43	-49.11	4.30	20.12	28.50	74.23	-43.65	22.15	102.30	-29.36	33.16	-5.44	20.49	41.46	30.05	98.08	69.63	32.26	-11.60	37.27
54.30	17.91	-33.47	62.91	39.00	101.47	2.43	52.11	106.21	121.12	70.73	140.42	-47.59	103.24	52.24	15.35	38.88	43.82	27.32	33.43	26.71	20.81	245.11	85.88	60.67	146.94	78.55	4.38	-59.56	-9.80	48.72	-56.23	-29.60	-47.66	86.46	45.82	-37.74	9.27	154.30	-70.24	47.73	6.57	8.52	33.74	42.18	92.51	72.51	32.57	3.49	60.32
57.56	6.18	0.13	38.21	9.42	27.81	-13.00	92.24	117.94	132.53	-18.23	162.06	-23.65	42.61	19.79	46.66	21.14	29.72	4.74	43.12	-19.32	42.44	147.18	155.52	107.48	162.66	89.19	-3.55	-48.12	12.28	51.77	-33.54	13.97	-22.31	107.06	81.49	-31.79	-10.53	140.79	-25.10	102.32	-8.66	45.31	8.26	16.89	28.72	111.42	10.52	3.96	90.75
60.20	11.86	35.67	22.33	36.54	98.44	-36.41	72.54	56.57	99.77	-19.61	92.65	-12.76	56.19	-20.57	46.08	-29.01	30.58	1.90	16.21	21.41	36.29	191.20	114.59	66.45	113.36	96.29	103.36	-33.43	3.36	16.46	-28.95	88.11	-5.50	103.34	104.02	-36.54	19.02	161.49	-50.49	100.49	-19.61	37.38	6.39	73.27	45.28	140.58	12.50	26.96	40.93
63.69	49.26	67.32	-23.59	73.47	113.91	36.19	86.34	112.50	86.50	-13.60	71.86	-42.15	60.07	1.42	19.63	48.86	51.91	-28.43	49.31	21.64	117.06	92.21	96.92	130.65	212.02	95.39	111.72	-19.28	1.84	-3.60	-19.80	71.08	-12.22	106.08	85.67	-48.40	-41.44	148.15	-45.40	-1.18	6.33	37.74	63.73	26.32	-3.04	121.86	41.62	-6.95	0.62
66.11	27.50	56.31	-47.96	76.75	68.74	-12.09	56.56	106.57	41.23	-21.63	118.59	25.49	33.92	25.09	50.18	106.68	41.94	37.55	49.56	6.32	122.17	163.48	121.73	66.69	161.02	80.63	128.67	-33.22	1.42	6.18	-33.42	68.59	34.29	94.02	73.54	45.13	-40.94	163.04	-58.95	67.05	8.69	88.37	56.28	41.64	50.22	107.04	30.52	-38.08	-18.67
69.71	11.07	-5.52	33.18	95.69	85.79	11.18	84.88	41.83	44.69	-5.95	112.80	17.43	38.73	-2.88	87.93	55.43	15.73	-9.03	71.48	12.94	170.09	137.44	114.24	178.50	163.49	74.83	122.43	-67.33	37.44	-17.17	-30.43	99.49	13.01	96.10	52.96	-58.50	-45.56	92.41	-78.67	64.28	-4.06	38.87	61.58	18.23	104.19	166.20	69.08	12.22	94.61
72.19	-16.35	26.07	75.43	89.44	67.19	55.65	62.79	52.40	79.25	-41.68	38.74	-14.41	107.32	-9.40	61.04	45.56	53.89	40.07	126.27	63.35	160.24	105.83	117.50	154.04	222.11	83.44	165.00	-92.20	18.06	-11.11	2.96	71.87	6.42	92.04	89.11	-37.41	-29.38	116.06	-29.36	67.88	-45.87	27.56	39.73	-4.44	111.27	142.86	24.52	6.91	89.67
75.63	86.61	4.76	94.43	77.93	62.67	68.22	60.88	78.41	124.93	6.07	115.84	-4.17	121.14	-0.46	2.65	91.82	13.53	78.71	78.90	17.50	140.40	121.80	123.79	177.02	203.62	97.60	146.92	-50.48	16.25	21.26	-8.41	61.26	110.17	52.07	70.61	30.43	-35.01	106.69	-61.17	18.07	-17.69	61.92	67.24	6.42	88.85	124.52	55.35	-34.26	107.50
78.29	14.10	47.60	39.35	30.02	38.45	41.57	49.71	29.59	92.45	6.07	121.36	8.39	111.98	50.03	48.19	41.45	38.94	108.74	39.78	26.87	110.67	171.66	103.20	163.36	179.98	68.49	104.09	-50.81	-37.20	36.32	-16.84	38.98	85.45	95.40	72.12	-2.44	-56.41	113.75	-57.09	122.69	-7.86	69.80	61.24	84.41	17.96	179.58	84.77	-12.10	67.85
81.43	-13.95	32.32	100.65	49.89	55.33	80.02	67.37	43.68	43.84	-1.92	91.68	-12.04	94.74	-6.46	62.53	21.76	43.02	80.15	61.36	66.00	154.53	134.43	159.93	176.83	260.20	117.95	109.94	-14.31	6.69	-2.85	-25.24	84.53	77.41	74.67	78.81	6.41	-59.99	80.43	-58.98	131.35	-13.62	68.72	50.30	83.32	65.58	155.21	9.13	17.30	95.60
84.49	0.49	44.22	50.34	43.62	84.40	118.53	70.92	19.95	109.11	37.20	80.93	25.00	48.56	-0.77	66.40	76.46	59.18	68.60	72.33	87.83	119.34	169.96	72.59	101.22	167.38	90.71	101.32	-33.32	13.17	18.69	-70.37	19.75	110.81	37.07	75.55	41.05	-47.68	104.36	-44.10	110.69	22.26	80.38	52.53	97.85	144.60	104.76	49.50	49.98	101.89
87.34	2.33	31.47	53.61	15.95	88.84	72.56	56.93	34.21	161.67	73.40	113.50	65.53	61.44	32.27	88.90	65.94	31.07	143.36	120.58	72.48	230.34	148.24	64.21	72.75	142.02	64.91	158.89	-50.81	38.46	34.28	-49.43	23.60	109.58	16.48	70.52	-11.76	18.13	154.81	-31.78	91.68	81.12	44.49	87.52	85.36	53.22	79.91	29.55	7.37	175.77
	Trace = Single Cell traces from GFP Channel
[truncated: 28 more columns]
