# Supplementary material for: Optogenetics reveals Cdc42 local activation by scaffold-mediated positive feedback and Ras GTPase
Source: PLoS Biol. 2020 Jan 24;18(1):e3000600. doi: 10.1371/journal.pbio.3000600 (PMC7002011; doi:10.1371/journal.pbio.3000600)
Supplement: S13 Data — (ZIP) [file pbio.3000600.s029.zip › S13_Data/Panel_S6A/Graph_Pak1-sfGFP_DeltaScd2/Graphs_GFP/Graph_Pak1-sfGFP_DeltaScd2_SingleTraces_Opto_YSM3586.csv]

Strain =	YSM3586
Graph_Pak1-sfGFP_DeltaScd2_SingleTraces_Opto (GFP Channel)
Time (s)	Trace 1	Trace 2	Trace 3	Trace 4	Trace 5	Trace 6	Trace 7	Trace 8	Trace 9	Trace 10	Trace 11	Trace 12	Trace 13	Trace 14	Trace 15	Trace 16	Trace 17	Trace 18	Trace 19	Trace 20	Trace 21	Trace 22	Trace 23	Trace 24	Trace 25	Trace 26	Trace 27	Trace 28	Trace 29	Trace 30	Trace 31	Trace 32	Trace 33	Trace 34	Trace 35	Trace 36	Trace 37	Trace 38	Trace 39	Trace 40	Trace 41	Trace 42	Trace 43	Trace 44	Trace 45	Trace 46	Trace 47	Trace 48	Trace 49
0.00	0.00	0.00	0.00	0.00	0.00	0.00	0.00	0.00	0.00	0.00	0.00	0.00	0.00	0.00	0.00	0.00	0.00	0.00	0.00	0.00	0.00	0.00	0.00	0.00	0.00	0.00	0.00	0.00	0.00	0.00	0.00	0.00	0.00	0.00	0.00	0.00	0.00	0.00	0.00	0.00	0.00	0.00	0.00	0.00	0.00	0.00	0.00	0.00	0.00
3.21	-11.43	1.53	-7.56	-13.91	4.55	-32.12	-6.19	-15.44	-7.98	3.80	-37.23	-18.22	-10.84	0.39	-14.24	32.00	33.51	-2.38	5.90	-22.98	-21.43	16.34	26.45	23.18	-4.84	-5.70	5.39	4.26	-11.68	1.39	-13.10	-31.94	-7.23	-11.26	9.37	-4.17	6.50	-9.87	-28.21	5.61	-9.75	-8.16	-1.01	4.14	4.89	34.28	-21.43	-0.38	6.63
6.39	9.22	-19.75	-17.94	-25.34	-22.85	6.85	14.34	-12.43	38.92	-32.22	-2.06	-24.87	-26.90	3.49	-32.38	68.46	36.64	15.54	6.03	6.31	-31.13	5.80	11.21	23.54	-0.72	20.43	19.60	-2.93	17.49	-9.48	0.57	-30.82	-24.94	18.07	14.76	-16.86	2.10	-4.82	-9.57	-41.13	-23.14	5.38	-9.59	-11.42	-3.48	8.69	-25.56	-10.53	19.02
9.05	-15.19	-29.56	13.12	-15.50	-10.20	-20.78	-30.89	41.90	20.12	-33.11	-15.45	-14.20	-13.63	-20.32	-6.27	43.45	-3.09	6.56	-6.44	13.75	-43.14	0.88	44.13	-23.95	-4.50	15.99	28.80	30.82	-2.65	-0.73	10.15	-26.33	-3.50	24.04	0.95	-14.11	13.91	5.84	22.60	-27.04	-9.15	-1.24	3.50	-40.58	7.72	20.28	-38.12	-6.97	22.01
12.64	77.76	-37.11	16.31	-17.48	-2.42	-30.82	-8.60	-13.92	3.28	1.24	-35.52	-32.30	-58.55	-57.50	-37.09	13.46	1.69	2.56	38.86	53.67	-13.48	12.51	25.22	1.87	-8.12	6.29	15.03	12.59	-12.01	22.02	-7.26	-25.31	-4.52	9.98	21.65	1.58	-3.82	9.27	50.43	-8.18	13.69	3.61	-8.74	-2.88	15.16	30.54	-39.15	-9.35	-18.20
15.26	38.37	-26.54	-12.15	-23.08	15.69	26.68	14.65	23.41	16.71	-67.08	-2.57	10.83	-22.71	-20.00	-32.53	60.48	24.31	1.39	35.94	36.33	-9.29	-10.92	22.31	14.01	1.09	9.86	25.65	27.80	-19.78	31.32	4.48	-11.77	-22.54	1.85	42.91	18.77	38.73	5.22	18.53	-25.72	-11.77	7.03	6.05	-26.04	-15.25	3.73	-31.17	-10.80	2.01
18.61	78.27	-24.50	32.68	-45.03	-14.87	32.51	2.16	21.42	20.76	-26.19	-32.92	-33.58	-12.64	-13.15	-19.83	32.26	-16.84	-8.41	-10.07	18.88	-53.46	25.60	3.51	-1.05	-6.52	7.83	25.39	18.22	2.10	28.83	1.57	-34.30	11.34	2.15	8.76	3.06	-2.41	9.22	37.39	-30.17	11.04	10.43	30.63	-24.74	24.18	28.46	-22.99	-9.43	-22.90
21.28	29.50	-65.43	24.32	-20.24	1.46	-8.25	-8.32	14.39	19.51	-28.20	-16.97	-18.85	-37.58	-35.72	-22.22	5.46	29.82	22.93	22.03	39.60	-62.29	-4.81	-8.45	-3.72	-10.79	12.32	13.18	40.38	5.70	8.81	4.51	-16.63	-47.12	0.21	19.48	-0.93	11.38	-16.44	40.72	-24.53	-21.32	22.63	-9.72	-17.06	9.25	43.23	-36.40	-5.60	-19.89
24.60	7.17	-16.46	-6.45	-21.11	5.48	5.62	0.86	5.48	35.44	-44.93	-13.93	-10.72	-53.82	-22.72	-39.57	38.11	-28.33	9.13	20.13	29.08	-53.82	32.15	13.28	23.16	-7.75	-14.38	36.61	48.04	10.91	36.36	-30.03	-22.72	-26.61	12.95	58.85	36.34	14.83	16.72	43.44	-5.33	-1.93	-4.06	25.76	-6.27	0.94	20.68	-49.93	-3.32	-26.68
27.30	18.20	-5.54	10.43	-30.49	-13.19	-4.84	-10.46	-6.35	-0.82	-39.19	-34.58	-25.40	-49.73	-26.65	-20.15	71.77	-27.32	-8.71	4.25	29.73	-55.31	53.55	29.09	26.88	-11.18	-5.41	21.82	60.30	9.26	16.50	-8.63	-29.51	11.45	8.02	43.48	2.42	25.72	16.43	38.24	-25.55	23.85	-4.25	-16.03	-14.33	-6.91	7.22	-44.55	1.59	-0.96
30.55	25.58	-32.77	5.13	-30.75	26.15	-6.71	-19.73	25.61	13.02	-57.80	-8.97	-37.93	-22.56	-13.66	-17.27	13.77	6.83	-14.25	13.38	28.96	-54.63	42.52	-21.65	9.33	17.80	-28.40	18.45	13.07	6.56	56.40	23.98	-2.39	-28.13	4.83	23.48	-3.38	3.98	23.98	17.10	-35.24	-3.98	-14.31	13.60	-23.61	-0.09	40.25	-40.58	8.10	12.62
33.40	-4.85	-22.51	-9.76	2.65	-2.39	-16.89	-17.41	-0.15	-6.41	-25.52	-38.11	-40.13	-33.91	-11.19	-32.26	18.97	-46.60	-1.45	26.30	13.17	-57.01	30.84	25.21	7.54	11.17	-24.87	20.56	21.19	4.76	42.79	23.70	-32.61	-13.09	9.59	-10.43	-16.30	15.51	8.18	13.30	-44.73	5.58	-4.27	0.89	-15.21	34.79	5.45	-54.73	-32.25	-46.60
36.49	8.23	-49.59	28.41	-22.88	17.45	-15.91	-41.56	-0.93	9.88	-11.62	-25.96	-49.40	-17.04	-5.94	-43.35	19.43	11.96	3.43	51.13	20.29	-49.86	-0.34	28.43	26.93	6.07	11.38	31.05	43.01	-13.84	47.04	87.03	-14.36	-18.66	-15.82	-5.61	-4.38	0.35	-3.19	17.97	-10.75	-2.86	-19.12	-2.05	-32.95	-2.54	42.89	-47.52	14.46	-9.43
39.53	25.68	-29.49	-17.39	-47.23	21.06	-21.52	-35.09	3.94	-24.46	-23.44	-31.82	-12.15	10.72	-12.47	-11.39	50.78	27.70	7.45	32.67	10.37	-54.09	8.47	-6.10	35.10	-3.69	3.56	10.96	34.48	-16.18	25.80	62.30	-15.39	-25.34	7.70	29.36	20.21	8.83	12.64	5.06	-16.37	13.84	14.16	-1.47	-33.34	-8.97	-1.59	-25.57	-14.50	-2.83
42.49	39.12	-43.74	26.66	-8.73	15.74	-10.27	-14.47	20.78	-0.35	-31.47	-19.10	-41.69	-23.43	-6.89	-6.96	-2.12	-28.55	-11.59	59.90	0.81	-34.99	21.96	6.10	-10.92	-18.75	-1.44	50.25	17.22	-24.06	44.95	26.94	-50.01	-21.36	-3.65	15.17	3.21	53.94	31.16	22.93	-57.94	-0.25	-9.59	7.45	-29.22	11.34	17.88	-11.50	15.50	-1.23
45.47	86.66	-36.81	19.36	5.38	54.30	-11.65	-20.21	-11.84	-12.44	-45.94	-40.22	-24.98	-16.00	-39.71	-52.88	1.42	-10.80	9.62	62.37	7.14	-20.99	-16.34	-8.38	3.20	-20.79	7.38	44.05	40.46	2.12	32.93	43.26	-55.99	-18.97	-2.94	42.96	-1.63	31.29	31.30	35.53	-45.21	-34.26	10.55	-4.85	-46.92	28.27	10.24	-27.04	-5.52	4.72
48.46	71.64	-69.02	4.87	-40.21	-9.82	-56.43	-29.13	15.38	-6.72	-18.59	-21.42	-31.46	-50.66	-1.57	-40.05	7.03	-45.18	4.01	84.99	14.14	-50.90	0.20	4.53	-26.21	-31.29	-32.45	55.22	31.13	-46.03	74.92	35.91	-27.50	-29.21	7.72	26.74	-16.58	45.40	24.06	28.52	-48.07	-7.01	-11.45	-9.91	-31.37	12.34	-16.48	-18.75	-6.99	17.77
51.47	28.64	-35.78	17.51	-16.12	-27.66	-18.36	5.25	12.26	23.79	-40.61	-49.34	-2.37	-39.64	-19.18	-13.22	6.77	-21.11	2.58	62.63	-54.60	-55.00	-34.13	-5.67	-5.78	9.83	-22.61	11.40	-16.20	-20.27	49.64	39.40	-16.51	-39.76	16.35	29.31	-14.34	52.35	20.41	47.21	-61.60	-26.38	7.98	13.77	-15.20	-3.55	47.90	-3.34	-5.25	2.57
54.30	31.13	-52.83	40.30	-24.03	-39.96	-30.45	-13.48	14.41	-37.44	-74.06	-38.54	-50.97	-33.51	-31.27	-26.36	-8.39	-4.30	-2.30	40.31	92.54	-23.96	-12.77	-9.19	24.30	23.95	-21.70	36.99	47.28	7.54	46.83	84.16	-28.35	-31.72	-2.99	21.51	-33.10	-3.80	35.24	71.19	-45.74	-13.27	-2.32	-0.24	-30.37	50.39	59.72	-16.38	12.48	13.34
57.56	13.86	-49.06	22.43	35.52	23.81	-39.35	-55.09	24.90	10.41	-48.96	-18.29	-38.26	-46.69	-13.45	1.88	17.27	-18.26	3.84	34.33	53.63	-64.65	9.49	34.19	3.11	6.00	-62.44	23.47	40.64	-33.25	40.98	76.98	-55.14	-46.71	9.23	31.66	-14.15	-22.33	41.39	48.09	-25.90	-23.93	-4.27	32.61	-46.34	33.24	61.18	-34.46	26.46	-7.69
60.20	67.55	-50.38	17.68	13.27	21.79	-47.28	-33.61	46.94	-5.62	-55.00	2.40	-17.97	21.38	-21.27	-13.27	-11.97	-17.75	-13.20	-10.01	72.52	-70.62	50.94	-11.07	38.58	36.06	-24.77	30.16	29.39	30.90	12.68	92.30	-37.23	-10.17	15.33	72.18	3.88	-37.70	26.35	41.12	-46.90	-8.64	53.04	13.58	-30.52	-6.61	29.03	-18.25	-11.05	9.89
63.69	51.42	-48.08	2.79	31.20	8.56	-38.46	-24.76	14.08	-12.76	3.37	1.53	-23.16	5.59	7.86	-2.95	8.43	47.99	44.22	22.49	53.21	-79.22	49.43	-12.90	11.69	33.24	-29.13	53.97	11.78	-15.28	35.34	48.26	-32.59	13.00	3.51	74.59	5.71	-36.67	33.93	37.03	-68.78	48.23	32.66	31.14	-41.43	32.67	32.36	-16.34	16.81	-26.26
66.11	81.41	-63.49	74.71	-31.56	-13.59	-87.46	-57.73	25.44	7.41	-57.92	-13.73	-55.83	-25.91	-20.04	-23.76	-13.11	26.98	2.29	-16.41	41.25	-57.43	55.54	8.16	-21.40	60.87	-36.90	30.23	64.94	-10.81	48.95	68.28	-59.57	11.19	-13.65	69.25	-2.06	-8.59	33.87	20.92	-56.72	50.72	36.22	31.15	-57.25	27.80	22.28	2.59	-24.79	15.33
69.71	56.12	-65.47	63.24	9.84	17.24	-33.96	-25.71	11.45	11.10	-52.42	9.68	-34.85	-59.98	-24.13	-51.44	25.16	30.56	1.77	0.28	50.95	-58.57	-5.88	-2.58	-3.39	14.90	-3.97	22.38	85.38	-5.27	91.77	52.50	-53.72	-16.12	24.38	38.14	-10.07	-19.68	43.66	34.13	-73.34	-20.07	32.56	20.13	-21.19	42.28	18.50	-11.26	-21.25	-24.34
72.19	101.17	-31.43	91.37	9.80	62.03	-32.67	-45.72	-0.64	61.77	-59.45	-31.02	-26.46	-29.49	-13.38	-27.26	39.83	-34.56	-4.56	-25.59	61.53	-44.26	-2.44	10.60	-25.32	24.15	-24.98	84.37	100.37	-7.79	52.91	61.39	-63.36	5.84	3.30	41.81	-20.83	-3.75	34.41	38.26	-41.93	-53.80	16.26	39.54	-43.34	50.11	44.01	-41.55	-18.97	-45.11
75.63	100.26	-66.82	25.69	-57.24	47.60	-42.60	-6.35	20.09	9.42	-54.21	6.96	-27.17	-25.38	0.96	-25.92	19.28	-33.30	-3.59	-44.87	55.58	-96.89	11.80	8.89	-14.52	5.91	-40.85	47.42	27.33	-20.41	21.22	109.72	-67.90	-56.28	-13.65	22.60	-1.64	-9.76	4.45	24.17	-43.46	-46.65	-1.20	23.49	-23.36	37.33	69.41	-22.25	27.70	-20.28
78.29	27.59	-86.07	14.70	-44.45	26.16	-77.86	-72.97	11.60	7.27	-28.84	-0.93	-21.56	-19.89	-7.35	-45.33	-14.97	-20.21	-42.96	-37.91	97.72	-86.36	10.46	-27.17	-16.53	26.88	-33.53	19.46	35.97	-12.54	58.70	91.79	-73.05	-45.46	-0.69	16.78	-16.58	-21.71	18.11	112.79	-42.76	-22.40	63.56	24.31	-13.35	43.09	55.60	-28.89	-7.02	-21.04
81.43	27.04	-125.14	7.33	-21.24	-18.31	-34.84	-56.50	-4.98	13.41	-28.55	-24.26	-53.67	-49.90	-39.01	-31.63	4.33	12.12	-21.62	-14.85	35.70	-69.31	-14.47	2.37	-18.35	21.98	-14.64	50.61	26.10	5.58	56.28	55.01	-61.02	-45.93	20.32	100.05	-15.47	20.55	36.77	38.55	-70.32	-31.87	-4.37	50.44	-50.94	46.23	68.30	-30.44	-14.59	-6.92
84.49	28.98	-80.74	3.48	16.04	19.82	-67.84	-52.81	5.34	-13.29	-62.53	-32.32	-68.00	-66.23	-44.39	-7.11	-12.72	-1.69	-35.93	-3.51	38.18	-85.69	5.50	21.35	-7.18	7.56	-16.24	40.35	41.83	14.13	24.52	45.33	-50.81	-18.17	-1.20	61.24	-30.69	-8.69	18.53	45.66	-57.66	-29.61	-6.23	41.07	9.71	36.25	51.72	-18.46	1.59	-22.76
87.34	66.47	-107.71	0.83	-9.41	16.92	-80.63	-55.70	-15.52	19.22	-72.52	-19.40	-13.30	-73.27	-28.86	-58.88	26.30	-41.85	7.31	-20.15	56.74	-114.12	14.28	42.13	-7.42	79.27	-24.94	24.58	34.69	16.97	50.98	97.91	-29.03	4.89	23.25	37.50	-35.12	-13.81	45.94	110.89	-63.03	-54.54	-8.28	37.02	-55.01	50.98	36.27	-24.27	5.27	-52.23
	Trace = Single Cell traces from GFP Channel
[truncated: 47 more columns]
