# Supplementary material for: Optogenetics reveals Cdc42 local activation by scaffold-mediated positive feedback and Ras GTPase
Source: PLoS Biol. 2020 Jan 24;18(1):e3000600. doi: 10.1371/journal.pbio.3000600 (PMC7002011; doi:10.1371/journal.pbio.3000600)
Supplement: S13 Data — (ZIP) [file pbio.3000600.s029.zip › S13_Data/Panel_S6A/Graph_Pak1-sfGFP_DeltaScd2/Graphs_GFP/Graph_Pak1-sfGFP_DeltaScd2_SingleTraces_WTcontrol_YSM3588.csv]

Strain =	YSM3588
Graph_Pak1-sfGFP_DeltaScd2_SingleTraces_WT control (GFP Channel)
Time (s)	Trace 1	Trace 2	Trace 3	Trace 4	Trace 5	Trace 6	Trace 7	Trace 8	Trace 9	Trace 10	Trace 11	Trace 12	Trace 13	Trace 14	Trace 15	Trace 16	Trace 17	Trace 18	Trace 19	Trace 20	Trace 21	Trace 22	Trace 23	Trace 24	Trace 25	Trace 26	Trace 27	Trace 28	Trace 29	Trace 30	Trace 31	Trace 32	Trace 33	Trace 34	Trace 35	Trace 36	Trace 37	Trace 38	Trace 39	Trace 40	Trace 41	Trace 42	Trace 43	Trace 44	Trace 45	Trace 46	Trace 47	Trace 48	Trace 49
0.00	0.00	0.00	0.00	0.00	0.00	0.00	0.00	0.00	0.00	0.00	0.00	0.00	0.00	0.00	0.00	0.00	0.00	0.00	0.00	0.00	0.00	0.00	0.00	0.00	0.00	0.00	0.00	0.00	0.00	0.00	0.00	0.00	0.00	0.00	0.00	0.00	0.00	0.00	0.00	0.00	0.00	0.00	0.00	0.00	0.00	0.00	0.00	0.00	0.00
3.21	-12.36	-31.81	-14.33	-32.16	-15.84	-8.60	-12.19	17.45	8.70	-12.85	5.47	5.78	-8.80	2.74	27.99	-36.99	-33.54	-42.21	-0.46	-19.89	-1.94	-35.22	-4.86	-8.85	-22.83	6.23	4.26	15.85	-29.05	31.74	-11.42	-36.27	-23.70	18.59	1.97	14.48	-26.30	23.45	14.41	-20.66	1.39	18.87	-3.17	4.08	-6.45	-5.95	-0.09	27.92	-29.30
6.39	-32.88	-28.87	-27.79	-22.69	19.67	-13.36	-20.17	-7.83	-1.75	-20.11	-4.60	7.16	-22.55	-2.06	47.05	-50.57	0.38	-57.97	-19.41	-24.89	-11.86	1.45	-19.32	16.67	-26.55	-10.98	12.10	-7.63	1.04	4.79	-12.44	-33.00	-7.01	27.38	-1.29	20.11	-45.07	4.00	12.07	7.13	-31.78	12.95	8.27	6.42	-2.06	-1.69	-2.93	24.63	-20.35
9.05	1.80	-9.26	-31.89	-14.64	17.63	1.25	-3.32	3.43	-11.20	-28.64	10.07	-3.28	-19.21	12.70	54.79	-51.46	-27.49	-46.25	-3.40	-24.65	-29.11	-26.68	15.84	-9.27	-23.26	-13.89	11.83	4.71	19.04	14.21	-3.84	-22.19	-9.55	-34.34	-8.37	44.37	-42.14	7.99	41.65	-3.37	8.64	-23.26	4.89	-9.88	-20.51	26.45	5.41	30.69	-30.65
12.64	-19.00	-27.23	-4.68	-20.82	46.82	-18.30	-12.50	12.57	7.18	-21.46	25.32	6.50	-12.28	27.68	33.26	-56.94	-47.81	-65.30	-5.67	-21.90	-25.92	-32.50	9.74	23.04	-12.41	-40.25	21.30	20.97	47.74	41.56	-32.41	-35.46	-2.59	-0.23	-15.71	19.63	-5.77	11.12	0.27	3.61	-9.05	5.07	22.46	-15.57	-34.96	-8.20	-10.37	-4.49	-29.68
15.26	-3.94	-26.11	-14.18	-11.29	45.43	-21.18	-5.19	24.13	-16.94	-16.53	8.68	-24.84	-3.25	-0.70	46.11	-57.30	-28.46	-55.49	-20.10	-28.51	20.61	-24.94	-4.81	-1.73	-46.98	-27.03	-2.86	-7.98	-6.66	23.81	-19.50	-2.15	-19.35	12.99	-17.48	17.90	-26.74	-22.41	-3.60	-28.09	-19.13	-7.01	6.90	-6.03	3.33	-13.28	-9.87	-5.26	-20.50
18.61	4.44	-5.10	-38.20	-47.17	39.23	9.09	-3.17	24.46	-14.17	-0.90	4.74	-12.72	5.37	15.89	29.49	-59.14	-11.84	-60.27	-23.65	-27.83	-22.84	-19.93	-23.46	2.15	-34.44	-48.89	8.39	-10.98	44.73	28.39	-18.66	-9.52	-15.58	-27.98	-20.43	16.76	-19.44	2.70	1.74	-10.13	17.81	-16.59	22.43	38.42	-27.39	-4.15	0.68	37.27	-48.07
21.28	-13.70	-41.25	-13.29	-8.00	29.02	-21.35	-14.65	2.75	-6.23	-30.45	24.60	17.07	0.53	28.30	39.92	-50.23	-16.17	-29.93	-7.86	-26.61	-6.72	-30.32	-11.48	5.83	-17.17	-34.02	0.96	-26.85	42.37	28.39	-22.90	-17.44	-8.55	-15.10	-5.95	24.97	-10.86	2.05	-18.07	-24.69	-4.54	7.30	1.92	11.62	-27.36	-19.93	-4.89	23.90	-70.76
24.60	8.34	-57.23	-20.46	-2.84	36.54	-16.77	-8.51	45.21	1.80	-69.21	5.44	17.44	-2.66	45.84	9.71	-26.60	15.53	-50.85	-41.22	-37.05	-26.43	-24.16	0.85	44.08	-2.68	-43.20	28.89	8.36	77.08	40.54	-12.01	-24.66	-15.08	-10.60	-21.17	30.09	-6.06	-11.85	16.96	-12.60	19.05	11.98	4.29	45.09	-25.65	23.14	3.27	-34.68	-56.82
27.30	-9.65	-25.55	-0.54	-17.92	26.62	6.24	1.15	38.19	-17.76	-45.16	11.51	5.25	-7.10	34.07	44.04	-49.06	-10.04	-54.09	-23.38	-24.68	-34.68	-15.98	-34.53	-1.93	-35.16	-38.52	30.75	-21.07	-21.68	17.65	-23.59	-14.91	-14.21	-0.35	-33.99	17.34	-5.88	-9.73	-3.81	-16.56	-7.38	6.29	16.05	23.34	-12.70	21.23	-14.12	7.02	-3.99
30.55	-3.54	-10.77	-46.79	-14.62	22.96	-5.69	-10.78	32.96	-27.94	-35.31	-5.67	-6.70	-8.74	33.73	18.65	-31.20	-37.01	-34.56	-20.27	-37.16	-37.34	-13.87	-8.75	6.01	4.02	-30.58	38.01	12.03	36.92	85.15	-34.56	-36.16	-24.44	-19.88	-19.56	27.45	-48.24	-11.15	-21.03	-35.42	6.55	-6.30	13.45	39.33	-14.28	49.63	-5.81	7.89	-28.82
33.40	1.93	-30.52	7.78	2.54	30.97	-8.59	-9.60	25.53	-6.19	-48.97	-29.26	3.48	-9.09	28.26	37.26	-69.25	-28.44	-48.80	-32.95	-23.92	29.42	-11.82	-16.99	37.66	3.91	-35.78	29.93	-0.70	-9.82	66.15	-10.85	-38.72	-9.87	0.83	-11.18	15.30	5.11	5.08	-7.05	-33.91	15.96	24.45	29.48	17.50	-21.90	19.94	-22.90	5.21	-17.17
36.49	-26.36	-4.82	-37.79	0.76	45.24	-16.16	-3.12	62.05	-26.69	-58.35	2.28	-18.28	-0.31	40.97	31.47	-31.25	-21.56	-32.91	-14.68	-37.80	10.22	-21.37	0.97	25.43	8.37	-36.93	-29.25	-3.74	-53.86	77.55	-21.33	-69.68	-12.15	-18.07	0.70	31.46	0.07	2.04	-11.90	-17.97	-4.06	-3.84	7.16	24.99	-19.00	2.06	2.09	-5.19	-15.79
39.53	16.12	-3.25	-7.47	1.65	15.00	-24.44	-9.83	50.41	-8.70	-35.57	2.75	-11.51	-7.71	62.89	43.63	-55.44	-37.61	-63.00	-16.46	-29.67	-13.68	-19.69	2.16	-6.60	11.76	-30.11	-25.33	21.14	-16.80	34.91	-38.00	-31.71	2.95	-11.95	-36.95	20.48	12.30	-6.67	-15.23	-31.88	25.93	0.20	-3.09	-4.41	-10.19	21.91	-4.73	36.35	-48.95
42.49	-15.28	-37.49	4.68	-13.94	35.40	-47.54	-7.93	64.54	18.00	-33.49	-7.24	18.47	-5.72	65.33	58.09	-55.24	-29.97	16.49	-26.12	-22.73	9.47	-10.54	0.06	3.01	10.09	-22.04	-3.18	-3.34	-4.77	57.49	-30.35	-40.20	-9.01	6.88	-45.16	28.11	-14.09	-24.27	0.16	-47.15	12.26	10.84	37.71	-4.65	-17.02	1.37	7.87	66.00	-24.74
45.47	-20.40	-41.66	32.44	5.47	-11.93	-41.52	-20.38	34.70	-40.20	-49.91	-15.94	22.95	-10.31	51.01	56.35	-60.44	-32.09	-22.67	-31.65	-55.25	-9.32	-2.58	7.49	8.00	-47.54	-60.71	20.44	-13.40	-9.08	85.20	-27.82	-29.58	-8.07	-17.55	-33.38	32.60	12.12	-2.80	42.16	-5.31	32.26	28.14	34.31	26.39	-8.18	11.84	11.21	41.19	-24.24
48.46	8.96	-26.20	-1.06	6.27	56.37	-42.26	2.46	30.75	-11.85	-24.98	-13.05	5.58	31.05	61.91	43.30	-59.17	-52.76	28.86	-14.89	-47.10	-17.09	-45.88	8.67	48.89	-26.53	-60.44	-6.48	-18.75	-21.30	60.22	-29.62	-45.42	-23.55	-28.99	-47.70	25.92	9.44	-37.76	-23.66	4.95	14.51	11.74	8.37	-10.24	-6.45	35.64	11.33	32.85	-34.36
51.47	10.46	-36.78	2.54	10.52	28.93	-28.08	-7.64	45.54	-1.64	-31.37	8.47	-10.24	-4.17	35.47	-1.28	-55.48	-49.76	-31.39	-20.70	-8.90	-11.89	-20.15	8.06	12.97	0.64	-47.20	-40.09	-36.07	-39.88	35.72	-36.54	-35.94	-14.18	-17.53	-61.27	-0.84	38.72	-2.10	-17.34	-20.46	12.54	20.96	13.67	31.17	-24.75	71.29	14.56	30.61	-32.39
54.30	-6.75	-25.02	5.22	-1.41	48.62	-33.64	-0.21	12.50	-46.10	-45.42	1.25	2.83	-33.67	51.21	35.48	-55.96	-53.62	-7.17	-26.33	-14.53	-17.73	-6.77	-19.23	17.08	13.84	-26.53	-21.99	7.61	-25.60	29.21	-44.86	-15.32	-10.31	22.78	-56.44	6.90	25.94	2.90	24.01	-22.60	30.45	-6.14	0.94	15.10	-5.07	56.84	7.94	2.07	-89.27
57.56	-23.43	-11.16	-5.34	-16.15	19.81	-35.45	-23.87	52.02	-7.66	-49.72	32.48	9.59	16.62	6.08	18.21	-48.16	-26.52	-23.25	-23.13	-35.32	-14.89	-14.79	16.88	4.42	-10.80	-47.25	-48.17	19.55	-10.48	25.41	-22.86	-9.24	-16.38	-28.54	-54.46	-21.16	8.95	-22.48	13.47	-29.45	13.20	6.68	-7.66	-12.79	-18.10	10.94	-19.66	18.12	-42.46
60.20	2.79	-31.63	-0.70	25.07	42.32	-19.24	-12.05	49.93	15.33	-29.56	44.67	20.94	-12.13	51.94	72.59	-57.22	-27.62	-6.83	-30.18	-40.25	7.79	-21.37	11.35	4.23	2.73	-47.08	-10.57	-26.85	-42.81	39.79	-33.97	3.58	21.56	-46.20	-48.44	0.14	14.28	15.26	12.39	19.98	87.60	36.37	17.53	-1.58	-16.44	38.91	9.53	-21.39	-13.76
63.69	45.11	-56.33	-26.09	7.80	23.41	-30.72	-19.89	48.74	-1.56	-53.20	9.08	-6.27	-26.13	31.82	31.74	-59.31	-23.89	-33.39	-34.26	-46.44	-1.26	1.14	-5.42	23.90	-1.13	-42.17	-16.32	8.63	-39.99	8.57	-34.58	5.83	-8.51	-57.70	-50.33	42.04	-3.65	-7.50	31.82	25.38	86.40	8.05	28.99	-9.77	-25.33	23.18	22.85	40.20	-64.81
66.11	-9.90	-50.02	-17.52	-14.84	15.13	-35.94	-4.75	26.21	8.37	-20.27	2.62	-3.00	-3.59	30.25	43.49	-56.97	-26.56	26.84	-24.26	-15.58	-0.38	-9.25	12.21	17.90	3.43	-23.71	1.71	28.25	-10.60	55.80	-23.44	-1.75	-6.26	-40.72	-38.56	-6.93	22.67	-4.38	13.67	19.48	97.27	-0.07	22.04	-5.72	-29.49	6.72	6.22	30.87	-67.42
69.71	-47.62	-44.04	-22.31	-17.10	-2.55	-25.07	-10.66	25.57	7.20	-36.17	-22.87	-10.58	-0.30	27.35	34.27	-35.81	-18.47	-3.29	-12.18	-16.30	-3.87	20.54	23.30	29.39	7.03	-31.75	-12.29	3.43	31.57	38.91	-31.90	-16.94	3.42	-39.62	-38.53	6.19	1.03	-13.01	-0.11	41.35	75.79	6.87	25.70	-28.89	-23.58	21.06	-8.10	43.28	-23.85
72.19	-7.39	-16.50	-17.15	16.51	-23.02	-34.15	-22.19	50.01	5.25	-36.13	31.65	-1.63	8.99	24.00	21.54	-52.15	-55.42	-33.65	0.89	-24.50	19.13	15.03	29.06	25.84	-35.39	-33.97	4.76	29.20	-36.66	81.23	-18.68	-3.97	0.24	9.95	-49.23	33.38	32.42	17.13	-1.70	45.29	88.68	15.77	51.50	-6.75	-17.53	9.09	15.17	26.40	-42.03
75.63	4.94	-71.11	7.52	35.34	-47.88	-56.00	6.38	20.74	-5.12	-78.81	-11.19	-22.92	-11.01	5.87	-2.95	-33.83	-32.71	-8.41	-15.71	-25.83	44.26	49.89	34.09	25.41	-43.65	-28.43	46.92	115.90	-66.19	44.86	-35.21	8.85	-4.12	-35.32	-67.02	12.71	19.56	-15.34	6.10	-6.42	28.73	24.68	24.84	17.49	-10.73	28.45	-13.36	38.38	-61.29
78.29	-0.68	-38.93	27.57	12.84	5.98	-48.08	-41.69	16.65	-27.85	-12.44	-12.72	14.12	18.00	13.85	35.49	-64.07	-27.74	-6.15	-28.68	-9.50	66.95	71.63	33.27	23.46	-11.74	-42.68	0.50	10.53	-34.97	29.11	-15.36	21.29	2.88	-80.96	-58.91	9.58	26.21	1.10	4.05	21.61	86.91	6.13	30.63	4.49	-18.47	17.07	-12.47	27.11	-45.16
81.43	19.92	-47.93	-1.35	-16.70	-6.05	-37.58	0.58	27.24	-18.34	-56.32	18.92	-7.04	19.09	1.42	62.37	-38.55	-41.02	-13.29	-0.05	0.13	40.44	54.27	56.80	14.51	-6.49	-22.67	29.20	7.74	4.91	50.60	-46.25	54.10	-11.14	-29.59	-42.34	8.76	25.26	-4.10	-14.59	19.92	69.85	3.55	17.11	4.64	-17.86	22.73	27.01	33.38	-61.59
84.49	-41.25	-30.16	-38.54	-23.81	-17.92	-39.74	-11.50	54.28	-9.25	-16.49	10.87	-23.86	-6.42	12.41	23.04	-0.58	-53.00	27.15	3.89	-0.21	23.34	61.04	75.78	12.18	-10.28	-36.50	-0.61	58.82	-25.01	57.44	-27.54	6.55	2.51	-31.62	-50.21	6.81	7.71	5.25	18.46	-20.16	48.77	29.03	32.03	-49.71	9.80	13.79	15.07	11.05	-42.22
87.34	7.90	-10.82	-28.40	7.58	-10.35	-18.95	-31.32	52.68	0.82	7.39	-22.43	-22.70	-2.55	-31.59	43.28	16.98	-25.37	-8.00	5.15	-18.57	61.87	76.93	47.23	-1.51	50.02	-29.94	-15.22	111.49	-37.75	47.75	-44.12	-6.63	16.51	-7.82	-42.06	51.53	26.46	-4.27	1.03	68.45	70.76	42.99	19.48	-17.71	-14.14	0.44	5.16	18.78	-62.63
	Trace = Single Cell traces from GFP Channel
[truncated: 196 more columns]
