# Supplementary material for: Optogenetics reveals Cdc42 local activation by scaffold-mediated positive feedback and Ras GTPase
Source: PLoS Biol. 2020 Jan 24;18(1):e3000600. doi: 10.1371/journal.pbio.3000600 (PMC7002011; doi:10.1371/journal.pbio.3000600)
Supplement: S13 Data — (ZIP) [file pbio.3000600.s029.zip › S13_Data/Panel_S6A/README_PanelS6A.txt]

Single cell Plasma membrane GFP and RFP fluorescence intensities relative to the figure S6A.
Per each of the tested proteins (CRIB-3GFP_DeltaScd2, Pak1-sfGFP_DeltaScd2 and Scd1-3GFP_DeltaScd2) single cell traces are provided for each of the strains. Graphs_GFP folders contain single cell GFP traces for Opto, OptoQ61L and WT control cells. Graphs_RFP folders contain single cell RFP traces ("SingleTraces" files) and mean and mean+/-std values for Opto and OptoQ61L cells. 


*CRIB-3GFP_DeltaScd2 Strains = YSM3583 (Opto), YSM3584 (OptoQ61L) and YSM3585 (WT control). 
	-Graphs_GFP folder contains single cell GFP traces for the strains referred before. These single cell values were used to calculate the mean and mean+/-std values plotted in figure 4A.
	-Graphs_RFP folder contains single cell RFP traces ("SingleTraces" files) for the strains referred before, except for WT control (since it lacks RFP fluorescence). These single cell values were used to 	calculate the mean and mean+/-std values ("Graph_RFP" files) plotted in figure S6A.

*Pak1-sfGFP_DeltaScd2 Strains = YSM3586 (Opto), YSM3587 (OptoQ61L) and YSM3588 (WT control).
	-Graphs_GFP folder contains single cell GFP traces for the strains referred before. These single cell values were used to calculate the mean and mean+/-std values plotted in figure 4A.
	-Graphs_RFP folder contains single cell RFP traces ("SingleTraces" files) for the strains referred before, except for WT control (since it lacks RFP fluorescence). These single cell values were used to 	calculate the mean and mean+/-std values ("Graph_RFP" files) plotted in figure S6A.

*Scd1-3GFP Strains = YSM3589 (Opto), YSM3590 (OptoQ61L) and YSM3591 (WT control).
	-Graphs_GFP folder contains single cell GFP traces for the strains referred before. These single cell values were used to calculate the mean and mean+/-std values plotted in figure 4A.
	-Graphs_RFP folder contains single cell RFP traces ("SingleTraces" files) for the strains referred before, except for WT control (since it lacks RFP fluorescence). These single cell values were used to 	calculate the mean and mean+/-std values ("Graph_RFP" files) plotted in figure S6A.
