# Supplementary material for: Optogenetics reveals Cdc42 local activation by scaffold-mediated positive feedback and Ras GTPase
Source: PLoS Biol. 2020 Jan 24;18(1):e3000600. doi: 10.1371/journal.pbio.3000600 (PMC7002011; doi:10.1371/journal.pbio.3000600)
Supplement: S13 Data — (ZIP) [file pbio.3000600.s029.zip › S13_Data/Panel_S6A/Graph_CRIB-3GFP_DeltaScd2/Graphs_RFP/SingleTraces_RFP_OptoQ61L_YSM3584.csv]

Strain =	YSM3584
SingleTraces_CRY2PHR-mCh-Cdc42Q61L (RFP Channel)
Time (s)	Trace 1	Trace 2	Trace 3	Trace 4	Trace 5	Trace 6	Trace 7	Trace 8	Trace 9	Trace 10	Trace 11	Trace 12	Trace 13	Trace 14	Trace 15	Trace 16	Trace 17	Trace 18	Trace 19	Trace 20	Trace 21	Trace 22	Trace 23	Trace 24	Trace 25	Trace 26	Trace 27	Trace 28	Trace 29	Trace 30	Trace 31	Trace 32	Trace 33	Trace 34	Trace 35	Trace 36	Trace 37	Trace 38	Trace 39	Trace 40	Trace 41	Trace 42	Trace 43	Trace 44	Trace 45	Trace 46	Trace 47	Trace 48	Trace 49
0.00	0.00	0.00	0.00	0.00	0.00	0.00	0.00	0.00	0.00	0.00	0.00	0.00	0.00	0.00	0.00	0.00	0.00	0.00	0.00	0.00	0.00	0.00	0.00	0.00	0.00	0.00	0.00	0.00	0.00	0.00	0.00	0.00	0.00	0.00	0.00	0.00	0.00	0.00	0.00	0.00	0.00	0.00	0.00	0.00	0.00	0.00	0.00	0.00	0.00
3.22	531.58	491.94	515.08	520.98	450.43	492.12	691.24	360.13	366.79	356.18	468.20	690.78	445.98	684.28	354.46	422.86	360.31	689.55	211.82	540.25	268.43	545.95	596.78	491.63	616.96	673.32	343.89	390.35	623.43	668.20	502.39	628.67	742.61	626.87	661.39	923.45	807.17	919.12	794.50	855.22	561.94	826.87	631.65	598.24	486.60	615.10	586.79	326.42	452.13
6.37	581.59	555.23	566.83	637.04	526.77	621.48	773.18	422.04	478.18	406.36	538.27	790.33	521.54	743.94	396.19	451.02	454.27	821.46	254.29	550.44	315.96	596.75	615.57	542.13	673.70	744.89	326.78	400.56	678.29	757.16	616.30	704.80	813.32	711.87	701.25	1023.29	813.99	979.93	1021.56	974.20	668.44	941.20	823.34	749.67	566.49	753.03	736.84	382.40	539.11
9.14	631.43	581.95	606.27	602.43	596.11	654.34	751.43	404.24	427.75	415.31	512.00	837.70	549.33	706.93	435.66	449.68	513.89	860.31	250.59	576.17	360.65	634.37	720.35	565.50	712.96	797.88	341.09	413.74	735.27	763.36	642.30	761.55	894.37	727.80	777.79	1075.09	934.34	1098.76	1081.10	1114.61	704.47	1027.52	837.39	841.28	628.27	777.50	754.92	409.72	599.69
12.68	731.26	570.55	678.49	667.32	614.46	760.99	805.44	488.52	485.75	482.10	525.06	898.67	569.13	780.59	481.10	520.08	535.00	941.01	330.22	563.98	359.74	659.34	701.96	606.29	748.50	771.33	341.70	461.08	707.16	746.00	585.78	734.73	758.57	679.50	686.03	1112.00	943.19	1110.69	1128.91	1036.02	716.96	1019.61	899.27	859.30	625.53	790.10	671.66	392.59	619.65
15.30	711.85	627.52	599.99	688.93	608.28	750.07	785.09	424.50	462.36	461.46	509.15	938.53	587.50	705.30	490.23	518.89	496.81	944.07	321.99	616.64	425.72	703.46	767.82	641.94	838.26	846.82	339.48	449.32	769.56	826.91	675.82	844.01	855.50	668.69	709.19	1067.34	1005.85	1183.43	1209.98	1127.43	775.05	1114.94	964.49	951.28	676.80	863.19	772.47	422.83	594.51
18.72	725.53	671.43	659.11	733.03	636.93	824.03	828.16	523.55	459.90	447.59	476.50	906.88	589.40	688.96	496.74	495.20	513.53	944.22	349.16	596.26	361.01	684.03	717.04	669.45	811.57	864.75	283.41	454.62	734.24	738.51	632.14	804.27	794.95	637.13	708.20	1062.84	966.71	1162.63	1184.11	1098.63	669.69	1133.72	889.06	948.53	606.36	884.70	652.35	424.04	565.08
21.22	762.62	693.53	677.55	688.24	638.47	805.06	770.47	483.39	551.37	420.65	500.08	901.44	556.94	639.38	511.29	579.57	487.99	933.36	400.57	563.42	475.07	649.57	747.24	643.11	827.54	815.15	241.27	478.71	629.19	711.60	655.08	795.12	798.81	660.17	667.32	1017.68	924.02	1226.73	1234.43	1102.14	759.39	1196.20	884.63	952.36	583.55	912.85	750.91	442.72	638.32
24.75	789.77	674.74	694.00	744.60	671.06	809.27	848.26	520.79	474.24	363.14	423.55	848.44	557.25	534.63	512.32	499.70	489.56	861.70	340.55	614.00	478.17	667.19	861.25	669.80	894.64	927.69	281.60	525.52	702.34	754.45	655.48	861.18	816.77	695.72	779.53	1158.08	1031.30	1242.54	1260.81	1259.10	710.36	1133.10	907.07	912.53	671.56	843.30	686.46	412.40	601.47
27.24	784.05	690.12	742.83	745.64	649.58	796.32	845.77	536.55	546.79	401.06	489.33	922.61	588.77	589.27	557.58	569.09	488.87	848.23	387.83	607.86	490.44	706.50	762.41	633.63	864.36	826.75	201.40	486.79	626.34	722.53	728.41	893.01	917.27	706.43	687.87	1087.11	996.81	1182.25	1365.60	1174.18	711.94	1240.74	992.78	930.40	647.58	918.42	773.13	516.30	601.41
30.62	835.53	737.55	824.58	779.43	681.74	875.68	837.89	596.45	542.34	414.35	457.11	819.17	548.38	577.04	560.10	561.12	506.35	788.40	420.13	623.34	442.51	682.50	786.49	633.60	895.50	827.64	199.98	440.11	678.92	658.98	617.50	787.02	895.86	617.81	590.90	1058.96	902.44	1158.75	1159.88	1221.64	645.17	1149.50	989.60	910.06	626.26	946.99	668.48	468.36	606.40
33.38	812.62	672.45	711.95	770.89	690.35	895.59	795.64	538.07	551.31	428.77	445.43	839.45	640.70	604.74	528.78	568.84	484.54	883.69	402.81	682.83	507.95	770.61	885.63	654.36	984.83	902.91	351.08	489.45	827.58	814.89	694.87	887.03	1095.83	784.33	851.91	1157.81	1137.27	1109.36	1205.82	1422.60	721.91	1149.11	968.47	888.20	761.96	931.91	717.49	576.20	574.59
36.49	841.98	724.87	798.98	757.65	653.15	899.33	861.41	627.14	530.47	407.92	403.80	838.26	598.38	557.95	525.60	555.95	505.11	834.47	371.31	645.93	516.04	645.93	778.04	642.96	977.50	937.25	288.64	517.30	791.64	788.14	689.04	823.44	959.98	721.00	785.70	1237.50	1114.08	1112.06	1174.66	1321.02	654.75	1072.62	997.23	854.80	729.31	963.10	658.35	585.95	602.18
39.50	763.50	709.55	775.04	796.19	661.80	853.58	750.06	558.94	535.86	379.86	506.09	845.31	605.70	570.29	583.00	603.81	512.81	933.38	463.80	674.57	420.23	774.26	898.40	650.85	985.99	876.36	463.93	485.03	938.60	904.79	767.48	986.02	1037.10	765.02	748.32	1273.30	1122.84	1174.84	1214.81	1378.11	726.29	1161.10	955.66	932.32	753.15	943.82	639.42	585.35	637.19
42.43	808.43	716.01	763.57	817.65	700.37	883.55	831.33	664.49	567.36	437.19	483.77	867.27	559.47	561.25	528.69	536.04	457.48	843.91	420.99	727.00	480.86	760.63	887.72	656.09	1006.13	931.81	371.65	466.32	952.75	900.10	692.97	886.12	914.39	694.15	712.19	1192.88	1074.67	1096.68	1093.56	1311.84	671.24	1034.08	881.13	913.29	692.70	913.06	624.43	546.68	616.90
45.53	778.93	688.71	687.14	782.08	697.40	904.34	697.99	533.24	619.20	393.61	468.90	791.54	601.96	507.89	561.30	590.37	454.47	706.37	479.03	760.51	413.14	819.30	956.65	661.70	986.04	870.46	476.65	467.81	907.82	972.37	740.84	875.29	1001.71	591.77	605.39	1154.30	951.73	1180.39	1221.00	1139.06	672.90	1116.82	882.41	890.02	669.20	961.61	657.84	576.43	689.40
48.42	871.43	750.74	736.06	731.99	631.92	909.62	793.73	551.62	600.81	397.31	389.49	845.05	539.59	512.04	578.82	508.77	459.45	663.82	403.95	710.82	483.14	803.62	953.85	647.63	1038.19	972.61	391.25	452.97	937.55	957.25	653.24	853.07	900.81	660.54	730.75	1282.48	1067.90	997.12	1112.35	1285.14	557.38	1003.66	951.97	867.60	732.94	999.81	618.25	539.87	683.93
51.50	832.88	718.70	610.98	653.86	667.23	881.81	742.20	471.26	572.33	335.37	362.80	782.02	543.06	426.74	617.11	545.24	437.59	607.48	514.95	779.36	398.38	892.29	989.36	691.72	1022.17	876.16	540.82	509.04	983.55	884.87	754.33	984.57	1086.96	757.88	782.14	1294.19	1130.57	1071.39	1224.63	1284.44	667.06	1232.19	923.34	907.59	705.74	982.19	671.36	594.49	642.70
54.47	880.39	805.36	624.61	666.21	653.96	870.83	761.85	545.45	583.23	339.75	374.82	770.62	471.89	404.50	549.73	545.21	416.19	595.27	510.80	899.59	397.74	846.20	963.91	893.22	1156.75	808.42	638.82	442.25	930.83	875.78	702.70	937.32	997.71	776.43	731.89	1246.70	1087.67	1045.41	1092.39	1329.85	598.63	1053.59	887.58	810.26	692.45	948.00	646.21	534.63	643.31
57.56	811.66	729.89	575.12	630.66	592.90	808.46	742.30	477.31	542.12	304.79	342.46	766.39	425.24	375.42	455.88	442.46	398.13	470.10	517.86	824.46	427.04	826.61	966.27	779.15	1097.30	844.61	599.23	519.32	997.41	878.37	770.70	976.25	1115.29	787.88	773.67	1300.53	1153.61	1085.36	1193.77	1316.67	668.41	1140.87	1021.84	891.76	802.67	972.07	665.80	601.33	623.08
60.47	784.70	768.96	597.73	594.62	573.19	875.85	664.19	477.42	585.00	331.87	409.90	774.81	443.98	474.75	537.88	576.24	524.28	650.14	551.42	855.78	465.39	838.58	956.82	819.10	1155.49	997.01	602.77	525.29	976.38	918.21	715.82	916.99	950.96	764.05	800.98	1324.55	1111.18	1139.10	1292.22	1295.26	597.25	1170.92	954.55	929.78	786.02	968.85	614.99	523.02	605.21
63.54	844.27	731.44	562.89	649.97	591.84	838.06	746.06	553.40	537.50	341.82	471.44	776.44	471.31	542.82	527.88	525.26	516.64	717.29	467.66	829.54	432.35	865.49	901.07	754.10	1152.91	966.66	582.72	500.03	973.91	990.97	815.61	933.83	1091.54	787.44	761.22	1355.89	1130.22	1173.23	1360.90	1347.85	677.03	1220.68	1034.80	946.51	732.79	954.50	690.63	644.77	593.57
66.45	828.51	743.86	572.72	639.51	608.04	812.88	780.29	510.34	603.47	369.77	451.40	805.96	534.60	573.47	579.22	647.88	531.30	877.56	510.52	718.95	469.08	850.79	879.48	731.40	1110.00	998.09	501.50	516.99	944.06	931.59	705.21	975.03	940.34	690.34	697.25	1335.71	1048.90	1165.69	1209.88	1250.30	687.58	1127.41	966.23	944.62	758.78	940.20	615.88	541.42	571.85
69.56	923.92	673.37	564.28	553.64	532.80	720.48	773.62	482.79	609.67	360.97	434.15	837.98	505.17	521.18	556.34	637.23	548.35	772.26	486.55	709.94	404.70	821.75	889.87	681.65	1158.56	913.90	493.03	496.52	892.89	939.46	791.38	888.46	1167.63	832.68	860.51	1469.06	1188.01	1104.56	1191.31	1408.32	679.63	1222.17	1007.06	992.48	778.91	959.51	683.12	617.36	574.15
72.48	823.89	724.51	572.39	610.84	539.26	769.20	704.32	392.62	653.68	387.48	408.18	822.79	525.41	486.10	543.12	634.37	529.52	770.61	502.75	760.74	484.22	862.24	885.92	681.63	1153.18	1027.63	380.81	517.56	946.10	943.21	751.53	872.68	1110.90	760.40	848.02	1427.54	1116.52	1070.34	1149.38	1349.43	673.99	1109.19	991.81	990.25	742.85	936.02	610.29	518.96	531.74
75.47	837.58	724.52	618.92	636.18	555.86	770.32	720.04	513.74	579.16	345.32	360.74	782.58	458.91	424.64	514.55	533.89	506.96	675.98	490.12	644.49	446.10	805.90	819.22	645.78	1101.67	987.20	413.54	508.51	877.44	885.79	819.97	993.57	1126.72	798.05	858.36	1421.83	1118.97	1105.98	1190.18	1479.77	764.08	1225.43	1002.56	1011.55	732.93	986.09	701.94	615.81	596.27
78.54	870.90	725.32	611.43	602.69	487.31	797.33	672.32	459.07	571.35	335.30	324.28	735.01	456.15	320.49	523.24	540.81	407.74	411.23	451.74	713.70	427.42	865.19	848.92	607.78	1121.31	1001.61	485.85	545.43	921.24	968.19	704.13	1012.36	1059.89	762.23	799.34	1439.70	1136.19	1145.63	1047.95	1390.42	607.39	1109.77	1004.25	1012.07	732.60	972.37	612.79	532.37	551.01
81.43	858.81	689.71	641.00	571.44	486.46	742.19	591.92	483.56	531.67	334.32	306.38	720.58	482.41	317.16	477.38	517.18	424.36	474.28	454.44	721.15	439.64	853.09	822.91	663.06	1144.98	969.68	481.25	539.78	912.29	899.65	773.23	1057.59	1127.10	817.79	788.81	1458.03	1150.15	1070.10	1237.73	1438.24	743.73	1290.14	1006.37	987.80	748.26	988.22	674.08	649.80	591.88
84.53	901.50	672.33	670.97	499.81	451.82	781.55	575.73	497.26	631.13	331.15	370.66	778.54	512.08	399.00	615.24	655.26	492.81	631.42	487.89	720.38	499.85	818.26	874.75	632.66	1245.00	1038.20	393.60	578.53	901.06	1037.43	740.08	1035.81	1043.20	750.97	761.55	1391.86	1056.09	1196.89	1152.90	1337.59	667.40	1255.84	1059.40	1065.16	779.58	1067.29	629.76	588.09	596.22
87.49	890.40	675.65	634.14	463.03	432.04	755.28	605.65	497.02	599.64	326.42	319.29	806.78	495.02	378.64	523.96	612.94	479.15	612.09	402.00	658.36	469.84	793.27	878.89	572.97	1216.31	965.51	353.12	589.31	806.12	952.70	782.45	1085.12	1157.07	821.70	790.75	1435.41	1075.09	1105.96	1239.31	1337.45	702.05	1229.21	1111.06	1067.78	822.14	969.95	596.78	534.61	620.15
	Trace = Single Cell traces from RFP Channel
[truncated: 41 more columns]
