# Supplementary material for: Optogenetics reveals Cdc42 local activation by scaffold-mediated positive feedback and Ras GTPase
Source: PLoS Biol. 2020 Jan 24;18(1):e3000600. doi: 10.1371/journal.pbio.3000600 (PMC7002011; doi:10.1371/journal.pbio.3000600)
Supplement: S13 Data — (ZIP) [file pbio.3000600.s029.zip › S13_Data/Panel_S6A/Graph_CRIB-3GFP_DeltaScd2/Graphs_RFP/SingleTraces_RFP_Opto_YSM3583.csv]

Strain =	YSM3583
SingleTraces_CRY2PHR-mCh (RFP Channel)
Time (s)	Trace 1	Trace 2	Trace 3	Trace 4	Trace 5	Trace 6	Trace 7	Trace 8	Trace 9	Trace 10	Trace 11	Trace 12	Trace 13	Trace 14	Trace 15	Trace 16	Trace 17	Trace 18	Trace 19	Trace 20	Trace 21	Trace 22	Trace 23	Trace 24	Trace 25	Trace 26	Trace 27	Trace 28	Trace 29	Trace 30	Trace 31	Trace 32	Trace 33	Trace 34	Trace 35	Trace 36	Trace 37	Trace 38	Trace 39	Trace 40	Trace 41	Trace 42	Trace 43	Trace 44	Trace 45	Trace 46	Trace 47	Trace 48	Trace 49
0.00	0.00	0.00	0.00	0.00	0.00	0.00	0.00	0.00	0.00	0.00	0.00	0.00	0.00	0.00	0.00	0.00	0.00	0.00	0.00	0.00	0.00	0.00	0.00	0.00	0.00	0.00	0.00	0.00	0.00	0.00	0.00	0.00	0.00	0.00	0.00	0.00	0.00	0.00	0.00	0.00	0.00	0.00	0.00	0.00	0.00	0.00	0.00	0.00	0.00
3.22	785.53	493.55	842.49	813.59	557.51	767.88	668.23	827.65	670.25	632.81	497.62	430.60	927.89	664.96	517.37	511.22	613.09	781.78	750.93	382.61	692.52	358.61	714.17	1023.14	333.09	755.26	640.76	570.56	687.05	645.35	572.14	463.03	791.86	844.52	579.04	563.70	759.65	420.98	408.20	470.47	1054.93	633.64	485.34	583.94	781.58	744.92	747.02	386.72	1185.36
6.37	870.69	583.67	974.90	936.60	650.33	805.61	723.18	910.78	753.25	662.64	536.86	464.15	1012.66	746.34	582.30	556.81	725.08	878.94	779.42	486.27	709.78	367.78	687.58	1064.55	333.72	809.35	781.22	603.98	789.83	682.63	622.86	570.06	864.53	871.65	666.53	623.44	949.78	478.36	465.26	521.01	1120.77	705.97	548.33	615.64	892.76	786.34	820.59	425.15	1280.92
9.14	841.75	592.24	963.58	1001.36	641.37	792.05	695.45	972.59	761.87	654.23	614.85	475.38	954.89	834.23	664.31	542.10	665.61	898.84	736.34	444.11	664.16	344.62	677.79	1079.41	371.87	817.04	757.46	535.43	790.71	722.32	564.66	573.03	816.59	892.38	675.48	625.23	911.79	485.82	480.27	539.61	1205.13	731.94	539.19	741.10	831.82	850.07	877.65	432.39	1335.14
12.68	924.09	565.00	1046.93	996.94	661.19	874.69	699.88	998.59	836.52	723.46	605.03	488.74	1134.75	864.39	633.49	605.64	718.08	949.42	741.03	446.47	738.48	323.90	598.03	1096.07	352.07	770.32	829.01	482.12	786.90	712.78	653.87	626.89	805.34	837.84	668.56	496.92	927.58	477.27	455.06	590.86	1166.26	763.58	552.44	726.19	793.21	812.47	881.47	436.48	1220.84
15.30	931.31	559.47	1049.28	1044.43	634.74	827.45	724.02	1048.04	882.68	720.79	603.57	474.04	1061.76	842.58	669.08	535.28	718.08	939.10	742.77	434.05	673.41	323.63	563.24	1066.98	405.31	742.77	813.97	415.99	875.09	746.05	571.91	623.01	747.40	727.09	697.07	596.88	982.94	528.32	544.96	621.54	1230.61	819.53	531.37	759.52	761.80	867.11	856.49	414.30	1319.03
18.72	922.79	620.51	1084.11	1026.72	722.35	852.79	796.38	986.14	925.44	778.29	632.24	495.61	1123.93	869.80	609.71	585.13	719.92	942.03	712.66	372.29	727.51	255.20	533.92	1027.71	401.44	740.23	847.70	520.98	888.31	719.20	649.45	720.67	820.73	787.56	687.09	551.24	1017.02	487.99	519.12	606.33	1185.17	753.30	479.84	711.25	644.39	877.58	870.20	381.62	1202.46
21.22	890.66	639.83	1059.80	1053.54	662.63	807.52	774.07	990.74	813.16	752.87	637.24	478.27	1076.97	867.26	634.01	582.85	697.29	914.20	650.67	337.19	584.00	249.71	478.19	971.94	387.66	654.24	808.39	394.37	841.41	727.12	606.24	713.56	718.14	676.93	807.10	598.25	1000.33	536.67	528.23	595.34	1235.20	746.72	529.53	737.40	627.34	885.36	837.23	370.39	1241.96
24.75	945.93	602.92	1096.67	1005.82	775.21	837.55	751.40	1032.26	921.18	762.04	647.63	481.95	1097.43	938.35	655.37	628.21	712.88	993.35	619.77	367.79	588.33	293.25	429.91	938.36	448.27	626.93	821.61	320.02	847.79	671.68	609.92	654.02	525.56	478.53	672.07	521.31	966.18	484.57	473.49	610.62	1181.49	761.16	477.81	672.52	536.69	882.11	843.23	361.82	1186.48
27.24	968.67	636.46	1111.82	986.89	779.16	780.62	764.20	1065.46	835.85	736.61	628.67	505.61	1081.94	937.60	628.76	624.96	789.78	973.34	654.46	378.19	570.61	262.54	502.50	902.15	403.75	673.55	812.15	202.50	810.96	552.68	446.88	572.54	412.22	373.82	753.69	597.32	998.35	505.08	528.26	614.29	1216.23	648.92	552.80	736.09	550.01	885.75	833.82	327.42	1249.29
30.62	962.32	619.85	1090.40	1092.40	720.64	847.58	769.74	1054.38	854.29	777.57	617.20	492.86	1084.30	929.22	681.79	629.15	761.77	958.21	613.50	366.34	652.54	282.38	491.64	939.85	481.97	656.14	894.41	422.55	862.83	723.66	560.60	622.95	828.93	662.21	661.97	550.19	909.78	495.28	521.16	576.56	1140.62	692.90	526.50	744.91	484.10	830.19	719.44	284.42	1218.13
33.38	918.19	630.37	1077.90	1031.77	692.61	769.79	794.54	1012.73	790.35	762.01	734.29	518.64	1195.03	969.63	754.75	660.09	816.22	1039.47	602.90	367.34	515.38	254.25	392.08	827.97	502.96	566.68	824.56	398.26	787.17	612.11	449.07	616.20	750.68	623.60	723.56	634.59	1023.88	500.81	483.00	575.39	1184.10	753.39	532.51	766.36	807.83	926.25	905.41	437.99	1383.68
36.49	977.77	657.42	1037.84	995.42	757.81	766.10	732.94	1020.43	919.69	699.65	704.46	559.87	1209.32	950.65	809.08	635.93	792.34	1129.42	662.18	379.01	664.53	348.55	427.56	962.06	425.77	654.38	848.57	464.59	802.10	637.65	603.25	581.36	885.75	704.63	638.07	555.81	981.45	484.36	436.71	586.21	1086.65	777.86	482.82	711.89	794.71	867.70	964.67	557.15	1258.93
39.50	951.81	623.61	1094.22	984.66	747.91	751.90	713.41	985.68	856.14	752.63	709.10	557.42	1222.31	955.75	739.93	678.71	769.86	1097.96	666.56	411.92	683.46	244.23	555.80	1030.75	394.03	674.91	888.49	422.08	887.08	628.12	553.19	595.59	802.40	676.52	673.16	682.82	1005.48	483.70	530.12	628.32	1196.54	810.56	581.08	758.52	798.02	971.47	961.16	554.05	1335.78
42.43	1027.28	629.36	1192.34	1008.77	575.90	799.84	847.03	1040.51	935.53	670.16	680.20	546.68	1203.76	1006.46	732.88	632.40	794.79	1122.68	617.46	353.18	619.53	272.49	636.07	1093.80	349.35	679.88	858.22	438.92	839.41	586.92	536.43	548.36	745.94	617.98	680.51	590.92	971.55	484.85	503.58	577.79	1211.07	816.92	527.50	770.09	729.31	955.74	921.14	492.36	1278.06
45.53	1060.27	694.02	1276.48	981.88	483.04	806.70	887.73	1101.44	830.84	606.72	787.02	593.54	1323.38	919.46	764.06	626.36	1046.07	901.04	651.14	418.35	695.17	257.48	560.96	1096.06	421.15	716.64	924.46	327.87	890.59	589.37	455.63	553.27	638.49	537.08	735.45	624.36	1030.54	494.95	542.96	563.30	1145.97	817.80	565.91	816.53	763.59	1004.78	907.34	421.82	1381.12
48.42	1097.57	671.85	1309.80	1011.89	451.20	838.71	898.17	1160.84	851.39	584.29	796.11	636.05	1312.35	946.00	720.42	638.15	926.11	944.72	684.96	369.68	613.53	238.91	561.54	1050.50	400.20	645.64	925.92	360.50	913.13	686.71	611.02	592.86	795.65	659.02	716.09	602.96	983.95	511.56	504.02	580.51	1148.91	791.28	485.84	800.16	674.27	970.17	868.81	436.05	1266.63
51.50	1122.71	722.20	1344.44	1015.30	427.51	867.73	922.96	1147.22	831.42	590.25	739.12	640.57	1451.48	938.54	783.44	682.24	948.75	941.20	748.96	397.70	745.41	284.74	521.13	1005.41	440.75	654.44	901.28	320.06	843.53	607.59	483.52	573.88	649.75	545.81	769.86	630.15	1045.47	486.47	552.92	530.35	1114.41	847.43	510.66	784.09	662.64	1004.24	826.72	380.89	1333.09
54.47	1151.42	713.97	1246.95	1011.02	429.70	824.00	839.90	1191.37	848.12	567.35	789.39	644.89	1423.77	972.54	809.68	626.78	884.54	999.57	686.68	357.73	751.60	270.09	510.00	1081.13	426.64	582.36	924.76	295.41	898.66	464.76	547.57	540.01	476.68	358.51	698.05	528.92	950.61	494.91	514.58	550.84	1113.04	797.10	432.12	795.85	509.97	993.88	838.42	330.96	1284.16
57.56	1104.16	683.60	1339.59	977.29	413.65	814.85	872.96	1113.12	950.22	573.27	769.27	660.72	1359.38	1034.84	861.68	632.41	944.15	1095.92	723.50	329.34	785.57	310.09	597.36	1144.63	400.76	723.17	957.68	170.54	832.34	469.16	451.06	575.25	401.01	348.22	747.43	521.94	974.59	502.61	562.57	572.02	1141.07	767.30	500.77	795.45	522.84	847.87	708.99	278.62	1282.93
60.47	1066.74	643.06	1359.22	943.59	364.80	805.43	836.00	1147.71	840.67	563.08	791.68	689.08	1409.55	1003.86	854.68	664.22	931.43	1064.20	704.08	357.74	740.07	185.21	564.33	1112.30	418.24	617.17	894.18	94.13	811.90	325.79	427.67	475.91	275.14	196.64	750.94	499.82	920.56	461.01	523.12	559.03	1164.13	727.59	488.68	783.17	453.19	861.32	664.04	249.37	1211.77
63.54	1083.43	646.80	1362.15	1033.69	428.42	860.94	897.37	1209.18	874.97	534.34	790.42	691.77	1436.79	1025.48	877.69	633.08	981.65	1016.13	653.93	408.43	822.32	254.93	608.18	1234.23	394.11	748.23	1011.65	30.87	697.27	223.39	364.48	430.21	218.06	137.68	750.70	503.06	953.65	476.68	564.20	570.60	1127.77	815.85	548.38	813.56	772.46	1033.24	839.92	484.03	1448.78
66.45	1071.79	650.10	1324.68	984.74	411.23	804.23	793.92	1130.88	886.82	562.08	766.28	647.86	1432.64	995.99	944.45	635.87	1013.28	977.13	712.57	420.75	885.44	233.36	644.22	1161.35	404.07	697.14	1012.76	386.53	846.38	575.89	579.35	595.47	750.33	589.03	695.83	473.10	947.97	440.08	508.06	586.46	1125.22	877.59	516.66	781.58	848.66	1007.55	819.49	551.36	1352.59
69.56	1072.64	664.67	1328.35	1046.30	402.42	758.27	831.50	1137.48	808.57	545.15	848.84	639.09	1470.81	1001.01	941.30	610.50	1074.67	1027.89	742.08	334.60	787.79	253.14	561.34	1039.16	436.64	682.22	950.24	305.95	813.84	542.15	460.62	607.95	674.00	489.15	773.31	542.25	975.07	499.12	532.62	503.53	1200.66	897.38	494.70	823.77	849.01	1117.60	874.65	532.50	1352.32
72.48	1069.22	627.92	1363.87	1085.29	394.61	838.39	861.96	1176.72	931.25	582.60	821.38	634.04	1511.61	990.32	874.61	617.43	1027.77	970.36	708.46	351.84	930.59	290.77	543.83	1210.53	413.93	752.77	991.05	260.41	773.16	390.37	493.96	531.44	518.41	391.51	732.07	473.37	878.22	479.71	471.98	500.86	1106.85	891.68	550.65	790.06	771.38	1009.01	797.43	513.13	1355.68
75.47	1066.82	637.73	1317.49	1007.81	385.11	819.46	826.97	1121.07	979.06	528.27	805.00	605.99	1402.55	922.55	909.42	635.67	1045.27	1049.61	686.59	343.82	809.72	296.11	542.13	1165.34	380.72	635.81	973.69	380.43	830.88	558.86	498.17	560.29	810.68	626.43	771.16	559.04	928.54	499.49	558.80	501.35	1142.98	868.48	527.37	841.40	817.08	1150.97	883.25	520.14	1383.09
78.54	1086.11	654.84	1435.46	1029.41	361.40	861.18	897.14	1172.33	964.38	543.51	804.09	610.25	1385.27	928.48	879.42	610.64	983.92	989.06	717.30	359.65	815.70	294.05	552.56	1138.21	459.21	704.44	1024.67	409.07	738.89	571.77	625.09	587.18	767.68	595.64	699.36	510.81	928.04	505.32	529.05	531.57	1183.93	832.33	534.42	791.58	734.56	1083.48	835.78	471.82	1456.70
81.43	1081.92	666.84	1368.36	1041.76	363.08	856.58	794.02	1117.08	919.22	556.19	814.98	650.10	1383.54	932.87	941.30	608.40	1052.21	992.25	689.49	298.45	710.66	237.11	506.20	1166.27	397.42	643.30	971.19	283.79	759.51	498.60	528.26	623.17	623.97	512.21	740.03	532.30	867.06	500.81	609.86	554.16	1123.29	888.64	531.45	842.69	681.78	948.65	782.33	439.40	1406.66
84.53	1035.64	635.94	1435.81	1014.70	383.24	883.45	807.81	1183.51	889.65	555.97	777.60	595.52	1393.44	920.36	891.97	559.46	969.04	971.69	676.95	358.29	685.71	216.97	421.98	1027.43	468.49	690.34	926.01	302.03	811.95	460.76	587.23	580.00	596.05	426.77	729.72	465.74	872.74	493.56	547.95	564.88	1131.45	890.38	542.60	857.45	639.85	1037.22	829.07	422.59	1524.10
87.49	1100.21	610.14	1340.93	1008.31	381.60	827.98	827.53	1134.60	859.43	574.09	783.96	619.69	1301.90	863.06	930.08	579.82	1010.30	1009.19	591.49	303.81	604.95	218.57	440.52	986.56	436.35	579.69	860.12	277.35	810.48	423.55	454.06	510.58	623.91	427.61	764.69	528.40	799.03	459.29	539.66	543.31	1063.96	935.73	508.96	876.98	646.30	986.24	804.37	442.83	1532.03
	Trace = Single Cell traces from RFP Channel
[truncated: 36 more columns]
