# Supplementary material for: Optogenetics reveals Cdc42 local activation by scaffold-mediated positive feedback and Ras GTPase
Source: PLoS Biol. 2020 Jan 24;18(1):e3000600. doi: 10.1371/journal.pbio.3000600 (PMC7002011; doi:10.1371/journal.pbio.3000600)
Supplement: S13 Data — (ZIP) [file pbio.3000600.s029.zip › S13_Data/Panel_S6A/Graph_CRIB-3GFP_DeltaScd2/Graphs_GFP/Graph_CRIB-3GFP_DeltaScd2_SingleTraces_Opto_YSM3583.csv]

Strain =	YSM3583
Graph_CRIB-3GFP_DeltaScd2_SingleTraces_Opto (GFP Channel)
Time (s)	Trace 1	Trace 2	Trace 3	Trace 4	Trace 5	Trace 6	Trace 7	Trace 8	Trace 9	Trace 10	Trace 11	Trace 12	Trace 13	Trace 14	Trace 15	Trace 16	Trace 17	Trace 18	Trace 19	Trace 20	Trace 21	Trace 22	Trace 23	Trace 24	Trace 25	Trace 26	Trace 27	Trace 28	Trace 29	Trace 30	Trace 31	Trace 32	Trace 33	Trace 34	Trace 35	Trace 36	Trace 37	Trace 38	Trace 39	Trace 40	Trace 41	Trace 42	Trace 43	Trace 44	Trace 45	Trace 46	Trace 47	Trace 48	Trace 49
0.00	0.00	0.00	0.00	0.00	0.00	0.00	0.00	0.00	0.00	0.00	0.00	0.00	0.00	0.00	0.00	0.00	0.00	0.00	0.00	0.00	0.00	0.00	0.00	0.00	0.00	0.00	0.00	0.00	0.00	0.00	0.00	0.00	0.00	0.00	0.00	0.00	0.00	0.00	0.00	0.00	0.00	0.00	0.00	0.00	0.00	0.00	0.00	0.00	0.00
3.22	-68.61	40.50	-4.57	28.46	0.40	-57.37	26.37	-31.02	-54.87	-43.14	-32.45	-23.76	-44.37	-6.58	7.96	5.77	30.07	5.56	24.34	-47.75	-7.59	39.91	5.95	-56.34	-17.28	-14.66	-2.96	-21.17	16.22	21.41	-20.49	-31.54	-10.24	-25.87	-18.07	67.60	13.96	-17.50	-11.45	3.04	-2.95	-37.74	12.27	11.25	12.58	-20.09	-19.88	-26.56	-25.59
6.37	-42.28	29.61	-6.70	16.79	47.80	-51.70	-15.24	-14.81	-72.42	-14.64	-17.46	-9.08	-2.50	4.00	9.10	-18.09	-26.68	-23.57	35.58	-38.97	-37.12	21.08	-0.82	-27.15	-49.75	-27.71	-2.78	-66.33	-7.37	27.11	-15.37	-78.11	-46.16	-65.54	-29.87	43.36	-7.49	-33.00	-24.73	-9.15	-32.51	-60.16	-38.64	-2.52	13.04	-23.67	-14.64	-46.89	1.62
9.14	-44.28	29.57	-1.44	7.00	19.01	-63.86	-1.05	15.03	-36.85	-19.09	-25.48	-27.49	-59.71	18.87	1.27	-34.01	-27.42	-10.62	7.65	-38.73	-29.73	-1.07	15.41	-49.62	-43.17	20.51	12.08	-84.33	22.13	16.31	-2.99	-3.79	-42.88	-55.28	-45.58	21.78	-38.60	-16.91	-43.53	14.32	-72.09	-45.61	-13.20	9.37	24.84	-37.62	15.29	34.46	-13.70
12.68	-30.44	21.15	36.79	54.30	15.66	-0.57	-6.88	11.15	-34.77	1.91	-26.36	-25.82	-33.34	8.53	4.54	7.45	13.69	-1.08	16.11	-76.33	-6.60	34.67	21.79	-41.51	-31.16	-15.56	-5.70	-91.76	2.48	-5.85	-25.19	-35.29	-47.35	-91.32	-15.25	78.66	-2.74	-1.07	-50.99	9.78	-78.91	-6.76	-6.30	36.13	53.90	-8.15	-4.34	-40.10	-14.50
15.30	21.14	75.06	16.94	30.30	18.50	-35.51	0.02	12.75	-35.56	13.32	-13.45	-42.97	13.55	-23.85	-22.65	32.09	-18.27	-28.18	27.71	-46.73	-22.98	0.01	-15.68	-39.19	8.18	-7.03	35.47	-119.28	-33.48	-10.42	-27.76	-38.23	-1.59	-87.74	-25.99	48.28	-17.21	-24.23	-36.09	17.46	-2.96	-5.33	1.57	38.13	37.84	-18.96	58.47	14.06	-5.67
18.72	-30.86	16.41	11.00	18.85	58.72	-71.83	34.10	-20.94	14.13	-8.02	-17.97	-15.41	-43.88	6.41	-28.86	-7.21	-6.68	-7.13	18.33	-76.46	12.63	33.17	-24.05	-38.15	12.53	27.08	53.14	-77.72	15.83	-13.42	-9.55	-38.27	-17.16	-59.77	-22.02	1.27	-7.70	18.46	-5.70	1.49	14.84	4.83	-18.48	67.70	63.26	9.07	56.46	-33.81	-17.20
21.22	-31.10	31.26	2.76	20.33	91.71	-48.80	6.81	-5.44	4.21	-54.13	-20.73	-29.52	-10.38	-8.11	-18.11	-26.38	15.36	-21.89	22.77	-73.43	-23.50	43.56	12.40	-52.46	26.23	13.33	18.85	-87.13	25.29	-20.36	-4.95	-43.10	-45.18	-88.08	-7.41	41.10	-17.95	12.22	-55.20	-26.07	-21.11	-29.33	18.10	43.49	62.67	44.60	61.11	-15.14	18.73
24.75	-60.98	6.84	36.66	40.82	14.36	-69.22	-1.16	12.05	11.04	-24.43	-17.76	-36.27	-92.10	-21.65	-36.94	-62.43	-2.39	10.95	8.62	-40.04	9.72	40.02	-4.11	-50.74	14.86	25.49	31.05	-126.49	-6.58	-36.52	-22.62	-38.28	-44.69	-95.39	-30.10	74.55	-23.14	-12.53	-49.11	-13.14	32.72	-21.40	52.62	78.81	27.31	10.62	36.29	26.08	9.14
27.24	-16.66	40.74	7.03	39.43	35.90	-44.49	9.96	10.03	0.54	3.75	0.04	-53.40	-48.51	-14.97	-8.43	17.45	16.21	-21.54	16.10	-82.95	48.34	56.11	22.47	-27.19	-26.72	52.75	38.62	-131.44	2.11	-61.50	-20.44	-22.01	-50.03	-100.82	4.50	9.99	-67.75	-0.76	-31.24	-7.80	59.58	-46.28	55.72	39.62	47.15	-22.50	21.39	-40.04	117.67
30.62	-28.98	32.81	15.50	54.46	30.36	-26.24	46.05	-5.12	-12.72	49.35	-26.50	-49.88	-46.80	-44.91	-51.93	-12.43	-50.45	-41.50	0.57	-110.46	29.34	58.51	4.66	9.96	13.46	30.21	3.68	-36.64	38.53	24.98	-5.97	-15.38	-65.69	-101.62	-34.42	37.69	-50.51	-26.51	-55.95	-35.94	14.53	-12.34	24.15	46.90	10.23	-54.14	23.16	-52.58	56.44
33.38	-28.75	39.03	12.03	31.04	6.16	-35.54	-0.20	-5.47	-9.48	51.67	15.99	-25.77	-33.27	18.02	5.49	-31.81	-14.92	-17.91	4.82	-74.59	-12.48	12.18	27.55	12.47	-14.26	26.52	-14.16	-44.41	62.42	-22.41	-20.41	-3.69	-52.37	-84.67	-7.77	29.23	-67.15	-26.20	-61.10	-35.53	-10.61	3.87	0.03	2.65	87.80	26.65	71.31	-74.69	73.02
36.49	-33.35	42.16	47.54	93.17	11.03	-21.39	-14.96	-32.20	-36.68	-6.98	-3.20	-45.17	-6.15	-0.18	30.84	3.68	25.69	-2.42	29.63	-75.21	-37.95	68.55	32.54	-0.37	-8.45	43.13	25.42	-30.62	94.74	-1.77	-18.23	-35.25	-36.95	-75.19	4.28	29.96	-32.17	-26.26	-33.51	-10.55	-37.65	18.76	44.57	60.68	25.56	-3.58	28.74	-38.19	111.92
39.50	-6.08	-4.54	29.36	50.76	21.30	-38.41	-1.78	19.67	-29.26	-21.55	-15.09	-24.27	-29.30	6.76	-14.61	-20.68	-18.79	-26.19	22.17	-123.24	-6.69	78.49	10.60	-8.79	-12.43	27.25	-7.88	-16.00	11.86	-13.50	-11.38	-46.29	5.00	-59.26	-45.65	30.44	-40.34	-24.13	-67.68	-9.87	-15.45	-44.58	43.99	61.77	28.96	-48.95	-6.53	-63.52	112.98
42.43	-0.44	33.39	49.12	68.73	2.18	-38.14	42.27	16.97	10.56	-83.88	-5.55	-53.54	-18.09	-10.88	-37.28	-1.29	-25.54	-11.13	15.65	-50.41	32.64	86.59	26.67	10.68	3.24	26.93	4.44	-89.37	-3.98	-12.84	-3.19	-31.18	-49.05	-89.99	-36.39	27.16	-65.19	-22.55	-40.59	-33.82	-53.84	-21.58	51.52	55.63	45.67	-29.47	69.99	-64.75	72.40
45.53	-3.80	43.36	35.63	55.51	-33.35	-54.12	20.51	22.80	50.74	-8.39	-3.11	-8.61	-8.71	7.12	-2.91	-11.50	-4.85	-31.33	13.98	-117.41	30.06	76.49	0.52	-38.79	-18.46	49.71	26.08	-85.04	14.92	-42.63	-20.20	-21.60	-30.96	-75.24	-13.04	19.38	-50.19	-24.69	-57.08	-28.88	-78.79	-68.39	24.98	58.95	21.74	-68.21	52.10	-70.49	29.59
48.42	32.67	34.65	104.89	63.38	-27.59	-48.78	-5.61	24.66	10.96	-54.65	8.90	-22.81	-7.68	11.63	45.96	-5.52	22.93	-12.63	24.43	-66.79	20.43	89.75	20.22	7.81	12.48	56.67	18.52	-144.22	62.71	-13.87	-0.11	-40.36	-69.35	-52.11	10.64	50.30	-54.18	-25.70	-62.83	-9.23	-33.17	5.66	30.56	64.47	39.27	-43.07	34.81	-81.89	26.41
51.50	-17.56	58.52	45.91	10.38	-11.11	-44.10	12.74	31.78	99.27	-69.48	3.83	-8.43	-19.82	-17.58	1.69	-17.69	41.81	-45.99	62.13	-60.99	-0.23	36.06	7.82	-23.58	3.72	76.86	53.48	-106.53	62.92	-32.50	58.10	-39.31	-59.59	-37.04	-14.75	39.44	-41.61	-41.94	-78.24	-10.39	-52.15	18.37	28.99	100.11	53.38	-35.19	19.92	-62.39	44.80
54.47	-32.56	55.51	23.71	30.58	-45.77	-64.47	19.19	41.38	44.06	-65.21	11.57	-36.42	-26.87	-15.34	47.84	-4.06	30.51	-15.64	50.55	-108.28	6.06	56.15	23.85	-54.12	-41.28	37.30	33.97	-126.87	3.16	-83.13	7.99	-47.06	-74.28	-81.69	-28.06	-19.00	-54.55	-37.08	-57.09	-25.58	-63.68	13.29	64.66	61.91	45.31	29.57	78.25	-64.86	66.42
57.56	-28.66	29.44	73.48	19.67	-30.94	-81.01	37.22	29.43	-2.82	-99.21	-1.53	-25.27	-13.06	-49.58	45.79	6.68	9.13	-34.03	35.17	-80.31	12.43	34.57	78.49	-2.10	-25.61	44.15	3.75	-139.21	-3.16	-47.34	35.53	-2.33	-88.66	-113.07	31.74	17.26	-91.21	-51.23	-63.80	-55.01	-61.32	-36.92	81.46	118.25	11.01	-50.74	-12.70	-10.40	35.60
60.47	16.88	17.83	80.85	17.60	-61.51	-55.16	14.95	16.22	61.34	-70.04	10.35	-47.32	-0.61	5.05	31.40	19.80	26.04	-12.29	44.16	-91.19	57.43	83.41	126.14	8.01	-5.25	47.87	-4.66	-146.27	-12.29	-21.43	40.75	-51.46	-125.36	-102.69	-6.16	24.22	-47.06	-25.34	-55.55	-4.02	-66.91	7.46	74.01	112.02	63.50	-31.27	-12.62	-86.36	5.91
63.54	2.54	42.52	37.67	23.56	-47.66	-51.36	26.52	35.61	58.64	-59.94	14.23	-32.73	-7.84	7.81	23.93	0.81	-8.49	-26.80	72.01	-76.55	13.57	78.06	50.81	-6.14	-27.64	6.12	-2.38	-93.76	38.12	-18.28	3.15	-2.83	-97.97	-36.20	19.15	8.75	-59.24	-49.89	-36.57	-15.00	-39.07	41.86	124.43	35.80	49.90	13.58	23.02	-74.79	75.62
66.45	-7.99	37.83	64.45	50.70	-19.45	-52.50	-19.83	7.62	25.69	-39.00	3.11	-44.03	-45.61	10.15	45.73	-4.14	72.70	-20.07	71.60	-76.40	6.92	65.11	21.64	-24.35	-50.42	32.82	-21.03	-67.50	81.63	-43.89	4.50	-24.77	-75.68	-61.30	4.72	13.25	-95.62	-31.85	-56.00	-27.11	-27.32	-18.33	84.82	83.72	46.63	-28.51	15.27	-32.44	39.08
69.56	-28.95	80.95	61.89	32.64	-61.26	-49.03	-33.98	16.01	7.25	-59.19	13.39	-35.76	-16.47	13.69	9.38	-60.63	72.64	-40.33	24.12	-83.80	-6.45	89.26	53.67	2.12	-9.70	26.25	-6.21	-106.17	47.74	-71.42	28.80	-39.24	-98.95	-77.23	20.87	19.79	-70.58	5.48	-58.80	-0.32	-36.30	-18.49	49.10	46.33	31.43	-63.06	-27.19	-88.73	29.78
72.48	7.16	92.42	73.33	35.55	0.79	-3.83	-19.77	88.30	59.31	-86.81	22.98	-18.96	-5.72	23.71	8.96	25.52	73.00	-14.66	63.11	-98.12	8.22	51.58	16.10	-41.55	-47.19	1.76	-15.28	-122.12	5.23	-65.72	-21.62	-68.67	-120.37	-73.31	-1.31	35.67	-62.11	-21.28	-43.17	3.13	-1.65	-1.54	75.42	139.59	63.30	-42.18	-5.48	-39.21	50.72
75.47	-1.24	65.94	79.35	82.73	-37.04	-40.12	-9.64	18.02	4.29	-42.96	43.16	-29.79	-13.22	11.85	-0.12	8.23	70.76	9.07	71.77	-82.23	16.80	56.38	15.32	-25.40	-57.98	51.24	-8.63	-77.48	88.71	14.62	-1.27	5.07	-93.69	-83.59	-17.52	37.33	-30.31	-20.17	-63.39	3.79	-38.60	21.90	64.78	103.44	118.85	-29.07	-18.74	-79.85	46.52
78.54	2.33	-19.26	74.67	27.86	-17.89	-64.39	-28.46	31.49	-11.86	-80.13	16.61	-35.41	7.40	-13.22	6.44	-5.44	37.36	-12.26	54.94	-70.53	19.74	62.04	66.23	-41.77	-7.39	58.63	-5.96	-119.99	62.46	-13.94	57.68	9.52	-59.14	-39.07	-41.75	16.85	-31.90	-27.95	-42.72	14.85	-26.36	-27.82	34.30	95.51	98.14	-32.25	-7.10	-78.52	42.24
81.43	18.70	20.30	61.70	25.63	-7.16	-54.23	-22.48	27.60	13.14	-52.75	22.08	-32.78	5.93	22.29	57.50	-27.46	130.22	-44.20	86.22	-64.94	17.67	136.93	66.35	17.15	-10.94	61.38	2.14	-120.25	37.56	-13.60	-6.19	-15.94	-88.12	-14.93	-25.36	46.08	-53.05	-31.13	-55.81	-15.47	-25.04	-36.53	6.85	90.96	134.66	-88.22	-27.32	-93.85	28.24
84.53	-26.36	17.85	63.92	51.46	-11.43	-72.34	-32.36	15.06	-23.86	-37.99	36.40	-6.43	3.50	21.64	60.21	-4.31	37.94	-8.02	50.15	-89.38	23.39	84.40	25.80	9.13	-72.43	27.27	16.04	-137.83	34.71	-43.16	3.62	-27.50	-76.72	-57.51	-33.56	41.78	-50.63	6.35	-48.12	26.43	65.68	102.38	55.82	68.45	95.98	-66.48	13.41	-35.13	21.96
87.49	-31.42	64.84	104.90	24.03	-13.58	-28.16	23.69	27.10	-0.86	-13.19	-9.29	-34.59	-14.86	10.06	27.46	-19.82	107.00	-29.53	52.01	-81.90	34.70	61.32	58.52	-12.98	-50.06	15.00	22.14	-77.81	34.96	-36.63	-3.33	18.80	-71.86	-65.81	-23.66	34.83	-107.69	-19.45	-59.38	54.74	87.65	83.51	66.78	11.63	139.49	-33.62	40.34	-94.62	99.05
	Trace = Single Cell traces from GFP Channel
[truncated: 36 more columns]
