# Supplementary material for: Optogenetics reveals Cdc42 local activation by scaffold-mediated positive feedback and Ras GTPase
Source: PLoS Biol. 2020 Jan 24;18(1):e3000600. doi: 10.1371/journal.pbio.3000600 (PMC7002011; doi:10.1371/journal.pbio.3000600)
Supplement: S13 Data — (ZIP) [file pbio.3000600.s029.zip › S13_Data/Panel_S6A/Graph_CRIB-3GFP_DeltaScd2/Graphs_GFP/Graph_CRIB-3GFP_DeltaScd2_SingleTraces_OptoQ61L_YSM3584.csv]

Strain =	YSM3584
Graph_CRIB-3GFP_DeltaScd2_SingleTraces_OptoQ61L (GFP Channel)
Time (s)	Trace 1	Trace 2	Trace 3	Trace 4	Trace 5	Trace 6	Trace 7	Trace 8	Trace 9	Trace 10	Trace 11	Trace 12	Trace 13	Trace 14	Trace 15	Trace 16	Trace 17	Trace 18	Trace 19	Trace 20	Trace 21	Trace 22	Trace 23	Trace 24	Trace 25	Trace 26	Trace 27	Trace 28	Trace 29	Trace 30	Trace 31	Trace 32	Trace 33	Trace 34	Trace 35	Trace 36	Trace 37	Trace 38	Trace 39	Trace 40	Trace 41	Trace 42	Trace 43	Trace 44	Trace 45	Trace 46	Trace 47	Trace 48	Trace 49
0.00	0.00	0.00	0.00	0.00	0.00	0.00	0.00	0.00	0.00	0.00	0.00	0.00	0.00	0.00	0.00	0.00	0.00	0.00	0.00	0.00	0.00	0.00	0.00	0.00	0.00	0.00	0.00	0.00	0.00	0.00	0.00	0.00	0.00	0.00	0.00	0.00	0.00	0.00	0.00	0.00	0.00	0.00	0.00	0.00	0.00	0.00	0.00	0.00	0.00
3.22	-16.41	29.36	23.16	24.90	-28.36	-18.20	13.06	-7.96	-20.23	-17.30	-41.61	96.65	16.14	-21.22	82.19	25.51	30.23	70.29	-52.89	-19.66	19.94	-5.79	61.60	59.99	53.43	43.35	-45.06	14.31	-33.22	5.17	-7.28	88.68	69.40	67.76	9.18	24.50	35.76	17.98	20.56	83.85	37.42	87.48	-15.59	-13.89	23.90	-46.15	34.55	-49.08	62.70
6.37	-3.71	34.67	39.84	21.10	22.26	49.75	23.47	99.60	-17.55	18.58	-64.00	87.68	-6.20	32.79	181.11	183.33	-13.13	56.76	21.57	10.09	-39.13	-3.51	114.47	-29.28	97.72	53.68	-30.11	2.87	-58.48	17.46	88.05	55.85	157.73	-4.16	0.05	22.62	32.74	113.90	50.65	123.37	24.85	4.98	17.16	62.69	50.08	-15.06	43.88	-46.21	87.20
9.14	-5.77	69.65	16.72	56.01	14.87	38.67	34.25	121.62	-82.03	1.84	-16.41	136.51	7.44	17.22	115.48	114.14	-7.23	-40.27	-30.19	18.14	-60.13	47.80	137.22	-17.24	128.65	11.10	-7.67	-15.67	-38.64	-2.83	118.81	17.29	146.74	61.51	14.75	118.62	37.82	59.88	90.47	79.22	37.02	42.02	97.33	20.84	30.92	-63.54	23.88	-48.89	42.58
12.68	70.75	118.12	51.47	14.87	5.08	55.90	64.94	84.59	21.75	-27.35	-17.08	94.90	-4.59	16.40	114.02	48.25	12.01	53.73	-64.08	96.13	-0.91	54.57	136.52	61.44	87.69	50.91	9.10	53.92	-23.56	23.07	88.57	19.25	181.09	10.61	12.82	22.76	43.44	93.43	61.73	170.62	70.44	1.49	93.42	52.28	27.94	-4.03	7.14	-54.34	-55.69
15.30	102.70	142.93	69.78	50.66	28.78	43.95	11.11	144.45	-12.51	52.83	2.64	135.47	55.93	67.37	118.65	76.99	30.63	54.70	-40.35	76.93	9.75	17.02	148.17	18.58	103.70	-9.12	-45.10	-55.25	-20.77	52.88	82.37	85.23	-7.41	54.86	-0.30	-7.06	56.10	115.74	-13.04	66.31	88.87	-10.16	111.84	25.77	55.24	-67.34	48.87	-62.88	60.87
18.72	97.01	86.82	47.40	70.77	3.77	-20.51	2.40	132.40	9.26	-17.70	-22.32	124.72	79.28	15.32	140.48	190.59	-9.07	81.86	30.67	17.40	38.17	6.16	138.69	-1.48	201.15	-66.36	-24.96	-50.01	60.86	14.04	100.90	69.30	105.80	33.52	5.38	-19.82	12.95	88.64	29.37	48.86	119.84	10.62	159.63	16.29	63.37	-51.38	85.50	-37.62	39.73
21.22	105.83	55.45	75.73	3.28	6.00	17.86	26.57	49.10	18.11	18.96	9.85	101.05	-20.66	45.73	89.90	116.40	-8.16	80.33	44.37	85.82	53.20	-46.45	123.09	8.32	163.70	10.77	-57.82	-34.53	-35.48	158.69	58.18	1.84	93.88	47.51	48.13	-27.63	16.61	218.00	73.39	149.72	10.60	107.16	85.16	29.07	45.87	-68.37	65.12	-39.69	27.85
24.75	77.87	69.98	78.12	70.85	30.57	0.86	38.75	27.45	48.50	-47.48	10.68	84.47	-19.05	-5.95	128.56	100.01	45.09	134.91	44.42	34.62	138.81	-40.99	176.25	124.70	188.30	67.21	-62.01	6.53	18.95	97.18	168.47	17.92	124.58	65.53	130.38	-23.35	58.22	270.13	129.01	150.63	58.40	63.28	131.78	48.21	117.79	-94.39	117.17	-75.95	-33.53
27.24	81.85	125.23	-17.10	77.20	52.33	92.92	18.19	52.85	3.86	115.05	-30.33	178.24	20.98	18.07	144.67	144.33	-4.86	236.60	62.18	62.81	70.67	15.60	203.97	20.54	206.27	41.31	-78.85	-54.04	-8.70	38.33	82.86	-55.63	83.63	44.52	22.45	41.31	102.52	267.93	146.98	65.24	95.50	117.33	51.74	68.97	70.11	-48.68	4.28	-12.20	32.88
30.62	129.40	194.52	41.57	76.46	51.89	-3.51	-7.90	-24.01	2.91	190.96	77.18	185.44	-3.22	57.49	258.66	133.47	5.51	176.12	120.96	52.85	87.13	-61.57	185.09	15.61	180.55	13.58	-87.79	51.26	-16.19	82.90	137.60	7.84	95.24	57.48	20.37	-65.67	195.49	209.69	154.34	249.40	41.85	97.88	33.35	68.13	43.39	-43.56	-4.45	-24.63	34.79
33.38	75.16	144.52	67.40	53.46	69.36	90.83	-33.76	20.70	13.08	69.21	-5.72	146.41	58.55	15.13	110.15	131.55	-16.12	177.94	4.14	101.99	116.76	-62.87	138.11	75.71	194.10	32.05	-46.02	33.99	119.99	63.55	77.70	34.74	211.24	58.37	55.76	79.17	98.90	293.79	129.10	189.40	12.94	78.35	83.33	19.24	119.07	32.62	8.71	9.72	-69.92
36.49	165.68	119.28	57.44	53.64	32.48	-2.46	-7.09	34.21	-47.28	80.99	-52.52	191.33	60.45	-17.61	160.95	222.67	19.17	123.46	-42.69	80.76	109.63	-18.51	117.00	2.83	136.20	3.44	-53.33	28.51	37.14	40.54	174.89	88.80	104.00	29.00	30.58	77.28	69.19	265.55	195.16	216.22	63.13	100.39	98.33	-60.21	62.34	-31.99	33.62	-46.89	-37.66
39.50	155.56	148.00	65.98	75.88	23.32	0.61	42.54	53.88	16.40	27.17	-44.08	188.43	88.16	-1.99	33.64	136.49	71.13	125.05	17.40	46.19	91.42	-6.72	137.58	48.11	198.90	-26.28	-27.48	107.94	9.40	19.90	274.42	119.39	66.50	20.87	57.06	47.66	10.32	217.38	137.08	136.97	37.99	112.93	72.68	-20.89	129.29	-51.46	-25.71	15.47	-33.93
42.43	105.38	58.90	88.62	161.36	29.76	129.26	13.50	101.26	-48.44	133.50	3.32	254.20	85.39	-0.57	90.59	239.85	-24.22	158.49	81.15	66.25	29.53	6.04	157.48	-26.31	276.93	-39.64	-108.96	46.41	52.08	-12.94	161.98	83.32	8.23	1.44	35.89	50.92	92.55	286.86	171.37	190.56	12.96	138.34	53.16	-15.93	77.25	-25.91	77.32	17.28	-85.22
45.53	54.18	67.11	127.98	206.92	27.34	162.30	17.26	134.00	-21.71	58.15	12.49	231.01	32.11	24.78	114.68	212.75	0.68	101.19	41.82	-19.49	87.48	-72.47	147.63	-40.49	192.70	54.18	-29.63	21.89	12.50	-15.30	183.54	52.93	89.67	49.18	65.39	65.02	64.18	163.01	114.87	42.69	117.10	148.53	57.70	29.08	83.82	64.56	-30.02	-20.77	-95.11
48.42	221.27	75.47	122.62	99.37	58.61	81.63	-34.34	67.25	-37.85	85.58	16.94	218.42	43.23	39.31	168.36	288.49	-25.20	87.64	83.77	22.32	100.57	-2.05	195.30	-125.22	229.53	-39.16	-84.06	35.53	-46.92	57.06	181.31	27.97	94.16	-32.18	64.02	25.05	56.03	214.44	56.19	117.53	105.41	160.34	72.90	-7.66	103.45	26.98	3.78	-22.43	-51.55
51.50	276.51	1.78	161.21	82.73	72.52	136.02	59.03	60.47	-21.40	73.36	-58.03	242.85	-41.44	57.46	156.82	282.81	47.87	56.56	115.44	-14.83	162.56	82.13	219.25	-122.90	164.75	-70.60	-77.72	14.32	-66.59	-2.52	86.47	96.37	79.21	31.96	145.98	6.58	23.82	224.16	232.86	145.04	28.34	75.68	118.51	65.38	59.82	-36.73	9.48	-19.54	-50.99
54.47	169.47	164.39	58.63	45.11	58.64	167.97	-7.82	87.36	103.38	88.25	-50.95	371.21	43.60	53.72	163.50	231.20	77.35	30.49	76.04	-16.41	128.37	36.08	154.93	-105.74	81.20	-65.74	-39.86	47.36	26.11	8.52	41.81	162.02	139.43	48.88	101.49	55.47	51.03	176.55	104.35	63.83	62.96	87.38	124.11	57.56	63.27	-49.38	56.61	10.33	22.63
57.56	114.08	4.52	240.17	15.52	30.84	170.59	23.52	73.90	-127.08	34.02	2.18	296.92	57.03	-7.41	209.52	136.57	37.23	36.65	31.54	-53.64	120.05	15.76	58.36	-59.26	103.44	-82.25	-35.50	-32.30	42.54	10.71	135.03	130.38	117.21	63.73	62.39	-2.37	68.54	151.08	81.87	66.41	86.86	93.18	62.52	76.21	86.79	-0.56	56.21	2.03	35.23
60.47	101.18	89.81	160.15	-4.41	-15.18	222.30	4.21	28.26	-72.32	97.42	-28.25	249.29	10.39	84.91	250.35	301.76	-32.98	13.30	-15.46	6.74	65.23	-25.16	89.86	-138.06	35.38	-91.23	-16.16	-62.10	-16.71	-0.20	179.34	117.19	104.75	50.80	73.67	63.81	127.43	217.32	134.31	90.18	64.89	86.08	92.26	63.97	130.99	32.49	75.44	-24.19	-10.63
63.54	128.66	75.39	167.58	67.36	42.39	203.77	50.78	89.64	-98.85	109.68	-23.42	219.49	48.15	66.88	221.76	190.23	33.55	117.10	30.51	31.99	81.77	-13.46	100.27	-12.09	56.56	-51.83	-44.96	-41.49	16.18	7.82	149.98	117.80	107.90	14.01	143.10	1.28	60.11	167.59	137.41	43.50	63.02	103.02	122.46	62.68	112.99	0.59	71.10	-25.19	138.51
66.45	39.13	15.33	122.42	12.19	35.71	138.97	27.33	22.72	-26.48	84.88	-30.47	200.26	9.45	80.10	22.23	109.01	21.57	255.27	91.19	-6.92	24.55	-27.25	97.07	-56.93	133.96	-17.54	-64.04	-43.72	-71.31	31.01	134.40	237.56	65.03	6.13	31.45	0.68	27.90	156.52	170.79	93.26	11.45	61.92	30.27	136.76	89.38	-2.38	130.25	24.49	58.57
69.56	61.56	55.15	63.41	9.44	24.16	133.35	62.97	27.80	-29.31	93.91	-9.03	195.04	-38.27	125.03	225.85	56.99	-64.28	248.79	110.89	-43.61	61.25	-4.25	56.78	-41.89	140.56	-3.74	-35.24	-67.73	-57.87	28.85	102.51	149.64	160.44	-10.35	92.44	74.75	4.90	189.25	135.38	157.45	-23.22	58.47	117.31	-26.29	94.39	-48.58	84.05	-29.66	-67.83
72.48	40.63	59.38	166.27	35.52	40.05	150.98	43.26	51.85	-55.86	171.41	-5.48	218.71	6.34	34.45	220.14	143.38	-54.45	83.35	13.24	7.39	101.11	-15.20	103.63	-24.49	92.06	-8.59	-104.08	18.24	12.40	-6.35	39.13	186.68	121.45	45.15	90.57	94.78	66.75	196.96	162.91	146.35	-20.75	88.20	105.92	28.93	100.56	-33.44	73.85	-5.86	26.64
75.47	146.86	85.58	144.18	66.53	89.76	116.47	10.40	57.18	23.98	81.50	-8.36	236.10	8.54	49.68	251.08	220.94	-70.01	75.91	49.68	-50.49	57.19	-68.09	79.36	-78.39	141.59	47.95	-102.84	-35.64	-2.24	-22.82	102.70	151.90	83.26	50.87	13.46	37.57	37.48	215.88	146.40	179.84	55.37	31.64	102.34	48.18	162.06	-15.74	92.78	-40.82	159.15
78.54	115.25	26.91	150.53	92.59	63.68	98.61	-29.48	65.70	-78.35	83.27	-45.95	214.25	-7.24	-12.47	191.36	65.96	-29.49	50.50	52.76	-10.16	33.41	-24.72	123.30	-89.35	103.48	4.76	-115.75	-14.36	-30.97	-32.12	136.07	88.47	101.52	54.95	54.34	49.35	96.32	97.74	158.80	202.90	0.04	81.22	133.95	54.22	107.17	-29.39	150.50	-49.81	86.41
81.43	102.78	63.63	140.94	102.63	52.94	149.62	-39.86	115.42	-16.28	25.32	-31.84	275.26	-67.31	-42.74	201.13	117.90	-52.11	23.36	43.34	20.79	2.26	-19.74	99.77	-55.36	72.76	25.82	-62.37	-25.92	44.68	-34.27	182.27	147.58	112.40	-17.81	84.17	12.16	49.14	137.03	147.54	88.75	59.66	164.01	42.50	62.28	173.66	-19.51	113.08	18.63	-33.89
84.53	62.10	62.68	264.78	89.84	55.20	240.36	90.08	74.50	78.64	4.53	17.92	280.39	21.89	1.44	240.86	266.45	-42.25	81.41	30.78	49.27	33.61	20.93	141.83	-84.84	124.45	48.54	-59.40	-53.59	19.51	52.58	138.12	152.25	28.50	4.96	178.16	77.51	30.99	100.26	141.06	74.85	101.35	99.13	158.36	64.77	146.59	-7.99	21.58	-12.96	-68.46
87.49	88.00	103.27	260.07	90.03	112.59	274.39	73.37	185.64	27.50	19.83	-41.50	276.88	21.12	85.59	127.18	265.07	-61.68	97.20	23.25	68.33	68.35	-39.05	166.65	-37.22	162.07	68.01	-25.81	36.98	-24.74	48.81	149.83	19.68	54.07	27.56	185.55	129.70	63.88	105.00	213.91	126.83	63.97	203.43	178.52	133.84	97.82	-21.78	86.58	-20.06	-35.71
	Trace = Single Cell traces from GFP Channel
[truncated: 41 more columns]
