# Supplementary material for: Optogenetics reveals Cdc42 local activation by scaffold-mediated positive feedback and Ras GTPase
Source: PLoS Biol. 2020 Jan 24;18(1):e3000600. doi: 10.1371/journal.pbio.3000600 (PMC7002011; doi:10.1371/journal.pbio.3000600)
Supplement: S13 Data — (ZIP) [file pbio.3000600.s029.zip › S13_Data/Panel_S6A/Graph_CRIB-3GFP_DeltaScd2/Graphs_GFP/Graph_CRIB-3GFP_DeltaScd2_SingleTraces_WTcontrol_YSM3585.csv]

Strain =	YSM3585
Graph_CRIB-3GFP_DeltaScd2_SingleTraces_WT control (GFP Channel)
Time (s)	Trace 1	Trace 2	Trace 3	Trace 4	Trace 5	Trace 6	Trace 7	Trace 8	Trace 9	Trace 10	Trace 11	Trace 12	Trace 13	Trace 14	Trace 15	Trace 16	Trace 17	Trace 18	Trace 19	Trace 20	Trace 21	Trace 22	Trace 23	Trace 24	Trace 25	Trace 26	Trace 27	Trace 28	Trace 29	Trace 30	Trace 31	Trace 32	Trace 33	Trace 34	Trace 35	Trace 36	Trace 37	Trace 38	Trace 39	Trace 40	Trace 41	Trace 42	Trace 43	Trace 44	Trace 45	Trace 46	Trace 47	Trace 48	Trace 49
0.00	0.00	0.00	0.00	0.00	0.00	0.00	0.00	0.00	0.00	0.00	0.00	0.00	0.00	0.00	0.00	0.00	0.00	0.00	0.00	0.00	0.00	0.00	0.00	0.00	0.00	0.00	0.00	0.00	0.00	0.00	0.00	0.00	0.00	0.00	0.00	0.00	0.00	0.00	0.00	0.00	0.00	0.00	0.00	0.00	0.00	0.00	0.00	0.00	0.00
3.22	-29.94	-40.10	-14.24	-22.81	0.83	-59.42	16.20	-29.97	22.21	-18.11	-2.80	-23.33	57.08	62.44	11.43	-24.99	23.65	-7.34	-15.79	-6.43	48.36	-41.17	-3.63	-19.44	-34.49	-13.52	-19.67	-28.78	4.16	38.93	2.25	-0.78	-0.61	-1.20	-16.54	-22.71	0.47	19.21	18.19	-24.52	-10.73	29.04	-14.39	39.65	10.90	-10.80	-30.09	-29.97	-15.00
6.37	-54.30	-5.02	-13.11	-3.93	27.03	-71.10	4.88	-7.65	-29.19	-42.92	6.51	-18.66	-8.95	24.28	3.43	-0.15	40.88	-54.43	-42.56	-7.55	22.01	-46.86	52.02	-2.82	-55.71	-17.19	23.70	16.59	10.76	56.55	-52.33	1.37	-35.33	-13.84	-9.72	-12.71	3.84	-1.74	-8.68	-22.12	-19.89	-3.71	-2.40	16.48	29.51	-14.64	-35.26	-41.90	3.30
9.14	-72.73	7.97	16.56	-14.22	19.95	-84.92	28.09	0.66	-14.55	-45.38	8.26	-32.60	-6.81	-11.73	-31.39	-20.86	9.07	-28.45	-35.00	-5.70	6.88	-37.65	-28.03	-42.07	-84.33	-43.53	5.11	-28.92	-3.68	55.06	-17.37	5.27	-6.99	21.17	-10.29	-43.03	0.15	1.46	-10.24	-33.56	-8.53	1.60	-5.54	6.54	17.90	9.19	-14.05	-20.73	-7.62
12.68	-34.32	-5.16	-32.88	2.10	-5.10	-6.95	-21.47	-28.63	29.63	-35.98	-14.32	-56.51	-4.02	-0.66	-4.13	4.40	0.03	-11.02	-23.04	-2.37	18.39	-42.68	24.03	-47.75	-51.10	-16.56	-21.37	-19.64	-4.07	30.83	-20.66	-39.03	-14.17	-4.68	-15.16	-43.81	-19.73	7.30	-13.92	-31.92	-28.63	-26.02	-27.17	15.52	28.00	-1.58	-2.13	1.79	2.49
15.30	-44.33	-10.75	-39.83	-7.85	-15.98	-28.02	-50.30	-23.37	3.89	-38.12	4.29	-46.70	-8.77	2.79	-4.65	-13.97	31.31	-27.50	-26.87	-9.97	17.71	-62.98	89.99	-28.18	-9.69	-11.18	-5.89	-0.23	-10.82	20.78	-36.49	-15.72	-18.21	-9.09	-6.85	-60.48	-23.23	-9.04	-30.73	-0.20	-11.78	10.27	36.64	11.72	5.47	-3.04	10.82	-9.65	2.26
18.72	-32.53	13.39	-12.78	-20.38	-13.06	-29.64	-32.04	-29.63	-29.69	-26.57	-35.79	-44.15	32.61	25.68	1.88	15.70	20.31	-53.31	-37.57	-2.87	-9.67	-60.06	41.55	-21.24	-44.82	-6.36	-37.17	-28.90	0.87	37.90	32.07	-1.75	-3.34	-19.53	-15.46	-59.36	3.79	29.92	-9.54	-17.74	-22.67	-3.39	-11.68	23.26	11.86	6.69	9.57	-2.08	-11.41
21.22	-65.22	-29.72	-18.08	-11.63	-18.15	-35.51	-47.02	-41.83	-9.13	-57.00	-24.70	-37.66	-3.82	-32.66	-36.41	-9.48	28.34	-50.67	-47.94	-19.12	-11.33	-84.28	25.17	-9.81	-4.23	-8.87	-14.98	-24.42	-5.07	37.56	18.01	6.88	-32.55	-19.38	-30.82	-54.96	-2.00	13.88	-8.88	-19.91	-16.20	6.63	4.77	28.95	-4.80	-32.58	-65.16	-27.91	-26.09
24.75	-77.95	0.32	6.75	-19.87	-27.10	-0.88	-25.65	-43.14	45.52	-38.18	-21.19	-69.56	-6.74	3.00	-17.83	11.24	27.74	-57.54	-26.30	-24.66	-22.55	-77.66	75.47	29.98	-19.43	10.77	-21.28	23.81	-17.03	36.02	-21.76	-20.45	-14.14	-20.50	-38.32	-55.03	1.84	10.30	-35.22	-13.42	-28.07	12.04	6.90	46.47	18.98	6.70	53.79	-7.58	-11.29
27.24	-24.92	-2.35	-26.62	-33.93	-0.23	30.75	-1.28	-35.03	-5.32	-29.87	-21.44	-38.89	26.13	27.42	22.79	7.25	90.86	-39.01	-43.35	-7.95	-18.44	-102.08	6.26	-43.76	-23.36	-35.62	-4.72	-18.00	-6.68	-18.22	9.97	-17.97	-19.15	-32.61	-25.27	-69.65	-16.87	-2.21	-52.93	-16.78	-25.74	21.66	-8.47	-1.35	-7.53	-12.49	-50.50	-10.76	-10.66
30.62	-13.31	-35.25	-27.55	-23.00	-15.88	-46.30	56.70	-20.44	-1.08	-17.63	-39.27	-42.92	-13.46	80.60	29.15	-13.71	76.20	-6.97	-36.22	-12.48	31.94	-68.60	6.32	-24.88	-89.55	-0.08	-22.53	-4.34	-15.58	25.85	-19.43	7.56	-24.91	-28.51	-18.82	-57.54	-10.43	-5.85	-44.49	-0.36	3.82	26.70	26.88	23.54	-5.81	-25.88	12.90	35.85	-16.73
33.38	-51.15	-37.06	-31.84	-7.55	-38.10	-55.66	31.12	-17.32	-16.40	-35.79	-45.43	-20.19	-4.31	56.91	3.81	-12.07	66.25	-37.07	-25.88	-8.65	-19.91	-58.15	56.61	59.28	-55.52	6.47	-18.54	17.22	-12.43	50.19	23.74	22.37	-5.14	-17.72	-50.62	-65.18	-0.90	1.08	-52.16	-14.88	-6.72	3.73	60.11	2.50	-17.79	-21.56	12.40	13.63	-22.72
36.49	-78.95	21.72	-12.90	-24.99	9.22	9.84	-28.80	-35.37	-12.58	-41.03	-43.90	-16.39	14.69	31.50	-45.24	-1.19	92.27	-36.60	-35.53	-13.06	-20.02	-96.66	53.85	26.57	38.60	-6.01	-2.57	-0.09	-29.67	44.93	16.66	16.53	1.59	-37.50	-40.70	-42.99	9.48	-7.78	-62.38	1.88	13.71	-0.49	18.20	1.23	-25.35	-31.41	-43.59	27.68	-11.74
39.50	13.02	-12.81	-15.68	-4.15	14.12	-23.48	0.17	-11.45	-27.75	-20.10	-26.06	-65.00	35.16	52.28	63.22	-8.81	81.59	-61.20	-38.72	-15.95	-48.08	-81.75	5.13	42.71	29.00	6.94	1.49	-11.12	-30.01	53.04	17.88	6.36	51.47	-32.18	-14.19	-65.69	11.20	-23.25	-58.01	-13.02	18.53	-4.64	-41.86	1.36	5.19	-12.17	-10.69	52.56	20.44
42.43	-52.28	3.03	10.10	-18.18	-13.27	-2.93	-13.13	2.44	6.08	-47.93	-10.79	-50.93	39.78	68.86	5.52	9.60	52.98	-31.80	-37.41	-4.02	-4.20	-76.18	-21.73	37.08	-57.71	-16.45	0.35	0.44	-5.22	19.46	9.31	-24.27	38.28	-32.36	4.40	-57.61	14.23	-37.42	-59.46	-1.81	25.76	32.90	-11.68	2.20	17.17	4.91	-33.81	10.75	-13.82
45.53	-43.18	-23.65	-31.98	-3.38	-15.01	-19.04	-32.51	3.34	5.55	-41.44	-19.22	-38.16	64.87	80.29	35.65	34.45	58.41	-32.98	-49.15	2.50	-71.44	-96.15	-29.99	29.48	25.18	-16.32	38.26	12.16	-11.10	39.01	10.45	10.96	25.68	-27.16	-11.25	-52.82	3.77	-30.66	-39.51	10.98	18.57	-36.76	24.04	-5.76	-28.64	-3.37	-35.27	53.59	-8.25
48.42	-41.84	36.86	3.68	-14.10	-9.43	-23.62	1.33	-3.13	11.54	-65.17	4.32	-35.42	64.07	55.21	35.40	32.09	104.18	-27.23	-42.77	-11.07	-21.54	-52.75	-46.82	8.75	-69.24	3.79	55.61	63.95	-23.61	12.94	22.88	-11.16	27.96	-17.76	-21.92	-60.58	8.79	-16.65	-37.59	-1.12	11.10	-3.70	-2.25	28.64	-4.83	-43.40	-37.45	54.88	-17.82
51.50	-71.65	20.55	-3.01	0.96	32.42	23.83	-22.86	-10.14	13.32	-35.26	-42.63	-78.32	25.43	9.00	-19.32	21.97	39.51	-25.66	-64.44	-8.10	-67.58	-75.14	15.41	77.74	-19.62	2.25	15.08	17.02	-38.84	49.99	-4.81	0.61	46.50	-31.05	-28.34	-56.18	-27.37	-12.37	-71.49	14.23	4.02	-8.85	-15.51	-10.80	-25.71	-26.89	4.16	31.91	0.77
54.47	-64.22	4.09	-24.55	-1.57	24.32	-39.64	-21.44	-37.19	-13.00	-57.31	-26.81	-48.37	45.16	20.63	-11.69	10.08	73.19	-59.35	-33.71	10.94	-15.49	-112.43	-3.15	80.41	-4.56	0.17	1.62	19.75	12.15	78.08	3.90	-1.89	32.74	10.74	-29.23	-48.41	-3.68	-26.41	-66.46	11.77	9.50	-11.89	28.15	-2.47	-16.25	-40.45	26.21	55.99	-20.95
57.56	-65.51	-4.37	-36.49	-14.00	-7.77	-10.76	-22.11	-49.44	-27.42	-47.79	-61.49	-36.98	-12.38	34.34	-65.33	39.28	33.12	-55.23	-25.12	9.06	-30.95	-87.17	-14.72	82.66	-5.05	-18.26	14.21	71.51	4.20	30.32	14.05	18.55	8.16	-34.52	-9.20	-56.87	8.21	-34.24	-48.22	-4.09	-21.96	-19.66	6.62	0.30	-7.70	9.34	-13.07	65.73	-12.55
60.47	-49.19	-17.49	-6.00	25.11	3.77	-53.66	-17.04	-32.68	-53.37	-43.04	-6.86	-35.43	40.48	33.14	-9.97	6.65	71.07	-32.60	-39.39	6.89	1.44	-73.61	-24.81	-10.72	-12.72	0.91	5.73	29.03	-32.97	32.39	44.57	25.12	12.60	-2.05	-11.08	-57.76	-6.61	-41.81	-73.52	2.52	3.70	-7.45	3.61	42.80	3.86	-11.73	25.60	87.84	-3.36
63.54	-51.92	19.07	-36.43	25.49	9.50	-22.39	-72.61	4.24	16.23	-35.06	-42.22	-52.53	78.59	8.34	25.52	19.58	117.32	-59.93	-27.81	-14.98	12.89	-76.63	-36.04	6.38	-26.98	-1.73	36.62	7.32	6.35	37.70	-10.61	2.37	11.99	-25.43	-41.94	-94.12	5.76	-28.95	-61.90	2.32	17.14	-23.29	45.67	29.41	9.32	-4.11	84.86	131.98	-1.58
66.45	-67.82	-21.25	-36.27	28.41	16.55	-30.07	-46.76	-20.97	-27.73	-56.05	-7.60	-49.91	70.82	24.59	-2.46	27.61	94.50	-41.43	-35.83	9.54	-23.68	-94.82	33.66	5.53	-17.49	-3.39	4.91	4.81	-4.68	29.93	26.16	-22.42	2.93	-44.35	-28.63	-81.05	-14.21	-39.54	-78.29	33.24	42.95	-35.64	5.54	11.76	9.27	-3.82	77.70	72.54	-1.33
69.56	-92.28	-19.87	-74.24	16.49	-19.48	-98.75	-50.26	-23.51	-61.09	-19.05	-15.96	-82.67	70.80	34.42	-22.30	-3.20	107.98	-47.00	-43.91	-6.54	-5.17	-83.79	26.60	0.28	-50.23	-6.04	15.92	43.54	-18.63	41.28	13.06	26.57	-0.52	-26.38	-39.88	-53.11	18.17	-59.63	-94.85	29.38	24.88	-22.94	-15.54	18.13	-11.00	-30.36	-13.82	55.83	-3.73
72.48	-58.50	16.66	-44.09	60.21	21.15	-105.80	-74.33	-57.66	-50.90	-59.26	-37.79	-28.12	94.82	-12.13	-13.87	-15.91	87.14	-37.53	-37.52	-29.83	-26.91	-53.98	-14.17	46.75	-35.99	13.45	-4.29	17.99	-18.30	47.54	25.42	16.03	4.88	-22.76	-31.81	-75.72	-5.40	-77.51	-88.58	37.84	41.77	10.83	65.85	0.90	0.46	8.38	7.73	57.68	-17.57
75.47	-69.55	-4.43	-50.77	51.68	12.46	7.30	-19.60	-37.47	-36.95	-35.76	-38.00	-41.11	65.69	5.14	-16.26	37.50	99.91	-44.72	-29.13	-18.68	-18.44	-89.16	-9.52	41.21	-11.85	-9.58	17.65	-4.42	-2.42	81.72	26.26	-1.36	27.17	-18.39	-30.80	-67.59	11.53	-52.50	-95.30	24.19	22.26	3.49	38.03	8.97	-13.95	-6.48	18.82	58.09	-10.61
78.54	-97.27	9.24	-76.57	17.34	34.98	5.62	-28.88	-72.57	-28.62	-38.64	-27.66	-77.63	91.52	13.80	-47.59	2.58	57.26	-68.92	-46.18	-17.62	-60.46	-117.06	62.64	26.25	-10.70	24.15	69.65	-0.78	-10.99	43.19	21.74	-1.29	12.17	-62.94	-22.76	-46.17	24.62	-53.17	-82.59	20.83	13.15	-18.17	55.78	31.21	-35.73	-31.01	37.11	83.21	-32.36
81.43	-107.04	-23.47	-77.03	57.68	19.10	15.47	-10.57	-40.78	6.42	-44.91	-52.22	-52.93	59.11	8.83	-16.85	-0.85	28.46	-63.85	-49.04	-10.68	-37.20	-125.25	-3.08	49.69	2.51	-13.44	39.17	10.61	-1.29	41.92	33.58	-9.03	12.92	-11.82	-32.23	-69.34	-6.11	-41.96	-66.64	24.32	-15.49	-59.08	44.83	28.25	-8.65	-18.20	34.60	78.95	-8.11
84.53	-105.69	5.03	-59.48	14.24	6.71	48.52	-36.50	1.73	-22.42	-35.08	-6.80	-79.93	140.65	49.91	-33.28	58.01	85.18	-71.40	-46.97	-22.97	-0.71	-73.98	-62.45	17.57	-27.45	-11.50	54.82	18.37	10.96	48.00	9.34	-7.77	-14.30	10.43	10.93	-69.26	5.98	-56.02	-93.14	30.95	20.34	-31.07	39.87	38.03	-7.37	-20.77	33.54	14.39	-20.99
87.49	-99.34	52.90	-17.68	6.19	7.89	23.93	-16.63	-32.46	-47.80	-46.02	-51.30	-65.31	97.17	-34.81	-25.67	45.62	-1.48	-61.76	-54.88	-15.60	9.03	-118.53	4.68	-31.42	-12.25	16.09	31.39	49.01	-35.11	42.97	19.30	-10.24	7.98	-39.74	-25.41	-72.26	38.94	-48.93	-91.85	7.42	9.11	16.47	43.07	2.25	3.68	-16.44	76.68	38.99	-15.63
	Trace = Single Cell traces from GFP Channel
[truncated: 197 more columns]
