# Supplementary material for: Optogenetics reveals Cdc42 local activation by scaffold-mediated positive feedback and Ras GTPase
Source: PLoS Biol. 2020 Jan 24;18(1):e3000600. doi: 10.1371/journal.pbio.3000600 (PMC7002011; doi:10.1371/journal.pbio.3000600)
Supplement: S13 Data — (ZIP) [file pbio.3000600.s029.zip › S13_Data/Panel_S6B/Graphs_Cdc42-sfGFP-SW_DeltaScd2/Graphs_RFP/SingleTraces_RFP_Opto_YSM3692.csv]

Strain =	YSM3692
SingleTraces_CRY2PHR-mCh (RFP Channel)
Time (s)	Trace 1	Trace 2	Trace 3	Trace 4	Trace 5	Trace 6	Trace 7	Trace 8	Trace 9	Trace 10	Trace 11	Trace 12	Trace 13	Trace 14	Trace 15	Trace 16	Trace 17	Trace 18	Trace 19	Trace 20	Trace 21	Trace 22	Trace 23	Trace 24	Trace 25	Trace 26	Trace 27	Trace 28	Trace 29	Trace 30	Trace 31	Trace 32	Trace 33	Trace 34	Trace 35	Trace 36	Trace 37	Trace 38	Trace 39	Trace 40	Trace 41	Trace 42	Trace 43	Trace 44	Trace 45	Trace 46	Trace 47	Trace 48	Trace 49
0.00	0.00	0.00	0.00	0.00	0.00	0.00	0.00	0.00	0.00	0.00	0.00	0.00	0.00	0.00	0.00	0.00	0.00	0.00	0.00	0.00	0.00	0.00	0.00	0.00	0.00	0.00	0.00	0.00	0.00	0.00	0.00	0.00	0.00	0.00	0.00	0.00	0.00	0.00	0.00	0.00	0.00	0.00	0.00	0.00	0.00	0.00	0.00	0.00	0.00
33.75	910.39	589.21	818.57	715.45	682.61	574.09	1015.03	446.87	699.63	419.36	828.52	1007.88	617.14	275.41	785.47	1104.12	143.15	679.09	505.86	669.47	645.75	565.00	852.43	690.63	694.60	779.66	1103.72	496.58	685.69	860.93	585.54	1025.61	713.49	759.46	831.58	798.11	751.99	710.59	881.09	935.81	795.41	708.33	505.11	708.93	687.09	703.17	463.74	492.27	595.19
63.79	880.36	580.95	804.53	692.41	631.32	539.94	954.74	441.18	686.48	442.00	775.71	1011.14	566.35	315.96	852.23	1159.02	150.63	736.34	446.43	740.98	731.27	642.36	899.43	770.73	710.62	780.60	1195.45	578.74	689.94	866.77	575.18	1099.77	761.12	849.27	916.77	839.64	797.35	702.03	760.75	1003.13	787.30	705.93	536.61	759.25	721.39	703.09	418.34	505.59	569.87
93.72	858.66	620.16	833.55	707.62	677.52	501.07	1008.87	444.88	636.73	430.63	763.52	1134.88	617.31	321.57	916.43	1357.73	308.15	790.79	487.36	799.38	750.50	620.58	869.15	715.44	635.40	772.56	1090.39	536.58	656.46	889.20	609.14	1150.66	762.26	791.64	935.53	838.52	759.11	773.22	829.71	1039.46	797.01	728.80	553.57	861.66	755.65	735.42	449.88	507.86	528.57
123.74	879.61	569.61	717.66	647.15	675.89	552.86	925.33	468.17	662.40	395.08	865.19	1134.16	595.12	313.38	905.54	1442.49	372.63	810.60	573.64	807.73	738.54	603.22	807.40	703.58	658.43	844.16	1074.03	488.50	617.51	834.93	520.43	1165.64	790.91	873.26	899.69	829.62	816.26	602.43	822.67	1046.56	823.72	739.34	591.64	952.97	728.69	698.69	408.06	582.35	533.75
153.77	882.93	551.10	747.14	682.33	668.35	502.08	874.99	478.19	652.80	407.91	875.69	1210.22	654.53	352.45	925.65	1546.81	411.94	828.13	615.60	814.68	713.11	634.37	816.57	691.04	619.58	808.79	1075.65	483.18	581.20	823.32	565.16	1122.54	741.56	781.77	885.79	808.29	812.27	698.30	812.87	1114.87	765.21	753.83	536.91	958.96	755.87	757.09	409.98	556.72	537.56
183.73	900.48	510.72	721.48	659.97	661.94	477.46	946.07	460.11	671.32	409.41	919.08	1184.82	672.26	346.06	899.91	1597.51	477.76	855.65	626.27	825.99	725.81	604.04	807.15	700.34	632.75	808.90	1064.00	498.18	643.22	803.59	593.45	1142.87	751.14	855.41	936.04	843.88	791.57	809.14	801.36	1140.13	749.01	729.87	592.22	918.12	772.69	682.45	430.54	519.19	600.46
213.76	823.38	524.90	745.25	648.14	630.67	492.65	989.21	444.35	693.65	451.20	840.64	1176.79	679.53	354.18	875.44	1545.98	397.53	811.90	695.85	894.89	705.28	690.01	807.88	682.95	688.01	827.45	1125.97	456.37	602.45	821.17	594.45	1126.50	750.53	843.02	952.26	836.19	797.78	759.18	760.13	1075.02	686.32	714.32	643.11	902.60	727.77	642.08	425.65	570.27	561.07
243.72	833.13	496.16	713.52	653.28	692.85	496.57	918.65	461.08	673.51	384.13	907.52	1221.23	736.76	359.26	878.37	1508.55	452.09	781.81	590.65	820.34	671.10	732.11	842.46	702.69	739.10	825.68	1130.20	463.33	690.12	914.84	596.04	1147.61	820.87	870.51	1026.46	871.79	819.33	697.83	807.55	1184.39	739.79	735.04	598.11	962.78	753.43	651.95	435.20	639.17	611.26
273.73	850.11	531.85	719.60	630.96	700.06	484.55	893.74	415.01	671.38	370.19	886.94	1095.94	656.94	311.76	846.67	1446.50	381.86	772.24	555.88	788.58	620.23	686.79	854.51	673.74	754.85	892.89	1102.76	486.91	642.30	920.52	602.71	1124.58	854.37	915.38	1007.17	869.90	794.70	717.78	795.89	1200.60	716.67	772.65	488.85	871.96	807.98	696.51	425.45	616.26	626.51
303.79	869.35	534.21	764.28	661.13	680.74	481.15	907.80	523.31	667.11	414.69	866.31	1102.14	634.09	319.64	824.57	1513.20	465.52	825.60	497.48	780.41	585.38	671.95	860.24	679.13	730.40	835.11	1082.77	486.41	699.58	906.76	600.61	1201.66	838.86	874.78	994.10	888.59	748.54	716.41	740.82	1238.46	719.65	794.83	593.59	976.60	794.28	642.96	461.52	607.61	601.68
333.72	785.15	561.74	774.42	696.79	655.74	476.16	855.60	520.03	679.32	428.18	913.60	1135.00	645.74	425.11	824.35	1605.71	426.44	759.38	551.71	845.20	518.61	746.59	863.61	735.09	706.24	910.83	1178.37	530.50	702.26	915.09	578.12	1200.49	837.63	870.92	971.58	915.39	756.64	740.32	763.68	1172.68	752.70	795.37	606.30	957.07	726.61	716.87	400.98	637.91	594.36
363.73	784.06	599.84	836.06	659.08	646.66	523.28	884.96	580.51	747.08	456.23	923.39	1148.04	600.14	410.49	804.92	1780.26	499.81	794.81	527.42	787.63	472.58	683.08	890.49	706.01	732.04	793.77	1138.26	529.43	678.01	1093.39	616.32	1119.26	813.41	935.37	945.26	975.67	748.29	672.05	848.52	1136.51	749.39	797.24	589.81	925.10	750.04	709.96	416.05	690.97	684.87
393.81	808.01	605.74	768.67	697.34	606.57	465.48	899.54	553.53	709.97	402.98	879.68	1159.93	634.11	437.59	880.86	1854.99	501.02	794.66	396.54	754.79	388.11	723.43	816.37	693.16	698.99	748.73	1192.91	480.50	703.88	1010.59	618.46	1154.01	820.10	853.92	1002.52	929.94	748.02	643.66	923.22	1201.01	717.84	764.35	566.44	870.81	738.52	696.84	414.85	680.80	639.46
423.82	807.11	571.28	842.61	559.87	656.77	544.78	871.58	535.89	690.53	448.11	969.73	1054.32	603.96	441.07	791.27	1814.26	554.16	890.73	480.28	798.79	377.16	696.22	874.61	695.19	759.07	685.08	1164.69	479.02	679.97	1014.00	613.81	1190.93	796.86	934.15	1033.30	898.27	666.75	611.20	799.58	1050.52	765.66	824.28	658.42	838.36	702.29	751.97	417.32	734.56	599.44
453.68	860.24	561.98	799.69	639.16	673.19	574.10	888.10	490.59	697.67	473.73	923.77	1150.39	617.56	473.66	840.28	1833.08	483.96	806.22	492.14	708.47	337.31	745.61	892.36	737.31	754.07	794.04	1141.37	463.09	703.42	1077.28	646.38	1171.42	807.06	908.21	1019.14	903.01	730.81	742.40	770.33	1112.54	806.50	768.61	647.12	944.49	678.15	745.28	434.17	705.72	569.15
483.70	715.66	513.73	757.31	588.65	630.59	465.45	770.85	435.45	581.38	416.56	965.76	1148.13	590.39	468.03	801.26	1822.93	536.00	741.33	564.96	746.67	364.40	756.42	941.26	733.36	775.18	786.31	1174.93	457.17	676.88	1043.29	603.77	1158.56	698.90	905.60	1034.58	961.18	750.25	687.33	767.18	1078.23	779.48	908.04	712.66	933.15	712.63	762.83	374.17	800.74	605.31
513.76	699.93	443.99	740.31	537.52	617.00	453.38	762.34	422.01	631.50	355.38	1005.44	1159.75	548.86	487.94	816.49	1877.06	535.21	807.16	650.95	785.68	403.02	771.49	874.32	762.04	811.67	810.52	1186.19	466.93	726.79	1093.83	629.39	1128.97	773.85	873.53	1011.19	991.77	719.96	773.67	817.41	1107.32	849.50	821.18	682.67	867.60	718.34	909.83	394.33	808.51	572.31
543.76	702.52	470.01	738.26	571.02	612.92	460.92	772.29	410.24	616.97	409.33	1023.19	1158.84	579.59	510.95	798.68	1903.60	448.90	757.52	722.31	803.23	417.34	737.34	878.99	783.87	813.07	797.12	1151.22	468.88	702.23	1076.48	630.90	1142.22	782.27	839.78	1019.30	961.00	687.45	826.78	710.06	1075.07	827.28	836.95	800.19	946.54	714.13	882.20	396.82	900.12	648.70
573.91	672.85	432.86	735.90	524.55	624.07	414.20	764.88	398.23	616.00	434.36	990.54	1169.16	607.51	514.74	891.26	1901.96	564.68	728.64	729.34	838.95	420.38	794.37	893.72	816.12	833.49	811.54	1194.10	497.92	729.38	1068.33	658.80	1141.80	730.46	876.18	1024.62	977.57	735.72	823.60	739.11	1137.37	840.46	949.16	909.07	870.80	750.44	780.96	343.84	957.86	688.96
603.82	780.18	431.39	781.86	607.39	642.62	545.77	792.50	439.14	692.67	412.87	1086.97	1150.55	578.15	548.63	828.18	1958.63	551.77	790.74	951.70	894.72	371.35	796.77	1033.80	833.97	892.71	934.15	1167.75	526.95	711.91	1063.88	646.72	1155.51	718.50	832.74	972.19	984.08	782.92	824.84	703.87	1240.32	857.73	911.01	842.76	973.70	754.26	831.15	406.08	1000.57	679.16
633.88	728.69	434.22	795.20	639.29	641.97	503.13	823.97	446.13	795.53	413.91	1021.13	1212.51	640.11	490.78	895.22	2016.16	636.18	771.42	995.39	838.13	411.76	801.29	1052.57	851.70	917.51	934.96	1289.64	510.97	768.77	1020.63	694.98	984.48	749.45	850.92	984.51	962.61	742.19	815.05	697.09	1192.21	835.40	896.62	851.87	826.74	773.92	876.43	492.83	956.25	736.60
663.77	733.98	477.17	859.60	655.30	595.40	512.50	822.88	409.02	730.63	400.93	921.37	1278.01	651.00	499.21	797.43	1994.78	487.86	740.49	785.53	757.39	282.33	850.85	990.07	875.30	890.21	983.86	1223.43	545.27	774.44	1031.49	713.63	1125.29	689.05	828.73	946.95	955.42	781.87	868.81	693.34	1226.67	905.95	976.06	821.97	799.62	764.33	712.66	494.91	1000.10	741.27
693.79	718.18	411.68	767.08	613.85	596.18	467.38	773.61	372.09	669.36	422.33	1094.83	1186.34	625.27	448.77	835.40	2030.33	549.26	705.91	784.37	807.07	208.76	835.50	1019.55	884.77	856.93	961.65	1251.03	485.88	799.30	1048.77	736.38	1093.19	748.12	784.47	960.93	1005.98	848.48	832.16	732.40	1295.43	856.92	991.63	801.30	760.81	797.76	801.12	484.49	1005.07	720.06
723.83	788.96	434.09	823.89	640.10	630.27	592.48	806.24	406.31	749.34	422.56	1006.99	1159.09	578.52	408.97	784.16	1930.91	521.63	672.61	981.62	805.29	612.22	845.26	1059.42	931.74	1007.83	1097.99	1305.26	506.30	756.58	1107.40	718.17	1146.53	715.85	781.07	985.62	1015.32	795.18	885.88	780.92	1332.76	800.42	981.14	725.39	759.30	750.03	864.32	573.57	980.07	771.15
753.88	729.94	495.30	788.76	675.04	600.38	590.65	816.53	325.99	800.86	388.94	1044.76	1068.65	590.12	448.86	826.62	1927.98	506.75	734.60	1037.41	804.83	614.37	894.17	1105.83	923.56	956.87	1120.93	1316.35	539.54	743.51	1119.23	745.91	1055.04	719.15	841.75	924.73	971.71	757.61	853.04	687.43	1316.01	796.55	973.29	748.06	661.03	816.05	929.81	586.94	976.30	716.71
783.88	730.62	471.05	800.83	713.73	688.40	570.88	805.26	346.77	896.38	409.52	1094.19	1048.54	609.90	412.83	784.88	1899.66	512.18	711.42	1016.12	815.65	609.59	838.87	1001.36	896.87	911.34	863.02	1226.54	590.19	767.38	1024.92	692.51	1030.63	735.57	847.82	934.22	976.98	741.32	906.52	756.77	1283.01	778.51	1002.81	847.02	655.60	772.86	861.86	569.97	994.91	692.92
813.90	713.63	463.12	786.60	613.30	656.81	623.45	522.30	327.42	876.85	368.78	1097.72	1074.08	600.59	428.84	789.28	1886.16	520.69	715.37	990.82	784.62	660.23	855.53	987.46	926.59	942.71	793.94	1295.50	573.48	788.85	1057.20	719.67	1094.42	679.17	845.22	986.32	1024.88	756.72	966.15	801.20	1324.49	788.89	1027.79	833.66	694.78	853.96	904.95	567.40	1026.06	724.06
843.90	832.74	515.20	876.47	708.12	681.82	577.71	769.82	394.46	1072.50	397.64	1232.88	1129.18	665.32	491.08	706.54	1953.91	589.83	755.68	1010.23	865.63	754.96	906.06	1201.23	883.14	1020.76	1168.58	1362.21	472.97	740.62	1123.38	716.86	1016.49	706.40	843.55	930.65	987.98	704.02	1016.13	679.31	1375.73	927.95	1142.52	874.75	585.82	833.47	804.35	582.48	1026.12	772.24
873.88	906.84	508.56	801.22	720.43	658.34	506.18	876.41	488.73	1161.28	414.99	1290.92	1049.10	589.15	463.13	800.36	1942.51	557.25	747.14	1056.39	817.65	632.85	945.40	1251.08	933.22	1021.52	1037.19	1364.40	537.72	885.84	1173.13	715.58	1078.50	710.44	895.90	964.62	1102.85	665.24	969.86	693.18	1414.39	901.50	1117.46	850.48	545.23	843.26	985.10	554.33	1053.96	691.33
	Trace = Single Cell traces from RFP Channel
[truncated: 32 more columns]
