# Supplementary material for: Optogenetics reveals Cdc42 local activation by scaffold-mediated positive feedback and Ras GTPase
Source: PLoS Biol. 2020 Jan 24;18(1):e3000600. doi: 10.1371/journal.pbio.3000600 (PMC7002011; doi:10.1371/journal.pbio.3000600)
Supplement: S13 Data — (ZIP) [file pbio.3000600.s029.zip › S13_Data/Panel_S6B/Graphs_Cdc42-sfGFP-SW_DeltaScd2/Graphs_RFP/SingleTraces_RFP_OptoQ61L_YSM3693.csv]

Strain =	YSM3693
SingleTraces_CRY2PHR-mCh-Cdc42Q61L (RFP Channel)
Time (s)	Trace 1	Trace 2	Trace 3	Trace 4	Trace 5	Trace 6	Trace 7	Trace 8	Trace 9	Trace 10	Trace 11	Trace 12	Trace 13	Trace 14	Trace 15	Trace 16	Trace 17	Trace 18	Trace 19	Trace 20	Trace 21	Trace 22	Trace 23	Trace 24	Trace 25	Trace 26	Trace 27	Trace 28	Trace 29	Trace 30	Trace 31	Trace 32	Trace 33	Trace 34	Trace 35	Trace 36	Trace 37	Trace 38	Trace 39	Trace 40	Trace 41	Trace 42	Trace 43	Trace 44	Trace 45	Trace 46	Trace 47	Trace 48	Trace 49
0.00	0.00	0.00	0.00	0.00	0.00	0.00	0.00	0.00	0.00	0.00	0.00	0.00	0.00	0.00	0.00	0.00	0.00	0.00	0.00	0.00	0.00	0.00	0.00	0.00	0.00	0.00	0.00	0.00	0.00	0.00	0.00	0.00	0.00	0.00	0.00	0.00	0.00	0.00	0.00	0.00	0.00	0.00	0.00	0.00	0.00	0.00	0.00	0.00	0.00
33.75	767.66	545.35	668.94	544.14	382.11	485.20	499.56	620.68	683.30	799.50	632.41	498.83	838.98	818.50	463.11	576.76	451.16	735.88	531.87	960.47	700.14	542.14	380.88	812.81	476.26	543.95	824.88	546.07	451.73	1124.50	1090.87	566.20	483.77	335.43	489.46	696.27	694.23	884.49	503.43	615.13	331.41	314.67	325.97	390.76	436.54	728.27	715.38	620.62	556.86
63.79	808.04	507.74	652.85	601.89	370.57	549.74	438.94	591.21	690.85	765.90	619.58	527.17	818.61	840.75	484.80	588.99	488.90	821.24	556.15	916.02	705.59	581.84	406.72	824.78	499.30	587.24	885.97	661.09	452.55	1148.89	1159.85	611.61	443.94	415.72	506.88	738.55	711.58	957.75	499.02	647.20	343.70	389.59	349.53	451.73	438.25	740.75	740.98	626.70	598.13
93.72	795.52	453.92	572.54	549.71	442.14	555.20	490.22	531.94	656.13	758.75	591.76	533.32	804.26	874.82	514.18	609.36	511.18	835.97	663.52	1003.88	694.56	665.06	394.20	925.94	498.06	582.50	929.15	755.27	477.43	1105.33	1201.61	651.32	518.93	442.50	625.58	718.54	695.62	972.95	448.48	713.21	431.62	411.42	431.94	427.87	454.79	797.74	681.11	569.26	610.69
123.74	806.37	490.61	611.13	541.85	380.95	549.00	474.67	502.25	624.14	781.62	660.77	525.88	836.29	819.56	493.94	610.56	507.67	805.11	659.42	992.22	655.18	687.67	412.06	776.88	594.50	601.39	912.47	717.14	494.93	1078.80	1271.28	650.35	467.48	453.59	493.88	785.07	726.47	992.59	547.55	735.45	436.67	450.73	413.19	447.31	463.07	777.86	652.68	572.66	603.84
153.77	859.09	524.68	620.44	563.62	450.98	587.47	522.28	561.12	696.68	827.62	752.43	502.91	947.21	777.50	514.22	535.58	510.75	834.33	679.23	929.49	685.35	722.87	418.38	899.91	591.14	673.68	1018.86	643.33	503.00	1147.94	1333.64	708.42	477.63	390.82	544.92	684.39	709.23	926.12	428.96	766.09	521.24	480.49	457.17	472.46	511.63	773.64	677.31	534.52	590.20
183.73	925.00	511.69	669.49	632.25	426.42	725.64	559.47	548.14	766.86	824.53	757.74	561.19	975.70	851.94	600.26	589.70	563.71	771.44	716.64	1029.65	741.17	674.62	407.92	901.66	644.64	674.55	1075.51	711.16	531.28	1106.56	1292.00	725.30	524.57	464.80	591.32	742.56	711.64	987.50	453.40	749.14	506.47	482.44	435.02	546.70	512.50	792.91	682.66	582.68	707.32
213.76	960.75	544.72	643.59	740.54	459.30	684.86	556.76	546.13	825.33	852.32	753.27	519.10	933.55	852.95	513.67	611.81	636.93	742.66	829.68	1041.45	809.14	781.54	432.65	959.71	639.99	692.14	1061.80	673.74	464.44	1243.07	1238.48	770.99	532.71	555.30	552.11	639.20	701.86	973.37	444.95	754.36	468.23	431.23	396.25	436.76	441.82	796.43	722.82	587.66	686.47
243.72	972.68	578.37	685.50	803.73	457.88	660.14	602.13	536.93	830.86	876.67	777.78	640.60	957.39	936.06	541.74	650.11	611.62	736.53	828.12	1018.65	717.48	762.70	439.80	952.55	745.26	757.22	1089.71	733.06	434.76	1277.22	1163.12	751.66	472.78	580.38	560.93	711.77	660.36	911.00	437.08	795.40	405.49	473.99	342.55	435.48	544.57	767.79	714.89	618.48	694.10
273.73	975.19	535.41	720.92	866.30	473.14	662.28	693.36	446.35	881.36	899.21	804.07	658.52	989.29	887.98	531.30	632.47	634.36	862.33	810.83	1017.87	668.29	789.96	453.93	943.70	828.56	700.01	1204.89	750.72	447.97	1291.24	912.08	782.96	386.27	500.05	558.81	729.93	630.81	902.30	503.89	794.27	471.70	456.55	292.15	456.30	504.44	849.06	777.39	585.23	668.17
303.79	1026.30	529.23	701.26	910.51	477.35	622.26	748.71	487.69	862.67	927.68	828.57	635.23	998.50	940.94	537.30	626.45	602.28	824.65	781.58	1042.80	604.50	795.97	426.31	906.54	877.46	765.64	1164.99	738.99	470.18	1278.67	779.46	806.46	412.39	508.69	483.52	627.66	616.59	966.78	549.85	751.01	655.06	446.98	217.58	368.81	409.29	801.77	795.53	519.30	754.37
333.72	1020.32	606.44	667.20	909.24	403.77	537.25	681.92	376.50	908.23	804.77	745.73	579.09	978.41	943.96	584.03	630.83	602.62	683.36	884.37	1087.57	805.90	760.23	351.00	680.53	884.25	795.29	1265.97	808.24	562.03	1359.11	690.71	850.29	345.67	489.67	518.80	564.01	606.60	937.97	494.44	716.15	524.23	450.51	265.88	315.96	363.14	832.91	752.25	569.87	803.27
363.73	947.92	570.92	626.84	948.76	369.77	643.85	696.07	591.26	761.72	936.88	842.62	572.89	959.11	952.90	567.89	671.05	575.62	808.06	895.03	998.21	701.52	789.49	385.03	790.33	895.85	727.28	1172.84	817.11	515.64	1409.26	756.29	780.89	322.34	493.28	600.04	451.48	601.91	980.73	546.36	708.22	713.77	518.44	258.85	293.35	246.04	829.88	738.77	603.88	747.83
393.81	987.37	637.24	722.08	953.06	453.93	719.21	629.61	631.44	757.45	980.74	954.99	424.89	1016.79	958.99	518.76	652.24	571.43	879.59	922.65	953.08	827.71	713.09	405.14	717.98	822.91	734.91	1166.57	733.92	568.03	1323.22	605.94	811.46	370.95	424.15	518.48	535.89	612.08	1003.97	624.91	713.96	779.36	478.89	415.98	247.95	125.23	794.54	770.11	599.25	792.80
423.82	989.73	668.51	759.27	1056.39	338.22	715.28	559.74	641.11	906.62	1103.74	907.59	412.52	1082.31	829.99	361.60	669.15	534.54	905.17	937.10	940.77	834.02	716.36	451.67	828.45	743.47	800.57	1138.73	848.16	545.52	1431.00	753.27	851.03	353.03	503.64	499.79	685.36	557.32	1066.79	544.40	784.98	792.74	426.49	480.63	146.59	7.54	802.34	740.60	659.71	782.97
453.68	1091.37	642.69	750.57	959.17	370.07	580.93	695.24	679.61	939.40	1030.18	945.78	611.71	1051.41	1115.76	461.96	652.61	531.19	862.61	969.98	887.23	752.65	764.16	521.95	925.44	839.91	751.43	1236.15	958.78	585.11	1336.87	746.75	950.40	444.47	529.07	605.89	702.31	602.29	1115.70	510.09	780.17	889.39	517.69	398.88	237.41	81.07	754.56	770.01	710.34	736.15
483.70	1039.38	661.76	782.11	966.80	421.76	532.03	601.19	716.61	832.81	995.21	1049.10	678.86	894.04	1104.78	429.89	669.36	548.73	897.14	949.26	649.09	668.21	774.44	540.22	813.10	855.17	857.44	1214.41	911.81	606.45	1370.90	742.01	978.82	435.57	649.69	682.14	690.58	662.60	1128.76	592.07	794.69	790.16	544.68	387.10	201.87	31.60	725.12	708.46	650.76	808.10
513.76	1137.32	521.26	749.47	917.83	478.36	514.18	778.54	664.15	916.80	991.70	1018.09	661.64	852.74	1058.47	504.03	653.08	500.67	910.58	954.65	739.02	680.20	776.90	567.17	920.51	878.77	906.05	1165.83	854.86	522.80	1394.16	1002.89	973.15	459.20	640.27	640.35	646.41	659.01	980.90	534.18	760.76	715.11	431.48	463.97	147.73	-12.13	796.30	698.11	652.90	893.87
543.76	1062.65	428.15	652.24	956.61	350.08	503.04	662.63	653.25	872.88	957.51	972.94	642.01	768.23	1053.17	555.19	778.88	515.58	735.52	860.62	742.41	663.38	768.64	566.29	883.27	939.34	1029.74	1087.66	897.25	524.78	1442.36	1091.85	889.18	442.74	525.21	602.28	778.35	704.28	1008.71	551.25	771.11	573.65	432.74	403.62	96.49	36.28	739.84	694.85	645.25	860.80
573.91	1125.06	312.19	460.04	1016.65	246.98	598.36	758.11	652.39	929.49	987.42	985.77	594.46	818.13	994.00	527.27	788.95	595.76	764.65	945.15	827.39	572.12	818.83	604.78	822.38	758.41	855.07	1438.53	744.88	582.30	1417.86	987.97	952.80	478.88	540.58	644.79	604.74	686.49	1010.69	533.57	677.03	601.86	389.89	445.88	80.35	46.46	743.50	679.79	716.05	799.22
603.82	1142.74	442.46	616.38	1026.19	373.22	543.65	479.61	723.31	822.58	1004.05	940.74	587.56	923.26	994.21	583.03	625.61	515.24	728.64	914.91	831.23	641.40	792.02	554.52	822.37	886.65	773.74	1371.51	871.55	576.46	1326.90	628.89	1037.90	445.56	627.80	575.74	680.99	612.29	888.13	524.90	676.76	670.22	471.94	488.02	216.03	13.12	746.13	643.52	729.53	854.75
633.88	1147.62	433.81	621.90	981.32	389.33	592.74	610.67	712.47	774.43	1025.03	957.75	559.35	700.29	932.52	503.76	740.43	594.72	724.32	934.71	883.07	825.25	726.35	441.68	697.25	918.05	683.13	1449.50	787.59	568.97	1465.36	396.88	977.65	418.78	546.24	553.52	548.37	631.19	848.22	500.16	695.72	602.78	393.11	498.34	149.91	-33.53	796.91	677.67	680.27	863.42
663.77	1111.48	369.61	555.61	972.21	330.89	599.54	466.79	739.44	666.34	1023.28	912.88	534.67	877.49	807.85	668.55	707.67	525.92	791.56	915.40	768.65	646.65	807.50	632.67	810.52	965.91	703.98	1383.38	1016.62	503.51	1532.85	363.68	1086.09	368.49	556.22	562.44	553.17	599.85	815.80	478.63	632.01	353.09	172.02	576.95	27.33	-111.37	858.95	755.74	806.79	866.96
693.79	1167.02	516.27	641.71	984.72	468.81	521.16	584.14	798.12	670.58	1002.24	916.66	608.38	927.74	893.18	595.90	741.93	562.90	839.16	962.41	826.29	750.72	768.05	660.70	954.26	954.87	648.29	1408.98	986.98	551.85	1284.06	549.03	1190.78	493.33	703.66	500.19	681.20	692.49	951.32	452.95	411.36	105.69	45.58	550.57	-27.00	-151.70	871.43	817.69	922.85	895.71
723.83	1089.74	382.68	604.96	954.51	443.13	595.21	736.26	724.08	782.83	1028.73	908.11	573.61	882.08	904.76	619.11	791.96	517.29	834.26	998.33	719.35	648.83	875.17	599.11	929.16	989.68	707.03	1407.65	1065.54	486.62	1405.83	404.41	1133.59	366.37	605.28	419.51	687.35	742.19	1029.75	391.91	333.69	21.86	11.47	551.74	-33.51	-109.17	952.79	797.59	799.87	849.29
753.88	1023.84	427.89	603.40	965.58	467.94	598.71	688.60	745.67	641.91	1115.20	976.52	560.09	863.05	827.70	578.91	652.00	446.64	801.99	842.68	715.61	432.74	750.52	639.30	954.49	995.26	673.10	1338.28	1177.62	544.01	1165.86	460.62	1162.97	464.36	697.13	537.34	870.41	701.53	969.70	293.63	327.39	119.14	116.67	514.94	26.50	-126.60	957.13	777.13	760.25	652.45
783.88	992.83	437.16	668.60	918.86	448.44	487.75	610.71	741.32	468.71	1112.87	956.80	547.72	849.48	868.04	626.20	655.01	431.87	735.81	877.18	645.41	450.55	666.00	601.91	978.22	930.12	876.89	1184.55	1194.62	529.83	1129.67	540.75	1061.39	443.38	681.98	498.44	723.95	759.83	1021.27	405.89	318.67	150.88	271.28	540.12	60.11	-29.38	802.96	805.07	705.99	562.44
813.90	945.76	530.89	706.52	918.23	527.52	559.81	693.78	804.39	634.48	1120.65	970.06	636.52	869.09	947.19	566.49	688.16	468.73	762.38	892.19	613.35	379.41	583.32	607.79	919.24	1037.73	591.63	1241.98	1155.95	580.04	935.18	491.75	1169.59	436.33	668.57	424.56	693.53	802.90	1121.34	299.14	245.60	83.34	183.57	497.92	107.05	-4.16	858.23	808.69	709.41	565.14
843.90	1041.73	548.21	751.06	956.22	553.57	593.46	623.76	835.34	530.38	1174.20	1029.78	617.63	879.76	1017.61	670.01	693.34	437.91	765.09	873.07	573.45	354.94	610.12	586.11	978.85	1039.42	373.91	1170.81	1169.55	734.30	626.24	257.45	1123.55	512.71	585.40	446.53	670.81	729.46	981.35	219.43	231.42	118.10	123.97	529.06	-61.61	-151.73	864.83	819.47	738.30	432.39
873.88	974.98	441.11	600.38	876.53	527.78	677.55	622.31	857.66	558.82	1264.75	1096.01	618.98	917.48	1040.71	617.41	696.79	442.18	721.13	893.36	419.59	273.24	532.85	615.74	852.56	1016.39	394.21	988.87	1168.35	754.43	824.23	308.71	1240.07	585.35	696.99	376.33	804.62	783.22	1030.31	207.67	259.59	63.95	-29.88	449.21	-90.99	-200.06	889.50	885.91	691.37	464.60
	Trace = Single Cell traces from RFP Channel
[truncated: 29 more columns]
