# Supplementary material for: Optogenetics reveals Cdc42 local activation by scaffold-mediated positive feedback and Ras GTPase
Source: PLoS Biol. 2020 Jan 24;18(1):e3000600. doi: 10.1371/journal.pbio.3000600 (PMC7002011; doi:10.1371/journal.pbio.3000600)
Supplement: S13 Data — (ZIP) [file pbio.3000600.s029.zip › S13_Data/Panel_S6B/Graphs_Cdc42-sfGFP-SW_DeltaScd2/Graphs_GFP/Graph_Cdc42-sfGFP-SW_DeltaScd2_SingleTraces_WTcontrol_YSM3694.csv]

Strain =	YSM3694
Graph_Cdc42-sfGFP-SW_DeltaScd2_SingleTraces_WT control (GFP Channel)
Time (s)	Trace 1	Trace 2	Trace 3	Trace 4	Trace 5	Trace 6	Trace 7	Trace 8	Trace 9	Trace 10	Trace 11	Trace 12	Trace 13	Trace 14	Trace 15	Trace 16	Trace 17	Trace 18	Trace 19	Trace 20	Trace 21	Trace 22	Trace 23	Trace 24	Trace 25	Trace 26	Trace 27	Trace 28	Trace 29	Trace 30	Trace 31	Trace 32	Trace 33	Trace 34	Trace 35	Trace 36	Trace 37	Trace 38	Trace 39	Trace 40	Trace 41	Trace 42	Trace 43	Trace 44	Trace 45	Trace 46	Trace 47	Trace 48	Trace 49
0.00	0.00	0.00	0.00	0.00	0.00	0.00	0.00	0.00	0.00	0.00	0.00	0.00	0.00	0.00	0.00	0.00	0.00	0.00	0.00	0.00	0.00	0.00	0.00	0.00	0.00	0.00	0.00	0.00	0.00	0.00	0.00	0.00	0.00	0.00	0.00	0.00	0.00	0.00	0.00	0.00	0.00	0.00	0.00	0.00	0.00	0.00	0.00	0.00	0.00
33.75	-48.58	-38.88	11.64	-26.88	-1.74	-9.59	-17.40	-18.93	6.22	80.58	-42.25	51.92	-0.42	-18.88	6.68	20.99	32.98	-11.06	-11.57	26.72	12.74	-6.83	-2.30	47.36	0.06	8.53	-29.46	-37.57	-52.81	8.52	-0.75	-27.08	3.99	-74.42	-38.89	-9.56	-54.08	-21.58	-21.05	1.70	-2.94	28.12	-0.81	19.50	13.38	9.37	19.44	-21.24	-29.36
63.79	-43.10	-48.80	31.46	-38.37	-27.49	-23.33	-17.93	-28.07	87.11	35.24	-19.67	40.42	-44.63	-5.95	-2.96	56.29	-14.04	10.59	47.08	1.43	5.15	-27.33	-41.51	-9.96	17.88	-16.16	-57.58	-30.74	-75.18	37.25	-5.00	23.93	-8.28	-81.96	49.20	-28.86	-52.26	-29.73	-67.45	35.14	31.14	11.73	1.83	41.81	6.51	-30.55	38.28	-24.76	-24.95
93.72	-90.97	-75.13	42.27	-60.36	-29.56	-19.10	2.35	-27.49	16.52	97.71	-21.38	59.01	-23.46	40.53	-16.29	49.41	28.03	-13.66	-7.00	15.60	29.39	-31.13	-16.19	19.83	5.94	23.40	-59.70	-35.45	-72.78	13.57	10.02	-4.61	-17.66	-67.29	21.57	-41.53	-33.33	-10.50	-31.66	0.87	49.31	-13.54	36.24	12.21	-8.10	-2.88	34.71	-20.82	14.21
123.74	-77.05	-43.19	12.46	-32.80	-66.96	9.61	15.65	-21.21	55.50	54.58	-18.53	51.66	-32.97	-14.74	-44.83	32.80	-3.69	-16.04	-9.15	12.40	17.82	8.78	-52.95	-16.95	9.70	11.53	-55.45	-18.75	-42.23	24.26	-1.09	-7.18	21.89	-54.61	26.24	-50.06	7.55	-1.38	-39.93	58.44	0.87	-18.95	-4.63	60.93	24.03	-1.86	80.68	-9.68	26.72
153.77	-54.88	-56.60	35.46	-48.40	-34.77	-13.93	-5.28	6.38	39.26	59.69	0.82	35.07	32.52	-1.64	-6.15	38.18	-1.23	14.90	0.49	-28.61	42.01	-21.09	-13.69	14.31	46.37	16.75	-46.05	-43.23	-44.03	46.17	-12.00	22.64	41.64	-59.98	29.88	-38.27	-5.03	-30.94	-46.00	-23.44	81.46	-47.56	9.98	19.36	8.69	-23.72	94.19	7.00	-22.55
183.73	-46.48	-34.98	41.03	-55.44	-42.75	1.98	20.39	-0.50	25.72	46.32	26.62	41.39	30.61	-17.43	32.43	51.91	-6.48	10.28	-9.43	15.72	49.93	-19.31	-56.72	-4.97	-27.98	4.98	-51.20	-41.39	-51.83	49.71	-21.55	12.41	21.47	-59.91	21.24	-42.11	-31.51	-28.05	-76.31	3.10	68.59	-12.25	30.21	65.28	40.49	-42.86	75.64	15.04	-30.51
213.76	-52.86	-18.09	28.73	-67.83	-34.14	-12.06	-33.57	-1.38	25.87	50.72	4.69	38.30	36.29	27.69	29.98	11.42	19.50	19.13	10.24	-41.37	47.22	-28.70	-23.06	42.52	44.72	-1.95	-72.02	-66.83	-7.76	11.43	-35.13	63.10	24.52	-36.39	62.86	-27.14	-52.06	-40.98	-73.17	6.23	14.80	-28.69	46.34	51.93	25.90	-41.93	51.93	7.35	-10.95
243.72	-67.45	-38.67	52.57	-75.66	5.01	-21.29	-25.83	50.34	46.89	47.81	33.54	1.09	63.04	-9.15	-9.56	28.85	-2.81	34.97	8.62	13.03	3.03	-29.01	16.32	17.71	43.99	15.64	-34.91	-14.97	-10.95	15.43	-39.31	23.51	30.97	-69.65	36.02	-49.59	12.43	-26.82	-58.98	-26.92	69.55	-54.30	17.19	58.07	46.79	-33.69	58.44	-21.73	-38.95
273.73	-46.94	-37.53	27.58	-31.10	-63.74	3.10	-34.45	30.44	17.54	52.43	26.69	18.44	12.69	-11.44	-33.26	50.04	62.45	26.59	20.05	-4.94	27.27	-37.22	-35.29	-2.61	42.07	18.68	-74.76	-37.24	27.53	55.96	-23.78	43.34	0.62	-67.55	46.24	-13.12	-9.53	-44.88	-41.28	23.04	78.93	-31.55	51.98	30.23	69.73	-25.06	7.97	-2.70	-44.66
303.79	-28.47	-23.08	29.32	-46.42	-54.47	-6.00	-68.02	34.66	25.19	22.62	-25.42	-15.55	53.49	-11.93	36.19	49.40	15.15	7.46	37.61	6.77	58.76	-49.00	-6.99	21.47	15.91	18.31	-34.02	-7.66	-3.01	50.33	-21.22	8.11	4.89	-54.06	27.69	-57.46	5.45	-20.97	-67.98	-44.01	56.63	-15.89	69.41	68.01	34.49	-12.03	82.79	-33.61	-46.05
333.72	-24.43	-68.36	9.85	-73.85	-28.34	-13.87	-81.43	20.33	30.36	10.00	-2.27	-2.60	50.62	-14.54	4.98	35.64	30.93	14.86	5.38	24.86	36.04	-44.47	-16.73	21.96	14.09	0.92	-54.95	-62.71	-30.00	72.21	-19.08	28.01	28.86	-61.76	18.12	-71.05	-35.34	-43.80	-96.52	-57.80	39.10	-22.65	57.47	46.99	18.81	-36.31	29.71	-10.72	-40.66
363.73	-37.52	-39.85	62.62	-46.92	-27.16	-20.91	-95.13	20.21	14.89	-14.60	-17.05	0.28	81.22	-31.61	-25.02	38.20	21.38	44.11	9.28	28.41	49.47	-24.69	-28.45	4.07	28.66	50.82	-40.59	-42.05	-32.26	68.17	-52.97	35.46	25.72	-74.59	48.82	-62.85	-13.14	-29.61	-119.76	-59.10	29.98	-55.21	25.31	44.33	9.19	-17.99	52.36	7.45	-110.31
393.81	-32.66	-9.85	47.18	-42.19	1.80	0.10	-78.72	39.95	36.48	-25.13	-26.24	-10.04	91.84	-28.57	30.58	44.30	18.71	52.60	17.43	27.30	63.47	-48.40	-18.69	22.19	11.39	53.41	-9.69	-23.06	-40.12	83.77	-29.16	29.62	44.74	-79.39	38.02	-62.69	-22.82	-36.68	-110.54	-39.15	49.14	-44.23	64.27	56.09	-38.29	10.82	55.88	18.13	-50.21
423.82	-5.27	-46.83	36.51	-53.23	-2.55	-12.48	-53.24	40.00	-19.42	13.29	13.28	-50.07	62.98	-28.29	6.11	36.85	18.72	37.00	-2.38	-10.22	39.83	-36.03	-16.54	38.29	30.78	10.62	-30.10	-52.83	-65.84	77.00	-43.33	27.71	33.38	-23.43	42.85	-49.82	-13.84	-27.23	-113.27	-72.87	30.17	-47.21	68.47	58.79	26.58	-31.71	40.77	-4.62	-60.08
453.68	-39.37	-17.82	66.32	-83.34	-24.04	-16.86	-61.67	23.10	29.36	3.91	-12.02	-34.33	92.12	-31.25	7.42	32.27	17.76	57.76	24.50	-31.17	18.84	-73.78	-6.13	-1.68	4.28	41.41	-44.60	-30.63	-56.43	78.42	-59.65	48.16	52.06	-82.43	79.41	-72.95	-8.00	-49.96	-81.26	-13.97	40.38	-64.76	11.20	49.42	21.67	1.08	45.94	0.17	-59.83
483.70	-27.97	6.21	25.66	-40.19	-19.74	-2.89	-105.68	19.63	19.00	8.28	-19.93	15.13	62.19	-55.41	-11.17	44.60	19.60	54.11	-7.65	-52.10	62.12	-68.63	-70.55	73.05	5.32	45.35	-1.70	-21.53	-62.76	75.51	-61.66	-2.61	-2.11	-31.57	95.96	-54.55	-13.27	-52.10	-74.83	-37.68	15.02	-30.96	60.84	59.35	26.00	-33.41	47.07	25.39	-48.04
513.76	-46.45	-29.37	47.24	-93.22	-24.32	6.79	-87.00	6.21	-9.59	-8.45	-19.30	-1.25	48.90	-23.36	-2.47	-10.75	40.12	74.05	-61.53	-12.50	27.75	-62.27	-29.78	50.36	-1.91	49.78	-27.09	-38.89	-73.23	47.24	-89.17	-36.78	65.56	-47.10	74.22	-97.01	-26.58	-29.41	-90.11	-53.14	40.26	-23.85	89.92	102.20	51.88	-2.02	61.73	58.33	-50.26
543.76	-12.08	-1.40	-5.83	-46.29	-13.43	-25.81	-76.26	27.58	12.11	8.75	-34.86	6.33	48.92	-53.34	-16.05	8.93	32.66	13.33	-83.67	-85.54	23.08	-83.76	-43.80	6.42	3.34	13.21	3.06	-20.89	-83.73	63.13	-76.38	25.51	35.90	-94.39	71.88	-79.61	10.11	-25.65	-125.86	-93.46	75.72	-33.85	45.69	30.86	7.43	-42.36	53.38	13.45	-38.71
573.91	-25.29	28.13	29.56	-34.19	-23.04	24.04	-95.93	26.25	-4.67	19.17	-27.55	-10.23	49.95	-20.76	28.57	-11.53	30.61	57.67	-42.10	-68.36	33.67	-78.28	-41.92	23.57	-12.33	22.88	-9.79	-30.24	-88.26	36.13	-78.97	10.94	34.89	-84.70	60.18	-91.17	-8.74	-45.47	-128.88	-50.52	1.36	-30.00	19.83	78.71	57.74	-52.18	55.71	15.50	-64.29
603.82	0.75	-15.83	12.31	-50.17	-38.32	-10.03	-90.57	43.39	-11.92	49.15	-17.01	-3.45	54.64	-13.14	-0.35	11.61	65.40	84.39	-48.98	0.07	57.05	-73.20	-31.79	65.02	16.17	16.20	24.94	-59.93	-110.08	45.97	-65.68	-24.60	27.70	-104.05	63.28	-78.92	3.31	-36.37	-94.50	-62.35	13.25	-10.68	21.16	81.99	54.44	8.07	58.11	-29.69	-69.71
633.88	-27.20	-6.03	24.43	-47.65	-11.71	-10.27	-66.16	32.66	39.59	59.95	-18.00	-55.15	46.11	-32.99	-4.57	28.55	8.85	97.17	-79.87	-29.16	59.60	-74.11	-44.27	95.44	57.68	-2.54	48.73	-24.02	-51.48	50.17	-92.31	34.62	31.09	-68.54	57.56	-57.24	3.15	-19.24	-118.64	-47.32	-24.74	-31.95	22.09	66.20	59.46	-76.04	24.22	0.11	-99.81
663.77	-20.78	12.76	8.88	-46.33	-14.18	-30.51	-53.85	31.16	14.98	66.06	-33.04	-42.15	40.56	-14.26	-17.26	2.02	37.02	114.51	-110.34	-58.28	42.39	-75.63	-39.66	108.05	52.03	63.89	25.63	-30.99	-66.91	47.32	-85.20	-7.75	16.82	-95.73	32.36	-74.95	33.74	-11.88	-40.21	-58.22	18.89	-15.76	69.20	65.80	49.35	-63.90	50.06	58.70	-111.26
693.79	-19.55	-13.62	-16.32	-50.71	-45.53	-12.09	-76.32	8.70	44.38	16.83	-20.03	-31.53	39.83	-50.18	9.93	29.92	34.85	112.03	-103.16	-50.36	53.74	-56.10	-20.46	99.70	39.05	26.99	43.46	-53.07	-98.14	46.89	-98.58	-7.40	12.78	-33.52	37.67	-47.72	31.82	-27.24	-15.77	-11.38	31.31	4.20	87.30	103.45	65.66	-39.19	66.61	-7.73	1.21
723.83	0.21	-4.09	22.12	-29.31	-22.27	-11.47	-49.36	-5.51	22.40	7.85	12.61	7.83	-0.15	21.16	21.44	-3.16	53.07	65.66	-125.29	-84.79	22.63	-71.95	-71.94	102.48	54.48	10.86	70.24	-9.47	-86.32	41.25	-96.73	32.89	31.60	-42.35	-5.77	-67.56	50.66	-26.71	-97.10	-11.43	12.74	-3.24	71.87	83.34	69.87	-30.71	16.05	10.03	-82.41
753.88	-8.83	-5.42	-25.93	-46.69	-34.91	-41.89	-77.97	-20.47	-22.60	30.54	-42.89	-65.59	17.12	-14.30	2.75	-4.63	16.88	20.09	-134.67	-100.53	46.77	-71.43	-33.19	105.88	28.86	65.14	38.81	-23.84	-73.87	17.82	-88.86	50.39	-0.37	-93.80	45.64	-77.76	-5.79	-45.97	-87.42	-8.88	16.51	-34.19	61.45	100.99	73.55	-35.68	36.50	-11.06	-46.11
783.88	-34.24	-3.45	-11.27	-58.47	-39.38	-30.79	-73.33	-13.00	31.21	54.84	-22.71	-85.11	20.19	58.31	30.16	17.39	73.50	-0.77	-99.49	-82.65	38.80	-109.69	-40.21	74.59	90.22	11.32	34.09	-60.62	-117.78	29.54	-91.97	44.46	30.26	0.90	26.23	-19.59	31.45	-16.42	-58.49	-12.24	68.72	-82.37	74.11	97.15	64.56	-36.71	64.81	36.15	-46.44
813.90	-7.83	7.04	12.34	-72.43	-5.06	-27.61	-56.35	-36.59	40.66	12.27	6.12	-24.99	24.04	-1.28	37.53	8.84	28.11	-13.29	-135.93	-128.91	42.92	-101.10	-21.54	99.02	41.29	4.39	27.79	-71.48	-100.13	14.68	-99.86	62.44	-7.46	-22.78	-12.13	-42.72	39.42	9.61	-47.04	78.04	76.67	-0.72	66.27	104.21	59.49	-64.62	74.25	34.43	-24.89
843.90	15.70	0.99	-45.59	-87.27	15.71	-29.73	-81.67	-45.94	43.90	40.29	-33.20	-24.14	-10.38	23.48	14.32	-1.73	38.68	73.34	-103.87	-119.53	47.88	-94.67	-34.64	88.27	51.94	-4.10	33.75	-67.67	-123.44	-8.49	-86.97	33.19	69.84	11.50	41.22	-71.81	45.25	-11.80	-80.21	38.79	-22.75	15.76	25.06	75.27	75.50	-54.09	85.36	4.90	-77.72
873.88	-27.22	-1.00	-59.82	-83.96	-22.55	-17.40	-74.45	-77.25	18.87	2.37	7.96	-40.13	8.70	21.04	26.18	31.44	83.66	91.67	-114.57	-131.76	27.27	-103.55	-29.51	83.71	62.90	-9.68	71.00	-58.07	-109.41	14.18	-132.23	68.13	20.46	2.07	42.20	-50.39	14.28	-3.32	-75.82	69.12	-1.11	0.46	69.88	91.94	96.25	-44.32	60.95	8.65	-12.69
	Trace = Single Cell traces from GFP Channel
[truncated: 115 more columns]
