# Supplementary material for: Optogenetics reveals Cdc42 local activation by scaffold-mediated positive feedback and Ras GTPase
Source: PLoS Biol. 2020 Jan 24;18(1):e3000600. doi: 10.1371/journal.pbio.3000600 (PMC7002011; doi:10.1371/journal.pbio.3000600)
Supplement: S13 Data — (ZIP) [file pbio.3000600.s029.zip › S13_Data/Panel_S6B/Graphs_Cdc42-sfGFP-SW_DeltaScd2/Graphs_GFP/Graph_Cdc42-sfGFP-SW_DeltaScd2_SingleTraces_Opto_YSM3692.csv]

Strain =	YSM3692
Graph_Cdc42-sfGFP-SW_DeltaScd2_SingleTraces_Opto (GFP Channel)
Time (s)	Trace 1	Trace 2	Trace 3	Trace 4	Trace 5	Trace 6	Trace 7	Trace 8	Trace 9	Trace 10	Trace 11	Trace 12	Trace 13	Trace 14	Trace 15	Trace 16	Trace 17	Trace 18	Trace 19	Trace 20	Trace 21	Trace 22	Trace 23	Trace 24	Trace 25	Trace 26	Trace 27	Trace 28	Trace 29	Trace 30	Trace 31	Trace 32	Trace 33	Trace 34	Trace 35	Trace 36	Trace 37	Trace 38	Trace 39	Trace 40	Trace 41	Trace 42	Trace 43	Trace 44	Trace 45	Trace 46	Trace 47	Trace 48	Trace 49
0.00	0.00	0.00	0.00	0.00	0.00	0.00	0.00	0.00	0.00	0.00	0.00	0.00	0.00	0.00	0.00	0.00	0.00	0.00	0.00	0.00	0.00	0.00	0.00	0.00	0.00	0.00	0.00	0.00	0.00	0.00	0.00	0.00	0.00	0.00	0.00	0.00	0.00	0.00	0.00	0.00	0.00	0.00	0.00	0.00	0.00	0.00	0.00	0.00	0.00
33.75	-15.58	1.03	27.04	-15.44	-21.26	-35.84	-26.56	35.62	-16.65	-6.24	-20.71	-21.70	45.50	-9.88	-16.12	-5.37	-17.19	18.50	4.24	-20.32	72.98	5.57	-30.45	3.92	9.06	-25.70	-40.24	-2.37	-14.36	-47.38	3.19	1.78	-21.34	-22.01	-68.05	-40.19	-29.98	28.98	-88.71	5.45	-0.81	-0.13	-7.24	40.48	18.46	-15.24	-42.91	8.77	-37.96
63.79	-93.02	-3.26	-17.46	-40.04	-44.07	-16.48	-61.84	27.07	-29.33	-57.09	-7.25	32.68	14.19	-18.36	-15.88	-1.08	11.27	22.44	-1.05	44.30	18.06	30.88	-26.87	-10.42	20.38	-23.97	-39.26	51.04	-21.27	-45.92	-6.59	-24.44	-1.06	-29.53	-34.82	-53.48	-25.37	18.46	-49.90	-14.46	-72.35	2.19	10.42	-4.81	-0.86	-50.86	-15.83	9.94	-4.20
93.72	-37.74	23.21	-11.54	-30.55	-15.65	4.94	-40.82	49.70	-42.00	-26.41	-47.71	-44.29	44.33	15.60	4.30	16.55	56.97	31.82	-1.14	5.03	39.39	-15.37	14.50	-31.23	-8.60	-39.15	-59.70	24.80	-9.85	-35.39	-45.25	-31.92	-11.37	-24.65	-61.93	-29.14	-25.85	71.79	-49.17	-51.18	-36.19	-8.12	-19.43	34.48	-28.80	-32.93	-31.29	-2.25	-51.02
123.74	-35.35	37.30	1.74	-14.15	-0.95	16.64	-41.76	29.90	-34.61	-16.61	3.05	20.11	42.78	13.06	-14.77	93.28	31.74	29.85	5.43	-7.00	52.69	-43.27	-44.30	-40.57	-6.99	-25.05	-54.08	5.59	-40.18	19.66	-35.79	-22.21	34.07	-69.08	-32.81	-60.96	-35.44	0.92	-54.90	-2.49	-50.43	-14.41	1.75	25.57	-25.83	-48.29	-17.25	4.77	-30.05
153.77	2.36	4.77	-5.04	-2.18	17.06	30.59	14.35	18.01	-26.00	-11.03	-9.71	3.28	89.76	45.20	-32.29	24.32	25.55	81.76	5.93	13.44	67.60	0.85	-30.66	-35.72	4.79	-9.80	-55.49	24.99	-12.56	-7.82	-33.71	-38.00	-4.21	-51.78	-66.47	-59.85	-51.09	-54.24	-65.18	-25.75	-82.67	-18.47	-10.85	99.79	0.80	-40.24	-28.56	0.44	-39.19
183.73	-48.48	18.82	-33.59	-45.70	-25.33	37.52	-35.69	8.52	-79.90	-26.00	-2.22	19.76	46.47	7.45	-27.41	67.40	13.68	37.70	-5.40	11.97	8.38	-14.35	-35.94	-62.17	8.31	9.50	-104.41	15.80	-8.63	-43.81	-28.94	-34.05	-4.29	-72.65	-47.37	-55.19	-32.19	-4.43	-53.03	-33.99	-58.47	-55.67	1.63	55.90	6.10	-60.11	-2.93	1.55	-50.64
213.76	-73.30	-5.47	-14.18	-4.80	50.62	66.43	1.59	34.12	-30.32	15.01	-14.68	21.96	44.69	63.68	-32.20	46.13	21.03	32.26	-8.98	-19.98	55.03	-12.28	-59.85	-40.75	-0.80	-44.06	-26.94	-18.85	9.74	0.26	-6.29	12.65	-14.55	-46.42	-66.57	-72.86	-70.09	48.93	-16.61	-24.18	-77.38	-63.09	13.72	76.01	-21.42	-28.47	-43.92	23.68	-8.97
243.72	-80.25	24.04	5.82	13.02	3.92	53.23	0.28	43.00	-15.76	-16.21	0.36	20.43	61.34	6.93	-15.68	-1.31	-13.58	-3.35	6.18	-25.61	92.20	46.51	-49.41	-19.28	-4.18	-0.86	-35.00	8.46	9.38	16.57	-22.74	1.96	-16.62	-67.93	-96.33	-18.37	-36.62	64.97	-14.59	-25.67	-81.51	-33.38	-33.75	47.16	-20.18	-53.98	4.19	25.95	-39.06
273.73	-92.90	-31.44	-27.79	-50.21	-58.55	42.90	-40.51	16.23	-46.46	1.62	17.89	10.63	98.65	21.58	-48.75	20.95	-38.94	9.77	-6.45	-35.81	22.83	16.14	-30.59	-43.53	20.55	-13.09	-35.25	4.93	-32.38	-41.62	-32.24	-15.03	-30.49	-56.11	-23.98	-37.97	-16.04	3.07	-19.36	-9.67	-57.99	-38.81	-40.16	41.28	-22.49	-9.40	-11.19	10.87	-61.21
303.79	-53.33	9.52	-23.16	-8.32	-26.97	-0.53	-38.16	35.06	-15.13	-7.34	-31.70	25.50	89.81	65.50	2.53	16.03	-13.48	21.94	5.12	7.94	68.69	-7.21	-78.27	-5.98	-25.91	-59.03	-55.55	-30.77	-31.77	-80.01	-51.45	16.88	12.88	-56.19	-47.38	-38.53	-39.50	19.65	10.17	-53.20	-65.76	-38.86	-37.70	34.94	-11.93	-54.56	-36.58	34.63	-29.08
333.72	-41.15	12.69	-9.15	15.64	5.11	29.04	-33.65	14.06	22.43	9.81	25.30	62.39	64.99	24.78	-0.25	6.64	-3.30	37.98	1.61	14.94	92.98	19.12	-63.03	-35.28	12.78	-21.87	-76.71	-0.71	-28.38	-15.89	-21.01	-3.77	59.52	-52.73	-20.74	-53.76	-53.78	-6.33	-24.52	-52.36	-61.64	-31.49	13.86	45.90	-8.51	-38.94	-28.56	32.30	-70.62
363.73	-41.96	5.80	25.01	24.73	4.83	93.75	-27.00	68.17	3.21	32.85	-19.73	31.25	90.79	43.82	-46.06	-33.02	-5.43	13.71	-7.84	36.57	10.41	3.02	-73.07	-36.58	-1.15	-33.25	-132.05	-22.54	-34.13	-47.84	-38.82	-17.80	32.11	-22.82	-34.81	-7.73	-72.24	-1.70	-29.33	-18.92	-61.27	-58.41	-4.91	29.51	-8.45	-36.84	-16.32	49.01	-35.65
393.81	-24.32	2.37	5.39	-46.64	-54.31	59.26	-6.88	22.28	37.64	44.07	3.04	33.71	122.50	61.21	-53.83	25.99	-13.12	5.79	-3.27	39.96	22.80	-9.82	-63.94	-26.86	-16.02	-42.13	-104.17	-5.23	-31.88	-42.82	-17.28	-14.60	3.87	-43.99	-31.32	-51.18	-30.17	27.34	23.90	-33.15	-44.53	-28.37	-21.42	56.68	-6.23	-10.50	-40.10	41.50	-40.83
423.82	-26.19	31.72	-13.00	-4.61	-40.72	29.42	-31.73	12.86	56.00	57.13	-10.22	3.53	65.08	61.60	-48.09	-9.89	-31.96	-28.56	-12.49	23.65	60.73	9.51	-16.86	-30.32	-53.06	-37.50	-59.66	3.00	-13.79	-37.66	-20.82	-14.91	87.78	-49.77	-38.60	-40.27	-57.94	2.17	11.15	10.86	-63.83	-54.77	8.97	50.97	-23.00	-29.58	-56.98	58.61	-23.11
453.68	-77.56	2.27	-6.75	-13.55	-11.37	97.37	-37.58	46.66	3.99	23.37	37.77	61.34	102.44	65.96	-46.76	6.71	5.08	-20.01	-4.53	6.31	61.15	9.98	-29.50	16.30	-5.77	-34.60	-93.59	-2.98	-18.24	-43.44	-17.11	-15.21	39.49	-63.54	-18.04	-46.40	-19.52	70.47	-16.92	-4.67	-80.82	-70.48	0.02	35.68	-20.56	-71.93	-45.30	49.29	-8.93
483.70	-14.46	-21.08	-6.27	17.96	-75.03	55.41	-30.20	21.93	11.88	34.19	10.23	4.22	21.35	63.64	-9.33	-3.12	-6.58	12.00	2.67	27.72	36.27	-16.20	-27.08	-31.72	-3.13	-33.18	-68.66	-9.93	-32.69	-55.11	-34.38	8.75	25.13	-59.36	19.08	-52.45	-25.59	23.92	1.68	18.05	-66.79	-59.44	-13.67	42.72	-6.60	-97.29	-39.09	47.08	0.47
513.76	-37.66	-41.75	-10.81	4.01	-44.29	55.78	-44.16	13.47	19.29	39.69	-5.23	-18.35	38.34	30.38	-25.02	-44.57	-33.38	-4.03	-1.01	63.62	61.05	4.23	5.35	-46.72	-9.11	-38.63	-84.93	-12.41	-27.69	-23.15	-25.22	8.71	37.47	-46.48	-57.49	-97.52	-50.48	-10.31	-15.70	1.16	-53.71	-75.49	31.17	22.83	-16.93	-64.32	-49.30	67.64	-12.62
543.76	-12.22	27.28	47.15	-3.01	-52.38	76.55	-54.62	27.48	79.79	59.09	10.02	18.77	50.21	26.94	-28.90	-52.89	-40.60	-27.83	-3.39	-7.53	86.92	-8.74	-25.85	-24.92	0.00	-20.15	-95.38	-2.70	8.21	-59.34	-25.80	-28.10	59.86	-55.75	-98.44	-84.46	-1.21	-17.89	-3.13	-64.25	-59.30	-61.94	-8.21	39.45	-13.40	-32.36	-44.00	94.09	-27.84
573.91	-3.75	-19.91	-19.16	7.87	-44.15	98.46	-49.64	29.07	76.87	43.72	47.16	14.63	48.14	42.05	8.71	-28.77	-21.77	-1.69	-2.60	-16.06	47.39	-17.87	-41.69	-2.09	-10.77	-45.28	-67.88	-5.34	-14.80	-49.38	-19.22	34.95	57.76	-61.73	-68.32	-62.87	-54.31	-21.23	-5.75	8.68	-67.17	-36.55	-4.12	0.36	-6.42	-76.03	-4.33	88.33	-28.47
603.82	3.55	4.26	-6.46	7.31	-78.95	88.38	-51.78	51.22	63.48	61.97	16.01	83.31	66.66	55.69	-18.43	-12.91	-51.55	44.08	7.67	43.82	37.86	55.29	-36.86	-49.92	-29.48	-20.73	-113.91	-23.01	-22.81	-84.89	-36.76	6.57	57.26	-80.40	-63.74	-84.03	-42.60	-3.64	-18.26	-4.27	-45.15	-40.60	2.53	32.93	6.03	-44.33	-15.62	99.33	-39.87
633.88	-2.05	13.23	32.65	32.40	-67.79	73.82	-9.63	71.89	93.33	47.61	37.62	70.40	46.07	-11.96	7.18	-36.89	-13.81	2.38	-7.82	-14.99	41.46	-10.26	-36.34	-55.32	-1.99	-13.52	-106.75	15.80	-23.16	-91.31	-29.07	-30.60	13.91	-80.41	-55.54	-83.90	-51.89	-13.40	-4.86	-56.91	-45.75	-54.16	23.19	-7.75	1.92	-95.27	-15.38	72.43	-37.38
663.77	-15.81	43.81	-7.48	37.48	-66.89	97.87	-25.02	51.15	61.01	67.07	22.49	14.05	63.45	-42.55	8.95	-29.96	-15.77	17.55	-6.54	-51.63	38.81	-3.31	-71.54	-23.29	-18.01	-98.78	-125.11	-12.25	-17.99	-71.38	-65.23	6.04	33.92	-83.61	-22.42	-101.69	-57.45	-18.24	-18.81	-65.85	-62.47	-65.46	-27.23	13.47	-8.78	-68.84	-28.80	66.83	-44.15
693.79	-7.24	-2.60	-33.95	-55.66	-60.61	76.39	-44.07	13.21	25.16	64.87	70.80	52.52	52.81	0.34	-12.39	-36.29	-13.35	16.30	-2.67	-25.33	56.02	-19.15	-82.47	-24.18	-21.83	-58.05	-118.54	-19.46	-37.53	-74.15	-21.66	1.39	52.38	-81.34	-14.35	-92.49	-44.92	43.43	14.24	-67.44	-58.05	-54.53	-9.88	-20.81	-3.88	-81.53	-35.34	67.90	-15.91
723.83	-33.99	11.86	30.17	-66.13	-75.69	66.54	-29.36	33.87	49.97	36.54	60.62	19.24	15.74	-27.33	-24.53	-45.82	24.90	28.66	10.84	-21.76	-12.32	-16.01	-53.75	-62.06	-73.36	-96.05	-147.70	-36.97	-55.16	-72.72	-42.26	-14.63	36.35	-60.01	-30.68	-100.31	-65.07	-24.79	20.70	-33.00	-62.98	-44.09	-58.48	-8.86	-2.27	-88.89	1.62	58.31	-32.88
753.88	-15.35	-20.32	-19.46	1.80	-101.07	86.23	-56.35	53.38	22.39	42.95	7.99	-8.89	55.42	-49.02	-38.61	-42.24	11.28	21.52	5.02	-27.13	-28.47	4.07	-58.33	-36.97	-32.76	-61.02	-90.67	1.16	-23.16	-61.27	-59.47	-11.85	80.89	-85.24	-2.96	-117.60	-43.66	19.39	33.53	-22.46	-46.98	-85.57	-23.70	-22.34	-6.91	-101.72	30.86	125.01	14.24
783.88	-11.33	-25.32	50.85	29.10	-54.63	38.01	-42.43	11.44	45.45	37.76	17.02	-3.34	17.45	-18.92	3.47	-39.45	-6.41	15.80	4.97	-62.97	-4.65	-9.88	-76.73	-23.41	-17.24	-36.73	-107.47	-2.43	-56.03	-73.44	-53.06	-25.82	26.59	-70.31	-71.87	-101.41	-64.38	-14.11	23.28	-21.16	-78.04	-59.75	-5.81	-20.19	7.68	-79.43	10.53	94.28	-23.41
813.90	-25.64	-23.05	1.16	3.25	-83.71	93.60	-142.94	1.02	33.33	14.54	-17.50	-13.87	50.47	-52.04	0.97	-57.34	3.42	-8.21	9.85	-54.34	-15.76	1.49	-84.11	3.26	-5.48	-21.36	-101.15	-21.97	-26.12	-79.53	-41.21	3.36	34.55	-74.52	-22.95	-65.60	-89.19	-0.62	1.78	-21.84	-48.96	-55.02	-4.87	0.13	16.35	-52.10	26.40	80.72	-16.29
843.90	-14.71	-5.18	9.88	-4.38	-81.08	75.31	-114.74	27.14	106.82	28.16	6.27	-83.33	17.77	-7.50	-35.78	-52.65	-1.82	-10.59	0.36	-102.59	-7.47	11.97	-60.34	-3.72	-49.84	-10.97	-81.83	-29.97	-21.95	-12.04	-65.30	31.16	21.95	-71.67	-46.54	-85.75	-56.33	-21.08	10.48	-36.96	-83.61	-82.41	1.20	-36.47	-0.26	-70.29	29.62	92.17	-32.42
873.88	-101.40	-15.92	25.81	57.41	-122.81	49.41	-84.09	8.82	58.18	24.34	37.96	-46.06	40.20	-111.55	-39.30	-52.89	10.28	12.93	-3.90	-52.08	-33.65	-0.28	-41.78	-4.52	4.63	-14.91	-63.90	14.46	4.08	-32.43	-45.16	21.09	18.07	-78.30	-62.66	-88.72	-52.31	31.20	19.50	-5.02	-41.51	-70.71	5.57	-17.73	-2.38	-69.08	9.26	97.22	-4.31
	Trace = Single Cell traces from GFP Channel
[truncated: 32 more columns]
