# Supplementary material for: Optogenetics reveals Cdc42 local activation by scaffold-mediated positive feedback and Ras GTPase
Source: PLoS Biol. 2020 Jan 24;18(1):e3000600. doi: 10.1371/journal.pbio.3000600 (PMC7002011; doi:10.1371/journal.pbio.3000600)
Supplement: S13 Data — (ZIP) [file pbio.3000600.s029.zip › S13_Data/Panel_S6B/Graphs_Cdc42-sfGFP-SW_DeltaScd2/Graphs_GFP/Graph_Cdc42-sfGFP-SW_DeltaScd2_SingleTraces_OptoQ61L_YSM3693.csv]

Strain =	YSM3693
Graph_Cdc42-sfGFP-SW_DeltaScd2_SingleTraces_OptoQ61L (GFP Channel)
Time (s)	Trace 1	Trace 2	Trace 3	Trace 4	Trace 5	Trace 6	Trace 7	Trace 8	Trace 9	Trace 10	Trace 11	Trace 12	Trace 13	Trace 14	Trace 15	Trace 16	Trace 17	Trace 18	Trace 19	Trace 20	Trace 21	Trace 22	Trace 23	Trace 24	Trace 25	Trace 26	Trace 27	Trace 28	Trace 29	Trace 30	Trace 31	Trace 32	Trace 33	Trace 34	Trace 35	Trace 36	Trace 37	Trace 38	Trace 39	Trace 40	Trace 41	Trace 42	Trace 43	Trace 44	Trace 45	Trace 46	Trace 47	Trace 48	Trace 49
0.00	0.00	0.00	0.00	0.00	0.00	0.00	0.00	0.00	0.00	0.00	0.00	0.00	0.00	0.00	0.00	0.00	0.00	0.00	0.00	0.00	0.00	0.00	0.00	0.00	0.00	0.00	0.00	0.00	0.00	0.00	0.00	0.00	0.00	0.00	0.00	0.00	0.00	0.00	0.00	0.00	0.00	0.00	0.00	0.00	0.00	0.00	0.00	0.00	0.00
33.75	-34.33	-38.15	-16.46	-16.37	-2.42	-0.71	-36.65	-55.57	-9.29	-38.68	10.31	6.12	31.04	-40.41	37.03	-17.75	30.84	-43.98	-56.93	-5.81	-18.49	13.13	0.25	-12.71	34.60	-17.41	65.09	50.13	-9.86	-6.45	47.50	-0.05	-18.33	-5.23	-3.36	-53.40	12.47	18.49	-9.40	-26.09	-107.59	-19.88	-28.54	-51.89	-17.49	-37.02	28.25	-25.37	-81.71
63.79	-23.59	-46.89	0.02	-42.25	4.91	-2.75	-27.48	-33.50	-17.19	-33.11	-0.45	0.24	12.90	20.39	-28.45	3.32	5.34	24.61	-69.76	-6.01	-8.93	-26.64	-6.80	55.73	9.04	0.91	71.46	51.67	-27.34	32.50	-27.55	-13.16	0.17	-23.70	4.22	-74.56	-3.32	12.47	-15.52	-2.16	-56.83	-49.31	-27.07	-37.75	-7.34	-40.05	-6.25	17.89	-71.95
93.72	-36.33	-32.95	-33.59	-54.64	22.22	-8.26	-31.85	-39.46	-11.88	-17.21	-22.27	21.50	6.46	-6.25	18.75	-3.59	41.37	12.59	-6.63	-61.65	-22.75	29.69	8.01	-5.75	12.53	-20.54	88.01	58.55	-0.63	-6.23	46.09	30.35	0.20	23.64	26.13	-45.83	-10.41	-25.79	-32.36	6.11	-47.08	-44.06	-10.24	-42.81	-15.18	-25.88	49.54	-31.03	0.90
123.74	-55.44	-44.69	-52.80	-46.76	36.66	-11.04	-23.66	-35.65	-17.61	-71.74	-34.79	-20.98	-10.95	-42.13	19.05	-28.52	1.14	-32.04	-15.83	-8.05	-9.68	33.42	22.21	-3.18	48.76	8.13	98.33	71.92	-42.61	28.08	32.45	7.67	17.09	-3.37	74.16	9.06	-46.19	13.89	23.73	44.92	-59.75	-46.96	-10.02	-38.52	-3.51	-62.68	5.60	-22.73	-24.40
153.77	5.33	-17.52	-20.84	-45.56	19.01	-13.46	-32.23	-18.18	25.01	-6.74	-18.43	-43.17	16.28	-3.72	-2.78	-41.72	5.88	-52.94	-11.02	-19.74	-23.95	3.28	17.64	66.41	13.32	30.12	151.23	77.27	-42.26	-16.34	68.46	-20.74	11.38	-16.07	68.61	2.59	-20.77	40.66	72.20	36.71	-61.83	-53.53	-7.10	-63.49	82.19	12.10	3.68	16.51	-78.43
183.73	-52.75	-49.88	-49.54	-28.14	2.13	-19.67	-56.04	-13.10	20.10	-38.95	-1.62	-15.67	-11.21	18.01	17.19	-8.55	20.66	0.10	-8.11	0.89	-31.20	17.10	34.36	31.49	18.04	35.55	42.84	103.92	-4.08	-8.84	33.88	-60.52	23.27	-20.26	87.02	-18.81	28.28	0.16	27.79	28.62	-28.95	-61.57	27.13	-67.44	-2.41	-85.75	26.93	-3.01	-89.87
213.76	-45.79	-26.72	-31.47	-7.64	35.54	21.15	-15.65	35.92	35.21	-42.79	-2.66	17.39	-23.20	-19.01	20.93	-26.92	35.55	-0.84	20.45	-22.63	-68.93	23.32	58.77	1.80	11.29	-12.89	118.16	49.26	-61.36	-4.05	36.37	-21.19	-4.54	-6.39	78.83	0.35	-7.73	10.03	38.88	1.44	-74.65	-47.10	25.23	-91.44	-25.00	-75.95	18.34	21.45	-76.89
243.72	-49.17	-57.83	-26.24	-49.79	-24.67	15.55	-38.94	25.60	59.74	-31.27	14.60	4.06	-6.19	10.44	32.21	-37.32	19.80	-22.08	-6.14	-7.12	-51.13	47.06	35.18	11.07	68.13	8.72	86.15	91.11	-44.24	-3.49	75.60	-65.13	6.88	14.88	45.49	16.82	16.36	-8.69	21.76	20.57	-78.49	-37.67	-2.86	-93.20	4.50	-46.73	-34.03	3.33	-53.43
273.73	-42.65	-44.33	-48.02	-63.56	-65.21	1.14	4.00	-6.45	46.47	-9.26	3.89	8.51	-22.74	7.47	44.42	4.27	14.90	-10.34	19.24	-30.62	-58.20	24.18	21.67	16.72	11.11	17.96	84.08	50.21	-95.82	31.45	7.15	-54.90	10.57	-29.73	88.07	-12.32	4.26	37.28	25.28	49.53	-10.34	-38.14	-3.83	-87.65	18.38	-21.91	-48.84	-27.79	-2.38
303.79	-60.12	-40.39	-51.09	-39.16	-12.80	-14.66	17.48	3.46	52.23	14.87	0.21	-4.73	-7.89	32.80	51.19	37.51	43.39	20.75	-31.05	-62.69	-56.02	66.14	37.04	27.52	40.63	18.68	103.71	53.46	-56.52	12.60	79.46	-57.41	-6.71	13.12	38.96	9.58	-47.87	77.55	119.72	-9.67	-59.98	-64.17	66.76	-15.98	13.65	-87.39	-7.48	-32.89	-26.57
333.72	-21.59	-43.97	-54.82	-25.83	-29.03	-0.34	-13.55	24.17	36.28	-8.52	-21.97	12.18	-29.13	47.05	44.42	14.05	9.38	-61.23	48.14	-45.11	-69.26	57.66	24.23	21.70	19.15	-4.50	96.77	81.86	-39.73	-11.51	18.80	-33.68	0.33	-20.53	24.86	-3.47	26.18	-27.53	32.49	2.55	-42.80	-51.01	30.17	-47.98	44.37	-69.81	15.33	-46.41	-19.14
363.73	-49.27	-47.55	-26.99	-59.41	-40.14	3.83	-18.91	35.06	49.98	-30.00	-2.26	-9.58	-18.04	38.31	25.03	47.69	33.46	-34.03	-2.92	-53.26	-66.06	52.59	9.15	94.64	87.06	27.11	121.32	99.82	-42.04	4.26	28.31	-10.82	-12.75	8.41	81.65	-46.07	41.12	25.07	71.04	-6.71	-36.90	-55.66	17.35	-6.67	0.34	-69.21	2.30	-5.38	-42.53
393.81	-25.24	-46.49	-75.55	-22.44	-31.12	-33.01	1.69	50.83	7.32	-18.58	8.74	8.52	-25.22	6.42	13.40	22.35	21.11	-1.01	38.73	-21.91	-60.26	66.19	28.97	29.56	28.43	2.70	64.25	67.45	-62.31	-16.07	26.00	-1.59	-26.80	-46.20	-9.29	-12.06	39.70	40.47	82.12	18.17	-57.56	-30.39	74.03	-81.89	6.31	-33.36	22.97	42.93	-21.81
423.82	-23.80	-53.56	-24.49	-81.39	-5.26	-10.06	3.66	39.38	27.44	-1.71	8.66	16.51	-25.86	46.31	19.40	43.97	50.53	-22.23	27.58	13.33	-44.42	39.59	34.52	-3.36	42.28	31.31	144.07	50.02	-88.64	-33.54	-8.61	-1.66	-12.86	-44.72	66.24	-26.04	12.51	-8.26	59.51	2.68	-27.24	-48.78	40.79	-59.01	25.94	-50.50	22.84	45.51	-32.19
453.68	-20.42	-58.22	-67.75	-28.95	-29.88	13.79	-25.68	50.03	71.66	-19.17	7.87	8.86	1.80	-6.22	5.94	13.21	26.82	-12.01	68.32	-44.34	-74.38	57.96	34.14	9.49	74.43	15.06	72.43	70.24	-0.36	-25.52	-1.90	-45.92	22.70	-17.82	57.19	-46.11	4.72	11.30	148.04	-3.00	-66.39	-17.96	6.41	-48.29	40.89	-36.12	7.53	-6.97	-34.12
483.70	-32.37	-35.06	-29.16	-64.33	-17.15	-15.56	0.34	19.59	38.33	-42.66	29.63	-34.11	-31.86	35.41	21.17	20.96	20.59	42.98	14.83	-34.75	-49.58	61.65	7.15	29.45	84.34	62.18	147.98	36.41	-23.90	3.08	-11.07	-58.53	-4.53	-9.58	26.88	-42.11	44.45	19.21	101.28	14.35	-39.58	-96.84	29.94	-52.63	4.11	33.34	3.81	8.28	-25.04
513.76	-31.68	-35.72	-81.40	-55.31	-49.83	-25.50	-6.30	-31.43	50.01	-27.09	31.86	-8.55	-21.91	-14.34	16.39	-5.66	34.69	-9.78	19.25	-37.16	-95.56	57.33	23.37	26.36	40.32	82.01	94.81	46.60	-38.77	30.72	-19.07	-19.43	6.30	-10.29	20.29	10.10	-29.61	16.78	97.83	-14.76	-19.19	-47.60	31.82	-54.08	-31.49	-5.82	47.46	24.03	-35.22
543.76	-20.09	-26.58	-83.78	-51.78	-36.49	-67.49	16.72	15.88	32.79	-42.95	3.21	-1.07	-31.09	51.33	13.76	39.93	23.95	-25.40	19.07	-61.85	-91.99	76.97	30.38	13.47	97.81	61.28	99.14	40.29	-46.29	-46.76	-11.71	-77.01	5.47	14.50	60.60	-16.53	36.14	-16.56	66.32	9.70	-30.05	-39.88	18.93	-42.94	30.81	-14.85	21.06	35.22	-10.09
573.91	-5.88	0.73	-57.70	-38.40	-8.79	-39.15	-9.94	33.05	50.34	-31.16	0.31	9.65	-50.12	30.94	6.00	5.22	1.53	1.66	15.13	-48.79	-90.46	60.63	44.59	21.41	82.36	46.84	134.88	87.13	-38.14	-40.69	2.46	-86.93	18.78	-42.61	29.45	29.50	2.63	23.70	144.50	-25.72	-8.80	-21.07	7.57	-39.87	70.03	-50.23	81.42	-19.37	13.14
603.82	-16.07	-30.27	-44.26	-73.64	-49.21	-3.09	11.68	48.53	6.48	-37.51	-14.63	-20.67	-56.39	34.06	11.84	38.31	-13.43	-65.68	13.48	-13.74	-51.10	57.45	42.45	37.03	11.36	15.05	103.52	79.40	-43.77	-5.58	-0.26	-78.30	-3.51	-0.03	2.45	28.57	-21.70	-27.07	62.83	13.26	-19.20	-82.96	58.07	-57.44	6.96	-8.22	59.07	29.18	6.04
633.88	-7.53	-31.13	-22.17	-15.22	-46.91	-18.33	-26.63	29.13	35.09	-61.81	13.43	0.04	-56.74	42.50	15.97	45.50	15.40	-60.63	22.68	-6.02	-57.45	39.05	51.13	16.75	-12.00	39.12	39.28	47.52	-81.86	-59.32	-37.70	-74.12	13.13	-26.95	47.62	27.87	12.78	-55.31	83.40	-13.71	-34.41	-46.71	67.94	-40.58	-3.91	-41.35	20.33	-36.11	-7.85
663.77	-42.00	-19.59	-18.04	-51.21	-39.83	-34.63	-5.43	16.23	39.97	-2.93	17.83	39.85	-62.75	15.07	62.56	12.88	14.92	-35.77	45.96	4.47	-70.61	58.19	8.51	25.26	17.17	70.51	83.16	77.97	-87.65	-46.03	8.37	-33.33	30.21	-40.07	62.27	68.69	1.21	-28.60	101.86	-28.74	-5.50	-20.35	60.08	-34.99	24.58	-17.10	64.23	-39.62	-16.22
693.79	-50.73	-49.19	-28.11	-77.35	5.57	-47.83	21.18	21.57	27.44	-31.19	32.52	19.83	-46.64	19.50	30.94	18.55	20.77	-33.80	49.10	-9.84	-48.77	49.71	50.23	39.03	54.54	57.55	68.48	22.10	-36.65	-45.97	-39.73	-103.30	35.93	-11.85	39.87	69.92	-37.84	2.66	100.44	-69.94	-25.12	-64.65	33.88	-51.96	5.50	-57.59	54.59	16.09	-2.21
723.83	-31.42	-27.81	-37.01	-42.09	-33.89	-31.21	7.61	53.33	16.22	15.50	35.30	1.57	-40.28	33.50	19.54	26.49	-8.46	-31.84	14.92	-32.22	-77.35	32.97	55.84	56.40	30.33	60.21	102.77	53.05	-44.37	14.86	-56.05	-71.38	0.56	-43.71	54.57	-0.42	-24.97	-27.23	132.02	-22.72	-19.04	-56.71	53.19	-18.44	80.44	-71.47	54.18	45.27	-18.21
753.88	-53.52	-7.12	-51.56	-74.74	-61.77	-4.91	15.33	-41.78	9.21	-17.30	34.88	-8.91	-39.25	60.80	-7.61	34.67	21.38	-12.52	45.36	-55.50	-86.69	49.55	72.21	48.86	46.32	104.28	48.79	36.98	-22.81	-89.94	-98.08	-121.53	34.08	-34.15	50.98	51.26	-12.46	-3.69	118.41	-23.81	3.58	-41.93	22.41	-32.87	9.31	-37.99	70.63	-8.62	6.11
783.88	-34.60	-28.99	-38.06	-41.78	-50.22	-13.47	13.36	-6.78	24.49	-29.67	31.28	12.27	-59.82	34.79	29.38	31.76	9.49	-67.54	27.07	-4.69	-85.49	51.20	41.58	10.76	49.34	70.58	46.04	43.97	-80.04	-0.36	-62.95	-104.75	33.94	-56.20	91.59	54.36	-3.04	11.22	40.81	-35.08	-20.83	-64.40	37.50	-69.32	12.49	-54.94	-0.58	10.49	-7.12
813.90	-25.22	-37.48	-30.43	-18.59	-55.58	-30.35	57.93	-0.08	28.92	-23.92	37.44	9.41	-67.73	75.51	22.31	41.45	30.85	-70.18	42.99	-50.36	-85.39	52.28	49.46	30.43	73.78	145.36	43.90	24.50	-29.71	-8.95	-108.76	-60.35	50.95	-55.62	61.69	-21.86	-26.94	6.96	69.52	-48.22	-25.36	-92.10	65.80	-47.10	9.85	-27.50	46.83	22.91	18.87
843.90	-20.01	-23.24	-38.15	-44.71	-50.71	11.92	29.21	-9.90	18.57	-23.35	12.18	-8.65	-34.30	64.86	31.78	26.59	-21.50	-102.05	72.16	-61.46	-83.75	39.81	67.62	43.75	59.88	135.27	61.08	27.73	-52.54	-30.05	-87.99	-44.67	24.61	-67.65	41.86	26.58	-28.34	-10.01	83.19	-15.65	22.33	-49.28	40.53	-18.34	50.88	-40.03	85.65	59.01	33.20
873.88	-16.10	-37.69	-42.64	-85.67	-74.09	4.83	26.86	-9.90	-12.75	-6.76	53.13	0.74	-38.12	64.66	39.32	28.30	1.06	-60.36	80.48	-27.97	-98.06	32.65	30.36	56.11	46.49	59.83	41.98	-0.19	-28.33	5.51	-89.42	-50.50	36.10	-31.57	67.86	20.28	21.94	-23.91	83.44	-63.56	0.25	-58.20	84.47	-3.07	19.85	-53.81	72.06	35.89	77.50
	Trace = Single Cell traces from GFP Channel
[truncated: 29 more columns]
