# Supplementary material for: Optogenetics reveals Cdc42 local activation by scaffold-mediated positive feedback and Ras GTPase
Source: PLoS Biol. 2020 Jan 24;18(1):e3000600. doi: 10.1371/journal.pbio.3000600 (PMC7002011; doi:10.1371/journal.pbio.3000600)
Supplement: S14 Data — (ZIP) [file pbio.3000600.s030.zip]

Archive with 145 entries (108 files):
- S14_Data/
- S14_Data/.DS_Store
- __MACOSX/
- __MACOSX/S14_Data/
- __MACOSX/S14_Data/._.DS_Store
- S14_Data/Panel_S7B/
- S14_Data/Panel_S7B/Graph_Scd1-3GFP_Scd2(275-536aa)/
- S14_Data/Panel_S7B/Graph_Scd1-3GFP_Scd2(275-536aa)/.DS_Store
- __MACOSX/S14_Data/Panel_S7B/
- __MACOSX/S14_Data/Panel_S7B/Graph_Scd1-3GFP_Scd2(275-536aa)/
- __MACOSX/S14_Data/Panel_S7B/Graph_Scd1-3GFP_Scd2(275-536aa)/._.DS_Store
- S14_Data/Panel_S7B/Graph_Scd1-3GFP_Scd2(275-536aa)/Graphs_RFP/
- S14_Data/Panel_S7B/Graph_Scd1-3GFP_Scd2(275-536aa)/Graphs_RFP/Graph_RFP_Opto_YSM3601.csv
- __MACOSX/S14_Data/Panel_S7B/Graph_Scd1-3GFP_Scd2(275-536aa)/Graphs_RFP/
- __MACOSX/S14_Data/Panel_S7B/Graph_Scd1-3GFP_Scd2(275-536aa)/Graphs_RFP/._Graph_RFP_Opto_YSM3601.csv
- S14_Data/Panel_S7B/Graph_Scd1-3GFP_Scd2(275-536aa)/Graphs_RFP/SingleTraces_RFP_Opto_YSM3601.csv
- __MACOSX/S14_Data/Panel_S7B/Graph_Scd1-3GFP_Scd2(275-536aa)/Graphs_RFP/._SingleTraces_RFP_Opto_YSM3601.csv
- S14_Data/Panel_S7B/Graph_Scd1-3GFP_Scd2(275-536aa)/Graphs_RFP/Graph_RFP_OptoQ61L_YSM3602.csv
- __MACOSX/S14_Data/Panel_S7B/Graph_Scd1-3GFP_Scd2(275-536aa)/Graphs_RFP/._Graph_RFP_OptoQ61L_YSM3602.csv
- S14_Data/Panel_S7B/Graph_Scd1-3GFP_Scd2(275-536aa)/Graphs_RFP/SingleTraces_RFP_OptoQ61L_YSM3602.csv
- __MACOSX/S14_Data/Panel_S7B/Graph_Scd1-3GFP_Scd2(275-536aa)/Graphs_RFP/._SingleTraces_RFP_OptoQ61L_YSM3602.csv
- __MACOSX/S14_Data/Panel_S7B/Graph_Scd1-3GFP_Scd2(275-536aa)/._Graphs_RFP
- S14_Data/Panel_S7B/Graph_Scd1-3GFP_Scd2(275-536aa)/Graphs_GFP/
- S14_Data/Panel_S7B/Graph_Scd1-3GFP_Scd2(275-536aa)/Graphs_GFP/Graph_Scd1-3GFP_Scd2(275-536)_SingleTraces_WTcontrol_YSM3603.csv
- __MACOSX/S14_Data/Panel_S7B/Graph_Scd1-3GFP_Scd2(275-536aa)/Graphs_GFP/
- __MACOSX/S14_Data/Panel_S7B/Graph_Scd1-3GFP_Scd2(275-536aa)/Graphs_GFP/._Graph_Scd1-3GFP_Scd2(275-536)_SingleTraces_WTcontrol_YSM3603.csv
- S14_Data/Panel_S7B/Graph_Scd1-3GFP_Scd2(275-536aa)/Graphs_GFP/Graph_Scd1-3GFP_Scd2(275-536)_SingleTraces_OptoQ61L_YSM3602.csv
- __MACOSX/S14_Data/Panel_S7B/Graph_Scd1-3GFP_Scd2(275-536aa)/Graphs_GFP/._Graph_Scd1-3GFP_Scd2(275-536)_SingleTraces_OptoQ61L_YSM3602.csv
- S14_Data/Panel_S7B/Graph_Scd1-3GFP_Scd2(275-536aa)/Graphs_GFP/Graph_Scd1-3GFP_Scd2(275-536)_SingleTraces_Opto_YSM3601.csv
- __MACOSX/S14_Data/Panel_S7B/Graph_Scd1-3GFP_Scd2(275-536aa)/Graphs_GFP/._Graph_Scd1-3GFP_Scd2(275-536)_SingleTraces_Opto_YSM3601.csv
- __MACOSX/S14_Data/Panel_S7B/Graph_Scd1-3GFP_Scd2(275-536aa)/._Graphs_GFP
- __MACOSX/S14_Data/Panel_S7B/._Graph_Scd1-3GFP_Scd2(275-536aa)
- S14_Data/Panel_S7B/Graph_Scd1-3GFP_Scd2(K463A)/
- S14_Data/Panel_S7B/Graph_Scd1-3GFP_Scd2(K463A)/.DS_Store
- __MACOSX/S14_Data/Panel_S7B/Graph_Scd1-3GFP_Scd2(K463A)/
- __MACOSX/S14_Data/Panel_S7B/Graph_Scd1-3GFP_Scd2(K463A)/._.DS_Store
- S14_Data/Panel_S7B/Graph_Scd1-3GFP_Scd2(K463A)/Graphs_RFP/
- S14_Data/Panel_S7B/Graph_Scd1-3GFP_Scd2(K463A)/Graphs_RFP/Graph_RFP_OptoQ61L_YSM3608.csv
- __MACOSX/S14_Data/Panel_S7B/Graph_Scd1-3GFP_Scd2(K463A)/Graphs_RFP/
- __MACOSX/S14_Data/Panel_S7B/Graph_Scd1-3GFP_Scd2(K463A)/Graphs_RFP/._Graph_RFP_OptoQ61L_YSM3608.csv
- S14_Data/Panel_S7B/Graph_Scd1-3GFP_Scd2(K463A)/Graphs_RFP/SingleTraces_RFP_OptoQ61L_YSM3608.csv
- __MACOSX/S14_Data/Panel_S7B/Graph_Scd1-3GFP_Scd2(K463A)/Graphs_RFP/._SingleTraces_RFP_OptoQ61L_YSM3608.csv
- S14_Data/Panel_S7B/Graph_Scd1-3GFP_Scd2(K463A)/Graphs_RFP/Graph_RFP_Opto_YSM3607.csv
- __MACOSX/S14_Data/Panel_S7B/Graph_Scd1-3GFP_Scd2(K463A)/Graphs_RFP/._Graph_RFP_Opto_YSM3607.csv
- S14_Data/Panel_S7B/Graph_Scd1-3GFP_Scd2(K463A)/Graphs_RFP/SingleTraces_RFP_Opto_YSM3607.csv
- __MACOSX/S14_Data/Panel_S7B/Graph_Scd1-3GFP_Scd2(K463A)/Graphs_RFP/._SingleTraces_RFP_Opto_YSM3607.csv
- __MACOSX/S14_Data/Panel_S7B/Graph_Scd1-3GFP_Scd2(K463A)/._Graphs_RFP
- S14_Data/Panel_S7B/Graph_Scd1-3GFP_Scd2(K463A)/Graphs_GFP/
- S14_Data/Panel_S7B/Graph_Scd1-3GFP_Scd2(K463A)/Graphs_GFP/Graph_Scd1-3GFP_Scd2K463A_SingleTraces_OptoQ61L_YSM3608.csv
- __MACOSX/S14_Data/Panel_S7B/Graph_Scd1-3GFP_Scd2(K463A)/Graphs_GFP/
- __MACOSX/S14_Data/Panel_S7B/Graph_Scd1-3GFP_Scd2(K463A)/Graphs_GFP/._Graph_Scd1-3GFP_Scd2K463A_SingleTraces_OptoQ61L_YSM3608.csv
- S14_Data/Panel_S7B/Graph_Scd1-3GFP_Scd2(K463A)/Graphs_GFP/Graph_Scd1-3GFP_Scd2K463A_SingleTraces_Opto_YSM3607.csv
- __MACOSX/S14_Data/Panel_S7B/Graph_Scd1-3GFP_Scd2(K463A)/Graphs_GFP/._Graph_Scd1-3GFP_Scd2K463A_SingleTraces_Opto_YSM3607.csv
- S14_Data/Panel_S7B/Graph_Scd1-3GFP_Scd2(K463A)/Graphs_GFP/Graph_Scd1-3GFP_Scd2K463A_SingleTraces_WTcontrol_YSM3609.csv
- __MACOSX/S14_Data/Panel_S7B/Graph_Scd1-3GFP_Scd2(K463A)/Graphs_GFP/._Graph_Scd1-3GFP_Scd2K463A_SingleTraces_WTcontrol_YSM3609.csv
- __MACOSX/S14_Data/Panel_S7B/Graph_Scd1-3GFP_Scd2(K463A)/._Graphs_GFP
- __MACOSX/S14_Data/Panel_S7B/._Graph_Scd1-3GFP_Scd2(K463A)
- S14_Data/Panel_S7B/.DS_Store
- __MACOSX/S14_Data/Panel_S7B/._.DS_Store
- S14_Data/Panel_S7B/README_PanelS7B.txt
- __MACOSX/S14_Data/Panel_S7B/._README_PanelS7B.txt
- __MACOSX/S14_Data/._Panel_S7B
- S14_Data/Panel_S7A/
- S14_Data/Panel_S7A/.DS_Store
- __MACOSX/S14_Data/Panel_S7A/
- __MACOSX/S14_Data/Panel_S7A/._.DS_Store
- S14_Data/Panel_S7A/Graph_Scd2(275-536aa)-eGFP/
- S14_Data/Panel_S7A/Graph_Scd2(275-536aa)-eGFP/.DS_Store
- __MACOSX/S14_Data/Panel_S7A/Graph_Scd2(275-536aa)-eGFP/
- __MACOSX/S14_Data/Panel_S7A/Graph_Scd2(275-536aa)-eGFP/._.DS_Store
- S14_Data/Panel_S7A/Graph_Scd2(275-536aa)-eGFP/Graphs_RFP/
- S14_Data/Panel_S7A/Graph_Scd2(275-536aa)-eGFP/Graphs_RFP/Graph_RFP_Opto_YSM3598.csv
- __MACOSX/S14_Data/Panel_S7A/Graph_Scd2(275-536aa)-eGFP/Graphs_RFP/
- __MACOSX/S14_Data/Panel_S7A/Graph_Scd2(275-536aa)-eGFP/Graphs_RFP/._Graph_RFP_Opto_YSM3598.csv
- S14_Data/Panel_S7A/Graph_Scd2(275-536aa)-eGFP/Graphs_RFP/SingleTraces_RFP_Opto_YSM3598.csv
- __MACOSX/S14_Data/Panel_S7A/Graph_Scd2(275-536aa)-eGFP/Graphs_RFP/._SingleTraces_RFP_Opto_YSM3598.csv
- S14_Data/Panel_S7A/Graph_Scd2(275-536aa)-eGFP/Graphs_RFP/SingleTraces_RFP_OptoQ61L_YSM3599.csv
- __MACOSX/S14_Data/Panel_S7A/Graph_Scd2(275-536aa)-eGFP/Graphs_RFP/._SingleTraces_RFP_OptoQ61L_YSM3599.csv
- S14_Data/Panel_S7A/Graph_Scd2(275-536aa)-eGFP/Graphs_RFP/Graph_RFP_OptoQ61L_YSM3599.csv
- __MACOSX/S14_Data/Panel_S7A/Graph_Scd2(275-536aa)-eGFP/Graphs_RFP/._Graph_RFP_OptoQ61L_YSM3599.csv
- __MACOSX/S14_Data/Panel_S7A/Graph_Scd2(275-536aa)-eGFP/._Graphs_RFP
- S14_Data/Panel_S7A/Graph_Scd2(275-536aa)-eGFP/Graphs_GFP/
- S14_Data/Panel_S7A/Graph_Scd2(275-536aa)-eGFP/Graphs_GFP/Graph_Scd2(275-536)-eGFP_SingleTraces_OptoQ61L_YSM3599.csv
- __MACOSX/S14_Data/Panel_S7A/Graph_Scd2(275-536aa)-eGFP/Graphs_GFP/
- __MACOSX/S14_Data/Panel_S7A/Graph_Scd2(275-536aa)-eGFP/Graphs_GFP/._Graph_Scd2(275-536)-eGFP_SingleTraces_OptoQ61L_YSM3599.csv
- S14_Data/Panel_S7A/Graph_Scd2(275-536aa)-eGFP/Graphs_GFP/Graph_Scd2(275-536)-eGFP_SingleTraces_Opto_YSM3598.csv
- __MACOSX/S14_Data/Panel_S7A/Graph_Scd2(275-536aa)-eGFP/Graphs_GFP/._Graph_Scd2(275-536)-eGFP_SingleTraces_Opto_YSM3598.csv
- S14_Data/Panel_S7A/Graph_Scd2(275-536aa)-eGFP/Graphs_GFP/Graph_Scd2(275-536)-eGFP_SingleTraces_WTcontrol_YSM3600.csv
- __MACOSX/S14_Data/Panel_S7A/Graph_Scd2(275-536aa)-eGFP/Graphs_GFP/._Graph_Scd2(275-536)-eGFP_SingleTraces_WTcontrol_YSM3600.csv
- __MACOSX/S14_Data/Panel_S7A/Graph_Scd2(275-536aa)-eGFP/._Graphs_GFP
- __MACOSX/S14_Data/Panel_S7A/._Graph_Scd2(275-536aa)-eGFP
- S14_Data/Panel_S7A/README_PanelS7A.txt
- __MACOSX/S14_Data/Panel_S7A/._README_PanelS7A.txt
- S14_Data/Panel_S7A/Graph_Scd2(1-266aa)-eGFP/
- S14_Data/Panel_S7A/Graph_Scd2(1-266aa)-eGFP/.DS_Store
- __MACOSX/S14_Data/Panel_S7A/Graph_Scd2(1-266aa)-eGFP/
- __MACOSX/S14_Data/Panel_S7A/Graph_Scd2(1-266aa)-eGFP/._.DS_Store
- S14_Data/Panel_S7A/Graph_Scd2(1-266aa)-eGFP/Graphs_RFP/
- S14_Data/Panel_S7A/Graph_Scd2(1-266aa)-eGFP/Graphs_RFP/Graph_RFP_Opto_YSM3689.csv
- __MACOSX/S14_Data/Panel_S7A/Graph_Scd2(1-266aa)-eGFP/Graphs_RFP/
- __MACOSX/S14_Data/Panel_S7A/Graph_Scd2(1-266aa)-eGFP/Graphs_RFP/._Graph_RFP_Opto_YSM3689.csv
- S14_Data/Panel_S7A/Graph_Scd2(1-266aa)-eGFP/Graphs_RFP/SingleTraces_RFP_OptoQ61L_YSM3690.csv
- __MACOSX/S14_Data/Panel_S7A/Graph_Scd2(1-266aa)-eGFP/Graphs_RFP/._SingleTraces_RFP_OptoQ61L_YSM3690.csv
- S14_Data/Panel_S7A/Graph_Scd2(1-266aa)-eGFP/Graphs_RFP/Graph_RFP_OptoQ61L_YSM3690.csv
- __MACOSX/S14_Data/Panel_S7A/Graph_Scd2(1-266aa)-eGFP/Graphs_RFP/._Graph_RFP_OptoQ61L_YSM3690.csv
- S14_Data/Panel_S7A/Graph_Scd2(1-266aa)-eGFP/Graphs_RFP/SingleTraces_RFP_Opto_YSM3689.csv
- __MACOSX/S14_Data/Panel_S7A/Graph_Scd2(1-266aa)-eGFP/Graphs_RFP/._SingleTraces_RFP_Opto_YSM3689.csv
- __MACOSX/S14_Data/Panel_S7A/Graph_Scd2(1-266aa)-eGFP/._Graphs_RFP
- S14_Data/Panel_S7A/Graph_Scd2(1-266aa)-eGFP/Graphs_GFP/
- S14_Data/Panel_S7A/Graph_Scd2(1-266aa)-eGFP/Graphs_GFP/Graph_Scd2(1-266)-eGFP_SingleTraces_Opto_YSM3689.csv
- __MACOSX/S14_Data/Panel_S7A/Graph_Scd2(1-266aa)-eGFP/Graphs_GFP/
- __MACOSX/S14_Data/Panel_S7A/Graph_Scd2(1-266aa)-eGFP/Graphs_GFP/._Graph_Scd2(1-266)-eGFP_SingleTraces_Opto_YSM3689.csv
- S14_Data/Panel_S7A/Graph_Scd2(1-266aa)-eGFP/Graphs_GFP/Graph_Scd2(1-266)-eGFP_SingleTraces_OptoQ61L_YSM3690.csv
- __MACOSX/S14_Data/Panel_S7A/Graph_Scd2(1-266aa)-eGFP/Graphs_GFP/._Graph_Scd2(1-266)-eGFP_SingleTraces_OptoQ61L_YSM3690.csv
- S14_Data/Panel_S7A/Graph_Scd2(1-266aa)-eGFP/Graphs_GFP/Graph_Scd2(1-266)-eGFP_SingleTraces_WTcontrol_YSM3691.csv
- __MACOSX/S14_Data/Panel_S7A/Graph_Scd2(1-266aa)-eGFP/Graphs_GFP/._Graph_Scd2(1-266)-eGFP_SingleTraces_WTcontrol_YSM3691.csv
- __MACOSX/S14_Data/Panel_S7A/Graph_Scd2(1-266aa)-eGFP/._Graphs_GFP
- __MACOSX/S14_Data/Panel_S7A/._Graph_Scd2(1-266aa)-eGFP
- S14_Data/Panel_S7A/Graph_Scd2K463A-eGFP/
- S14_Data/Panel_S7A/Graph_Scd2K463A-eGFP/.DS_Store
- __MACOSX/S14_Data/Panel_S7A/Graph_Scd2K463A-eGFP/
- __MACOSX/S14_Data/Panel_S7A/Graph_Scd2K463A-eGFP/._.DS_Store
- S14_Data/Panel_S7A/Graph_Scd2K463A-eGFP/Graphs_RFP/
- S14_Data/Panel_S7A/Graph_Scd2K463A-eGFP/Graphs_RFP/Graph_RFP_Opto_YSM3604.csv
- __MACOSX/S14_Data/Panel_S7A/Graph_Scd2K463A-eGFP/Graphs_RFP/
- __MACOSX/S14_Data/Panel_S7A/Graph_Scd2K463A-eGFP/Graphs_RFP/._Graph_RFP_Opto_YSM3604.csv
- S14_Data/Panel_S7A/Graph_Scd2K463A-eGFP/Graphs_RFP/SingleTraces_RFP_Opto_YSM3604.csv
- __MACOSX/S14_Data/Panel_S7A/Graph_Scd2K463A-eGFP/Graphs_RFP/._SingleTraces_RFP_Opto_YSM3604.csv
- S14_Data/Panel_S7A/Graph_Scd2K463A-eGFP/Graphs_RFP/SingleTraces_RFP_OptoQ61L_YSM3605.csv
- __MACOSX/S14_Data/Panel_S7A/Graph_Scd2K463A-eGFP/Graphs_RFP/._SingleTraces_RFP_OptoQ61L_YSM3605.csv
- S14_Data/Panel_S7A/Graph_Scd2K463A-eGFP/Graphs_RFP/Graph_RFP_OptoQ61L_YSM3605.csv
- __MACOSX/S14_Data/Panel_S7A/Graph_Scd2K463A-eGFP/Graphs_RFP/._Graph_RFP_OptoQ61L_YSM3605.csv
- __MACOSX/S14_Data/Panel_S7A/Graph_Scd2K463A-eGFP/._Graphs_RFP
- S14_Data/Panel_S7A/Graph_Scd2K463A-eGFP/Graphs_GFP/
- S14_Data/Panel_S7A/Graph_Scd2K463A-eGFP/Graphs_GFP/Graph_Scd2K463A-GFP_SingleTraces_WTcontrol_YSM3606.csv
- __MACOSX/S14_Data/Panel_S7A/Graph_Scd2K463A-eGFP/Graphs_GFP/
- __MACOSX/S14_Data/Panel_S7A/Graph_Scd2K463A-eGFP/Graphs_GFP/._Graph_Scd2K463A-GFP_SingleTraces_WTcontrol_YSM3606.csv
- S14_Data/Panel_S7A/Graph_Scd2K463A-eGFP/Graphs_GFP/Graph_Scd2K463A-GFP_SingleTraces_OptoQ61L_YSM3605.csv
- __MACOSX/S14_Data/Panel_S7A/Graph_Scd2K463A-eGFP/Graphs_GFP/._Graph_Scd2K463A-GFP_SingleTraces_OptoQ61L_YSM3605.csv
- S14_Data/Panel_S7A/Graph_Scd2K463A-eGFP/Graphs_GFP/Graph_Scd2K463A-GFP_SingleTraces_Opto_YSM3604.csv
- __MACOSX/S14_Data/Panel_S7A/Graph_Scd2K463A-eGFP/Graphs_GFP/._Graph_Scd2K463A-GFP_SingleTraces_Opto_YSM3604.csv
- __MACOSX/S14_Data/Panel_S7A/Graph_Scd2K463A-eGFP/._Graphs_GFP
- __MACOSX/S14_Data/Panel_S7A/._Graph_Scd2K463A-eGFP
- __MACOSX/S14_Data/._Panel_S7A
- __MACOSX/._S14_Data
