# Supplementary material for: Optogenetics reveals Cdc42 local activation by scaffold-mediated positive feedback and Ras GTPase
Source: PLoS Biol. 2020 Jan 24;18(1):e3000600. doi: 10.1371/journal.pbio.3000600 (PMC7002011; doi:10.1371/journal.pbio.3000600)
Supplement: S14 Data — (ZIP) [file pbio.3000600.s030.zip › S14_Data/Panel_S7B/Graph_Scd1-3GFP_Scd2(275-536aa)/Graphs_RFP/SingleTraces_RFP_Opto_YSM3601.csv]

Strain =	YSM3601
SingleTraces_CRY2PHR-mCh (RFP Channel)
Time (s)	Trace 1	Trace 2	Trace 3	Trace 4	Trace 5	Trace 6	Trace 7	Trace 8	Trace 9	Trace 10	Trace 11	Trace 12	Trace 13	Trace 14	Trace 15	Trace 16	Trace 17	Trace 18	Trace 19	Trace 20	Trace 21	Trace 22	Trace 23	Trace 24	Trace 25	Trace 26	Trace 27	Trace 28	Trace 29	Trace 30	Trace 31	Trace 32	Trace 33	Trace 34	Trace 35	Trace 36	Trace 37	Trace 38	Trace 39	Trace 40	Trace 41	Trace 42	Trace 43	Trace 44	Trace 45	Trace 46	Trace 47	Trace 48	Trace 49
0.0	0.00	0.00	0.00	0.00	0.00	0.00	0.00	0.00	0.00	0.00	0.00	0.00	0.00	0.00	0.00	0.00	0.00	0.00	0.00	0.00	0.00	0.00	0.00	0.00	0.00	0.00	0.00	0.00	0.00	0.00	0.00	0.00	0.00	0.00	0.00	0.00	0.00	0.00	0.00	0.00	0.00	0.00	0.00	0.00	0.00	0.00	0.00	0.00	0.00
3.2	589.61	435.00	672.66	455.73	517.95	456.95	387.41	473.23	587.85	702.31	313.64	530.63	694.81	698.94	508.29	486.67	637.22	401.41	563.88	565.34	375.74	357.99	387.81	393.02	389.20	349.27	465.42	549.69	491.82	355.22	435.97	468.63	662.20	711.30	370.06	506.88	535.97	610.04	315.51	589.38	378.46	611.95	771.22	729.95	631.91	357.02	419.10	488.27	657.69
6.4	603.77	445.29	705.43	525.32	630.96	545.01	391.03	554.97	569.33	707.79	326.61	618.47	795.71	746.02	568.02	572.89	637.41	466.30	585.46	598.60	412.44	384.19	448.14	484.54	450.30	331.01	503.45	653.29	535.67	412.28	509.06	577.07	761.30	808.30	444.10	495.39	634.38	654.61	378.13	665.04	438.28	642.64	870.09	802.80	719.02	366.14	442.66	556.97	679.99
9.0	669.10	447.69	710.39	442.78	653.56	584.75	382.20	535.87	594.28	707.11	368.30	563.93	786.20	775.11	573.96	453.93	624.08	425.69	533.79	598.52	379.50	453.74	474.99	529.39	514.04	377.93	470.23	682.42	512.86	423.10	499.69	572.95	756.64	814.29	469.37	471.39	669.54	700.53	372.37	674.56	472.88	645.15	827.45	754.71	723.83	429.91	441.50	553.25	687.62
12.7	710.29	430.50	668.72	506.30	708.80	660.00	339.18	556.09	557.41	626.81	350.24	675.06	785.29	752.20	637.02	561.77	626.52	389.56	566.00	658.29	418.05	458.15	483.04	604.24	484.91	357.23	514.28	657.24	486.10	427.97	527.16	515.57	699.47	787.70	475.17	435.38	691.43	711.25	329.87	675.10	476.73	678.30	919.44	786.40	745.04	408.57	471.19	566.75	679.95
15.2	669.45	457.43	628.27	404.59	676.50	695.99	286.66	579.01	616.28	596.19	355.96	645.93	777.63	720.93	606.66	481.72	599.45	384.09	524.58	626.06	396.14	520.55	494.84	561.54	487.65	387.85	455.33	640.27	458.65	476.14	512.19	525.98	783.83	857.01	446.05	473.09	687.31	718.75	404.01	706.39	493.25	682.25	975.22	811.31	762.02	423.91	525.73	588.59	654.26
18.7	667.18	384.68	588.58	455.21	681.99	781.84	271.06	579.68	620.50	539.25	334.03	742.27	768.51	768.99	579.84	535.27	630.38	396.94	563.44	608.05	365.40	501.22	503.50	493.43	475.94	307.49	438.74	555.17	418.91	421.29	492.99	512.52	830.94	806.99	426.33	464.04	737.37	748.47	392.72	682.47	493.79	672.51	974.74	815.19	717.88	429.12	527.65	604.86	566.95
21.2	688.10	356.31	550.72	417.61	731.37	789.56	197.30	573.22	564.39	492.93	362.83	653.83	779.68	734.01	571.43	464.52	567.36	373.48	496.80	565.41	361.77	516.28	546.15	622.04	485.70	373.02	463.86	596.08	464.12	451.82	495.82	501.93	839.14	948.68	417.51	447.19	746.27	804.73	364.98	693.89	485.63	711.33	954.57	829.93	753.97	433.54	512.08	549.69	639.70
24.7	670.38	328.78	434.59	405.16	760.46	838.85	196.86	567.05	542.82	462.26	369.82	755.08	713.53	699.14	608.61	596.02	589.92	398.91	531.58	584.38	366.15	499.15	504.78	622.32	473.45	331.63	439.06	554.09	421.62	423.39	513.13	538.86	803.11	877.50	407.49	483.11	711.53	816.85	422.94	710.65	529.88	725.71	983.78	822.80	815.09	408.33	564.91	620.56	556.03
27.2	680.43	320.49	414.76	378.61	768.16	828.51	162.88	552.04	524.65	392.26	343.55	635.79	733.43	716.32	589.11	440.33	538.68	375.98	489.36	561.60	399.07	571.99	513.59	664.79	408.94	275.40	379.23	493.61	364.25	432.11	487.70	557.65	845.44	952.37	451.77	501.19	769.42	795.24	429.85	749.56	500.40	701.71	1015.90	832.28	784.92	403.19	552.02	603.48	593.21
30.8	648.46	292.55	292.15	370.65	756.23	902.62	92.70	547.92	478.50	268.83	357.25	716.12	760.75	727.34	581.76	569.15	592.77	386.88	556.55	647.80	385.31	510.11	481.73	589.49	407.17	303.52	397.01	442.60	371.15	384.04	510.19	480.81	805.61	966.61	451.50	482.91	758.18	749.25	408.09	733.59	531.66	741.84	1050.16	898.00	815.48	432.11	536.94	688.11	546.35
33.2	648.70	280.27	315.15	354.65	775.78	867.85	121.96	505.04	489.88	318.28	335.45	565.61	750.80	793.61	640.07	426.60	665.93	353.58	585.59	662.11	447.85	584.20	521.05	631.52	502.61	328.97	424.94	474.74	312.98	408.11	506.85	469.54	762.21	933.54	386.36	515.61	724.95	779.51	469.43	780.48	533.98	714.80	1019.07	848.16	813.67	421.26	552.02	646.43	570.87
36.7	703.05	322.74	322.50	349.76	738.53	843.04	110.19	539.29	505.81	324.94	360.57	634.72	811.39	838.62	585.68	625.03	673.85	368.27	700.75	693.30	386.04	560.04	487.58	571.88	458.61	336.56	390.93	536.56	297.23	443.72	504.66	409.64	749.00	831.84	371.35	434.67	770.76	704.65	411.59	730.87	528.80	758.39	1002.87	961.66	828.32	406.63	565.62	691.26	572.96
39.3	727.97	344.61	426.68	361.80	766.22	826.72	129.24	518.41	516.43	412.54	366.45	660.54	819.82	794.09	639.63	561.92	675.08	302.49	704.13	640.22	432.58	530.59	519.97	613.10	476.51	363.54	464.96	530.33	448.15	472.15	557.18	470.96	799.73	905.70	368.79	468.61	731.24	722.67	464.17	788.65	573.19	710.75	1012.65	931.89	796.10	384.50	567.33	640.73	626.24
42.5	708.11	325.91	413.45	343.73	772.03	867.25	103.20	544.60	508.73	371.65	346.35	531.86	799.54	784.46	603.99	442.22	655.48	334.99	598.60	678.31	426.56	501.96	478.44	587.69	455.59	398.37	462.37	622.05	462.14	398.30	576.03	461.12	757.90	823.28	416.45	465.54	716.64	743.74	375.09	799.64	559.66	711.05	1064.59	902.99	853.76	436.90	584.61	655.47	754.30
45.4	677.56	327.50	357.23	298.58	795.36	796.53	120.42	557.33	514.56	321.54	367.82	708.78	845.69	761.53	621.92	573.08	641.76	337.11	676.25	658.00	425.33	546.00	527.46	643.22	494.25	346.78	457.81	648.76	459.36	466.66	534.76	442.56	747.72	839.32	496.78	528.12	732.00	766.01	374.95	865.76	516.10	726.37	996.66	785.82	781.60	413.96	505.82	608.99	679.90
48.5	661.42	281.70	273.47	289.42	820.76	891.33	56.24	549.06	494.80	229.18	344.43	645.23	837.78	787.57	634.34	537.12	667.40	362.41	645.73	694.05	427.95	525.89	478.76	573.44	459.61	382.86	431.23	634.45	412.98	380.78	576.85	443.48	730.16	821.12	442.38	458.95	719.04	825.70	423.71	839.60	564.95	704.01	981.26	807.51	817.59	406.93	535.78	586.96	635.33
51.5	723.24	248.45	234.26	256.28	859.66	906.36	30.08	558.95	462.57	221.54	333.46	709.11	838.58	775.37	624.06	533.55	671.92	342.09	714.10	684.52	425.83	593.41	512.58	619.58	489.30	282.07	384.21	483.91	365.73	414.74	517.17	470.18	780.33	784.91	449.10	557.50	632.20	802.53	418.40	852.25	536.52	702.61	977.95	760.50	813.46	382.23	532.83	592.08	708.19
54.4	748.48	281.25	337.72	270.62	861.23	798.73	42.56	526.38	516.89	279.91	303.36	630.00	802.14	790.92	618.45	479.55	630.92	329.61	630.38	701.60	458.94	519.07	476.78	559.76	431.99	341.78	443.28	535.75	349.27	396.90	494.82	464.33	718.59	741.89	380.77	530.42	689.90	816.54	379.66	775.12	554.61	767.22	995.03	846.83	816.33	378.46	601.94	628.55	769.42
57.6	660.76	271.94	248.93	294.56	878.83	884.04	28.27	556.07	511.78	235.55	344.31	660.11	819.19	841.15	660.63	591.83	669.57	380.17	790.58	739.36	477.25	556.25	494.19	623.63	493.85	295.31	464.67	528.22	322.58	381.00	520.03	425.51	773.48	799.19	360.60	561.31	737.58	791.57	442.06	821.28	513.37	718.62	1042.79	742.31	775.61	355.08	574.47	615.16	759.97
60.4	739.20	346.23	481.21	408.42	795.93	763.23	134.81	563.87	545.70	464.61	333.66	616.69	801.27	747.99	601.39	487.27	633.00	372.91	679.19	687.27	473.81	534.30	476.92	538.78	501.15	380.01	451.96	599.44	593.30	404.46	634.76	443.96	703.44	755.13	348.95	556.15	749.99	752.63	380.04	791.55	578.98	751.80	1048.15	949.92	882.21	434.09	556.96	652.99	709.00
63.5	761.77	380.18	562.49	500.02	787.63	755.17	104.21	580.29	565.63	463.83	361.24	627.81	857.86	773.85	627.31	561.27	671.98	355.57	795.55	697.03	513.17	518.26	468.55	609.00	522.40	445.51	541.84	796.35	678.95	520.87	626.55	548.39	789.26	828.01	469.90	631.60	761.11	774.51	347.23	893.87	570.22	741.57	986.81	869.28	822.33	463.16	540.46	630.12	774.97
66.4	762.29	425.46	620.22	467.90	787.59	653.53	139.45	544.77	586.51	631.36	298.31	520.76	833.72	786.90	615.15	477.04	640.34	379.78	742.72	694.68	475.73	475.48	532.88	580.55	490.21	416.48	446.68	767.68	585.93	441.25	564.49	535.92	799.30	832.76	458.73	609.74	649.08	805.84	364.25	912.20	648.71	740.19	1024.15	923.89	873.14	397.50	574.22	707.18	740.71
69.5	722.28	348.89	590.19	436.13	749.13	709.04	78.61	520.02	595.92	540.70	319.74	585.31	873.66	725.29	623.09	576.51	660.71	337.50	762.26	725.05	498.36	553.63	523.92	620.12	541.92	414.37	494.86	867.57	577.41	476.00	595.01	638.28	847.05	870.10	538.13	630.59	751.11	799.94	317.49	938.43	620.17	745.11	1025.77	928.11	847.73	440.67	605.37	631.13	831.34
72.4	729.28	360.32	519.89	414.98	764.25	686.52	80.07	536.10	588.69	506.77	332.82	507.52	860.83	779.01	612.83	502.36	619.25	336.87	678.24	689.03	446.66	516.49	489.91	563.88	554.36	375.71	455.42	799.49	540.91	451.41	574.63	576.86	783.00	866.77	489.25	530.03	698.07	788.42	323.00	941.82	569.48	783.27	990.52	907.00	866.56	403.60	528.09	624.73	782.42
75.6	715.80	370.45	622.30	445.27	771.12	717.07	72.76	532.42	583.69	558.87	320.20	587.65	885.76	736.52	596.71	561.41	634.29	333.57	776.57	686.04	515.17	507.53	534.87	622.09	548.16	447.12	545.00	841.33	585.92	483.98	619.87	644.80	862.60	943.62	551.41	655.53	774.62	784.93	307.36	937.67	585.23	746.74	965.04	911.78	744.96	416.87	538.57	608.36	865.60
78.4	676.81	382.75	570.65	421.68	755.95	696.79	71.04	530.89	529.01	541.73	347.62	510.28	827.27	772.48	670.93	473.01	659.91	357.51	663.06	669.71	410.66	523.23	499.10	603.35	504.64	431.65	527.00	739.59	501.21	436.49	587.93	660.99	881.10	920.38	502.08	587.64	688.31	772.18	328.17	974.29	575.36	750.19	950.21	904.34	823.55	420.54	583.52	657.34	806.84
81.5	658.10	388.22	601.14	477.72	755.37	708.09	70.49	563.92	554.25	529.55	305.49	612.95	820.77	771.45	632.36	565.56	635.17	322.32	766.03	692.44	523.22	464.71	516.18	662.13	548.85	462.35	561.04	868.99	561.79	492.00	635.83	651.17	883.33	929.23	527.42	635.36	705.27	745.47	289.97	943.89	591.59	682.60	904.13	814.80	757.07	343.36	548.75	599.67	850.37
84.3	706.30	409.08	615.41	468.45	721.10	703.43	75.39	535.22	542.74	627.10	359.91	567.32	830.78	762.33	626.52	461.72	614.34	333.00	687.64	717.57	505.38	474.47	488.19	625.07	546.84	404.62	506.47	883.04	628.53	451.90	584.75	694.86	825.76	913.25	478.65	606.86	582.77	730.09	322.78	963.23	617.03	710.07	977.79	800.02	803.00	394.33	636.05	578.20	769.20
87.6	653.29	365.75	578.68	408.70	682.74	692.09	65.11	496.71	513.41	593.28	308.50	613.84	837.05	700.21	637.42	644.79	654.98	322.49	710.33	709.70	518.50	523.67	515.62	644.32	504.50	404.85	532.41	888.25	528.10	385.71	606.08	673.97	858.04	937.28	491.54	594.23	685.89	760.34	307.79	931.47	549.84	699.53	964.83	840.43	759.35	378.36	553.08	586.13	740.61
	Trace = Single Cell traces from RFP Channel
[truncated: 24 more columns]
