# Supplementary material for: Optogenetics reveals Cdc42 local activation by scaffold-mediated positive feedback and Ras GTPase
Source: PLoS Biol. 2020 Jan 24;18(1):e3000600. doi: 10.1371/journal.pbio.3000600 (PMC7002011; doi:10.1371/journal.pbio.3000600)
Supplement: S14 Data — (ZIP) [file pbio.3000600.s030.zip › S14_Data/Panel_S7B/Graph_Scd1-3GFP_Scd2(275-536aa)/Graphs_RFP/SingleTraces_RFP_OptoQ61L_YSM3602.csv]

Strain =	YSM3602
SingleTraces_CRY2PHR-mCh-Cdc42Q61L (RFP Channel)
Time (s)	Trace 1	Trace 2	Trace 3	Trace 4	Trace 5	Trace 6	Trace 7	Trace 8	Trace 9	Trace 10	Trace 11	Trace 12	Trace 13	Trace 14	Trace 15	Trace 16	Trace 17	Trace 18	Trace 19	Trace 20	Trace 21	Trace 22	Trace 23	Trace 24	Trace 25	Trace 26	Trace 27	Trace 28	Trace 29	Trace 30	Trace 31	Trace 32	Trace 33	Trace 34	Trace 35	Trace 36	Trace 37	Trace 38	Trace 39	Trace 40	Trace 41	Trace 42	Trace 43	Trace 44	Trace 45	Trace 46	Trace 47	Trace 48	Trace 49
0.00	0.00	0.00	0.00	0.00	0.00	0.00	0.00	0.00	0.00	0.00	0.00	0.00	0.00	0.00	0.00	0.00	0.00	0.00	0.00	0.00	0.00	0.00	0.00	0.00	0.00	0.00	0.00	0.00	0.00	0.00	0.00	0.00	0.00	0.00	0.00	0.00	0.00	0.00	0.00	0.00	0.00	0.00	0.00	0.00	0.00	0.00	0.00	0.00	0.00
3.20	548.88	722.08	748.58	905.29	605.64	617.40	714.57	466.55	522.62	335.58	633.55	616.95	986.86	328.07	712.01	656.82	599.96	681.35	598.85	406.63	514.99	440.76	558.26	709.45	607.79	519.69	528.73	686.91	632.50	595.48	353.93	660.33	380.37	397.59	488.24	735.75	529.03	864.07	557.79	604.71	480.37	517.07	559.48	450.87	322.05	385.41	584.17	475.41	669.01
6.35	675.29	815.18	998.65	984.27	772.35	600.91	806.19	482.11	556.68	416.36	672.51	745.08	1101.26	326.46	786.30	683.32	616.27	819.61	615.48	431.23	623.35	421.64	615.85	814.37	669.54	570.73	648.37	710.21	731.08	606.47	405.81	721.98	385.56	410.77	515.37	845.14	592.36	930.91	633.44	632.64	568.01	572.62	662.95	560.94	357.77	462.17	691.02	557.68	697.56
9.02	639.68	843.66	942.60	993.46	732.22	586.47	715.02	427.79	511.36	486.36	700.22	781.23	1208.01	317.49	874.33	750.26	478.52	725.88	540.99	427.01	531.09	429.09	488.94	863.52	543.19	502.21	573.89	764.82	610.95	577.55	411.93	774.51	346.17	387.16	541.47	917.71	597.83	927.63	646.75	675.10	633.48	576.35	745.76	592.40	333.92	445.54	734.93	569.77	734.83
12.74	805.78	936.99	1019.63	1112.88	819.83	622.11	763.50	456.33	517.83	525.58	683.16	859.67	1216.50	331.23	863.54	817.76	660.89	858.08	686.15	496.92	693.35	464.62	699.76	903.67	770.60	589.48	712.16	824.33	714.97	692.62	399.10	665.30	362.55	461.27	537.01	845.81	483.19	771.83	571.91	684.22	658.81	576.97	765.77	552.79	323.24	476.42	809.76	621.56	796.42
15.19	699.74	948.93	945.28	1019.21	775.63	465.65	704.67	396.23	546.97	561.50	706.07	759.97	1248.59	311.75	870.95	814.59	603.27	805.61	632.30	494.87	548.79	511.75	533.98	847.15	532.60	524.20	615.49	829.51	644.16	531.17	394.92	672.38	316.88	367.58	567.12	835.91	432.48	694.85	463.76	677.50	770.83	566.60	784.62	543.66	266.81	476.77	813.29	635.20	784.25
18.68	904.03	932.46	1067.80	1168.23	885.99	614.57	760.89	424.46	532.98	550.22	613.50	832.70	1184.27	326.19	913.43	834.87	788.89	922.43	734.60	533.05	682.10	536.05	718.56	897.29	890.88	643.56	799.09	871.68	775.90	750.43	382.56	766.64	391.92	491.45	572.29	832.83	531.46	825.79	487.38	661.40	696.82	575.32	772.36	531.67	309.42	484.15	904.92	669.74	806.80
21.22	914.99	1006.22	1132.92	1204.81	861.46	574.33	723.25	393.50	511.00	585.60	596.57	816.27	1148.41	295.58	941.33	885.17	579.74	876.63	644.29	528.76	575.06	514.00	529.37	877.45	631.47	581.02	650.76	806.14	656.48	571.23	381.95	731.49	334.44	440.04	660.79	962.90	663.33	1003.23	668.55	730.32	772.46	642.30	820.17	619.59	409.13	510.46	831.90	640.37	747.41
24.67	711.89	935.09	1166.10	1125.48	775.62	508.77	595.38	320.40	399.35	582.86	477.50	748.15	993.29	266.59	935.89	914.10	814.11	943.54	738.58	531.63	744.07	555.63	740.83	877.03	814.02	648.10	746.18	923.62	736.14	713.29	371.63	652.41	358.54	473.84	637.64	885.07	607.96	864.65	563.46	707.13	688.10	567.30	741.43	610.44	378.19	545.53	909.76	663.26	823.59
27.24	833.33	898.83	1192.39	1227.11	930.59	522.38	597.48	344.72	402.68	588.16	451.96	763.42	1009.37	253.88	921.46	937.93	665.83	851.19	640.72	473.47	629.85	506.57	630.36	934.89	633.25	584.36	643.98	818.48	633.39	584.06	338.63	627.45	335.59	439.36	688.12	917.28	594.92	964.68	628.15	683.25	845.37	692.66	911.27	660.19	416.41	535.35	854.80	738.41	808.22
30.75	888.64	1021.93	1256.22	1244.14	932.49	518.48	635.22	350.52	457.17	660.86	500.57	787.50	1014.76	288.22	825.48	869.62	755.75	897.63	785.11	507.52	789.38	533.31	743.03	1080.15	829.64	635.78	719.41	890.02	577.18	677.93	312.22	511.89	250.73	432.19	655.26	857.80	539.20	836.55	505.90	677.93	793.80	631.22	862.77	552.24	379.53	549.51	843.12	674.36	793.64
33.22	695.79	917.72	1145.17	1188.65	795.53	489.05	616.47	337.96	440.21	594.03	508.53	794.46	1102.59	265.75	863.03	880.49	623.80	888.69	638.91	486.49	645.83	539.96	634.67	1061.15	696.89	624.79	601.70	839.98	527.94	535.05	318.50	519.82	224.11	373.46	711.14	913.19	582.55	915.17	595.01	750.87	835.17	683.49	945.74	680.73	413.78	515.41	795.13	714.24	719.88
36.69	828.39	996.74	1189.53	1193.03	979.71	496.53	569.61	351.54	386.42	557.18	430.00	702.00	941.65	231.47	916.90	897.31	774.07	956.67	807.50	470.89	825.80	592.74	721.36	1219.61	942.14	746.47	652.50	920.33	554.12	594.01	293.96	420.39	171.31	377.48	656.78	992.88	684.87	994.40	658.32	774.06	765.94	657.47	849.00	694.95	475.24	516.25	885.81	768.25	871.85
39.29	807.13	953.37	1187.12	1214.75	885.63	514.83	553.03	347.02	398.96	526.85	426.96	785.97	1036.92	236.00	945.28	921.67	688.82	882.05	685.00	492.95	691.19	513.89	628.41	1091.05	654.97	648.48	531.97	877.58	448.64	473.91	272.05	411.69	157.90	303.05	690.09	917.31	604.59	932.04	617.02	711.19	833.72	725.31	939.40	686.84	411.41	486.68	847.91	779.95	791.74
42.54	667.06	896.62	1103.42	1144.71	770.85	473.65	546.14	278.07	373.86	553.24	381.79	786.41	977.81	241.86	930.76	903.43	815.14	963.86	790.40	501.36	841.45	650.57	675.16	1094.44	904.53	699.10	707.71	971.30	548.03	651.44	317.06	422.06	147.76	406.54	622.37	915.30	578.22	923.24	629.08	710.52	770.36	697.16	943.63	618.94	412.43	465.69	940.93	795.30	809.22
45.42	872.28	972.13	1227.87	1252.12	933.02	677.05	795.32	408.76	593.23	590.17	633.59	864.07	1262.07	394.45	917.28	987.27	802.94	946.59	803.18	508.34	801.05	593.96	728.62	1138.24	715.01	608.64	569.89	884.94	477.83	543.73	230.47	342.55	153.45	296.71	709.36	933.14	651.83	961.11	623.65	684.58	863.52	758.97	973.48	654.39	410.88	466.89	850.53	750.99	769.71
48.45	792.40	973.14	1159.14	1224.68	749.81	588.98	761.50	376.84	558.28	583.01	654.44	806.98	1249.26	352.34	868.27	922.48	707.45	849.00	688.97	488.17	727.81	582.92	604.80	1055.08	842.30	669.93	804.80	894.82	607.31	712.09	320.48	524.62	231.04	370.29	644.44	915.78	591.16	853.26	530.28	642.30	793.40	703.58	901.63	610.25	416.62	493.97	934.32	807.59	878.62
51.52	996.36	1028.14	1165.97	1283.33	898.95	659.69	755.23	424.62	528.55	596.70	642.20	849.40	1235.42	369.43	891.52	949.25	827.41	887.21	816.41	506.32	786.09	590.19	717.84	1042.21	666.34	601.43	666.22	834.72	554.79	556.32	352.45	531.15	195.64	358.61	729.76	818.68	534.99	761.03	521.10	598.14	863.41	700.63	969.18	635.04	388.37	506.89	937.12	803.37	864.70
54.43	833.52	983.21	1170.30	1187.33	755.40	578.47	689.36	368.32	548.59	634.17	600.79	836.33	1113.12	327.34	884.01	948.01	668.19	887.70	698.97	467.27	686.91	587.79	580.03	1114.18	777.67	654.35	680.91	861.51	496.92	710.36	291.82	464.93	149.01	365.68	624.00	740.61	446.99	686.10	412.37	620.54	820.29	655.09	833.09	525.71	328.42	500.03	549.95	834.24	736.56
57.57	1019.90	1046.37	1230.70	1311.11	968.00	676.49	785.72	422.72	547.22	616.32	629.61	886.66	1141.85	379.36	811.37	961.40	842.16	937.07	777.50	491.30	780.48	595.83	699.07	1138.86	643.54	622.82	568.43	925.28	457.23	581.25	263.77	508.66	146.69	310.41	738.09	785.96	568.79	813.53	552.48	690.73	904.61	698.63	962.96	643.99	394.63	493.50	651.16	848.53	734.95
60.37	875.01	1060.71	1125.31	1209.16	808.70	537.23	698.74	381.75	580.37	552.75	630.44	903.06	1090.83	355.88	778.05	860.29	672.38	788.98	636.29	461.91	679.42	527.24	574.12	1091.09	856.89	665.84	824.53	946.79	597.65	737.99	343.70	618.90	202.68	402.69	629.42	699.12	500.39	702.95	398.85	610.81	888.98	683.80	881.71	504.77	337.58	457.38	841.19	837.29	891.39
63.49	990.50	1023.23	1180.34	1405.80	912.92	670.43	733.87	409.26	591.76	621.19	537.23	826.03	1093.15	388.96	840.49	856.68	797.57	931.28	769.87	532.52	757.79	563.34	718.34	1028.48	634.86	601.63	657.56	911.11	529.53	613.22	342.67	604.74	170.82	387.08	721.16	852.81	554.46	850.94	564.03	727.63	959.73	747.04	926.31	610.46	402.93	499.38	781.91	787.09	814.03
66.38	1007.84	1100.59	1182.95	1315.48	965.10	768.40	854.31	414.27	633.59	655.53	712.70	935.95	1249.95	432.47	855.16	860.03	705.50	921.74	636.42	485.25	637.70	527.47	564.35	1108.51	813.97	747.17	674.64	979.45	502.36	687.56	306.70	557.46	143.59	411.53	782.94	949.70	674.60	1083.86	688.22	748.67	970.55	836.92	990.97	655.85	458.51	515.24	819.60	808.24	881.27
69.54	680.41	1005.80	1106.37	1181.20	731.14	770.72	901.84	448.83	687.88	542.84	874.22	879.06	1362.42	412.54	870.09	893.92	833.86	859.15	750.63	479.06	752.50	555.62	679.84	1028.62	843.69	677.84	771.14	954.15	636.20	822.71	423.63	723.49	245.74	523.10	778.99	935.19	590.18	987.18	668.56	748.89	925.37	827.97	1066.30	614.56	417.50	515.71	855.72	768.07	848.94
72.44	607.90	672.33	918.47	969.09	785.74	886.45	1120.40	565.24	642.59	500.69	914.15	815.35	1374.06	509.76	817.88	877.53	679.89	853.00	657.63	517.16	648.04	514.68	582.90	939.50	649.91	600.89	734.62	847.82	627.19	667.49	371.25	760.73	257.36	447.32	692.86	855.42	585.62	942.55	593.80	744.46	933.74	822.68	963.38	584.35	413.84	536.44	939.17	804.61	882.37
75.58	484.15	675.47	925.73	945.11	669.71	757.48	989.45	525.95	630.87	444.83	883.12	814.27	1258.14	438.12	765.21	874.70	823.40	863.44	699.21	508.91	745.56	574.82	661.18	1003.61	916.92	693.32	870.56	929.87	695.75	865.94	437.41	803.94	277.83	557.40	762.17	984.70	634.44	1056.46	711.05	724.72	952.56	812.87	1012.16	694.00	500.52	539.88	822.04	758.50	821.94
78.44	645.83	795.46	1026.63	1033.14	751.85	839.17	1050.20	588.44	642.96	454.57	855.70	835.44	1307.62	421.75	815.24	916.11	669.67	907.15	575.66	517.87	650.43	523.20	608.49	963.24	651.49	566.47	659.65	879.31	609.39	651.92	421.38	791.69	237.65	456.79	699.35	953.25	582.73	965.37	592.22	732.92	889.71	761.22	913.76	610.66	444.40	514.67	948.40	806.46	921.13
81.52	509.69	802.28	975.97	1033.79	651.19	712.97	932.83	472.62	607.03	446.24	843.85	840.55	1386.96	387.47	785.36	956.91	748.02	883.93	710.73	459.80	747.36	514.45	689.93	1011.12	863.49	696.23	833.94	952.14	637.12	805.44	371.39	732.99	195.53	455.97	755.45	1063.99	727.23	1181.85	710.38	773.21	901.40	786.64	906.20	667.51	506.05	524.93	943.25	816.92	854.15
84.31	722.46	905.17	1046.06	1135.53	798.97	897.08	1078.52	573.83	639.58	395.55	846.04	869.67	1422.67	423.96	816.99	879.46	645.83	837.48	611.91	450.53	610.41	467.19	567.70	981.27	639.29	625.28	695.00	903.66	592.48	688.81	387.38	812.33	275.45	479.14	703.42	1027.51	699.56	1068.05	764.25	732.21	814.13	760.83	830.51	643.09	474.43	526.84	1014.86	796.56	863.92
87.57	901.04	952.89	1116.15	1254.75	842.09	832.93	982.07	498.56	644.17	442.84	813.47	854.48	1418.19	434.66	773.57	854.77	723.22	900.93	733.44	510.32	716.57	512.20	704.72	996.78	930.98	665.05	825.13	957.83	711.32	866.46	394.56	801.59	271.12	551.14	765.05	1013.02	721.65	1196.24	778.27	851.26	869.75	800.94	932.18	714.87	580.43	536.91	1086.24	811.94	870.13
	Trace = Single Cell traces from RFP Channel
[truncated: 37 more columns]
