# Supplementary material for: Optogenetics reveals Cdc42 local activation by scaffold-mediated positive feedback and Ras GTPase
Source: PLoS Biol. 2020 Jan 24;18(1):e3000600. doi: 10.1371/journal.pbio.3000600 (PMC7002011; doi:10.1371/journal.pbio.3000600)
Supplement: S14 Data — (ZIP) [file pbio.3000600.s030.zip › S14_Data/Panel_S7B/Graph_Scd1-3GFP_Scd2(275-536aa)/Graphs_GFP/Graph_Scd1-3GFP_Scd2(275-536)_SingleTraces_WTcontrol_YSM3603.csv]

Strain =	YSM3603
Graph_Scd1-3GFP_Scd2(275-536)_SingleTraces_WT control (GFP Channel)
Time (s)	Trace 1	Trace 2	Trace 3	Trace 4	Trace 5	Trace 6	Trace 7	Trace 8	Trace 9	Trace 10	Trace 11	Trace 12	Trace 13	Trace 14	Trace 15	Trace 16	Trace 17	Trace 18	Trace 19	Trace 20	Trace 21	Trace 22	Trace 23	Trace 24	Trace 25	Trace 26	Trace 27	Trace 28	Trace 29	Trace 30	Trace 31	Trace 32	Trace 33	Trace 34	Trace 35	Trace 36	Trace 37	Trace 38	Trace 39	Trace 40	Trace 41	Trace 42	Trace 43	Trace 44	Trace 45	Trace 46	Trace 47	Trace 48	Trace 49
0.00	0.00	0.00	0.00	0.00	0.00	0.00	0.00	0.00	0.00	0.00	0.00	0.00	0.00	0.00	0.00	0.00	0.00	0.00	0.00	0.00	0.00	0.00	0.00	0.00	0.00	0.00	0.00	0.00	0.00	0.00	0.00	0.00	0.00	0.00	0.00	0.00	0.00	0.00	0.00	0.00	0.00	0.00	0.00	0.00	0.00	0.00	0.00	0.00	0.00
3.20	6.89	-3.31	1.06	8.92	-1.56	0.43	4.73	11.30	-4.94	-6.20	-1.36	-9.71	1.62	0.19	5.97	-2.19	1.90	-17.85	-8.17	-22.44	-19.75	-4.38	-3.10	8.98	12.98	-8.76	14.81	12.79	-23.29	-9.80	-3.23	1.62	-19.81	24.80	-9.52	-11.59	-6.33	22.38	-38.98	-18.07	-3.68	10.80	1.31	1.33	-14.18	-3.29	4.43	6.41	8.29
6.35	3.51	14.12	-16.66	4.83	-6.33	12.33	-15.65	8.41	-18.58	-25.27	-30.87	-8.30	0.41	-14.68	-1.18	-1.71	-7.31	-43.05	-12.66	-17.28	-22.57	-17.14	-18.66	-20.77	17.35	4.20	-8.07	10.28	-18.27	-8.91	15.56	12.92	-19.43	15.90	-8.38	-15.98	2.60	-2.02	-35.78	-3.92	-34.76	2.54	8.70	0.16	-4.77	30.62	-19.06	-4.12	-9.84
9.02	12.71	-1.65	-1.14	-5.21	-18.89	-12.45	4.64	1.14	-3.86	-4.48	32.51	-31.02	-19.38	-2.31	-10.50	-29.46	-15.37	-11.89	-26.25	-20.28	-22.54	-10.08	-13.94	10.55	5.65	12.03	-19.41	-12.59	-12.67	30.16	16.71	14.54	13.46	6.02	1.85	-23.22	14.55	-2.87	-31.36	-9.36	-7.06	4.62	2.52	12.42	-24.15	1.78	-10.40	-8.42	-1.35
12.74	3.28	-6.65	-16.34	-2.14	-54.95	-11.24	-8.40	1.04	-13.07	8.18	25.12	-13.15	-19.78	10.86	-4.28	-12.42	3.92	-27.94	-6.28	-19.20	-47.68	-2.96	-19.91	-20.70	11.73	32.42	9.12	-27.72	-26.22	42.24	8.68	8.03	-2.83	5.29	-7.83	-9.25	8.65	16.69	-21.51	-4.28	1.84	-10.83	-0.16	-8.33	2.59	14.18	-18.76	-22.22	19.08
15.19	18.53	14.91	-19.95	9.61	-14.77	6.96	-11.98	16.59	-8.69	-10.39	7.76	17.21	-19.76	17.04	3.24	25.73	18.13	-20.09	2.93	-24.06	-22.76	-5.58	-12.25	28.02	18.31	12.54	-21.46	-37.49	-45.75	-2.04	-11.62	24.10	-14.67	11.48	2.54	-5.45	15.89	30.96	-11.22	-20.60	6.79	-5.45	-6.85	-2.00	12.02	17.68	-21.47	3.90	14.38
18.68	-13.86	3.58	-13.63	-3.43	-16.44	-7.18	-7.03	27.59	18.33	16.53	13.18	-19.28	-23.05	15.16	13.82	-25.85	3.02	-3.17	-9.78	-41.14	-46.84	-2.43	-23.06	41.38	34.35	45.31	-11.45	-7.13	-3.60	21.58	10.50	11.48	-5.60	15.43	4.73	-11.89	2.18	-15.32	-20.09	-27.97	-36.02	-4.55	16.53	14.61	-13.19	24.77	-24.24	6.12	25.01
21.22	10.13	20.49	-11.14	-24.57	-13.40	16.06	-0.20	18.54	-10.42	9.29	-30.79	-21.79	-18.94	39.79	20.37	-11.04	8.36	-23.92	-6.68	-34.52	-42.55	7.25	-14.99	20.58	17.00	7.53	-14.35	26.81	0.27	25.54	28.42	6.85	-23.19	11.72	-5.95	-12.90	-25.61	-1.87	-27.85	15.58	9.19	-28.86	-7.22	2.80	-23.64	4.03	-17.54	10.24	45.22
24.67	8.38	-1.11	0.32	-13.80	-25.44	-1.57	13.99	49.14	-32.29	-0.42	18.48	-11.89	-22.25	51.97	18.62	-8.70	23.73	-55.01	-30.04	4.91	-34.16	-0.73	-4.54	17.92	22.10	30.69	-12.06	1.26	-9.91	1.26	8.10	18.83	-21.60	-2.81	-16.11	-17.98	12.31	39.20	-15.64	11.36	-1.18	-10.52	-5.38	7.70	-18.37	2.97	-10.62	14.12	43.18
27.24	-8.98	9.97	-2.78	-11.37	11.76	9.87	-8.66	21.49	2.84	41.52	15.90	1.11	-26.23	31.29	-1.77	-18.87	18.17	-24.15	27.52	-3.94	-63.29	-20.38	-11.56	41.71	58.36	48.01	-27.36	-9.24	-16.70	45.04	11.81	-24.40	-22.91	26.36	6.63	-21.05	-15.53	5.13	-41.97	-24.79	31.54	-6.94	11.03	1.81	-10.57	16.38	-23.58	-7.33	23.31
30.75	-7.55	6.70	0.78	-0.85	-15.77	-5.82	-1.92	29.13	-13.35	19.17	48.41	1.72	-21.45	6.73	8.10	-24.09	-2.84	-20.08	5.71	-34.64	-56.76	-13.13	-8.01	19.21	28.07	35.09	-33.71	-11.29	-16.92	28.46	-29.07	-8.22	4.25	11.47	-4.23	-17.58	-34.24	-8.09	-21.40	-20.56	-21.58	1.22	3.52	-3.39	-34.81	29.66	-12.22	23.82	28.15
33.22	-0.66	9.10	-3.81	21.42	-28.28	1.27	7.46	26.22	19.48	28.92	75.12	-2.99	-15.73	-6.18	9.53	1.89	10.52	-14.09	-33.50	-32.77	-72.61	16.71	-0.63	53.32	40.58	79.34	-21.39	-11.43	5.35	50.47	1.54	-30.27	2.01	-1.85	-25.07	-25.34	-5.57	-15.06	-16.39	-28.15	-23.54	15.24	5.78	-24.28	-13.81	33.90	-29.35	10.56	34.75
36.69	0.64	6.41	-19.34	-12.09	-16.06	0.38	-21.34	13.95	-28.29	18.75	47.85	-19.81	-1.79	3.92	25.95	-0.59	27.68	-24.74	14.56	-50.87	-58.58	3.91	3.35	42.11	65.09	46.05	-17.30	3.40	5.99	67.44	19.64	-48.29	0.45	15.26	-6.61	-14.45	35.42	-30.79	-23.40	-17.50	29.45	26.39	7.68	-5.61	-46.00	51.29	-31.20	10.83	2.85
39.29	-16.12	24.21	0.40	-3.10	-15.63	20.12	6.93	53.20	-4.77	8.03	28.03	-9.34	-17.87	5.46	-10.63	-10.11	16.53	-17.88	25.19	-48.53	-44.59	8.14	7.88	77.10	25.07	41.46	-49.97	-5.59	-34.10	12.00	-14.42	-14.20	-35.22	8.09	-26.81	-24.92	-9.73	4.91	1.42	-17.77	4.75	3.02	-13.19	-32.79	-34.00	1.62	-33.92	28.55	23.35
42.54	3.70	-0.90	-21.60	-5.40	-35.38	-8.16	-2.24	9.75	-7.33	18.93	24.88	-3.12	-25.43	6.52	7.39	-7.07	19.40	-17.07	17.78	-3.00	-53.68	3.78	43.56	55.92	17.02	85.90	-54.28	6.78	-16.11	28.96	-7.11	-15.63	-33.31	2.63	-15.62	-26.96	19.79	-9.15	34.19	-14.64	-3.52	0.18	-10.46	-14.33	-36.49	37.83	-39.23	17.63	45.10
45.42	17.13	5.31	-21.99	-24.64	-0.63	-4.58	-11.63	27.05	-16.09	7.14	14.79	-42.71	-12.62	23.99	24.05	-2.75	-13.74	10.29	13.75	-13.32	-75.08	-1.46	32.09	22.19	27.90	79.67	-40.75	10.61	27.95	42.78	8.88	-22.51	-6.07	6.83	-22.33	-33.99	-7.99	-5.27	-18.61	18.20	0.28	-1.25	-2.93	-3.07	-23.11	103.08	-23.68	14.09	29.64
48.45	17.30	3.36	-30.37	0.72	-17.89	2.23	-19.93	22.13	-1.66	5.64	43.92	14.77	-31.96	32.74	13.53	2.88	26.85	-10.38	67.13	2.23	-70.77	13.19	11.12	34.24	55.05	78.34	-26.35	-6.76	-17.70	11.67	-17.87	-18.47	-7.42	-9.24	-7.08	-27.63	15.37	-13.99	-16.64	-0.48	16.33	-8.76	18.37	14.87	-38.93	46.84	-26.16	16.83	22.53
51.52	12.77	13.83	-20.50	14.49	-6.30	12.22	-15.77	41.62	11.77	-5.05	38.72	13.41	-21.69	19.57	23.32	6.20	39.26	24.40	45.80	13.75	-56.90	12.59	35.02	80.83	57.70	84.25	-28.86	6.35	-0.73	15.49	-16.98	-39.08	-3.94	-23.87	-31.67	-54.99	-33.15	-0.55	-32.39	6.11	-3.35	-5.88	-1.32	-29.96	-67.67	66.02	-12.75	-10.32	26.14
54.43	-14.69	-2.04	2.18	-14.28	-41.91	-8.12	-4.03	4.47	24.03	-31.21	-3.94	-15.48	-36.22	25.40	23.48	-11.95	42.79	-34.08	12.43	-12.09	-52.94	0.67	27.74	27.85	50.81	77.99	-23.71	-8.93	16.75	61.49	2.61	-26.90	-25.90	-5.07	-35.25	-43.09	17.02	-34.78	-15.09	40.42	-11.81	-39.10	6.41	3.35	-11.45	50.19	-20.14	-1.43	33.26
57.57	3.50	-5.46	17.13	-22.52	-15.33	-14.58	12.80	-15.21	-13.89	-8.88	41.73	23.38	-26.54	57.05	47.83	1.85	20.97	6.09	58.96	-28.57	-86.03	17.63	26.83	30.64	17.21	73.34	-32.18	14.90	-3.28	61.52	-11.95	-8.24	-23.81	4.33	-22.59	-47.19	-9.93	-32.83	-38.60	26.73	-18.33	-23.58	-34.41	33.87	-32.59	67.22	-44.04	-10.05	33.30
60.37	0.09	12.01	-23.76	1.12	-28.31	4.29	-9.21	43.85	4.97	1.52	25.40	2.26	-39.90	13.95	15.47	10.23	2.87	-49.22	-12.31	-19.70	-99.49	-23.12	5.84	19.88	14.01	35.51	-42.04	-26.45	-41.49	62.16	-25.33	-16.07	-28.44	-7.38	-11.21	-38.14	-5.25	-13.68	-47.86	-29.30	-1.13	-20.68	-6.62	38.34	-53.39	13.88	-35.37	-10.67	34.82
63.49	15.76	1.77	-40.54	2.11	20.68	-3.08	-34.44	-1.84	36.67	-6.65	36.22	22.22	-34.98	35.41	36.52	-0.96	46.87	-2.90	15.20	-12.94	-68.84	-8.21	28.34	66.12	18.66	68.91	-44.97	9.47	3.63	104.93	0.47	-12.49	-5.49	5.97	-27.68	-40.44	-4.74	-15.22	-35.87	-17.21	-8.46	-40.23	-18.91	21.07	-46.85	3.09	-28.09	16.13	30.88
66.38	23.07	0.60	-11.93	-5.68	45.63	0.78	-16.37	24.13	47.02	-27.49	42.36	-5.65	-36.93	30.35	-0.86	-29.98	31.50	-38.52	28.87	-24.41	-63.60	36.48	3.67	11.29	12.94	59.89	-40.17	-26.85	5.97	52.19	-16.11	-28.34	-13.68	22.11	-6.50	-33.49	19.85	5.27	-42.96	-14.36	15.74	-36.84	-27.93	31.61	-26.94	4.96	-16.74	18.07	0.22
69.54	-17.30	-10.15	-9.77	13.77	84.47	-15.29	-5.68	2.00	53.41	-31.47	27.72	-25.91	-23.14	32.89	30.74	-12.70	34.10	-48.01	27.90	-19.03	-90.72	-4.16	8.78	24.58	42.34	69.92	-38.42	-11.13	-4.72	53.56	8.19	6.89	-48.41	-1.21	6.04	-25.57	7.77	-5.70	-7.66	-3.48	17.19	-14.45	-28.10	-5.74	-56.81	56.98	-18.43	-12.69	-13.15
72.44	-0.99	-6.36	-0.62	42.69	46.82	-18.15	-3.73	22.70	38.15	-41.79	39.48	17.65	-42.85	40.27	27.90	-11.46	4.24	-3.45	22.70	-33.51	-74.64	19.57	17.75	31.02	32.81	89.14	-45.13	14.42	25.61	54.92	-9.39	-27.80	-12.77	-1.43	-32.73	-36.08	-31.85	-7.86	-10.25	26.20	-13.61	-25.35	-8.64	-2.77	-72.50	31.60	-53.66	17.78	21.81
75.58	24.53	13.06	-21.77	44.31	31.45	6.28	-19.87	-10.57	-2.17	-37.66	10.63	-24.91	-26.21	41.34	19.95	-13.50	47.30	-0.83	48.75	15.53	-63.87	8.32	-23.40	55.83	20.92	52.79	-25.29	-16.30	5.32	37.29	-21.10	5.66	-9.09	13.33	-30.15	-28.72	-11.82	-7.42	3.47	18.73	-1.88	-67.58	-31.02	3.17	-60.73	54.25	-27.63	-18.03	48.13
78.44	-1.55	5.15	-0.47	33.49	45.03	7.00	-8.96	-0.32	-41.85	-27.39	54.03	22.32	-32.12	74.54	10.52	-15.56	38.19	-16.19	41.65	-10.81	-48.56	19.32	27.72	20.05	21.61	100.11	-35.86	-19.18	-7.68	40.04	-8.27	-19.40	-19.33	37.23	-1.50	-29.34	2.65	-15.64	-14.74	4.63	-13.02	-46.44	-48.16	17.05	-56.03	8.27	-13.33	25.83	29.00
81.52	-13.43	-9.77	-1.05	9.95	23.26	-10.78	-8.27	14.56	28.59	-49.77	65.13	28.05	-33.81	47.24	38.39	-5.72	46.38	-23.69	2.38	-31.96	-82.21	10.22	27.60	39.21	56.80	31.91	-35.24	-43.46	46.02	123.98	-19.82	-15.45	-31.99	3.32	-20.52	-15.37	4.34	-5.30	22.47	-31.24	-26.63	-15.86	-24.40	32.52	-60.13	32.16	-16.78	21.09	26.95
84.31	27.12	1.55	13.21	10.39	34.31	6.94	20.78	37.12	0.15	-36.79	76.63	30.74	-35.50	16.27	23.64	-1.35	51.10	31.59	51.91	-17.57	-80.84	12.09	25.77	74.52	30.80	92.87	-49.42	-0.25	26.85	87.03	5.35	-12.15	-20.43	10.54	-34.17	-30.33	-1.66	-10.98	-1.59	-24.17	27.06	-48.10	-23.28	27.02	-27.89	13.04	-9.36	10.34	30.99
87.57	-2.25	26.00	17.73	6.74	19.09	19.68	22.56	26.99	3.67	-41.74	44.89	-20.04	-47.42	30.88	13.96	-26.56	64.48	-15.27	16.96	-24.72	-82.30	15.94	36.07	32.27	67.56	58.77	-38.57	15.28	30.49	27.54	-6.03	-46.36	-19.75	24.62	1.15	-2.36	-2.13	-2.13	17.60	-20.76	19.48	-51.32	-0.21	23.20	-53.01	43.80	-23.17	47.44	15.46
	Trace = Single Cell traces from GFP Channel
[truncated: 104 more columns]
