# Supplementary material for: Optogenetics reveals Cdc42 local activation by scaffold-mediated positive feedback and Ras GTPase
Source: PLoS Biol. 2020 Jan 24;18(1):e3000600. doi: 10.1371/journal.pbio.3000600 (PMC7002011; doi:10.1371/journal.pbio.3000600)
Supplement: S14 Data — (ZIP) [file pbio.3000600.s030.zip › S14_Data/Panel_S7B/Graph_Scd1-3GFP_Scd2(275-536aa)/Graphs_GFP/Graph_Scd1-3GFP_Scd2(275-536)_SingleTraces_OptoQ61L_YSM3602.csv]

Strain =	YSM3602
Graph_Scd1-3GFP_Scd2(275-536)_SingleTraces_OptoQ61L (GFP Channel)
Time (s)	Trace 1	Trace 2	Trace 3	Trace 4	Trace 5	Trace 6	Trace 7	Trace 8	Trace 9	Trace 10	Trace 11	Trace 12	Trace 13	Trace 14	Trace 15	Trace 16	Trace 17	Trace 18	Trace 19	Trace 20	Trace 21	Trace 22	Trace 23	Trace 24	Trace 25	Trace 26	Trace 27	Trace 28	Trace 29	Trace 30	Trace 31	Trace 32	Trace 33	Trace 34	Trace 35	Trace 36	Trace 37	Trace 38	Trace 39	Trace 40	Trace 41	Trace 42	Trace 43	Trace 44	Trace 45	Trace 46	Trace 47	Trace 48	Trace 49
0.00	0.00	0.00	0.00	0.00	0.00	0.00	0.00	0.00	0.00	0.00	0.00	0.00	0.00	0.00	0.00	0.00	0.00	0.00	0.00	0.00	0.00	0.00	0.00	0.00	0.00	0.00	0.00	0.00	0.00	0.00	0.00	0.00	0.00	0.00	0.00	0.00	0.00	0.00	0.00	0.00	0.00	0.00	0.00	0.00	0.00	0.00	0.00	0.00	0.00
3.20	3.59	3.12	-11.90	-21.15	10.36	-2.66	-10.37	0.35	-21.35	-1.66	-6.10	-2.78	-26.61	-25.06	-12.23	4.53	20.18	5.88	14.92	-4.84	-8.61	-7.10	22.39	-27.74	-17.99	2.16	18.87	-11.36	-1.18	-2.85	19.82	25.00	-26.28	11.02	9.70	-28.78	13.67	14.32	3.79	-2.80	17.97	-16.49	6.55	-10.21	-41.08	3.11	8.63	-9.65	-0.82
6.35	-12.31	8.99	-8.19	-15.87	19.85	27.65	-5.69	-20.46	-13.27	24.41	-26.15	10.88	-44.27	-36.70	8.29	6.76	-8.07	8.28	17.86	-17.46	-0.32	-17.94	38.34	-21.44	-28.69	-4.74	11.17	-9.26	-0.24	4.52	12.54	12.53	-8.72	3.21	21.67	-37.31	-14.19	12.80	-26.02	-7.01	8.75	-25.10	-9.06	-0.79	-29.52	11.51	-33.00	-10.60	-2.65
9.02	2.12	8.56	27.87	-11.73	26.06	15.93	-5.38	-33.00	-1.32	27.03	-40.26	5.65	-2.22	-40.25	0.67	5.04	-2.12	-6.52	-8.73	-5.58	-21.43	-14.25	17.81	-19.80	-8.75	-29.28	15.24	-2.81	1.23	-2.95	7.11	22.85	-20.13	-17.49	5.26	-20.22	1.75	2.59	-10.21	-33.45	26.02	3.48	-22.50	-30.35	-14.88	19.66	19.77	-9.24	25.63
12.74	-15.92	18.65	18.01	-4.82	8.71	-9.73	9.47	-31.11	11.63	10.63	-0.05	27.70	-18.42	-33.09	2.30	12.40	32.97	-4.91	10.72	-1.94	-9.32	-16.44	3.94	-4.17	-34.27	-10.09	10.63	4.33	-15.54	14.24	-8.68	15.51	-6.88	-6.09	-10.51	-25.83	-33.85	-7.53	-25.19	6.19	13.05	1.17	-13.25	-13.74	-24.29	12.91	2.06	2.33	9.84
15.19	7.10	19.24	6.79	-7.62	55.05	-14.59	-10.17	2.51	12.81	6.74	-4.85	35.17	-23.84	-46.92	10.07	-7.99	50.26	9.87	11.38	33.25	2.41	-12.76	-0.30	-14.72	-28.74	-3.72	14.57	1.20	-6.63	9.07	-16.16	-0.80	-22.81	5.92	8.47	-47.79	-24.45	-16.66	-10.24	-46.04	29.15	19.92	-33.78	-24.68	-19.09	17.16	-33.02	16.67	7.71
18.68	19.58	39.17	59.77	3.96	44.70	9.35	0.81	-37.33	22.18	7.21	-10.03	9.50	-26.32	-54.12	-18.41	25.18	26.09	13.14	18.46	-15.70	-1.54	-17.93	12.47	-18.57	-43.30	-9.32	15.79	-4.30	-3.26	25.76	-18.59	-4.54	-25.03	25.88	13.45	-33.07	10.29	4.37	-14.97	-35.34	10.58	9.72	-26.66	-15.94	-24.72	18.56	-22.02	-3.51	24.54
21.22	61.99	31.96	46.61	12.92	49.43	1.72	28.98	-55.93	31.20	69.42	-2.13	23.17	-5.45	-45.07	-0.14	6.94	25.44	7.41	6.13	-17.82	1.37	-25.13	27.45	-16.88	-15.98	-2.97	18.54	3.06	-9.44	6.20	-23.18	-0.14	-9.40	4.66	21.36	-9.34	-40.73	31.01	-31.02	-14.16	18.26	-9.47	1.12	-3.28	-19.05	1.73	-42.59	-3.57	-1.23
24.67	43.26	39.20	70.47	-13.14	103.06	4.95	21.06	-15.39	27.11	66.32	-15.62	14.20	-29.57	-58.07	-38.75	4.45	42.43	28.01	-14.27	16.59	-15.26	-9.82	39.22	-11.42	-29.08	-16.23	42.76	3.10	-0.50	-4.91	7.51	19.44	-8.77	-31.04	29.94	-22.65	-20.89	14.56	-26.67	-15.69	16.95	-4.47	-10.06	-10.79	-13.47	-5.56	-37.10	11.36	-23.36
27.24	97.29	42.78	57.70	-3.11	76.55	8.67	5.12	-33.17	24.93	95.94	8.65	48.26	1.65	-34.63	-16.10	7.28	15.09	10.87	30.16	-34.08	-24.90	-15.50	30.90	-4.42	3.49	7.09	19.76	-11.10	-3.59	18.42	26.99	23.99	-9.49	1.05	32.22	-22.38	-23.81	-1.24	-20.01	-31.36	16.58	11.74	-5.95	-1.56	-1.66	4.40	-41.68	-16.69	-4.31
30.75	13.45	64.58	77.36	5.43	69.11	35.37	8.87	-26.99	17.05	67.13	-32.60	43.93	-9.21	-26.65	-19.28	14.55	44.46	9.20	27.16	1.90	-4.86	-20.34	24.43	36.75	-3.77	5.86	64.25	12.51	-7.62	1.21	-31.26	15.45	-44.56	-37.36	20.11	-3.93	-29.22	-4.75	13.30	-47.49	37.81	-24.14	-40.51	-9.67	-41.38	-15.86	-56.26	-1.11	15.81
33.22	39.13	85.25	27.85	-12.46	94.74	25.91	31.10	-18.23	22.37	77.05	-3.36	-2.53	-30.09	-37.82	-1.39	12.77	21.19	33.33	15.40	-8.40	-45.76	-37.21	27.87	-5.86	4.99	38.76	46.12	16.77	5.86	22.99	-18.37	61.49	-29.28	-19.16	1.37	-38.17	-13.58	28.81	27.41	-32.00	49.51	-5.44	-37.59	24.68	-17.13	16.03	-46.84	-28.50	3.17
36.69	41.22	78.17	50.84	24.27	69.22	12.84	20.12	-4.34	-14.26	43.39	-12.05	18.72	-25.98	-55.92	-18.29	38.83	34.57	10.31	30.67	13.46	1.98	-32.62	55.19	33.11	-33.59	12.10	33.82	26.31	-16.64	21.57	-3.72	13.36	-42.68	-72.77	-6.30	-36.01	-17.20	7.48	-5.27	-27.60	44.98	-1.00	-21.53	-4.67	-27.67	37.61	-27.27	-3.10	5.35
39.29	-0.21	60.33	84.23	23.48	51.37	40.25	-11.46	-18.32	15.97	63.41	-3.53	43.65	4.16	-33.40	-39.55	15.60	20.15	14.49	20.89	12.78	-7.35	-20.00	48.30	21.11	2.56	-0.58	48.00	35.06	-9.21	18.00	-22.82	19.66	-36.01	21.66	22.32	-44.56	-35.42	12.66	0.67	-45.89	3.62	3.50	-13.79	-35.28	-27.16	20.28	-46.71	26.56	-11.43
42.54	9.76	25.11	26.31	14.04	42.20	33.43	3.62	-25.19	-15.61	41.14	-17.35	69.57	-13.96	-39.27	-35.30	24.62	48.91	-6.95	31.14	-23.68	-42.20	-41.51	46.37	8.13	-18.23	16.06	41.24	25.71	-5.56	40.30	-2.08	-2.44	-12.78	-7.38	-18.08	-38.09	6.19	8.14	-17.42	-34.13	-11.81	13.47	-26.15	4.58	-14.16	10.56	-21.94	-20.46	0.84
45.42	61.00	58.41	50.88	3.58	67.11	37.19	17.96	-26.69	-0.90	47.36	-25.95	48.71	-25.92	-61.18	-2.51	12.80	36.94	-9.75	52.99	-6.85	-16.95	-48.20	68.08	10.17	-63.75	45.74	34.26	-0.09	-8.56	19.11	-20.26	26.65	-40.16	-19.11	8.77	-36.75	18.36	1.62	18.09	-12.44	4.97	7.93	-18.65	8.91	-6.09	9.58	-18.07	-7.81	2.87
48.45	56.00	56.73	71.28	-6.25	49.19	57.28	-12.21	-20.57	4.98	45.03	15.83	9.60	-11.26	-6.31	3.62	14.01	54.35	-9.36	37.92	25.18	-30.40	-29.22	45.85	25.06	-34.42	16.61	75.99	11.02	-3.31	48.06	-12.31	-0.91	-35.32	-40.97	3.77	-45.52	2.50	-19.50	-14.92	-24.84	-4.71	3.35	-25.28	-30.82	-30.02	49.07	-29.11	-12.96	-4.40
51.52	57.22	66.02	2.11	18.06	72.72	54.68	-8.29	-39.23	-11.17	56.56	-24.89	42.13	3.05	-38.76	9.45	14.52	17.61	35.87	30.32	11.08	-25.89	-35.72	53.94	1.76	-41.55	45.01	74.90	32.72	-22.33	31.47	-24.44	29.10	-38.06	-6.75	-3.85	-66.18	-29.07	-3.67	-23.81	-59.58	-39.68	2.82	-38.56	21.12	-29.48	55.74	-15.09	3.81	-19.45
54.43	36.81	64.54	48.27	-2.38	70.80	46.26	27.86	-44.94	19.66	90.66	-28.04	-20.81	-28.14	-43.72	-33.76	15.18	27.03	5.14	50.82	-0.10	-32.31	-33.54	47.54	-2.94	-56.63	26.98	47.55	21.58	-21.44	81.08	-25.39	11.09	-36.09	-38.44	0.64	-33.28	-15.99	-9.91	-7.15	-23.75	-51.34	-20.38	0.00	-20.37	-5.56	34.88	-5.42	5.19	-12.50
57.57	61.67	72.98	32.68	18.90	40.34	44.37	8.12	-42.90	-25.31	53.94	-24.94	33.69	10.45	-51.43	-31.22	17.55	7.85	-5.84	53.90	-18.52	-25.52	-19.06	61.97	-19.12	-26.99	70.29	40.25	-3.00	2.54	44.59	-14.99	-12.13	-32.76	-32.76	-12.45	-50.22	-13.89	-3.90	-27.44	-53.63	-26.66	12.54	-8.45	-34.78	-8.87	42.28	-3.32	13.99	4.51
60.37	69.16	63.72	5.70	35.81	67.72	33.78	9.43	-41.09	-45.65	14.23	6.33	16.94	13.36	-29.86	-18.78	47.49	25.07	11.03	31.95	6.50	-25.71	-42.66	57.23	8.71	-23.65	21.80	44.62	46.55	-2.68	33.19	-36.97	24.19	-28.84	-29.74	9.54	-61.78	-24.78	10.99	-20.57	-43.96	-47.99	0.69	-12.30	-23.14	-21.08	31.82	-54.27	43.96	10.38
63.49	-1.78	40.57	18.85	30.65	72.59	62.51	25.64	-18.99	-22.28	35.90	-11.01	-5.70	13.80	-39.75	-2.44	4.67	32.88	12.29	14.77	11.36	-26.68	-23.99	72.60	5.48	-10.03	58.48	72.82	34.49	-4.82	57.88	-22.25	49.21	-33.35	-44.28	12.56	-47.39	-9.51	-2.72	-15.59	7.95	-6.88	44.81	-9.06	-17.72	7.07	21.71	-46.79	-25.59	-9.24
66.38	-19.95	19.27	-12.06	5.55	57.68	50.72	14.85	19.36	-15.50	-9.00	-28.13	2.84	35.51	2.05	2.26	11.49	36.67	8.33	28.82	17.14	-44.90	-30.09	66.27	-21.94	-12.17	15.15	47.35	7.99	1.93	61.18	-27.08	48.91	-40.68	-60.00	29.10	-70.13	-24.00	-10.58	-37.11	34.75	-20.50	34.22	-11.18	-38.17	-5.57	20.41	-15.13	-12.87	-7.62
69.54	-53.78	-8.50	16.58	-15.25	67.98	41.10	8.03	-12.36	-50.44	19.98	32.06	-7.93	0.90	30.29	9.63	-0.71	55.26	-2.33	20.40	-12.42	-11.90	-38.32	66.23	2.59	-25.22	54.54	55.02	30.96	-16.02	58.87	-29.62	44.08	-43.14	-41.79	34.68	-55.39	6.91	-11.35	-20.46	-19.12	-16.50	13.86	-60.00	-48.82	-8.56	11.46	-45.10	-12.41	-20.36
72.44	-33.34	7.11	-14.96	-3.64	49.81	47.03	44.69	40.15	-52.51	24.11	36.63	-30.11	11.99	43.79	-0.61	-21.72	33.37	-9.37	20.56	6.34	3.68	-52.98	85.43	10.65	-18.33	46.75	41.12	10.98	-22.58	27.10	-19.49	39.89	-45.62	-34.81	-5.57	-79.36	20.06	-8.26	-11.27	-1.75	-10.40	57.91	-61.46	-50.35	-4.04	39.68	-39.11	-11.74	2.56
75.58	-4.02	-18.06	-27.36	-17.21	36.04	9.08	8.66	2.41	-65.55	-20.33	22.52	-9.24	16.42	42.40	-6.44	-2.60	39.54	38.81	25.70	11.38	-1.73	-45.48	63.34	21.52	-2.84	56.86	85.53	2.14	-8.48	78.45	-9.84	65.16	-24.01	-6.87	-0.16	-42.16	1.61	-22.89	-20.66	22.96	-41.22	24.00	-21.33	-18.20	2.91	10.45	-21.93	0.83	-4.78
78.44	-27.53	-32.36	-33.43	-24.39	59.48	54.20	71.08	-21.42	-40.94	-12.70	14.57	-26.35	18.28	-10.00	-13.01	-32.51	30.97	-40.77	24.91	20.33	-35.37	-47.66	36.56	-13.82	-20.36	-1.85	67.28	11.43	10.70	64.73	-0.46	41.31	-51.05	-15.63	20.30	-107.71	-10.72	-13.45	-45.67	-8.35	-26.20	1.33	-47.18	-68.40	-17.36	37.08	-51.02	-0.55	-11.08
81.52	-12.84	22.25	-60.68	-26.44	72.95	81.60	37.47	-9.98	-57.44	-19.28	7.89	-13.64	42.70	1.69	17.07	26.93	26.88	-3.97	20.30	-16.12	-6.81	-51.41	36.65	-12.86	5.59	17.83	112.97	16.22	-14.17	50.08	2.44	50.58	-35.82	-20.20	41.93	-72.71	13.76	-17.10	-14.01	11.90	-47.82	37.25	-10.71	-75.29	2.52	19.45	-49.32	-34.18	-2.75
84.31	-15.99	11.46	-58.47	-28.27	60.84	67.03	24.94	27.54	-24.49	-0.84	15.10	-36.92	20.83	2.72	-12.25	32.79	27.40	6.71	34.37	-26.52	-35.11	-29.27	48.67	6.55	-0.10	59.45	64.54	22.80	-7.35	59.28	-39.17	46.83	-26.64	-20.35	32.98	-53.42	-15.20	7.19	-29.32	-1.60	4.01	57.03	-23.62	-50.31	18.22	20.87	-39.26	-0.20	4.59
87.57	34.00	38.48	-53.78	-21.65	83.94	79.21	1.27	-20.04	-56.39	25.75	35.27	-39.62	20.95	19.37	44.93	-39.32	15.91	-10.79	69.49	-18.82	-6.39	-25.91	86.27	32.78	-14.79	60.45	72.80	14.20	11.71	84.23	-38.61	109.65	-22.87	-3.14	44.72	-60.66	20.82	6.70	-37.84	47.01	-58.16	52.39	-6.73	-67.30	16.51	16.96	-51.34	-15.27	13.95
	Trace = Single Cell traces from GFP Channel
[truncated: 37 more columns]
