# Supplementary material for: Optogenetics reveals Cdc42 local activation by scaffold-mediated positive feedback and Ras GTPase
Source: PLoS Biol. 2020 Jan 24;18(1):e3000600. doi: 10.1371/journal.pbio.3000600 (PMC7002011; doi:10.1371/journal.pbio.3000600)
Supplement: S14 Data — (ZIP) [file pbio.3000600.s030.zip › S14_Data/Panel_S7B/Graph_Scd1-3GFP_Scd2(275-536aa)/Graphs_GFP/Graph_Scd1-3GFP_Scd2(275-536)_SingleTraces_Opto_YSM3601.csv]

Strain =	YSM3601
Graph_Scd1-3GFP_Scd2(275-536)_SingleTraces_Opto (GFP Channel)
Time (s)	Trace 1	Trace 2	Trace 3	Trace 4	Trace 5	Trace 6	Trace 7	Trace 8	Trace 9	Trace 10	Trace 11	Trace 12	Trace 13	Trace 14	Trace 15	Trace 16	Trace 17	Trace 18	Trace 19	Trace 20	Trace 21	Trace 22	Trace 23	Trace 24	Trace 25	Trace 26	Trace 27	Trace 28	Trace 29	Trace 30	Trace 31	Trace 32	Trace 33	Trace 34	Trace 35	Trace 36	Trace 37	Trace 38	Trace 39	Trace 40	Trace 41	Trace 42	Trace 43	Trace 44	Trace 45	Trace 46	Trace 47	Trace 48	Trace 49
0.00	0.00	0.00	0.00	0.00	0.00	0.00	0.00	0.00	0.00	0.00	0.00	0.00	0.00	0.00	0.00	0.00	0.00	0.00	0.00	0.00	0.00	0.00	0.00	0.00	0.00	0.00	0.00	0.00	0.00	0.00	0.00	0.00	0.00	0.00	0.00	0.00	0.00	0.00	0.00	0.00	0.00	0.00	0.00	0.00	0.00	0.00	0.00	0.00	0.00
3.20	-7.11	-3.08	5.13	-15.49	10.17	5.90	-18.14	7.55	-7.06	19.32	-24.77	-10.86	-1.35	0.33	-1.63	12.64	-25.39	-1.82	-1.86	-11.37	-11.99	-0.30	3.51	-26.82	3.98	-7.25	9.43	-7.50	7.63	10.07	-25.14	-20.03	-6.47	-2.48	-27.08	-8.37	-8.90	25.56	-15.56	-22.12	-0.55	-8.47	-6.89	-6.97	-8.63	3.70	8.18	-4.72	-7.48
6.35	-3.18	-12.88	-11.93	-19.86	21.66	8.42	-18.90	32.21	-15.52	-1.53	-33.58	2.28	10.33	-7.50	29.49	9.04	3.21	-9.07	-33.82	-8.59	-51.51	-9.10	2.96	3.27	3.72	-7.85	17.71	-24.72	-10.82	12.08	-0.76	-5.76	7.95	-16.13	-25.04	-16.60	-24.89	7.65	11.84	-7.87	-0.03	-12.57	-24.50	-4.94	-34.15	-11.37	4.15	-10.23	-32.87
9.02	-13.07	-9.00	-9.30	-23.67	30.79	25.97	20.55	18.35	-12.33	9.39	-19.08	-2.33	-6.61	17.75	27.13	18.36	-1.99	-2.71	-19.63	3.05	-0.07	0.80	13.11	-15.02	23.18	-18.93	8.19	-23.51	-9.81	-7.40	0.38	-8.70	16.98	-4.19	-36.53	-7.94	6.30	14.51	-1.00	6.04	-12.18	-23.34	-11.67	-13.77	-4.20	-8.87	0.02	7.68	-19.18
12.74	-17.56	-21.71	-22.61	-22.33	15.28	-4.56	1.26	37.49	0.64	-1.82	-13.27	1.84	-7.87	0.68	6.68	11.45	-8.82	-14.37	2.51	-17.31	-20.07	13.40	28.62	-10.63	-17.82	-12.46	3.29	1.40	-32.87	9.37	1.89	-16.25	-2.26	-19.09	-27.08	-10.50	11.42	-7.22	-9.79	-6.38	3.07	-18.32	-10.85	9.04	-20.47	-15.58	12.56	-13.38	-10.59
15.19	-12.86	-14.24	9.35	5.69	21.00	3.19	7.47	29.82	7.35	6.09	-30.68	-10.58	-16.38	16.42	33.06	31.53	-10.05	-29.88	1.48	-22.20	-46.50	-22.67	19.73	13.29	-17.87	2.13	-26.35	27.32	-55.03	3.08	18.52	-14.45	46.69	-17.84	-4.75	-4.02	32.99	9.22	23.65	1.08	-11.41	0.80	0.04	17.16	12.00	-20.08	9.64	2.18	-25.42
18.68	-11.90	-11.94	-20.68	-51.43	13.71	19.79	18.99	28.08	-7.26	8.96	-50.89	24.96	1.91	5.78	46.55	32.71	-10.69	-5.32	-21.78	-12.28	-25.58	-26.18	34.90	40.75	-5.21	-6.98	2.16	9.58	-67.57	-6.73	15.94	-18.22	8.87	-9.96	-18.89	17.61	4.17	17.91	-5.28	-3.56	-10.52	-8.18	-16.53	-5.07	-26.55	-1.01	5.23	11.84	-45.25
21.22	-5.08	-24.74	-10.66	-34.61	8.52	6.17	20.80	39.06	-17.95	4.53	-33.03	22.36	-35.32	1.03	32.57	9.40	-2.39	-49.53	-15.33	-16.06	-19.88	-7.31	2.18	5.53	3.26	2.14	15.70	-4.46	-65.27	0.84	26.16	-33.81	-9.90	-28.24	-18.65	-21.33	36.71	40.12	-7.41	13.07	-14.36	-10.41	39.64	7.36	-2.67	-18.80	-6.66	31.45	-46.77
24.67	-12.96	-20.17	-45.80	-36.68	16.40	1.17	3.24	23.69	-28.06	-1.50	-28.08	4.43	-14.45	7.03	15.59	39.85	-5.65	-42.19	-12.71	-3.24	-13.66	-17.15	16.12	30.73	2.45	11.96	-3.99	9.30	-51.31	-26.58	10.21	-36.74	43.14	0.88	-19.25	13.84	57.81	16.21	-7.09	18.87	-16.85	-21.63	-0.59	1.40	-6.66	-7.76	2.13	3.34	-46.97
27.24	-29.10	-17.46	-56.16	-47.18	32.80	43.36	-1.10	35.18	-19.40	5.41	-47.94	-10.94	-26.23	10.45	31.33	8.27	-14.85	-23.38	-4.76	-6.39	-27.42	7.95	16.20	-24.56	-9.66	4.56	4.78	-7.46	-41.64	-11.46	19.34	-7.41	-20.39	-6.98	-5.87	19.32	12.99	20.13	-6.64	-6.49	-19.40	-10.09	-5.86	-6.28	-36.44	-38.26	-33.39	6.45	-28.70
30.75	-50.01	-51.40	-50.12	-68.89	26.04	29.28	24.56	50.80	2.39	-23.26	-34.41	-28.40	-2.75	4.16	61.88	15.59	-14.49	-38.93	-9.93	-3.51	1.07	-9.55	33.06	21.63	1.33	2.09	-7.54	10.84	-46.83	3.31	43.01	-18.75	15.41	-30.17	-42.96	3.26	41.46	-0.96	16.51	20.88	-0.58	-15.99	2.03	-28.02	-22.96	-17.96	-12.92	-14.91	-40.99
33.22	-44.41	-38.27	-52.91	-51.28	58.61	38.42	46.60	28.75	-6.84	4.24	-55.57	-0.56	-12.60	33.39	36.87	-14.99	3.93	-44.06	-21.12	-10.95	-15.36	-19.76	62.66	27.33	-17.55	-18.96	-17.62	2.08	-33.78	-38.12	23.29	-44.22	-16.15	-0.71	-48.95	24.31	46.74	-7.69	17.15	25.24	-5.17	-12.27	-17.72	-7.15	-28.20	-13.17	-5.55	17.01	-46.38
36.69	-50.83	-21.61	-49.11	-68.78	37.05	9.18	9.49	23.96	6.02	-9.22	-31.62	-21.50	-23.67	8.42	34.23	8.55	-2.29	-27.79	13.84	-30.13	-24.99	-12.14	55.42	-22.75	-13.07	2.45	-20.79	-9.38	-51.55	-4.80	25.16	-28.58	9.36	-37.24	-36.01	-11.98	7.81	30.96	8.67	36.05	1.75	-13.84	-12.24	-26.87	-41.66	-24.57	-27.34	-29.72	-39.84
39.29	-28.90	-30.17	-59.23	-45.46	30.76	29.42	19.86	48.70	-7.07	4.17	-39.11	5.78	-15.21	29.01	51.35	0.06	2.33	-70.40	17.08	-1.78	-26.03	-9.87	56.96	7.29	-4.32	-23.77	-3.36	9.21	-67.54	-13.91	22.06	-23.29	21.31	-46.98	-18.75	14.38	67.09	16.56	9.38	20.49	-0.83	-16.58	-33.18	-41.63	-31.40	-18.10	-0.60	-31.80	-53.08
42.54	-31.49	-27.68	-48.07	-76.84	21.86	33.01	-8.31	87.25	-14.74	-6.87	-29.48	7.86	-26.64	18.20	53.59	31.44	-2.22	-9.37	-15.11	-6.57	-24.26	9.25	51.41	10.63	-9.67	5.68	-17.53	24.38	-52.22	-14.70	1.04	-29.31	37.64	2.24	8.36	39.35	42.39	-10.23	37.59	33.04	1.11	-2.19	-23.79	-33.58	-41.18	-7.08	-22.16	-23.22	2.21
45.42	-23.87	-20.18	-54.90	-74.32	18.75	52.26	-13.82	65.26	-1.27	-2.27	-32.53	-9.34	-6.57	15.51	34.35	7.38	-1.44	-7.78	-24.13	24.39	-4.54	-30.32	42.20	-6.22	-15.79	-12.34	-25.62	-10.30	-30.75	-20.87	47.04	-52.86	15.14	8.62	-14.66	41.26	27.73	-41.64	12.98	32.15	14.38	-29.44	-11.94	-22.15	-49.01	-29.97	-14.16	-6.74	-38.55
48.45	-42.25	-51.65	-54.58	-61.77	41.18	24.55	-5.35	59.27	9.07	-23.92	-41.18	9.75	-0.95	-4.88	41.99	21.27	0.41	-16.52	-13.66	-9.66	-20.36	-28.10	60.45	27.98	-13.99	3.24	-9.35	14.72	-53.55	-7.10	5.04	-38.09	18.93	-22.27	3.35	13.61	58.41	5.78	22.83	51.93	-3.96	-6.04	-11.08	-38.91	-47.91	-24.03	-6.83	-8.63	-50.42
51.52	-46.93	-33.33	-46.74	-60.98	2.88	10.00	-29.25	41.30	-10.04	-30.22	-56.33	20.22	20.09	-13.13	59.40	32.86	-5.53	-44.30	-10.28	1.02	-50.67	-36.24	55.16	8.70	-5.71	-9.96	-2.82	36.36	-56.83	-1.40	-29.68	-15.25	-13.13	-23.86	-25.32	66.35	71.58	-11.74	7.27	60.96	-28.90	-9.82	-22.70	-34.88	-19.45	-24.63	-21.32	-34.53	-24.57
54.43	-42.89	-49.08	-42.65	-71.05	39.52	22.17	24.37	42.68	5.95	-28.74	-34.81	-25.72	-7.34	3.80	53.25	14.87	-36.08	7.13	-11.83	20.20	-26.19	-33.14	72.17	9.61	-30.71	-16.90	-16.31	9.66	-31.93	-15.70	9.69	-17.79	16.16	-15.78	-21.52	31.72	42.88	14.69	0.94	31.26	-39.02	-24.47	-19.52	-26.66	-29.58	-36.81	-32.93	-44.27	-14.11
57.57	-54.15	-41.01	-31.01	-95.21	21.38	37.64	13.50	31.48	-12.13	-26.40	-38.22	24.34	-4.80	19.88	58.42	22.90	0.07	-20.37	-14.16	-20.34	-27.26	-23.03	65.18	9.22	7.62	-5.89	1.70	50.16	-46.93	-18.65	30.89	-1.79	1.57	-23.30	-35.29	8.28	46.58	8.42	-19.93	42.92	-25.48	-30.72	-4.34	-37.70	-20.96	-33.42	-15.29	-31.82	-10.84
60.37	-47.08	-44.88	-52.88	-72.71	30.27	20.73	36.50	53.63	-2.04	-4.12	-29.96	-8.73	-7.96	-7.95	31.78	4.35	-9.86	-9.42	9.18	19.62	-42.27	-7.83	45.19	17.54	3.82	-8.76	11.41	39.94	-16.05	-31.73	2.58	-61.70	-5.97	-3.42	-35.46	7.29	54.52	28.11	7.52	12.13	-2.97	-28.84	-14.25	-19.50	-35.87	-19.57	-14.89	-38.46	11.27
63.49	-19.25	-49.18	-56.66	-66.22	40.68	-4.53	-10.70	77.00	-5.87	-17.49	-49.86	-13.78	-10.22	-5.10	71.55	22.26	28.90	-27.01	2.77	8.37	-35.54	-17.68	99.17	44.83	-5.81	-4.37	-14.97	60.09	-17.80	1.03	60.80	-21.29	12.87	-38.04	-22.04	49.33	70.35	-13.31	25.67	48.34	-33.63	-12.20	-6.95	-48.63	-48.52	7.65	-18.04	-50.73	15.73
66.38	-25.56	-41.49	-44.61	-52.21	41.26	4.56	-0.95	45.07	-11.86	-17.59	-68.17	-23.89	1.43	12.75	78.59	13.66	0.24	-4.84	21.59	15.04	-42.32	-17.05	35.97	9.62	-9.66	-0.65	-10.16	41.35	-26.42	21.00	3.61	-40.83	11.34	-29.29	-2.83	68.91	73.46	-4.49	-25.99	29.92	-2.30	-30.29	5.28	-17.01	-19.66	-23.91	0.06	-31.03	-20.55
69.54	-38.34	-45.48	-33.89	-72.28	42.95	6.50	-37.13	36.86	26.78	-0.60	-50.28	-21.03	-33.61	-6.05	27.77	29.77	10.55	-13.13	19.08	26.07	-31.21	-37.34	10.63	7.64	13.32	15.08	-13.32	27.09	-40.56	6.77	10.58	-24.01	39.96	-5.55	-11.11	37.58	71.27	8.23	-5.34	10.28	12.62	-24.58	-26.49	4.56	-9.28	-5.33	-15.17	-26.34	24.34
72.44	-35.79	-51.67	-66.65	-88.09	51.90	8.96	-4.09	58.22	11.87	-9.43	-60.41	4.19	-17.33	8.09	69.41	33.77	-2.15	-43.71	-4.34	20.39	-37.76	-22.04	-18.70	37.05	14.52	21.56	27.17	72.11	-27.03	4.50	53.07	-35.07	57.70	6.47	-71.49	5.71	71.04	-14.64	-9.61	20.49	-19.56	1.69	-16.60	-35.87	-23.87	-8.03	-21.48	-41.75	12.67
75.58	-32.81	-65.61	-56.54	-68.33	43.35	9.84	-5.92	48.80	2.38	-11.93	-77.28	-23.40	-21.28	-8.85	31.87	9.01	20.11	-44.80	0.00	10.06	-19.72	-18.92	-13.13	24.24	21.51	18.65	0.41	33.25	-53.49	-2.33	37.71	-4.23	35.62	5.23	-19.79	62.82	48.26	-0.20	-3.90	24.88	2.87	6.38	-19.40	-52.86	-15.12	-7.07	-21.53	-40.00	14.75
78.44	-60.62	-61.41	-61.37	-63.92	38.70	16.40	-7.20	89.02	-27.79	-19.44	-51.75	8.39	-10.33	16.76	4.30	23.79	3.06	-31.25	15.04	24.10	-40.22	-12.00	6.77	24.82	1.67	11.69	16.38	26.86	-55.20	-1.57	26.85	-0.66	45.22	-16.86	1.46	31.30	20.79	23.75	-13.72	38.21	-5.65	-22.34	-15.49	-48.22	-24.30	-4.33	-19.28	-56.39	-16.55
81.52	-48.07	-53.98	-60.60	-74.37	21.47	0.00	7.64	61.85	-15.18	7.22	-49.11	-16.40	-37.06	6.12	46.56	0.58	11.65	-52.41	-27.69	14.62	-42.84	-17.29	-1.17	20.43	-15.25	13.80	-21.77	47.22	-58.79	14.60	34.70	9.08	51.18	36.29	-25.88	19.28	86.27	-8.62	-32.32	42.58	4.92	-20.48	-35.30	-20.30	-40.51	-4.19	-10.12	-16.52	15.50
84.31	-28.07	-45.62	-42.26	-77.12	43.45	-14.61	19.61	45.80	20.15	-0.21	-55.90	-7.94	-38.13	-21.89	11.67	12.73	-2.03	15.81	-31.19	-1.59	-43.36	-23.53	25.01	26.36	-13.89	20.92	-10.38	56.23	-35.72	4.73	73.18	-43.36	46.98	4.15	-50.10	-26.30	58.70	-25.50	-3.58	56.93	-7.02	-24.29	-18.20	-36.04	-48.62	-17.20	-23.31	-31.47	1.17
87.57	-56.08	-55.26	-56.66	-96.81	71.19	11.17	3.94	44.28	28.25	-5.06	-46.70	9.23	-12.02	6.55	45.60	3.34	-5.72	-45.30	-10.36	17.74	-39.33	-22.66	49.34	58.10	-39.02	-2.83	-21.64	33.71	-43.70	9.22	34.91	-3.54	107.54	9.94	7.72	15.71	44.42	-14.15	-38.97	71.67	11.69	-2.33	-33.42	-42.31	-51.00	-12.39	-34.17	-56.69	-5.49
	Trace = Single Cell traces from GFP Channel
[truncated: 24 more columns]
