# Supplementary material for: Optogenetics reveals Cdc42 local activation by scaffold-mediated positive feedback and Ras GTPase
Source: PLoS Biol. 2020 Jan 24;18(1):e3000600. doi: 10.1371/journal.pbio.3000600 (PMC7002011; doi:10.1371/journal.pbio.3000600)
Supplement: S14 Data — (ZIP) [file pbio.3000600.s030.zip › S14_Data/Panel_S7B/Graph_Scd1-3GFP_Scd2(K463A)/Graphs_RFP/SingleTraces_RFP_OptoQ61L_YSM3608.csv]

Strain =	YSM3608
SingleTraces_CRY2PHR-mCh-Cdc42Q61L (RFP Channel)
Time (s)	Trace 1	Trace 2	Trace 3	Trace 4	Trace 5	Trace 6	Trace 7	Trace 8	Trace 9	Trace 10	Trace 11	Trace 12	Trace 13	Trace 14	Trace 15	Trace 16	Trace 17	Trace 18	Trace 19	Trace 20	Trace 21	Trace 22	Trace 23	Trace 24	Trace 25	Trace 26	Trace 27	Trace 28	Trace 29	Trace 30	Trace 31	Trace 32	Trace 33	Trace 34	Trace 35	Trace 36	Trace 37	Trace 38	Trace 39	Trace 40	Trace 41	Trace 42	Trace 43	Trace 44	Trace 45	Trace 46	Trace 47	Trace 48	Trace 49
0.00	0.00	0.00	0.00	0.00	0.00	0.00	0.00	0.00	0.00	0.00	0.00	0.00	0.00	0.00	0.00	0.00	0.00	0.00	0.00	0.00	0.00	0.00	0.00	0.00	0.00	0.00	0.00	0.00	0.00	0.00	0.00	0.00	0.00	0.00	0.00	0.00	0.00	0.00	0.00	0.00	0.00	0.00	0.00	0.00	0.00	0.00	0.00	0.00	0.00
3.18	454.95	496.42	680.87	451.13	461.77	451.67	205.27	433.49	479.43	344.00	414.73	654.09	427.23	491.96	774.18	710.61	511.33	465.65	470.47	621.09	365.63	397.81	401.20	492.06	392.93	542.80	363.69	457.12	424.46	483.05	424.61	762.94	526.91	745.43	603.99	568.83	565.86	613.33	632.31	566.96	561.64	677.15	408.84	468.18	496.47	660.31	625.03	546.71	424.95
6.34	529.58	679.08	780.96	506.36	565.75	544.61	247.09	414.92	487.01	431.76	450.65	705.99	504.74	595.02	852.28	819.19	538.12	551.36	528.47	732.31	425.28	442.25	474.41	641.14	496.38	598.20	382.71	564.22	478.47	532.63	486.98	866.24	545.37	908.28	609.65	609.83	586.57	633.17	685.43	647.78	637.69	755.17	441.77	580.10	540.80	721.86	740.73	632.88	513.09
9.11	506.86	624.08	773.12	502.76	573.29	540.54	230.82	419.50	459.03	434.80	456.30	708.98	552.34	626.05	820.24	777.70	551.12	517.11	482.58	732.29	412.80	451.89	523.69	596.70	476.67	652.92	370.27	539.39	463.23	522.69	536.62	828.24	536.70	885.55	677.35	628.45	657.27	686.13	690.68	601.12	634.07	836.53	448.42	538.87	555.91	775.48	754.33	633.41	596.26
12.52	569.72	698.77	832.91	580.69	638.67	582.50	249.57	405.41	434.13	548.10	466.55	727.68	602.06	723.39	913.82	802.66	590.22	567.82	571.54	746.67	442.03	481.34	526.83	700.21	503.00	682.37	433.13	633.35	496.50	576.31	517.93	961.45	549.84	905.57	689.50	660.72	674.47	731.64	767.41	655.35	697.73	779.46	521.63	631.82	542.84	847.74	730.55	677.86	559.24
15.30	586.02	696.08	876.39	557.64	639.05	574.85	283.26	443.45	559.32	502.80	510.11	785.28	568.56	691.41	855.03	795.06	570.64	570.21	519.25	739.15	453.42	443.86	528.98	709.18	458.38	732.35	422.96	600.58	483.18	591.24	584.13	940.55	606.35	1012.82	709.76	727.21	633.47	816.90	789.26	640.03	734.58	816.29	548.62	685.43	584.09	830.43	719.94	766.24	602.65
18.54	548.18	671.22	931.24	607.28	660.36	681.12	290.93	530.06	669.23	498.30	520.43	817.72	636.90	673.13	938.23	863.44	665.78	610.98	490.15	742.09	496.50	452.57	531.58	747.20	496.74	707.64	369.15	610.05	491.79	625.34	572.37	953.23	568.25	1033.74	690.19	746.43	682.42	754.83	802.71	629.94	722.92	793.64	560.69	697.81	595.39	853.24	691.00	723.98	624.62
21.27	584.53	703.27	885.33	559.94	645.74	628.50	306.66	504.02	626.36	501.83	550.85	796.16	607.31	704.69	892.66	845.68	595.32	546.44	515.10	750.57	434.03	449.33	543.36	728.08	509.49	710.43	399.58	658.97	480.02	600.07	570.10	865.65	555.07	1101.02	621.27	766.67	626.80	805.40	848.38	609.71	707.64	751.23	553.12	630.27	583.99	841.91	757.77	714.71	598.49
24.57	573.86	718.05	928.79	680.52	662.71	630.37	310.54	556.20	573.11	541.13	552.26	819.60	599.84	744.71	948.78	802.12	671.26	600.11	481.35	721.88	469.88	441.98	513.95	754.07	545.04	673.85	411.08	661.16	526.71	626.06	596.88	1008.93	540.13	1035.92	652.16	762.21	658.70	751.75	825.45	584.25	770.89	769.22	503.16	581.61	532.78	837.47	700.83	742.01	623.84
27.27	624.60	766.86	934.01	645.26	739.78	623.51	314.34	485.83	538.84	562.05	535.70	837.25	658.24	748.83	852.02	772.27	654.25	555.67	459.51	650.43	472.64	416.96	520.46	731.96	498.81	684.53	393.84	622.99	528.67	602.40	598.89	903.26	510.73	1173.70	683.35	792.11	616.02	786.63	824.89	630.31	782.54	794.50	501.68	625.92	555.50	874.08	802.72	713.77	584.07
30.61	573.30	569.83	912.80	627.80	694.58	637.97	318.83	616.64	753.27	455.92	653.92	842.58	574.76	727.89	927.01	816.56	703.88	594.00	475.46	709.75	427.40	447.89	496.04	805.30	493.50	707.06	417.87	660.56	519.46	609.77	581.84	991.91	512.52	1181.71	653.24	807.03	659.52	763.99	850.93	575.37	781.83	761.12	472.08	606.63	564.68	865.20	779.02	760.12	644.14
33.29	593.98	643.34	969.63	701.08	758.08	691.86	386.50	675.10	744.31	489.52	630.52	880.32	547.66	772.49	854.26	773.64	652.21	580.90	471.58	679.30	409.90	423.57	497.47	711.34	500.76	697.16	435.50	618.12	495.05	592.25	576.50	832.55	451.74	1176.32	621.04	788.67	615.54	851.04	810.12	605.42	777.23	786.46	562.07	708.89	579.52	885.11	823.04	793.39	668.63
36.49	551.68	642.47	952.73	632.96	704.80	625.15	353.51	597.05	703.86	487.63	599.13	825.76	573.07	786.56	931.28	818.95	677.79	597.50	473.10	749.61	452.37	408.16	468.69	797.70	537.11	742.26	470.79	650.38	509.25	666.09	581.56	960.18	561.44	1156.48	645.12	845.99	618.74	865.61	823.55	636.85	763.99	764.12	548.60	671.95	582.24	855.93	800.93	762.98	674.60
39.38	627.59	708.86	971.94	686.57	792.11	674.92	367.14	642.00	698.71	542.49	597.73	841.27	623.45	777.44	898.17	768.51	711.20	639.64	486.13	739.44	438.79	392.06	479.44	723.98	471.95	693.03	429.33	613.52	464.40	665.16	588.24	878.95	484.62	1049.12	462.26	778.64	550.81	815.34	828.29	486.35	656.46	760.95	505.96	671.23	591.48	897.52	860.44	731.82	678.28
42.34	636.98	706.96	981.62	628.45	760.10	617.35	376.28	559.17	652.59	552.46	612.32	886.67	621.02	791.89	826.22	754.96	710.90	562.05	494.32	731.06	428.10	396.34	491.17	781.74	573.35	728.23	501.52	659.31	530.22	647.36	611.14	949.93	491.58	1053.08	478.92	809.31	503.52	837.95	809.64	515.50	679.23	731.10	434.25	611.09	613.19	909.71	782.06	791.24	640.36
45.55	601.20	700.26	1021.44	664.66	760.42	685.10	365.76	654.23	695.72	551.53	620.74	845.84	631.62	774.21	957.09	781.02	700.69	602.81	497.41	775.48	425.50	418.71	480.86	783.58	524.82	704.29	476.44	672.99	554.65	646.40	567.72	913.66	453.81	1049.02	502.74	837.91	517.89	852.27	877.51	507.15	637.03	739.15	563.32	784.74	571.25	900.83	775.85	835.74	698.42
48.27	605.25	691.83	954.75	638.76	738.74	654.77	359.88	589.22	730.46	578.41	607.25	858.86	663.74	754.70	888.42	815.79	697.62	574.23	448.58	723.95	460.57	441.97	539.88	771.52	577.36	713.11	449.84	655.95	498.24	621.72	539.14	863.56	480.32	1042.30	514.35	817.10	531.65	889.04	876.47	501.51	668.83	733.73	546.75	762.55	535.32	886.00	808.22	808.68	675.63
51.52	608.51	741.39	999.77	623.58	756.81	689.59	384.52	571.24	727.19	613.76	649.11	898.80	666.98	760.40	980.88	830.04	742.63	621.09	553.16	818.90	448.09	446.43	539.87	760.26	531.15	650.18	482.35	643.73	450.21	640.96	652.01	809.42	444.84	1087.91	511.40	834.83	562.77	918.21	890.58	542.05	646.99	785.90	549.40	751.19	530.85	953.60	835.49	813.64	697.72
54.25	607.08	743.27	1007.22	639.83	724.16	642.45	345.02	556.58	695.02	559.81	665.34	899.51	677.09	754.41	911.12	853.62	679.83	590.72	559.40	812.92	455.36	462.73	527.67	846.36	511.94	707.14	499.23	709.87	465.84	722.01	588.96	952.44	433.36	1169.81	609.23	851.55	577.68	912.34	955.03	572.96	716.61	780.25	441.49	671.77	567.29	903.64	777.93	773.12	715.03
57.52	621.24	803.85	1013.89	674.84	795.52	693.37	329.58	535.06	644.10	592.41	542.71	897.44	665.31	793.07	971.00	917.77	745.89	648.11	519.51	789.17	460.90	417.89	509.07	845.94	521.52	631.19	444.00	681.39	464.90	727.32	624.59	884.20	441.73	1202.12	639.56	906.44	611.32	962.24	930.79	651.81	798.55	768.38	764.64	856.29	507.31	773.94	763.31	827.96	730.83
60.28	589.57	783.49	996.59	643.15	747.60	653.98	332.84	518.19	687.94	563.09	635.27	888.89	659.80	753.83	858.83	827.90	728.31	590.37	520.58	747.43	455.61	403.57	473.32	807.11	485.90	706.48	444.13	654.61	439.26	644.86	608.38	830.45	386.17	1169.55	698.19	865.55	568.54	952.53	976.32	627.22	716.25	836.32	700.32	826.06	497.48	745.10	707.93	772.93	701.52
63.60	584.42	712.58	1002.44	646.70	760.86	660.14	330.41	544.53	649.26	611.88	623.84	904.65	619.47	752.08	967.60	858.52	812.62	669.04	525.75	823.15	422.63	433.47	532.90	848.11	484.86	690.17	464.76	652.38	417.80	758.44	549.81	901.26	405.63	1202.49	610.19	814.37	570.59	951.33	929.53	599.77	784.85	854.58	733.90	802.81	553.64	832.36	749.88	790.41	680.98
66.34	620.36	757.94	997.15	624.76	724.62	647.24	359.16	517.40	673.15	599.30	625.28	912.52	630.99	759.72	857.45	813.90	728.55	565.02	519.87	733.32	421.49	448.70	431.14	775.86	438.17	714.75	440.18	629.61	439.26	720.69	527.60	865.65	352.62	1113.42	602.44	829.10	537.93	928.60	880.04	586.66	708.17	758.00	696.68	857.78	553.37	867.16	761.62	833.12	656.67
69.57	608.10	778.29	972.02	652.16	741.94	679.79	342.28	509.39	617.13	620.19	606.78	904.65	655.31	831.55	918.45	810.28	717.48	622.19	488.81	678.81	418.81	426.48	471.13	795.55	571.47	713.26	554.19	700.71	465.17	607.39	558.70	918.64	523.30	1119.32	577.51	825.51	496.29	934.32	803.58	544.68	675.11	784.60	735.52	863.40	549.27	904.28	729.64	819.31	618.44
72.32	662.01	736.01	954.61	639.69	762.65	656.62	344.05	450.54	552.68	612.16	642.34	877.73	659.35	841.32	778.41	744.38	724.99	620.09	431.38	665.30	373.86	396.91	417.09	753.48	540.60	657.88	487.44	678.90	432.06	545.20	579.22	896.49	489.62	1153.09	614.50	800.82	474.57	891.03	857.61	575.37	711.74	734.63	647.97	807.43	483.15	809.02	704.04	805.24	626.18
75.45	665.14	766.18	966.83	681.38	842.37	676.58	314.21	483.13	521.08	618.97	603.73	929.50	626.69	886.93	882.10	775.12	716.87	611.72	462.17	642.88	394.88	361.45	426.89	803.02	542.95	680.52	544.36	705.17	491.68	676.78	571.87	892.46	490.05	1128.56	595.46	762.35	494.16	855.96	857.60	537.40	672.33	738.33	708.60	791.70	530.06	805.78	811.11	853.97	612.50
78.38	664.36	781.37	910.33	652.50	832.96	677.83	300.32	445.61	455.31	619.24	629.05	886.86	686.75	890.35	893.29	771.46	717.96	601.84	433.36	678.37	365.99	365.82	412.70	810.14	477.38	669.81	526.51	671.04	435.58	643.63	602.95	844.17	490.78	1158.34	636.19	857.15	479.98	959.03	861.89	547.45	779.02	723.85	628.79	765.45	512.60	792.17	744.63	844.47	629.74
81.45	697.12	734.37	999.95	612.35	885.85	655.87	290.64	406.49	436.06	619.02	542.62	940.14	674.69	929.01	887.56	722.39	642.46	581.27	405.06	659.46	360.97	367.12	387.06	842.27	472.78	702.00	440.28	650.61	465.48	704.18	595.74	874.84	447.19	1158.54	580.05	811.91	478.20	895.40	814.89	537.72	738.27	768.96	650.26	842.83	567.80	851.89	789.47	906.53	647.14
84.40	650.41	751.48	994.61	623.98	787.97	691.91	333.21	493.02	545.09	638.84	582.80	883.83	675.95	933.33	932.53	689.81	635.61	564.61	384.42	633.85	355.56	305.03	297.63	748.40	441.17	661.43	455.72	631.36	404.17	680.09	592.06	789.75	394.64	1141.08	645.84	734.30	501.74	930.24	864.33	542.86	690.82	735.92	627.82	730.68	521.90	822.10	733.83	842.05	662.43
87.44	631.09	691.98	996.39	607.79	717.99	613.59	355.60	549.53	677.82	583.27	611.00	950.35	554.14	820.88	807.68	585.47	642.89	528.01	340.73	562.17	282.67	293.41	281.66	839.31	516.34	661.81	444.57	662.94	447.12	664.74	578.37	791.59	454.63	1160.15	694.89	815.44	501.79	929.56	881.66	599.29	817.17	814.11	615.10	794.40	486.67	881.58	788.51	879.20	645.04
	Trace = Single Cell traces from RFP Channel
[truncated: 38 more columns]
