# Supplementary material for: Optogenetics reveals Cdc42 local activation by scaffold-mediated positive feedback and Ras GTPase
Source: PLoS Biol. 2020 Jan 24;18(1):e3000600. doi: 10.1371/journal.pbio.3000600 (PMC7002011; doi:10.1371/journal.pbio.3000600)
Supplement: S14 Data — (ZIP) [file pbio.3000600.s030.zip › S14_Data/Panel_S7B/Graph_Scd1-3GFP_Scd2(K463A)/Graphs_RFP/SingleTraces_RFP_Opto_YSM3607.csv]

Strain =	YSM3607
SingleTraces_CRY2PHR-mCh (RFP Channel)
Time (s)	Trace 1	Trace 2	Trace 3	Trace 4	Trace 5	Trace 6	Trace 7	Trace 8	Trace 9	Trace 10	Trace 11	Trace 12	Trace 13	Trace 14	Trace 15	Trace 16	Trace 17	Trace 18	Trace 19	Trace 20	Trace 21	Trace 22	Trace 23	Trace 24	Trace 25	Trace 26	Trace 27	Trace 28	Trace 29	Trace 30	Trace 31	Trace 32	Trace 33	Trace 34	Trace 35	Trace 36	Trace 37	Trace 38	Trace 39	Trace 40	Trace 41	Trace 42	Trace 43	Trace 44	Trace 45	Trace 46	Trace 47	Trace 48	Trace 49
0.0	0.00	0.00	0.00	0.00	0.00	0.00	0.00	0.00	0.00	0.00	0.00	0.00	0.00	0.00	0.00	0.00	0.00	0.00	0.00	0.00	0.00	0.00	0.00	0.00	0.00	0.00	0.00	0.00	0.00	0.00	0.00	0.00	0.00	0.00	0.00	0.00	0.00	0.00	0.00	0.00	0.00	0.00	0.00	0.00	0.00	0.00	0.00	0.00	0.00
3.2	531.49	441.81	626.18	640.91	518.17	486.26	391.80	639.16	894.84	658.20	536.60	653.63	463.21	874.36	351.21	466.41	364.03	435.83	398.95	372.88	405.60	570.92	319.84	329.35	413.16	381.03	422.14	378.20	271.42	528.47	565.25	437.84	411.07	393.23	615.96	927.91	846.18	494.99	589.87	820.07	439.18	629.38	533.34	497.50	685.22	551.86	603.51	555.86	525.44
6.3	611.59	512.49	664.73	695.27	585.26	568.12	407.49	715.91	935.80	798.80	589.27	792.17	584.20	1042.21	465.80	584.18	410.97	523.98	478.61	457.58	447.52	608.96	342.34	352.06	443.65	446.97	445.80	452.21	351.10	640.72	697.08	474.02	437.59	543.70	680.43	1010.24	888.47	515.34	625.73	898.95	592.29	669.24	560.28	522.98	724.10	544.31	558.63	554.41	537.91
9.1	578.68	529.70	647.42	616.09	561.71	534.05	360.57	679.06	1004.54	800.58	588.10	811.59	538.80	1035.63	442.56	552.40	388.37	460.64	451.86	437.29	435.56	677.72	343.68	332.18	478.63	411.34	465.38	447.37	339.26	652.88	624.72	496.81	460.84	467.73	582.60	1048.64	996.85	514.00	644.87	914.04	555.48	708.74	535.23	480.18	650.12	507.51	548.51	531.60	524.25
12.5	682.01	514.77	706.76	708.33	626.32	653.03	413.07	765.03	998.45	860.02	597.80	905.12	602.70	1059.06	452.41	723.92	453.52	549.13	437.19	530.99	399.14	668.90	357.79	386.18	455.99	416.66	458.61	459.58	331.74	718.71	739.12	544.59	510.84	567.99	649.59	1130.09	964.77	484.75	725.20	929.80	607.80	747.52	587.75	499.77	734.41	510.15	551.02	480.90	531.83
15.3	632.47	474.56	667.95	669.66	641.20	569.83	384.94	708.69	954.27	861.02	560.03	753.56	528.39	987.52	425.20	608.58	372.91	430.39	412.55	485.72	402.58	661.53	325.63	415.27	437.01	380.65	447.12	495.05	296.32	733.08	668.71	564.66	468.32	568.14	627.76	1145.11	910.67	431.48	752.67	909.77	591.76	754.55	568.61	508.49	676.42	476.39	545.80	454.07	461.44
18.5	614.22	395.47	704.93	646.54	647.14	621.36	401.26	656.14	996.26	822.00	492.55	870.81	611.67	1111.72	453.18	719.71	419.40	524.80	400.95	565.80	385.35	660.29	350.93	466.48	410.55	395.74	415.65	460.29	328.66	789.87	729.73	542.13	490.62	505.24	532.34	1118.94	943.16	403.37	759.44	899.18	551.03	705.35	536.24	449.77	621.18	467.92	547.83	438.14	441.79
21.3	648.02	350.40	632.20	605.66	598.55	564.16	341.67	694.42	890.60	815.39	476.46	745.14	591.75	1003.21	406.04	581.48	393.05	408.10	396.97	459.22	373.01	706.27	293.87	419.03	390.13	390.49	402.69	457.58	328.83	765.32	670.18	556.10	480.34	551.93	643.83	1146.92	898.56	395.58	857.05	969.70	564.15	806.07	539.96	455.25	685.79	544.23	625.27	469.61	509.17
24.6	644.09	311.71	665.76	661.99	531.07	525.27	415.94	611.94	792.02	801.59	466.87	795.66	612.99	1107.45	420.48	669.12	434.28	529.13	373.66	568.05	317.96	696.36	305.47	455.74	395.08	309.58	421.26	470.55	285.90	842.41	687.19	566.72	437.03	597.90	612.61	1090.46	914.24	419.08	944.11	989.59	604.33	807.08	586.44	466.13	670.24	518.90	610.38	455.81	510.91
27.3	629.51	295.30	564.75	587.00	496.21	459.86	364.89	647.48	719.48	795.50	449.78	678.85	559.16	997.39	384.30	565.26	394.96	429.28	365.30	465.91	355.21	651.93	278.05	435.82	402.77	355.98	411.38	498.13	296.18	824.33	653.63	621.42	473.09	594.12	567.04	1089.84	872.71	356.53	938.79	990.51	602.05	841.92	564.17	399.96	583.65	506.91	608.08	434.35	511.15
30.6	607.07	228.37	548.02	633.58	475.90	451.17	344.62	557.32	819.12	734.38	520.66	864.19	698.14	1229.34	468.82	747.69	465.71	529.93	445.32	548.66	436.07	692.76	353.86	463.44	472.61	435.55	488.24	467.87	363.97	889.12	751.20	621.31	449.51	667.63	644.39	1093.93	886.23	365.89	1005.77	1048.71	609.10	893.38	580.03	420.15	612.86	475.49	607.95	423.62	522.07
33.3	590.30	206.77	491.37	586.84	425.93	389.05	280.15	520.22	712.87	734.02	478.32	756.82	578.76	1130.55	401.09	579.21	401.36	460.09	443.25	460.77	413.01	693.61	335.36	419.63	443.14	429.53	457.66	524.28	304.84	855.30	719.59	573.64	429.26	615.03	559.32	1149.05	834.46	343.23	967.17	1030.55	579.99	818.09	575.34	434.04	607.91	511.63	623.00	457.28	474.29
36.5	601.69	198.60	526.79	666.77	372.04	386.52	263.95	508.63	697.07	753.91	426.13	847.68	629.93	1151.33	459.13	696.20	459.85	554.79	393.97	494.58	360.81	722.73	344.45	439.49	410.82	378.53	446.71	470.53	320.22	865.21	800.15	583.55	414.12	675.77	608.97	1109.63	860.52	372.17	1040.21	971.94	667.04	903.43	616.71	393.14	589.93	450.42	634.51	462.54	519.12
39.4	556.10	181.22	477.66	634.93	326.72	303.74	275.39	520.53	632.27	730.86	395.20	847.81	622.34	1104.36	427.51	693.66	457.43	548.43	412.76	557.92	350.92	681.20	288.62	428.56	348.21	357.40	398.60	448.83	332.86	902.13	784.59	592.42	483.21	579.32	581.09	1099.25	863.52	337.12	1046.86	991.83	604.53	841.91	559.17	349.37	515.51	412.73	584.01	418.82	431.73
42.3	514.50	130.26	423.43	654.77	246.53	274.59	168.01	427.21	573.31	725.86	337.46	743.04	642.53	1059.21	412.88	634.34	458.17	463.38	412.06	439.50	301.38	637.14	267.53	396.40	317.27	307.30	351.41	427.14	278.49	902.92	685.95	606.14	471.09	652.77	620.41	1071.38	850.10	321.25	1121.34	992.59	622.95	872.46	547.73	415.34	588.70	531.88	646.33	470.39	521.02
45.5	487.37	102.13	356.93	546.66	200.00	207.85	112.91	382.14	486.50	688.71	329.84	775.50	650.33	1031.19	373.63	697.97	449.64	487.49	391.18	538.55	293.31	665.81	239.76	327.54	312.55	285.94	309.62	433.99	279.57	893.92	759.76	556.79	396.45	622.46	635.66	1075.87	933.32	280.06	1110.58	976.96	621.76	792.83	543.67	367.38	476.38	571.65	701.02	480.05	572.55
48.3	589.61	191.29	498.50	695.12	310.64	369.04	287.96	487.34	669.29	771.07	375.29	717.19	599.41	1101.31	384.09	626.89	415.71	471.59	415.07	507.39	288.95	664.71	260.88	371.39	313.65	329.84	363.77	473.35	269.64	910.28	726.76	627.16	506.61	653.58	698.86	1144.58	985.94	361.02	1173.60	1033.07	699.99	861.18	591.29	432.26	616.93	600.85	602.29	490.13	574.89
51.5	609.16	158.52	463.65	705.87	281.45	288.41	252.64	470.65	589.64	740.07	386.77	829.55	664.41	1125.76	446.00	787.71	477.23	506.71	440.26	529.77	326.27	699.98	285.70	389.13	363.16	342.69	385.03	499.32	305.52	946.42	782.80	583.24	478.58	650.25	625.61	1031.51	999.26	360.44	1107.46	942.24	644.43	782.68	552.48	357.72	548.87	558.12	655.21	499.40	551.90
54.2	560.80	151.97	459.33	619.44	249.54	287.66	210.80	477.81	576.06	726.16	360.60	803.31	649.53	1077.07	413.42	732.59	481.19	515.07	430.69	550.22	337.78	642.93	277.29	361.55	330.44	336.38	369.16	476.73	264.49	908.86	754.14	685.37	480.08	684.36	698.93	1017.68	1032.31	289.88	1182.52	958.15	668.17	819.84	553.59	359.84	604.91	559.04	627.44	490.04	538.46
57.5	586.61	133.56	453.69	713.24	251.27	300.70	243.49	442.35	587.58	780.78	483.60	846.41	590.43	1198.81	482.68	707.13	449.71	436.23	413.31	476.59	376.16	712.67	331.03	405.38	369.36	411.29	424.98	554.42	333.79	840.66	707.99	579.63	482.72	619.86	605.26	963.40	961.14	268.82	1119.99	920.32	649.90	786.15	541.27	319.86	496.06	586.00	616.07	476.85	539.06
60.3	546.47	93.17	421.44	714.22	226.95	320.52	166.88	443.57	571.79	768.51	460.21	918.76	644.37	1191.87	474.36	761.33	433.86	507.85	438.57	527.87	374.31	645.06	379.58	423.51	384.64	396.01	425.43	499.20	317.56	899.77	723.04	646.61	519.76	719.96	705.74	1042.03	1039.73	358.60	1120.50	997.89	775.13	815.32	614.85	410.19	642.50	615.68	607.71	481.27	532.23
63.6	489.50	75.70	380.59	594.92	161.39	250.34	136.19	449.76	493.02	777.42	399.03	701.94	572.76	1139.84	429.51	627.31	375.54	427.24	406.59	430.50	311.09	636.42	303.33	380.19	315.16	370.88	400.21	497.96	279.66	865.76	653.31	617.61	594.45	660.84	669.82	1079.06	1046.28	386.44	969.77	990.21	656.12	829.62	592.29	391.46	651.85	606.47	592.53	453.79	566.11
66.3	596.60	180.47	585.13	769.31	406.04	424.51	306.26	578.25	710.58	755.04	338.30	749.16	575.07	1138.92	429.81	723.82	402.01	482.00	438.58	584.91	272.82	637.54	297.23	391.60	345.21	331.96	349.23	466.71	325.26	869.61	759.35	617.80	520.09	683.65	762.66	1049.13	978.99	367.36	1149.46	951.73	723.90	824.28	608.44	416.46	648.00	595.19	576.20	518.09	570.16
69.6	569.23	173.24	549.10	659.42	352.25	351.94	212.32	534.89	605.23	699.67	348.15	636.42	555.42	1047.61	410.13	579.20	326.12	396.10	352.41	463.74	246.25	529.67	247.51	366.56	280.75	305.52	298.89	447.14	239.67	871.02	682.55	583.74	525.70	626.39	602.62	972.67	978.21	350.81	1062.85	987.67	646.28	785.79	505.79	355.56	568.11	649.42	669.98	480.52	566.65
72.3	625.28	178.57	673.05	723.66	445.71	458.99	346.73	555.82	703.12	727.11	267.59	664.80	616.70	1102.37	355.78	668.37	414.26	434.92	368.79	591.12	228.45	580.60	219.83	386.26	255.05	271.28	269.83	420.77	233.44	918.86	672.42	562.11	493.94	637.57	635.94	879.27	924.99	304.59	1138.86	820.93	669.98	787.41	467.19	344.29	554.47	610.60	682.18	475.84	534.15
75.4	592.40	191.73	549.94	588.68	435.43	431.19	278.18	561.11	631.77	727.31	253.47	563.12	526.52	975.02	353.34	551.77	342.44	351.29	359.12	421.68	186.48	652.18	214.89	311.18	274.25	260.74	210.91	409.76	180.50	833.56	593.66	572.35	530.62	608.32	656.41	853.10	866.88	262.63	1108.63	873.48	630.48	762.08	449.23	295.96	515.29	592.24	671.23	479.31	613.51
78.4	624.65	195.85	589.50	704.41	379.62	382.11	284.14	574.61	633.84	735.54	172.43	573.56	578.36	992.88	320.10	652.67	363.40	414.78	333.80	507.49	170.30	596.52	154.99	298.00	228.28	225.91	180.90	433.49	190.55	820.18	642.53	568.21	493.31	573.43	615.17	799.41	905.14	383.57	1028.95	915.60	563.81	768.67	477.15	345.22	573.29	592.46	662.02	490.39	572.94
81.5	563.67	172.92	549.50	655.38	359.81	387.98	223.86	539.96	544.07	705.53	236.09	575.56	530.80	956.72	293.88	605.96	367.00	329.78	348.89	443.40	185.28	594.05	192.79	311.71	218.37	267.52	250.71	435.14	150.49	830.71	600.50	582.95	489.78	617.62	622.00	822.46	848.64	322.62	1166.11	883.05	648.42	732.91	451.78	321.28	545.96	620.09	668.74	466.43	560.13
84.4	556.44	133.43	545.59	670.55	326.42	370.71	222.05	521.62	638.45	724.47	259.22	650.71	530.39	1034.88	361.56	609.55	396.71	459.50	376.66	516.21	227.32	605.44	210.53	349.20	263.59	265.56	254.48	413.93	253.96	862.30	657.63	563.57	469.42	617.22	675.47	829.49	916.61	307.54	1116.25	878.32	626.09	792.45	493.16	315.42	527.44	572.16	691.85	509.49	580.59
87.4	644.37	123.48	503.38	700.33	284.71	332.86	181.85	474.97	599.55	819.00	376.56	739.45	489.58	1246.77	398.43	636.25	406.08	392.22	393.11	447.30	281.51	615.77	318.98	415.55	322.44	389.06	375.38	472.87	289.42	815.10	641.12	603.76	497.24	656.27	622.66	771.37	936.81	261.52	1173.23	825.91	610.10	812.86	475.12	312.15	475.65	576.39	655.38	480.27	580.83
	Trace = Single Cell traces from RFP Channel
[truncated: 64 more columns]
