# Supplementary material for: Optogenetics reveals Cdc42 local activation by scaffold-mediated positive feedback and Ras GTPase
Source: PLoS Biol. 2020 Jan 24;18(1):e3000600. doi: 10.1371/journal.pbio.3000600 (PMC7002011; doi:10.1371/journal.pbio.3000600)
Supplement: S14 Data — (ZIP) [file pbio.3000600.s030.zip › S14_Data/Panel_S7B/Graph_Scd1-3GFP_Scd2(K463A)/Graphs_GFP/Graph_Scd1-3GFP_Scd2K463A_SingleTraces_OptoQ61L_YSM3608.csv]

Strain =	YSM3608
Graph_Scd1-3GFP_Scd2(K463A)_SingleTraces_OptoQ61L (GFP Channel)
Time (s)	Trace 1	Trace 2	Trace 3	Trace 4	Trace 5	Trace 6	Trace 7	Trace 8	Trace 9	Trace 10	Trace 11	Trace 12	Trace 13	Trace 14	Trace 15	Trace 16	Trace 17	Trace 18	Trace 19	Trace 20	Trace 21	Trace 22	Trace 23	Trace 24	Trace 25	Trace 26	Trace 27	Trace 28	Trace 29	Trace 30	Trace 31	Trace 32	Trace 33	Trace 34	Trace 35	Trace 36	Trace 37	Trace 38	Trace 39	Trace 40	Trace 41	Trace 42	Trace 43	Trace 44	Trace 45	Trace 46	Trace 47	Trace 48	Trace 49
0.00	0.00	0.00	0.00	0.00	0.00	0.00	0.00	0.00	0.00	0.00	0.00	0.00	0.00	0.00	0.00	0.00	0.00	0.00	0.00	0.00	0.00	0.00	0.00	0.00	0.00	0.00	0.00	0.00	0.00	0.00	0.00	0.00	0.00	0.00	0.00	0.00	0.00	0.00	0.00	0.00	0.00	0.00	0.00	0.00	0.00	0.00	0.00	0.00	0.00
3.18	-13.54	25.31	12.59	-3.18	-17.12	2.70	-7.20	-1.69	-14.71	-2.01	13.43	-12.93	0.03	24.77	1.60	17.58	-20.28	31.13	-23.43	-37.19	-21.47	-4.46	39.71	1.18	16.16	-23.47	33.55	14.61	-13.07	7.89	-27.39	-8.40	-8.12	-10.45	30.34	-9.07	-27.89	-3.31	-27.65	-17.84	-9.48	-13.08	16.95	-46.53	-19.13	-17.85	25.71	12.89	0.01
6.34	2.27	18.36	-3.50	-20.23	-3.76	25.12	-17.94	2.09	-18.54	-38.61	-19.37	-12.64	-5.59	3.14	-23.79	17.02	-17.04	13.42	-11.94	-15.45	-38.13	-23.34	20.97	11.49	12.20	27.26	-6.89	2.10	-32.27	9.75	11.19	12.52	-4.77	-43.74	36.04	-17.83	-12.81	15.35	-4.49	23.99	-35.30	-30.55	-9.55	-53.84	-15.19	-23.75	5.73	18.38	9.46
9.11	0.56	8.77	25.78	-4.46	2.71	29.27	-20.79	-15.42	17.86	-59.31	-12.26	11.89	11.51	28.04	4.28	32.28	-43.46	27.91	7.98	30.72	-1.57	-12.54	38.89	13.34	17.47	2.88	6.21	30.95	-7.25	7.74	-15.22	12.75	24.84	-33.37	52.94	-29.87	-17.83	-20.57	7.19	-14.90	-42.06	-4.39	2.17	-76.87	-37.23	-7.49	11.38	7.09	-2.94
12.52	8.06	1.52	-5.92	-8.57	-12.42	21.08	-10.01	-14.18	-6.37	-18.25	27.50	-2.78	-9.15	44.90	0.50	-4.81	-35.90	13.50	-27.89	28.87	-25.56	-27.28	22.09	23.22	-14.16	-8.72	8.98	14.88	-1.90	7.53	-7.78	10.11	-19.10	-27.94	23.56	-28.55	-42.64	18.13	19.05	-16.69	-39.86	-19.29	8.44	-23.96	-0.25	-30.59	9.38	-6.89	-1.13
15.30	4.55	39.04	19.84	-16.43	-4.14	9.99	-20.67	12.62	-10.27	-60.39	7.22	-15.24	-4.66	14.31	-11.26	15.59	-20.74	33.79	-4.23	32.83	-12.23	6.58	32.74	11.48	-8.46	26.66	-5.97	14.90	-15.43	35.17	-22.13	-0.95	7.86	-8.15	63.17	-11.95	-33.43	-39.69	-32.38	-25.54	-14.78	12.52	8.44	-36.00	-24.35	-3.72	-9.77	-0.29	40.50
18.54	-9.92	21.04	-4.81	-23.77	1.77	19.10	-25.42	-9.07	-8.19	-39.76	31.47	-3.34	7.38	17.54	0.74	-14.59	-39.62	24.85	-16.37	17.68	-37.80	-19.38	7.73	2.46	-26.50	8.60	26.23	37.31	-24.51	13.01	-63.66	16.93	-9.75	-60.19	45.37	-7.35	-24.29	-41.70	-50.27	-0.83	-37.16	15.06	9.35	-21.60	7.60	-26.84	-13.44	12.83	38.55
21.27	-7.89	16.54	9.82	-25.77	4.09	14.23	-17.91	4.58	3.58	-55.33	12.41	-10.22	-14.14	12.04	7.40	-8.20	-61.68	32.29	-28.16	47.01	-35.38	-43.64	9.96	24.81	-15.49	20.89	22.95	16.71	-16.59	23.63	-22.32	14.85	8.06	-36.87	45.79	5.24	-14.91	-88.71	-9.67	-3.72	-30.84	-63.72	-10.33	-30.85	12.14	-28.51	-2.54	8.91	21.13
24.57	1.21	14.69	-7.83	-13.97	-15.54	18.20	-6.78	6.31	-5.25	-37.62	3.78	-25.34	-3.80	20.46	11.01	13.98	-21.05	16.13	2.28	-4.02	-33.93	-35.78	17.97	36.22	-5.90	-34.37	17.17	21.39	34.09	49.45	-16.03	41.37	-13.42	-23.58	42.62	-11.16	-20.85	-33.44	-19.11	4.53	-21.49	-25.06	5.19	-15.57	24.54	-27.45	-39.24	29.76	46.70
27.27	-6.61	3.96	2.19	0.29	-7.15	17.17	-5.58	0.87	1.13	-10.18	20.35	-9.09	-18.59	24.14	-15.37	-4.58	-44.08	48.91	-12.66	-47.71	-47.35	-39.35	23.85	18.72	-9.18	-1.47	11.21	0.47	-26.96	44.93	3.47	57.11	23.38	-27.96	41.27	-6.71	-61.92	-12.56	7.56	-10.22	-2.78	-4.49	2.99	-15.28	18.65	-29.30	-22.89	37.48	26.59
30.61	-21.23	12.09	-30.55	-19.08	-6.29	33.55	-17.95	4.01	5.98	-20.81	16.37	11.80	2.83	50.07	6.93	-10.47	-41.52	32.92	-17.72	18.79	-39.04	-31.30	13.55	38.99	1.69	35.49	3.72	45.39	14.19	29.06	3.54	40.45	-18.93	-43.62	40.58	-34.65	-85.75	-44.07	-11.88	-36.47	-5.90	1.02	24.50	-3.34	39.48	-5.51	-13.08	40.29	25.41
33.29	25.57	11.96	-24.34	-17.38	-1.95	27.62	-18.49	7.13	28.14	-30.43	11.95	-0.29	-31.97	16.63	5.75	-5.44	-35.16	36.57	-14.10	2.94	-18.39	-38.48	19.35	23.14	-6.12	-19.95	23.77	10.38	7.16	68.53	-39.86	48.47	-6.49	-16.26	37.33	-21.60	-74.51	-0.66	-13.98	-31.55	-37.78	5.77	-17.27	-21.90	76.05	-19.23	-19.77	-2.95	52.04
36.49	-18.03	-15.99	-24.85	-7.25	42.52	47.17	-3.91	18.86	0.50	-49.03	-5.30	-2.90	20.97	20.74	-16.20	-0.04	-38.86	41.46	-12.81	-17.71	-33.22	13.51	33.41	1.28	14.63	32.84	21.01	33.79	-3.42	37.50	34.04	74.06	-12.68	-27.28	30.80	-22.20	-37.72	-24.31	2.18	5.16	-14.18	-41.14	4.00	5.28	77.00	-0.04	-30.33	20.71	-8.06
39.38	4.87	11.26	9.27	-15.13	15.17	14.13	-2.68	-17.35	-6.19	-34.28	38.94	4.22	3.51	60.75	63.53	-10.38	-15.79	26.40	2.79	-8.66	-28.02	-45.95	29.20	28.92	-10.76	22.41	-19.22	35.41	25.69	76.41	0.29	61.48	-8.11	-40.32	-16.85	-37.43	-90.60	-52.71	5.29	-26.18	-46.95	-66.89	3.80	-4.88	14.46	-11.75	-9.80	32.27	-0.99
42.34	-25.26	14.15	-2.50	-17.52	16.63	37.32	-13.57	-2.51	-4.71	-22.21	43.38	8.82	27.23	7.83	10.66	-21.44	-30.61	37.37	-13.26	29.95	-28.89	-42.63	35.53	22.18	5.66	31.19	27.80	24.30	16.93	-7.36	-1.89	74.92	-10.23	-31.08	15.18	-34.92	-56.28	-60.00	5.14	-29.46	-23.62	-29.78	1.13	-39.10	47.49	-19.03	7.18	2.98	-27.70
45.55	-23.05	-1.59	-14.95	6.48	44.66	54.91	4.43	-4.09	7.97	-39.50	2.25	19.17	16.83	39.41	-6.73	-17.13	-33.91	19.81	12.29	38.60	-32.25	-70.84	29.70	44.35	-0.14	30.40	33.02	24.15	0.15	53.34	-16.11	59.04	-2.40	-43.84	8.52	-36.71	-76.13	-69.61	-30.55	-67.63	-79.20	-42.91	5.80	-14.35	54.87	-29.17	-5.85	-0.12	10.60
48.27	8.38	-17.70	-16.67	1.66	2.29	43.06	-4.27	6.74	-20.32	-7.80	11.79	3.78	14.73	19.62	2.57	-28.89	-46.90	45.17	6.81	-6.18	-47.16	-39.06	17.63	38.86	3.53	24.17	20.68	58.08	14.86	30.90	-7.65	52.36	-17.28	-55.57	-15.62	-36.20	-71.74	-61.30	-41.91	-55.99	-90.78	-59.31	3.54	22.69	92.56	-30.02	-25.68	32.45	5.84
51.52	-10.05	0.08	-4.40	18.29	31.34	25.48	-23.71	12.58	6.80	-67.70	2.33	28.43	13.58	29.47	36.97	-8.23	-38.77	42.18	-54.25	12.44	-25.21	-29.46	35.19	42.41	27.91	21.91	-4.39	-16.12	-7.66	48.36	5.58	75.99	-2.96	-41.13	6.11	-52.38	-64.95	-99.03	-36.62	-39.63	-69.28	-26.67	-21.21	7.33	107.83	6.27	-7.84	15.98	49.01
54.25	-41.89	-20.23	10.41	-4.61	15.08	20.24	-14.16	1.84	-28.61	-32.48	6.71	6.95	25.42	26.42	-6.74	-29.83	-37.70	24.35	-13.23	10.48	-39.69	-34.51	4.17	51.51	14.09	-9.84	-5.18	39.57	-3.85	43.10	-15.99	67.94	9.13	-29.57	-12.16	-65.00	-62.65	-40.17	-34.13	-45.65	-60.30	-73.04	-6.31	36.25	47.37	-8.89	-7.48	34.50	65.97
57.52	-13.90	0.52	-7.11	2.93	52.93	18.29	-11.40	-10.94	-17.19	-63.00	12.41	31.82	16.45	37.20	-34.47	-28.32	-34.55	14.35	-26.72	-40.60	-42.47	-22.04	24.09	54.28	10.36	-27.40	14.34	48.03	5.03	45.27	8.89	58.20	27.53	-63.81	-12.54	-61.07	-51.00	-43.48	-4.19	-11.98	-66.49	-40.66	2.94	2.63	51.63	-24.61	-20.81	-17.52	7.69
60.28	-2.49	24.41	-9.61	1.96	12.03	36.93	-19.33	13.00	-35.99	-63.15	11.91	14.87	35.22	50.72	31.15	-3.31	-38.88	19.63	-20.19	-16.87	-69.98	-57.55	33.82	53.26	-13.26	12.22	-41.49	48.79	13.28	30.46	-0.35	73.99	4.96	-58.83	-27.64	-44.72	-67.15	-66.27	-24.63	-18.76	-41.83	-56.11	20.64	55.01	97.31	12.31	-8.09	15.99	53.78
63.60	-37.74	10.55	-4.01	-2.76	37.40	35.78	-4.84	8.06	-35.06	-37.75	22.28	37.87	23.27	41.50	-0.04	-42.27	-63.27	5.48	-50.20	-20.11	-45.43	-30.67	-0.24	51.05	-7.85	12.18	21.27	69.73	11.64	95.07	-24.28	72.39	10.89	-45.69	7.07	-25.57	-35.14	-38.19	-40.86	-27.38	-62.88	-56.32	15.87	35.68	38.34	-27.82	-11.92	-15.68	40.96
66.34	-36.47	6.28	-4.46	12.18	52.75	28.78	-21.60	-2.63	-12.67	7.83	15.91	19.95	35.68	59.06	-12.04	-40.19	-51.23	9.20	-48.28	-17.40	-46.65	-16.73	-5.40	23.69	-32.65	15.24	0.85	39.32	5.79	25.81	-18.91	48.17	-12.19	-63.44	11.38	-2.99	-57.68	-7.78	-36.04	8.41	-52.57	-99.52	20.34	-11.56	55.77	-22.06	-12.27	7.84	17.82
69.57	14.81	32.30	1.17	55.40	29.38	46.14	1.72	29.30	-14.70	-47.98	34.36	30.06	34.16	56.45	0.54	-13.10	-16.23	42.05	-20.96	-25.93	-43.79	-28.29	11.36	49.62	12.77	40.46	19.93	35.15	16.46	25.75	-5.67	99.60	-14.54	-54.81	-20.72	-33.05	-81.40	-24.85	-43.39	-12.82	-35.84	-63.83	-19.28	-25.90	58.69	-7.80	-7.99	8.33	51.33
72.32	-29.56	17.04	11.46	8.37	18.52	51.32	-33.57	-15.28	-12.52	-58.68	6.67	9.87	51.33	15.69	16.40	-45.56	-45.05	1.85	-30.07	-28.75	-35.87	-45.72	32.84	31.55	-18.63	14.96	52.27	60.08	26.61	40.20	-0.01	52.56	-10.56	-34.00	4.60	-29.93	-58.84	-64.71	-31.89	-24.91	-57.72	-66.00	17.99	-27.94	43.01	-18.02	6.80	20.08	93.83
75.45	-27.11	36.50	28.38	54.55	78.32	30.47	-44.32	-1.12	-12.43	-61.07	44.86	63.98	3.84	36.09	6.11	-22.14	-33.84	48.64	-48.36	10.88	-43.57	-52.41	-0.65	31.97	-28.58	23.24	23.34	26.80	27.84	29.07	-19.18	109.48	12.78	-65.24	17.30	-48.76	-46.93	-53.96	-4.91	-58.40	-25.34	-15.45	6.81	-15.27	90.32	-26.59	-20.24	3.57	31.20
78.38	-25.05	23.39	14.71	94.60	30.04	35.52	-40.13	-19.90	-8.73	-84.69	-4.15	42.32	21.58	37.95	-17.93	-35.90	-38.77	53.98	-33.49	1.08	-47.95	-56.90	19.36	26.65	-3.13	64.95	24.07	60.03	1.66	54.14	-49.29	24.49	-9.09	-36.08	26.53	-35.26	-56.76	-28.64	-0.77	-35.89	-32.98	-7.45	3.99	8.84	28.37	-14.88	-43.00	11.17	16.46
81.45	-22.44	23.73	-14.29	29.13	62.27	7.28	-22.62	-5.10	-28.02	-77.72	20.08	29.09	33.43	22.26	4.32	-35.53	-19.40	38.08	-22.00	-15.27	-35.09	-27.76	12.59	39.36	7.79	-18.13	17.65	45.00	-18.00	50.95	-34.72	71.57	-32.63	-40.54	21.87	-16.77	-67.69	-86.67	32.29	-41.19	-62.68	-29.76	-16.62	-27.96	-8.79	-11.18	-11.42	12.52	34.71
84.40	5.61	3.32	21.01	24.59	58.05	37.62	-31.02	27.70	-39.26	-32.31	-3.97	49.75	40.32	17.82	21.37	-63.41	-22.87	23.56	-17.69	-36.06	-50.89	-12.96	27.85	63.79	-16.33	21.55	10.97	57.11	2.56	28.74	-11.06	73.19	26.20	2.69	33.00	-18.67	-58.84	-18.16	-31.37	-38.48	-40.36	-14.64	-10.76	31.09	44.66	11.77	5.77	33.74	49.31
87.44	-11.25	12.08	51.16	4.10	47.89	76.93	-10.10	30.34	3.21	-48.10	13.89	22.79	35.04	12.24	22.35	-18.16	-40.82	18.76	-37.46	0.64	-63.89	-38.48	14.26	84.62	-14.28	-16.85	26.22	52.79	3.99	63.75	-32.74	42.16	9.40	-34.07	-0.89	-100.27	-86.58	-72.24	23.58	-56.87	-60.27	-8.51	0.69	-5.23	80.10	-31.66	-12.66	29.00	59.62
	Trace = Single Cell traces from GFP Channel
[truncated: 38 more columns]
