# Supplementary material for: Optogenetics reveals Cdc42 local activation by scaffold-mediated positive feedback and Ras GTPase
Source: PLoS Biol. 2020 Jan 24;18(1):e3000600. doi: 10.1371/journal.pbio.3000600 (PMC7002011; doi:10.1371/journal.pbio.3000600)
Supplement: S14 Data — (ZIP) [file pbio.3000600.s030.zip › S14_Data/Panel_S7B/Graph_Scd1-3GFP_Scd2(K463A)/Graphs_GFP/Graph_Scd1-3GFP_Scd2K463A_SingleTraces_Opto_YSM3607.csv]

Strain =	YSM3607
Graph_Scd1-3GFP_Scd2(K463A)_SingleTraces_Opto (GFP Channel)
Time (s)	Trace 1	Trace 2	Trace 3	Trace 4	Trace 5	Trace 6	Trace 7	Trace 8	Trace 9	Trace 10	Trace 11	Trace 12	Trace 13	Trace 14	Trace 15	Trace 16	Trace 17	Trace 18	Trace 19	Trace 20	Trace 21	Trace 22	Trace 23	Trace 24	Trace 25	Trace 26	Trace 27	Trace 28	Trace 29	Trace 30	Trace 31	Trace 32	Trace 33	Trace 34	Trace 35	Trace 36	Trace 37	Trace 38	Trace 39	Trace 40	Trace 41	Trace 42	Trace 43	Trace 44	Trace 45	Trace 46	Trace 47	Trace 48	Trace 49
0.00	0.00	0.00	0.00	0.00	0.00	0.00	0.00	0.00	0.00	0.00	0.00	0.00	0.00	0.00	0.00	0.00	0.00	0.00	0.00	0.00	0.00	0.00	0.00	0.00	0.00	0.00	0.00	0.00	0.00	0.00	0.00	0.00	0.00	0.00	0.00	0.00	0.00	0.00	0.00	0.00	0.00	0.00	0.00	0.00	0.00	0.00	0.00	0.00	0.00
3.18	-5.36	21.23	-5.45	-14.92	15.98	-6.11	-29.01	-19.97	22.67	2.40	1.08	10.96	-11.23	-6.58	-5.55	2.03	15.04	-12.99	-6.58	-31.22	2.75	9.26	-18.41	29.75	-14.10	-3.56	3.47	-24.87	-14.43	20.44	-7.20	-16.07	-4.87	13.26	-14.43	23.04	16.66	15.18	-25.88	3.54	4.54	-3.23	3.81	2.74	0.55	-30.50	31.46	0.46	-19.09
6.34	1.56	5.14	-1.04	-24.78	-5.51	-8.10	-21.53	1.60	18.12	-1.90	-6.54	17.12	-25.58	-1.00	-19.33	0.73	1.23	-15.81	8.81	-17.99	14.55	5.96	-15.43	5.16	9.19	0.28	7.91	-27.63	-15.20	24.83	-6.96	-1.04	-33.56	2.75	-5.49	-2.70	-0.94	9.38	-1.97	16.89	16.41	5.64	-11.42	3.52	6.06	-12.70	27.68	-10.37	-7.14
9.11	-18.94	12.00	-27.69	-4.69	19.22	-0.57	-22.59	-10.56	15.21	-2.15	-22.67	26.17	-23.51	16.63	-16.33	-11.10	-9.92	-6.92	-5.67	-1.99	15.75	12.85	-34.21	23.72	-27.63	7.28	-16.46	-53.35	-34.48	17.34	3.21	5.28	17.00	3.65	-0.20	1.04	23.18	-9.20	9.92	8.71	9.23	25.01	0.89	-2.10	6.33	-4.64	23.98	-9.97	-0.98
12.52	-18.48	-11.99	21.50	-4.15	6.83	-27.37	-18.64	-4.09	11.43	22.19	-38.12	17.04	-2.32	-12.84	-29.73	-2.38	13.01	-35.37	-8.61	19.77	6.67	71.38	-47.80	22.28	-24.92	3.10	-0.05	-5.88	-31.18	4.59	8.86	-18.36	19.67	31.75	14.88	7.56	17.04	-19.45	24.44	13.10	29.24	12.76	13.27	-3.46	-0.90	27.88	39.12	13.34	-14.83
15.30	-9.19	27.55	11.29	9.85	11.76	-17.66	-23.85	-9.50	29.16	-0.58	-22.72	17.18	5.57	-6.08	-13.83	29.21	-12.57	-23.32	-15.93	18.86	43.02	47.12	-43.98	-3.46	-26.28	-6.47	-32.07	-45.74	-32.97	23.72	20.54	-13.17	20.21	27.15	19.18	-21.30	53.20	-28.07	44.29	-4.42	14.41	13.48	13.65	29.97	-3.62	0.39	30.89	15.82	11.40
18.54	-34.62	12.42	-4.02	8.64	13.88	-1.71	-21.94	-8.85	25.14	41.88	-12.81	18.36	8.50	4.57	-31.46	29.95	24.39	-31.79	-10.78	14.50	-4.54	74.04	-57.68	23.32	-15.38	-3.06	23.87	-4.30	-36.04	22.66	42.18	13.41	20.53	14.37	8.10	20.41	28.68	-17.69	44.86	16.27	62.58	38.35	-4.82	3.58	16.28	-21.40	24.41	-10.94	-6.98
21.27	-26.52	3.52	16.88	14.03	-17.07	-0.63	-18.86	-13.18	30.36	33.95	-19.59	27.65	-9.90	-7.44	-10.32	-10.62	5.69	-40.64	-11.87	17.48	14.20	21.46	-43.03	30.50	-17.70	-13.32	15.88	-51.36	-63.41	29.86	6.23	-11.42	27.43	36.43	-4.54	-18.18	67.52	-29.03	23.43	15.81	58.02	14.81	4.01	1.97	26.04	-4.40	24.75	-3.79	-32.78
24.57	-12.88	11.61	-3.01	4.97	7.90	-10.63	-12.24	2.01	33.18	33.89	-46.37	44.81	2.36	-19.00	8.56	-1.18	10.47	-20.13	-29.82	63.81	6.72	67.44	-66.77	21.10	-25.93	-9.22	-10.99	-50.52	-52.30	23.72	49.90	9.07	21.64	50.22	16.61	0.81	66.91	-6.95	46.07	27.04	56.73	5.66	-9.39	3.28	-4.76	2.96	30.23	-33.36	10.21
27.27	-8.63	6.08	8.34	20.76	-5.10	-3.67	-24.63	4.47	44.17	52.54	-46.27	28.47	0.94	-21.39	-14.87	31.28	24.79	-47.90	-25.15	66.06	-4.75	59.54	-62.44	38.25	-38.31	1.88	-17.48	-30.62	-73.84	36.77	32.15	3.85	49.72	26.43	15.64	-15.83	51.70	-17.16	44.58	45.32	20.66	11.86	-9.87	-1.36	14.91	8.57	8.49	-26.10	-23.53
30.61	20.93	10.40	15.68	7.64	16.18	-9.18	-9.41	22.13	39.81	56.91	-32.51	30.16	7.93	-3.12	-39.97	27.95	18.72	-13.98	-19.49	26.76	11.07	50.57	-54.99	13.52	-48.61	15.32	-4.54	-11.54	-64.97	36.19	14.42	-9.29	63.43	50.51	26.07	13.18	94.11	-13.51	54.96	57.39	59.32	19.97	14.44	-10.60	-21.43	77.38	-2.95	-10.07	-29.42
33.29	-2.31	-13.25	28.80	32.91	2.61	5.48	-49.02	16.80	42.17	81.05	-24.33	28.86	-0.13	-3.53	-33.13	49.12	0.40	6.50	-36.38	37.32	8.23	59.16	-58.79	2.63	-35.08	-5.32	-11.42	-44.28	-67.69	26.59	52.10	15.72	43.45	32.15	39.51	-20.74	47.39	-24.66	80.82	35.28	59.18	26.91	6.27	-6.18	-10.47	2.91	7.57	-6.88	-6.16
36.49	0.12	1.75	12.71	-10.11	-6.53	-24.69	-35.26	-10.86	36.60	59.70	-44.45	36.83	0.16	-0.65	-36.71	32.66	-39.41	-13.17	-18.90	43.50	-7.50	47.91	-66.32	0.38	-18.66	-6.05	1.40	-42.43	-47.72	43.26	45.72	14.10	43.32	47.70	21.03	-8.55	74.37	-21.72	53.43	28.20	64.97	-6.05	0.96	3.49	-11.03	-27.81	14.52	1.05	10.05
39.38	-43.97	14.14	44.09	31.51	6.27	-11.09	-33.87	8.73	8.49	57.20	-48.58	48.61	2.14	-4.04	-47.55	-1.43	0.60	1.13	-61.81	28.71	-6.70	15.60	-57.01	28.94	-37.44	-11.75	3.95	-35.50	-81.76	78.47	43.89	10.32	52.47	38.77	12.69	-17.08	99.78	-26.06	35.35	28.49	65.85	18.15	-11.83	26.00	13.01	56.21	11.79	6.56	0.03
42.34	-11.47	-24.97	29.48	30.00	-8.87	-1.27	-57.32	-4.68	32.04	80.58	-32.71	24.00	-2.81	-20.09	-65.97	38.13	-12.65	-42.54	-38.47	30.08	-16.64	53.69	-60.69	1.39	-14.49	-19.79	-10.16	-32.51	-54.46	30.69	53.63	2.27	90.28	40.95	15.09	20.84	76.63	-9.29	54.17	40.28	39.92	10.69	-23.62	-10.48	-3.76	-4.68	72.16	-11.35	-17.46
45.55	-10.50	25.87	9.59	-9.34	-9.55	22.54	-29.54	45.64	48.60	60.44	-50.61	23.83	-21.54	-43.38	-41.35	35.93	-35.07	-44.15	-14.04	99.70	-4.87	27.30	-71.20	13.38	-43.93	5.31	0.11	-66.02	-72.25	50.36	33.44	4.46	27.25	43.03	-11.14	0.96	36.36	-3.26	30.28	43.98	85.04	-4.69	-15.65	-8.42	-28.93	34.40	34.95	-7.31	-2.60
48.27	-4.30	12.49	72.95	47.19	-15.73	-4.46	-23.22	4.31	49.15	65.07	-35.55	33.91	2.02	9.29	1.21	45.04	-11.02	-52.67	-9.48	57.58	16.50	30.37	-69.68	2.53	-18.82	11.14	14.56	-31.08	-89.54	61.14	22.90	-5.26	20.02	18.88	-3.96	8.31	50.29	1.74	58.77	28.51	89.96	-1.11	-7.84	12.27	-20.10	12.88	19.77	-19.04	-19.51
51.52	-0.62	32.76	37.09	17.49	-21.03	25.78	-28.72	-5.72	25.71	98.66	-33.54	17.08	-26.04	40.24	-52.85	14.88	-15.38	-36.97	2.68	52.47	-16.15	5.36	-81.40	3.23	-11.34	-6.82	-24.08	-42.00	-37.61	34.49	17.82	-9.34	53.24	19.22	13.65	13.18	95.22	-28.27	32.53	44.94	96.45	3.89	4.01	1.27	-0.94	8.11	23.90	-44.79	-1.00
54.25	-5.86	15.33	39.08	27.29	-5.43	13.48	-46.95	0.81	48.44	79.27	-11.69	30.79	1.09	-14.20	-35.35	15.32	13.17	-19.06	-6.29	-2.79	5.12	75.22	-54.51	-8.16	-8.58	-1.38	10.70	-18.47	-46.00	62.58	49.12	-25.53	76.79	36.01	18.28	-14.70	65.33	-25.00	44.09	66.65	78.58	-15.24	-1.17	13.16	9.76	6.28	1.29	-46.27	-18.03
57.52	0.65	-28.53	31.29	26.97	6.41	-4.03	-26.69	20.39	19.40	76.75	-54.20	36.76	-6.91	30.05	18.19	42.15	22.01	-21.86	0.16	29.13	5.53	46.70	-52.78	3.28	2.43	10.23	36.84	4.27	-64.10	55.22	34.74	22.33	30.27	33.22	12.36	-10.60	76.09	-35.27	81.42	39.45	68.57	-10.30	-22.49	-9.91	-28.57	5.57	-31.65	-47.42	-21.45
60.28	-6.97	10.43	0.58	11.13	-12.10	19.44	-40.91	26.72	-0.19	26.03	-48.95	35.70	-8.79	37.90	-6.42	14.46	16.34	13.28	3.29	55.96	-4.80	57.79	-55.69	26.01	-15.78	12.27	9.41	-21.56	-22.93	43.93	74.52	10.85	57.37	44.37	4.20	14.08	58.21	-3.29	78.81	22.76	70.27	37.99	0.56	24.77	0.47	19.73	2.46	-38.57	-5.83
63.60	-5.54	-2.18	47.53	5.44	0.99	17.36	-49.38	-8.88	36.69	80.07	-8.46	66.00	-1.32	23.70	-22.25	13.97	32.76	5.88	25.61	106.84	6.86	53.49	-36.85	14.57	5.71	4.14	24.26	-34.15	-61.25	57.30	35.07	-29.38	42.14	41.06	16.69	-16.62	34.99	-2.45	32.51	43.53	84.95	51.37	1.11	-8.03	4.55	4.67	14.05	-19.11	-16.54
66.34	14.94	0.77	60.33	77.70	-2.78	-1.99	-16.56	34.14	24.87	51.30	-47.78	23.77	7.26	14.15	-30.32	36.48	20.29	-45.35	-8.17	27.33	2.46	26.07	-54.18	19.12	-20.79	2.87	-9.39	8.68	-16.82	51.05	46.78	12.90	62.03	50.78	-2.31	11.55	65.51	-4.01	45.76	39.34	87.72	-4.25	12.80	-8.20	-0.07	13.24	24.32	-22.91	-34.99
69.57	16.02	-17.15	58.73	49.87	-19.87	16.15	-45.87	-6.80	41.56	79.01	-42.58	31.96	-20.34	15.03	-13.41	21.23	15.94	-24.83	-18.35	60.32	8.21	54.72	-46.96	13.60	-3.20	-11.21	-5.67	-22.56	-33.55	56.44	34.61	5.94	21.64	59.32	24.50	11.81	50.56	16.91	60.04	51.42	56.35	18.12	7.66	8.86	1.32	-16.65	35.96	-2.18	-12.59
72.32	6.00	-3.69	43.32	1.56	2.68	14.45	-20.36	10.68	21.18	83.43	-39.26	13.81	6.54	35.90	-26.73	22.98	23.38	0.29	-27.96	29.07	21.90	73.37	-70.98	23.15	-11.19	9.35	-23.88	10.26	-64.11	57.08	42.06	21.80	15.98	69.15	4.49	11.98	55.58	-9.71	36.65	48.34	89.03	4.88	3.18	-10.80	7.29	31.87	19.67	-40.32	-15.62
75.45	53.46	4.87	46.79	1.61	-3.60	13.54	-42.24	35.94	31.39	102.77	-54.61	13.81	-11.55	-6.18	-19.29	15.36	7.12	-33.46	-35.37	91.15	8.01	68.03	-57.31	18.57	-29.86	2.03	-0.82	-39.56	-58.27	45.00	1.26	12.23	63.71	43.48	17.99	10.84	44.68	-20.22	43.85	47.87	112.70	41.96	9.63	-11.65	-7.37	-0.85	51.67	-9.43	-4.89
78.38	13.51	-3.38	29.51	25.60	-0.47	24.50	7.58	11.17	43.91	58.71	-57.31	9.63	18.52	-40.89	-55.37	25.19	-18.08	-56.78	-40.76	21.17	-25.55	40.75	-72.14	-3.25	-34.43	-13.65	-18.51	-45.25	-89.82	29.36	21.83	10.01	29.47	19.59	7.02	-4.53	89.01	-9.32	68.00	19.08	73.34	11.25	18.04	-9.68	-4.77	-10.03	-12.36	-40.07	-19.20
81.45	5.63	-32.05	40.32	4.31	-4.07	31.23	-25.72	13.47	47.94	95.29	-45.45	-1.56	-11.91	7.62	-20.72	51.50	13.21	-33.66	2.38	-9.56	-20.74	76.51	-69.83	20.24	-13.96	-26.76	11.30	-20.21	-73.92	41.32	9.35	-11.57	59.52	47.63	2.53	33.67	50.16	-11.03	59.85	3.42	98.02	9.16	23.34	20.06	-6.87	-21.77	63.98	-30.99	-35.64
84.40	23.72	0.96	37.75	75.68	23.79	17.53	-28.15	40.49	-0.74	93.07	-30.03	33.24	2.51	15.76	-34.01	12.28	19.68	0.95	0.71	9.54	-3.78	52.16	-51.61	-8.69	-18.48	-26.98	-17.64	-39.24	-68.10	53.84	9.40	-9.22	40.10	64.48	25.22	7.68	86.36	-16.99	94.94	50.33	80.21	12.61	34.43	-16.86	-10.63	23.12	45.94	-11.16	-9.23
87.44	1.21	-13.62	-1.74	39.47	-10.73	13.64	-41.52	-7.77	31.70	82.33	-48.10	26.13	6.40	46.20	16.29	22.09	-15.60	-5.12	-17.85	28.53	1.06	61.49	-48.72	16.49	-26.54	3.42	-24.02	-13.85	-46.75	26.23	36.69	9.22	46.96	39.82	9.48	34.37	56.86	-8.02	60.13	55.82	109.10	49.45	1.89	34.92	-0.60	8.07	45.79	-15.65	-6.54
	Trace = Single Cell traces from GFP Channel
[truncated: 64 more columns]
