# Supplementary material for: Optogenetics reveals Cdc42 local activation by scaffold-mediated positive feedback and Ras GTPase
Source: PLoS Biol. 2020 Jan 24;18(1):e3000600. doi: 10.1371/journal.pbio.3000600 (PMC7002011; doi:10.1371/journal.pbio.3000600)
Supplement: S14 Data — (ZIP) [file pbio.3000600.s030.zip › S14_Data/Panel_S7B/Graph_Scd1-3GFP_Scd2(K463A)/Graphs_GFP/Graph_Scd1-3GFP_Scd2K463A_SingleTraces_WTcontrol_YSM3609.csv]

Strain =	YSM3609
Graph_Scd1-3GFP_Scd2(K463A)_SingleTraces_WT control (GFP Channel)
Time (s)	Trace 1	Trace 2	Trace 3	Trace 4	Trace 5	Trace 6	Trace 7	Trace 8	Trace 9	Trace 10	Trace 11	Trace 12	Trace 13	Trace 14	Trace 15	Trace 16	Trace 17	Trace 18	Trace 19	Trace 20	Trace 21	Trace 22	Trace 23	Trace 24	Trace 25	Trace 26	Trace 27	Trace 28	Trace 29	Trace 30	Trace 31	Trace 32	Trace 33	Trace 34	Trace 35	Trace 36	Trace 37	Trace 38	Trace 39	Trace 40	Trace 41	Trace 42	Trace 43	Trace 44	Trace 45	Trace 46	Trace 47	Trace 48	Trace 49
0.00	0.00	0.00	0.00	0.00	0.00	0.00	0.00	0.00	0.00	0.00	0.00	0.00	0.00	0.00	0.00	0.00	0.00	0.00	0.00	0.00	0.00	0.00	0.00	0.00	0.00	0.00	0.00	0.00	0.00	0.00	0.00	0.00	0.00	0.00	0.00	0.00	0.00	0.00	0.00	0.00	0.00	0.00	0.00	0.00	0.00	0.00	0.00	0.00	0.00
3.18	-38.17	-20.31	-6.65	-6.74	2.85	-9.10	-13.21	-38.10	-2.43	-15.18	-23.94	10.89	-12.97	-38.53	-10.63	-1.68	21.31	-40.09	-4.57	2.83	-0.79	-15.66	38.56	12.92	-8.09	-54.65	8.02	-17.56	23.66	-22.10	-12.74	-5.58	-30.96	9.71	-18.45	3.90	33.00	53.87	25.53	17.87	15.41	-21.56	-0.20	1.27	-5.76	32.50	-43.50	-16.41	12.20
6.34	-39.60	-5.14	-4.09	-7.96	12.97	-28.90	22.71	-14.89	0.44	-11.32	-21.47	15.15	-29.74	-19.16	-1.46	2.11	4.83	-24.72	8.43	16.13	-7.19	-35.70	16.70	-11.24	-0.59	-67.33	-5.24	63.84	6.95	-18.42	-22.97	-16.46	-38.09	-2.82	-1.11	-6.84	22.09	32.33	2.92	6.16	-6.24	3.41	-4.61	12.55	-11.17	-35.04	-44.43	-23.22	-7.41
9.11	-45.92	25.66	-17.76	-34.40	16.66	-26.72	-10.28	-12.83	-3.31	-15.13	-3.89	11.78	8.34	-15.15	-3.34	-19.54	11.87	-15.04	-8.20	-0.39	5.53	-15.22	-6.85	25.45	-5.44	-72.38	26.67	-23.84	16.34	9.50	-34.23	-31.90	-54.20	-18.34	-14.94	30.59	6.19	57.08	1.75	-2.67	5.62	0.68	-5.98	14.34	-14.31	-21.12	-22.97	-42.62	-5.83
12.52	-42.54	-4.19	-6.10	-23.33	10.44	2.31	6.09	4.12	4.12	-19.52	15.33	5.33	28.27	-25.08	14.05	7.07	13.10	-26.29	-17.78	-9.09	11.45	-42.54	32.76	-3.51	-7.55	-56.14	45.31	-31.69	-13.91	-26.41	-23.48	4.15	-41.65	-4.26	-30.99	-8.57	-25.01	31.89	0.79	7.53	15.13	4.79	-4.24	29.93	-16.51	-47.42	-42.84	-29.09	-17.42
15.30	-51.12	-2.96	-30.35	-25.82	18.39	-37.30	-4.43	-30.24	-2.14	-3.95	-22.44	-18.91	-45.35	-8.59	-37.65	-6.15	57.56	-23.11	26.79	0.63	12.09	-34.61	17.18	-2.78	-36.88	-79.00	29.71	-13.07	-15.02	-45.97	-40.46	4.74	-25.02	7.04	-21.68	27.63	-14.03	35.71	-5.22	0.53	19.92	-36.70	-1.52	35.83	-7.76	-28.54	-24.24	-33.53	-10.83
18.54	-25.95	-5.68	-31.52	-32.09	31.89	-12.10	20.92	-19.56	12.92	-6.47	0.57	16.46	18.55	-10.96	-0.61	-14.72	29.23	-18.35	-0.50	11.70	13.38	-18.70	17.18	22.05	-0.87	-104.62	54.53	2.86	0.64	-33.31	-35.49	-8.58	-35.66	-25.04	-18.54	3.86	5.15	33.93	-20.07	-13.23	36.51	-11.25	4.24	17.81	-51.93	-38.36	-11.68	2.19	12.35
21.27	15.94	-5.33	-18.24	-5.14	23.07	-12.96	6.73	-44.33	-6.21	-0.01	-6.40	23.62	-16.49	-22.83	0.02	12.12	19.15	-38.70	-19.03	24.42	-15.69	-28.62	25.36	18.16	-3.58	-68.28	34.47	15.58	34.82	-28.79	-37.14	-9.71	-68.74	-10.71	-33.84	39.64	-6.64	23.82	-9.92	-2.46	1.17	15.40	36.36	4.98	-41.75	-18.43	-29.76	-18.30	1.36
24.57	-48.17	2.09	-40.69	-9.56	15.92	-24.27	-20.04	-6.07	15.95	-6.54	-9.94	14.18	-3.42	-10.92	-8.59	-10.34	53.04	-15.81	23.06	-3.45	13.11	-41.45	7.97	14.01	-3.78	-76.56	47.09	-38.66	-1.44	-21.10	-29.62	38.16	-61.15	-29.07	-18.48	37.85	-0.71	-13.63	-8.34	8.33	-7.03	-26.30	20.79	-21.19	-49.14	-50.19	-14.53	-15.99	-29.28
27.27	-24.41	-27.64	-50.71	-14.43	25.41	-26.02	9.46	-17.59	-3.70	-19.99	16.76	15.21	-7.25	-14.62	9.05	-14.23	1.48	-55.36	1.13	23.26	-3.35	-36.91	18.57	21.80	-9.28	-84.63	7.74	-9.14	9.09	-28.92	-32.53	20.47	-52.81	-13.07	-17.03	9.72	16.23	13.23	-9.96	-6.02	11.50	-23.02	-9.87	-2.62	-64.08	-60.36	-23.36	-23.80	-32.00
30.61	-47.77	-17.19	-29.26	-19.69	2.13	-25.60	11.82	-39.18	-12.40	-35.97	-1.40	-16.14	10.62	-27.15	15.85	-21.30	30.72	-15.00	11.50	-6.69	10.61	-44.66	42.41	0.98	-26.25	-72.37	45.72	-7.46	10.94	4.12	-30.77	37.74	-60.75	-28.34	-22.90	27.62	-0.66	55.89	-6.43	0.78	35.96	4.04	-10.15	16.30	-52.84	-17.06	1.09	10.25	2.67
33.29	3.69	-11.39	-4.61	-22.16	24.16	-24.16	5.81	-15.20	-6.32	-18.05	-32.97	14.24	22.31	-22.54	42.43	-14.24	-16.91	-45.36	11.84	-17.06	1.64	-7.59	30.16	35.54	-11.82	-101.92	18.02	-23.53	1.21	-25.62	-20.92	8.35	-62.16	-14.36	-15.50	26.10	11.16	29.60	-29.40	9.45	33.55	4.60	38.25	3.93	-53.06	-20.51	-26.77	-38.10	-8.45
36.49	-5.60	-19.10	-26.28	-8.88	42.89	-31.87	9.19	7.78	9.47	-12.56	-10.87	4.59	-17.32	0.96	36.69	2.37	23.43	-27.67	-16.70	2.79	21.31	23.72	46.30	28.89	12.15	-91.50	64.19	-30.85	8.42	-43.34	-60.90	2.54	-34.09	-10.11	-28.27	43.41	3.29	35.62	-12.26	4.11	35.88	-34.72	-3.52	-10.68	-51.60	-45.62	-35.74	-1.84	-7.40
39.38	-23.38	-9.30	-65.02	-7.07	30.19	-29.79	40.08	-4.97	-20.23	-14.27	15.46	23.18	18.23	-14.01	-2.53	-7.50	59.11	-0.57	-4.77	-1.70	13.42	-19.62	62.12	20.10	-24.19	-77.01	50.36	-17.83	22.14	-47.37	-38.94	-21.84	-56.05	-30.07	-28.80	14.67	24.36	17.48	-4.58	9.31	-12.92	-12.52	-5.73	3.80	-47.41	-47.23	-15.01	-24.58	-12.71
42.34	-11.79	-1.51	-51.36	-13.30	8.10	-32.42	13.40	-41.36	-24.89	-15.17	-19.08	37.24	-6.58	-10.20	43.85	-11.84	45.03	-48.15	-3.23	5.27	3.07	-15.92	55.28	19.08	12.26	-83.38	39.36	-30.58	-1.34	-36.98	-30.03	-21.00	-74.52	-39.21	-11.27	8.92	1.17	43.11	17.31	13.57	20.65	-15.58	13.55	19.87	-66.09	-38.00	-48.33	-36.44	-31.98
45.55	-29.75	4.77	-47.29	-13.78	24.34	-19.39	21.00	-35.61	-5.02	-19.16	4.12	2.45	-25.44	-22.30	17.58	-17.66	17.20	-18.22	-12.23	2.94	14.14	-1.02	40.87	26.21	10.26	-118.35	9.20	22.63	23.33	-31.69	-50.70	-47.99	-48.62	-58.76	-12.96	-14.23	45.53	47.11	17.11	-3.41	45.94	-25.95	10.84	-8.18	-51.68	-39.72	-60.48	-41.14	-13.60
48.27	2.25	-41.98	-47.60	-27.11	50.23	-26.62	13.19	-41.01	-4.54	-23.09	-29.41	33.09	-15.77	-42.21	57.14	-23.27	47.71	-8.21	32.04	-9.14	-5.76	11.39	33.29	10.79	-22.02	-97.63	32.84	-44.09	-11.69	-19.96	-42.49	-68.09	-62.56	-59.13	2.08	-11.26	39.71	32.87	-34.39	3.62	38.20	-1.58	44.08	-1.16	-55.69	-33.96	-48.28	-18.77	-6.72
51.52	-30.76	-28.95	-30.63	-40.65	-9.55	-17.96	29.92	-5.50	-8.82	-28.79	8.16	49.51	-3.80	1.44	33.23	4.75	88.23	-20.55	2.72	7.51	14.30	-19.31	30.51	8.30	-16.86	-109.51	19.45	-46.40	-0.71	-13.74	-33.63	-69.07	-35.50	-58.97	-30.08	2.75	-1.12	2.74	26.99	-3.61	37.75	-25.19	15.20	-6.39	-37.03	-34.87	-44.16	-22.73	-15.43
54.25	-20.02	-28.69	-56.42	-39.26	10.61	-17.79	-0.87	-34.49	-12.60	-33.86	-5.11	32.24	14.15	0.82	14.76	5.32	67.92	-33.45	-17.17	-23.23	-8.26	-17.03	1.51	41.78	-26.13	-42.04	6.91	-31.27	-4.77	-35.90	-14.86	-68.73	-47.48	-54.02	0.92	17.93	24.06	55.24	-36.90	1.58	47.63	-33.38	14.48	-11.65	-70.03	-36.39	-28.91	-38.97	-25.80
57.52	-23.51	-8.73	-37.33	-24.97	35.81	-36.15	2.74	-42.38	-5.63	-11.92	16.92	43.46	26.69	-1.41	-0.03	-1.13	73.67	-14.81	-10.75	-12.94	-1.91	-17.99	65.49	28.74	-21.44	-44.60	38.35	-23.78	-3.89	-26.44	-45.44	-38.54	-59.61	-63.76	-27.72	19.19	7.72	6.23	-8.94	-21.64	41.19	28.19	47.62	17.81	-68.70	-53.99	-34.95	-22.44	-27.25
60.28	4.61	-20.94	-74.20	-27.34	54.08	-41.26	-15.81	-30.62	-21.29	-30.46	24.61	45.36	0.58	-17.98	44.01	13.93	46.53	-14.93	-18.91	10.81	-4.20	-16.74	-17.84	-13.20	-24.47	-64.52	24.90	16.62	20.62	-25.93	-58.40	-64.29	-14.52	-37.75	-37.04	30.51	2.14	17.24	8.84	-4.70	75.47	-35.14	26.98	9.29	-56.93	-54.46	-47.75	-30.00	-11.07
63.60	13.79	-56.36	-50.61	-40.79	46.53	-22.11	2.96	-21.73	3.54	-16.28	22.85	63.72	-8.73	-14.64	25.66	12.70	126.47	-34.93	-16.08	-9.57	2.95	-19.87	19.83	-3.21	-20.57	-92.07	41.81	-33.54	-18.13	-4.07	-44.66	-64.65	-42.38	-38.34	-25.76	3.51	19.01	-4.55	-24.89	5.25	-2.58	-29.90	22.58	12.33	-68.53	-65.62	-55.44	-33.44	-7.20
66.34	0.41	-35.94	-62.36	-22.82	38.64	-35.88	62.15	-30.92	-8.89	-50.01	49.04	58.47	-11.55	-2.57	42.96	13.10	85.75	-15.67	-1.92	6.07	-8.83	-22.56	35.76	-1.10	-26.31	-92.49	37.02	-17.92	-11.44	-21.09	-39.02	-88.65	-31.62	-58.41	-11.21	-15.45	-2.98	32.23	6.50	7.66	53.91	-45.20	12.34	-5.83	-84.31	-59.58	-49.37	-40.96	6.20
69.57	17.11	-31.74	-61.10	-33.07	30.56	-34.53	34.03	-17.58	-29.73	-23.02	59.62	61.12	-1.27	-14.14	41.84	31.81	75.43	1.59	41.93	1.68	-18.25	0.65	45.08	18.36	5.12	-98.85	39.03	4.08	1.30	10.33	-38.15	-64.37	-56.64	-89.62	-16.74	6.13	33.74	64.16	-10.71	10.86	46.76	-9.99	9.95	1.67	-85.14	-65.53	-46.26	-37.97	-22.61
72.32	-19.29	-45.01	-66.14	-30.50	23.32	-39.97	15.87	-21.96	-7.62	-11.93	54.16	56.15	-18.00	-30.45	-10.97	4.28	129.67	-24.93	6.70	-4.13	-6.62	3.32	8.69	-20.19	2.00	-121.84	41.72	44.65	6.45	-13.81	-31.07	-62.07	-25.12	-56.00	-37.89	-11.47	-8.53	63.45	-19.89	2.85	47.02	-8.54	47.00	2.90	-62.72	-71.11	-43.60	-46.05	-14.64
75.45	-35.39	-53.98	-90.81	-53.18	27.09	-33.73	54.16	-15.06	17.14	-36.03	77.45	29.12	-9.39	-18.87	55.97	-10.56	91.42	-32.22	-8.37	-13.45	-18.66	-30.38	-4.12	8.31	-20.93	-46.96	0.37	13.89	14.31	-33.82	-37.21	-59.65	-38.76	-56.06	-25.09	2.65	38.57	26.41	20.33	-5.37	64.23	-13.55	32.57	25.73	-47.28	-89.27	-41.47	-48.29	-4.48
78.38	44.30	-42.84	-61.39	-44.58	47.03	-25.04	50.19	-17.13	-0.58	-19.23	63.93	77.49	-27.98	-12.32	42.89	19.26	106.12	-1.68	1.64	-0.65	-5.32	22.25	5.47	22.05	-37.34	-101.20	27.07	-20.02	11.98	-54.86	-26.67	-47.46	-35.09	-40.89	-20.21	26.14	-18.73	27.63	31.43	-2.46	11.46	-40.51	-8.37	13.00	-100.35	-78.49	-52.12	-29.29	-25.85
81.45	-3.39	-47.80	-93.87	-24.22	-0.70	-30.84	28.97	-12.84	3.20	-15.63	40.80	45.39	-39.59	5.39	-12.50	34.52	87.85	-18.91	15.63	-6.19	5.81	20.14	61.26	19.73	-27.52	-29.31	25.10	-21.85	-9.85	-37.84	-49.08	-24.26	-43.25	-44.83	-20.38	28.29	33.37	32.25	-22.78	9.91	23.99	-48.65	9.28	12.30	-77.32	-81.06	-54.73	-54.84	-39.28
84.40	7.05	-33.30	-47.30	-48.64	42.84	-43.27	20.58	-18.86	-5.82	-49.96	24.75	64.93	-10.72	-16.37	43.38	16.95	94.64	-5.87	-34.84	18.59	-14.07	8.38	19.01	26.28	-11.75	-96.71	28.37	51.28	31.17	-33.61	-35.83	-4.67	-33.48	-37.95	-22.53	33.33	16.92	83.63	-33.96	-15.15	48.33	-32.30	21.85	6.81	-68.43	-81.43	-36.07	-34.48	-21.56
87.44	26.22	-25.36	-30.65	-48.13	11.81	-45.38	46.06	-12.19	-27.63	-59.61	40.74	76.27	17.89	6.30	-9.65	31.56	76.69	-25.56	7.13	7.28	-19.18	-38.09	68.08	-1.36	-32.23	-62.10	20.24	-44.47	-11.10	-57.81	-39.17	-36.54	-75.75	-55.78	-20.73	33.71	2.56	36.17	-16.73	-1.03	40.77	-21.77	21.90	5.90	-71.74	-79.13	-31.95	-11.92	-23.94
	Trace = Single Cell traces from GFP Channel
[truncated: 115 more columns]
