# Supplementary material for: Optogenetics reveals Cdc42 local activation by scaffold-mediated positive feedback and Ras GTPase
Source: PLoS Biol. 2020 Jan 24;18(1):e3000600. doi: 10.1371/journal.pbio.3000600 (PMC7002011; doi:10.1371/journal.pbio.3000600)
Supplement: S14 Data — (ZIP) [file pbio.3000600.s030.zip › S14_Data/Panel_S7A/Graph_Scd2(275-536aa)-eGFP/Graphs_RFP/SingleTraces_RFP_Opto_YSM3598.csv]

Strain =	YSM3598
SingleTraces_CRY2PHR-mCh (RFP Channel)
Time (s)	Trace 1	Trace 2	Trace 3	Trace 4	Trace 5	Trace 6	Trace 7	Trace 8	Trace 9	Trace 10	Trace 11	Trace 12	Trace 13	Trace 14	Trace 15	Trace 16	Trace 17	Trace 18	Trace 19	Trace 20	Trace 21	Trace 22	Trace 23	Trace 24	Trace 25	Trace 26	Trace 27	Trace 28	Trace 29	Trace 30	Trace 31	Trace 32	Trace 33	Trace 34	Trace 35	Trace 36	Trace 37	Trace 38	Trace 39	Trace 40	Trace 41	Trace 42	Trace 43	Trace 44	Trace 45	Trace 46	Trace 47	Trace 48	Trace 49
0.0	0.00	0.00	0.00	0.00	0.00	0.00	0.00	0.00	0.00	0.00	0.00	0.00	0.00	0.00	0.00	0.00	0.00	0.00	0.00	0.00	0.00	0.00	0.00	0.00	0.00	0.00	0.00	0.00	0.00	0.00	0.00	0.00	0.00	0.00	0.00	0.00	0.00	0.00	0.00	0.00	0.00	0.00	0.00	0.00	0.00	0.00	0.00	0.00	0.00
3.2	819.50	447.19	616.02	802.63	963.79	526.98	628.75	449.52	372.49	885.72	534.30	151.79	277.39	262.82	613.34	768.23	611.63	637.76	451.33	700.99	490.08	442.87	831.28	547.29	437.11	831.62	446.07	409.88	803.53	546.92	529.65	330.80	520.80	680.38	702.26	697.25	517.52	650.25	293.44	539.31	547.25	588.72	531.47	432.16	464.79	214.58	613.33	386.54	497.03
6.3	856.36	431.23	687.03	904.67	1107.87	576.13	669.49	492.29	400.02	973.36	572.13	184.23	250.58	292.86	692.81	799.09	649.64	692.00	592.97	815.49	543.40	483.78	904.27	594.40	533.38	922.99	508.98	464.07	914.83	618.27	603.60	406.49	638.14	786.19	661.65	667.77	544.99	699.57	342.26	642.59	542.59	636.57	624.87	477.59	511.93	228.91	669.77	435.80	501.40
9.2	846.97	488.47	749.26	915.84	1191.16	642.45	719.01	515.24	423.82	1023.92	666.32	195.73	329.61	361.10	717.93	892.06	718.94	738.50	587.19	810.91	562.62	507.79	1010.58	631.41	496.96	894.47	525.68	430.09	947.32	655.64	612.52	368.73	646.50	792.32	690.26	738.42	555.84	779.39	342.92	689.21	517.08	649.09	690.02	474.88	535.90	259.38	675.60	418.94	544.71
12.3	825.09	505.30	649.82	834.12	1096.70	628.20	726.77	532.21	425.46	971.47	633.10	207.96	323.58	368.89	644.50	890.52	679.40	609.31	603.36	806.66	517.60	558.67	1072.76	616.94	544.51	944.07	515.50	435.10	939.59	657.75	576.79	351.10	572.37	774.42	698.99	750.01	586.83	779.52	358.60	638.46	562.42	609.26	644.42	457.11	515.20	232.45	719.72	414.76	534.48
15.5	825.50	481.50	811.52	979.10	1265.25	706.15	715.58	599.99	457.22	1178.63	732.03	211.65	369.58	339.00	752.12	933.28	711.06	715.71	641.90	863.24	573.89	540.81	1036.49	637.42	542.05	994.80	546.45	484.39	935.64	692.73	598.14	418.26	590.83	767.47	692.69	775.79	557.89	771.48	355.94	671.68	554.29	672.09	728.19	503.89	538.39	275.96	713.67	494.74	506.02
18.3	822.69	464.01	741.95	899.71	1152.01	657.36	790.98	608.65	419.61	1091.85	666.04	220.52	406.19	348.69	735.46	927.35	712.98	655.03	592.99	847.90	519.51	540.55	1052.72	639.89	509.42	989.64	550.98	470.46	970.73	699.76	559.36	403.78	539.18	775.70	666.09	755.87	597.50	786.75	368.54	700.28	563.07	610.23	619.25	504.78	517.69	221.73	737.50	488.72	522.48
21.6	784.40	511.28	753.82	969.11	1250.50	702.74	763.16	676.78	483.58	1184.27	769.07	257.97	434.23	363.25	746.34	920.33	811.65	694.40	630.41	893.69	575.00	640.32	1064.21	619.67	530.06	1007.05	599.97	510.22	985.30	771.82	630.13	445.00	657.24	802.66	671.48	832.67	585.99	881.64	411.02	722.76	520.89	639.56	731.91	509.11	516.69	261.42	731.14	451.49	520.80
24.2	803.28	511.71	700.80	880.22	1181.42	581.29	723.27	594.18	435.12	1103.56	690.06	265.73	364.66	346.85	721.17	909.52	776.28	646.86	632.28	871.60	537.66	585.56	1039.12	648.60	532.45	967.50	603.09	435.02	981.76	717.05	620.45	426.83	648.95	719.75	652.07	767.35	555.00	869.13	403.61	690.18	555.04	605.05	683.04	526.67	509.66	288.65	708.86	455.46	499.34
27.6	749.81	529.96	761.97	922.21	1303.60	669.11	746.05	658.84	435.00	1174.90	823.52	282.96	415.79	328.35	768.20	939.17	820.67	732.89	651.87	978.13	553.37	662.64	1086.50	651.32	518.18	998.50	636.40	515.13	1014.80	788.58	637.51	452.14	663.11	784.27	696.73	799.59	535.38	878.26	439.69	701.60	558.37	645.59	873.11	516.06	509.81	252.92	747.39	451.17	530.04
30.1	735.93	507.70	684.10	903.32	1235.06	601.26	753.15	617.95	467.63	1103.94	750.29	273.30	387.01	392.32	722.82	913.37	754.98	681.17	678.06	948.77	498.79	639.84	1058.63	658.80	529.06	995.40	633.38	503.62	987.23	780.22	588.97	380.69	610.49	739.00	666.41	812.51	566.98	843.47	405.71	733.74	517.22	579.41	768.34	502.76	512.87	279.00	728.90	466.86	529.30
33.7	707.99	561.27	642.62	938.84	1287.74	686.85	678.85	650.67	496.17	1106.26	823.07	288.60	395.92	398.01	802.77	931.54	791.60	692.34	641.25	1017.21	553.41	654.85	1008.19	632.00	560.16	1024.14	672.22	518.02	1032.41	839.77	552.89	417.67	610.48	789.23	670.67	813.90	558.22	875.06	458.20	689.63	512.18	629.56	790.25	482.83	460.20	286.38	714.40	427.68	513.28
36.1	667.94	545.75	610.84	897.00	1143.17	616.61	697.94	641.17	437.48	1086.46	801.27	284.67	406.02	416.20	706.40	933.99	788.79	673.73	689.18	927.11	519.76	619.09	1049.03	673.05	519.71	981.07	651.47	469.66	1018.97	819.15	599.06	384.54	559.47	729.98	677.77	775.05	548.78	859.72	441.97	735.38	490.86	573.36	761.07	442.18	488.11	283.30	720.26	434.76	475.98
39.8	667.14	553.71	604.51	956.42	1183.79	693.00	693.57	698.62	426.30	1154.39	782.25	263.41	428.60	386.45	748.23	999.73	798.99	712.31	751.35	941.83	598.83	656.85	1059.30	682.62	516.50	990.79	656.52	499.20	1063.86	850.48	602.43	387.61	568.69	803.18	663.51	758.26	481.04	866.30	470.58	758.09	573.89	695.20	879.89	536.15	546.04	272.41	767.78	430.75	526.22
42.1	683.86	481.49	575.62	903.26	1105.11	570.60	674.46	610.87	402.97	1102.26	749.63	272.08	392.46	339.97	707.01	990.34	775.24	698.49	751.09	951.70	513.33	668.31	1001.55	612.01	502.89	957.94	673.37	520.11	1028.86	777.21	565.40	374.65	550.97	697.27	639.05	739.44	528.46	913.61	491.40	774.40	527.62	646.70	802.09	478.02	521.93	267.31	756.57	448.06	490.12
45.8	673.71	525.13	663.80	862.12	1243.30	629.74	731.31	651.12	385.14	1111.55	842.14	281.06	451.80	374.13	778.03	950.98	857.15	753.33	770.26	968.47	591.35	638.95	1097.16	632.07	517.51	993.32	715.76	527.75	1016.80	833.57	561.92	359.98	505.20	763.46	664.90	728.78	522.44	958.15	504.61	728.51	482.48	631.46	831.47	472.34	470.06	278.13	815.41	463.98	489.74
48.1	683.13	507.47	612.11	859.92	1188.30	614.35	703.88	636.26	378.95	1130.21	818.27	247.64	435.77	347.70	731.93	1000.23	771.63	748.66	707.55	1011.96	565.47	680.01	1104.90	626.48	525.45	984.45	701.60	524.53	992.29	839.38	565.13	338.56	426.84	708.11	593.54	706.01	488.36	852.87	482.40	746.05	451.74	583.72	728.05	419.95	438.03	286.52	765.02	461.52	527.49
51.7	697.71	569.94	611.51	878.63	1186.17	636.88	639.53	641.33	394.68	1138.58	829.35	323.97	425.94	334.72	689.10	1055.09	861.76	704.76	725.24	969.92	630.09	675.70	1113.13	656.82	504.05	1002.81	677.71	532.24	1042.91	842.38	541.09	333.12	424.92	790.72	611.15	679.24	502.10	908.36	517.44	779.74	474.52	657.82	835.55	536.77	487.13	297.78	773.88	504.08	547.04
54.1	712.96	556.07	606.64	911.29	1146.43	607.14	705.73	659.96	399.24	1078.19	793.50	272.48	454.34	358.53	716.75	997.78	789.03	719.30	738.11	956.47	612.31	637.31	1120.52	629.44	509.21	1017.32	681.54	512.96	983.49	807.72	476.13	300.49	393.78	728.05	586.33	662.83	479.70	949.36	517.95	757.03	449.69	592.69	807.11	463.82	480.53	300.05	808.48	448.68	569.19
57.7	764.00	584.18	704.97	961.20	1289.89	659.37	752.19	657.37	453.71	1164.71	802.01	275.26	447.71	342.29	778.32	977.18	849.99	699.84	767.92	1017.61	620.98	632.83	1124.58	616.62	487.80	983.90	775.67	568.65	972.22	839.77	573.61	405.62	530.56	779.89	612.37	770.27	477.03	987.88	560.62	769.70	528.62	626.69	851.14	537.65	497.15	249.06	760.93	504.47	529.10
60.1	717.87	540.76	656.19	958.98	1201.34	631.20	704.84	716.87	441.95	1159.06	752.70	260.17	448.50	325.02	743.73	1019.52	753.62	670.07	743.48	971.15	575.09	656.64	1048.75	607.58	493.69	956.12	723.10	520.24	982.90	871.69	578.51	392.88	516.83	710.08	553.88	711.55	438.84	930.25	569.24	765.01	501.56	575.77	820.45	486.91	504.80	243.99	748.58	442.45	518.49
63.8	718.39	580.38	624.12	900.14	1235.21	661.28	705.99	627.20	435.91	1194.94	797.26	249.51	464.29	324.19	739.33	1014.47	813.20	626.90	748.34	1031.41	556.80	627.88	1138.41	695.54	484.46	1037.52	756.66	568.65	999.28	884.25	562.64	380.57	528.00	759.00	602.92	761.47	469.53	990.84	546.05	792.55	504.24	652.95	916.43	486.92	504.26	270.17	801.49	484.90	540.67
66.1	668.43	607.84	491.47	841.03	1112.82	617.22	729.51	577.37	426.75	1079.40	773.64	240.99	406.75	290.92	667.41	957.55	784.66	651.38	720.33	979.82	542.83	658.30	1120.47	630.54	523.59	956.03	729.71	478.09	946.75	875.37	589.30	351.69	475.12	664.83	568.26	763.07	499.96	898.79	509.60	772.31	534.54	616.53	774.63	521.82	598.27	229.79	827.42	469.19	526.95
69.8	727.33	590.13	557.15	931.62	1164.55	568.59	729.38	616.08	452.12	1103.94	814.08	254.80	509.00	280.78	745.31	965.85	788.63	698.19	728.13	1010.31	611.20	649.40	1154.60	678.86	558.65	966.63	733.01	511.27	972.84	878.07	589.54	349.73	456.20	717.76	557.17	768.32	506.40	911.49	547.66	808.45	537.66	654.52	853.96	537.83	558.94	287.67	776.34	458.40	489.48
72.1	696.89	600.60	527.87	904.65	1194.39	546.61	699.81	598.10	431.46	1043.86	751.71	260.93	453.17	260.30	645.88	993.48	801.52	723.90	748.41	937.08	511.87	679.86	1179.11	608.29	515.96	933.89	661.43	492.20	965.88	829.12	542.68	318.82	399.06	677.96	532.74	732.89	475.80	972.57	546.82	853.07	505.49	651.48	851.85	530.95	551.76	279.08	806.37	455.23	490.88
75.8	615.14	603.17	473.89	900.76	1141.82	531.64	674.27	648.33	514.98	1052.39	814.43	232.13	434.03	275.00	647.15	987.26	841.43	732.79	766.89	947.23	532.24	701.26	1168.62	629.67	534.84	973.77	714.63	522.74	991.13	882.53	619.45	345.99	454.43	704.25	598.71	721.08	489.81	1015.43	556.71	871.08	497.69	659.52	886.34	533.52	525.01	301.34	820.31	415.33	522.97
78.1	626.32	552.17	448.54	810.60	1041.65	536.01	623.93	591.46	465.55	1014.98	800.86	225.44	437.38	288.19	573.48	968.07	751.21	686.53	802.06	954.60	569.13	661.46	1140.51	603.32	522.37	970.62	695.23	496.67	944.56	869.17	531.27	339.36	402.50	671.09	556.51	677.59	476.74	945.85	515.37	807.59	518.61	647.26	821.38	501.27	539.29	287.94	800.41	426.72	492.21
81.8	523.78	576.34	326.91	790.36	1002.87	581.38	642.15	593.90	485.99	944.55	735.90	258.28	344.55	206.32	525.10	979.42	814.13	704.17	824.49	973.56	610.00	688.67	1155.05	651.39	561.39	1002.63	753.21	559.99	999.38	904.47	563.90	328.02	384.60	669.25	495.23	638.95	484.01	954.78	583.65	847.25	472.75	648.21	865.89	508.83	508.60	295.62	841.70	421.18	514.35
84.1	491.49	547.05	277.16	703.63	887.27	523.22	536.42	514.95	402.85	869.28	736.98	244.19	373.34	164.07	507.83	950.27	750.59	728.89	771.31	963.23	615.82	695.07	1149.98	697.20	538.19	990.00	730.73	520.92	969.41	900.26	480.51	282.20	356.15	600.21	497.02	632.24	442.21	908.22	543.30	830.73	461.31	591.21	777.51	483.53	480.57	278.29	803.44	385.70	467.49
87.7	461.71	505.17	237.50	645.85	873.98	518.07	529.76	512.69	435.89	824.63	743.66	228.70	277.94	159.26	491.39	934.29	783.01	729.41	822.51	1024.68	642.53	757.30	1179.22	706.64	548.64	1035.51	792.84	595.26	959.79	988.96	506.33	287.23	407.55	717.76	505.93	592.20	420.19	914.68	587.53	798.97	432.79	610.64	882.64	494.10	456.36	283.30	818.62	379.46	458.19
	Trace = Single Cell traces from RFP Channel
[truncated: 43 more columns]
