# Supplementary material for: Optogenetics reveals Cdc42 local activation by scaffold-mediated positive feedback and Ras GTPase
Source: PLoS Biol. 2020 Jan 24;18(1):e3000600. doi: 10.1371/journal.pbio.3000600 (PMC7002011; doi:10.1371/journal.pbio.3000600)
Supplement: S14 Data — (ZIP) [file pbio.3000600.s030.zip › S14_Data/Panel_S7A/Graph_Scd2(275-536aa)-eGFP/Graphs_RFP/SingleTraces_RFP_OptoQ61L_YSM3599.csv]

Strain =	YSM3599
SingleTraces_CRY2PHR-mCh-Cdc42Q61L (RFP Channel)
Time (s)	Trace 1	Trace 2	Trace 3	Trace 4	Trace 5	Trace 6	Trace 7	Trace 8	Trace 9	Trace 10	Trace 11	Trace 12	Trace 13	Trace 14	Trace 15	Trace 16	Trace 17	Trace 18	Trace 19	Trace 20	Trace 21	Trace 22	Trace 23	Trace 24	Trace 25	Trace 26	Trace 27	Trace 28	Trace 29	Trace 30	Trace 31	Trace 32	Trace 33	Trace 34	Trace 35	Trace 36	Trace 37	Trace 38	Trace 39	Trace 40	Trace 41	Trace 42	Trace 43	Trace 44	Trace 45	Trace 46	Trace 47	Trace 48	Trace 49
0.00	0.00	0.00	0.00	0.00	0.00	0.00	0.00	0.00	0.00	0.00	0.00	0.00	0.00	0.00	0.00	0.00	0.00	0.00	0.00	0.00	0.00	0.00	0.00	0.00	0.00	0.00	0.00	0.00	0.00	0.00	0.00	0.00	0.00	0.00	0.00	0.00	0.00	0.00	0.00	0.00	0.00	0.00	0.00	0.00	0.00	0.00	0.00	0.00	0.00
3.15	328.52	502.79	694.73	770.44	474.50	535.62	678.25	971.98	811.47	643.08	653.35	603.76	575.74	518.99	471.90	316.99	460.90	410.82	513.74	412.31	289.90	478.88	475.94	420.71	586.41	474.72	429.63	414.73	460.46	330.00	266.53	512.46	616.45	551.68	644.04	520.61	585.41	599.21	401.75	585.70	532.32	515.47	403.12	567.37	323.71	429.94	392.01	366.53	747.37
6.29	399.70	517.56	801.81	877.23	566.21	595.30	743.07	1025.42	838.39	816.73	698.00	697.80	663.24	626.32	524.00	441.69	489.93	455.44	510.98	473.09	312.94	583.09	531.07	490.38	584.30	552.55	433.36	396.56	535.22	425.17	321.48	617.22	734.73	647.54	719.07	591.48	664.81	693.48	401.25	640.90	530.09	607.48	447.90	614.84	393.00	541.54	460.69	492.17	888.36
9.20	385.24	500.79	818.66	940.10	546.97	634.30	798.75	1162.02	956.89	928.56	770.17	726.67	676.36	650.94	544.65	481.04	546.24	510.60	611.47	484.55	343.24	612.92	604.18	535.83	662.36	573.31	494.40	480.15	606.49	489.39	334.55	629.92	811.76	655.23	726.71	628.99	758.39	677.19	439.82	688.20	621.62	617.54	523.78	703.88	433.96	517.38	522.53	480.41	886.89
12.33	346.61	501.86	779.21	801.77	535.28	652.15	808.88	1066.24	890.54	885.77	729.46	698.31	727.35	699.48	544.19	478.07	533.49	531.96	500.98	501.58	338.80	596.66	563.99	561.61	621.05	539.36	518.99	452.59	584.56	463.14	324.86	668.90	860.57	687.92	732.52	655.74	778.92	721.18	469.17	697.21	597.63	641.50	552.09	724.34	437.37	543.39	471.83	501.34	911.96
15.54	413.00	530.26	871.03	904.63	582.96	662.12	908.88	1197.42	939.91	943.79	800.39	782.16	723.96	736.44	522.09	480.34	593.31	523.86	615.77	544.23	342.53	647.40	573.06	566.61	623.38	599.33	515.98	484.76	613.25	490.24	365.67	714.44	915.01	721.97	782.45	676.09	817.41	755.82	468.80	793.38	643.48	655.38	574.32	725.28	468.98	479.81	468.34	575.86	943.98
18.31	386.27	489.26	793.17	881.19	570.37	674.18	822.07	1098.90	988.27	940.24	787.86	691.45	727.19	722.64	579.17	497.11	515.82	561.18	565.64	542.58	346.75	593.87	549.60	509.06	627.09	515.84	537.35	458.07	660.90	436.75	370.06	718.26	856.64	694.80	733.13	666.10	755.65	777.28	468.79	793.61	616.46	689.60	531.89	704.69	452.64	503.95	494.29	510.49	886.41
21.57	395.09	522.64	818.67	943.38	520.21	644.25	904.39	1197.92	982.79	956.70	780.73	749.93	772.94	769.02	550.57	453.24	553.56	574.15	526.93	606.37	329.77	575.20	592.07	546.59	662.33	556.80	568.37	532.56	669.99	497.42	378.11	757.83	1026.41	716.53	812.52	664.55	813.08	810.75	488.54	749.86	649.37	715.55	558.92	758.83	457.95	451.68	438.91	544.21	850.96
24.22	361.39	430.46	794.92	851.51	560.74	639.28	802.49	1153.93	1026.90	938.70	810.49	721.46	723.89	785.77	545.62	504.63	540.01	584.77	505.75	599.79	300.26	528.58	551.35	526.15	629.26	504.96	552.22	472.85	656.40	444.90	324.23	711.66	919.46	755.82	825.49	669.80	731.41	773.70	460.43	791.69	706.74	718.81	546.72	746.27	432.28	428.03	452.22	500.25	805.88
27.61	332.50	428.85	764.72	910.16	638.72	695.16	813.16	1130.02	1014.55	992.98	819.26	720.66	724.52	806.55	537.28	523.63	518.49	551.52	518.93	620.26	305.69	467.35	522.59	618.38	708.53	580.70	550.34	495.36	693.99	493.05	408.18	791.05	1042.10	806.08	810.84	685.32	814.52	793.51	532.50	823.22	674.13	781.68	601.65	833.11	485.55	429.01	392.26	523.62	738.69
30.09	414.64	512.70	827.92	813.37	604.39	622.64	793.55	1102.10	967.72	965.77	839.91	740.44	720.28	788.10	583.45	528.18	488.44	537.05	508.40	642.65	314.14	565.42	599.13	537.26	566.46	548.57	478.46	495.35	677.44	421.94	358.47	689.98	947.15	799.30	769.38	650.83	747.05	753.66	485.71	781.17	614.81	748.48	555.84	737.47	436.52	370.74	344.33	476.72	689.64
33.74	436.55	533.30	816.40	922.20	700.79	638.87	821.29	1177.67	998.04	956.18	820.70	706.35	717.33	871.46	546.21	515.25	496.90	592.92	468.97	633.65	310.81	545.05	557.87	569.54	735.33	601.14	534.48	484.16	719.69	449.56	395.47	690.07	1054.40	813.37	785.37	662.64	815.33	767.65	479.99	821.82	629.73	769.26	594.47	791.62	474.41	577.04	507.16	525.13	973.60
36.06	408.61	460.52	776.09	794.54	649.34	574.71	795.69	1106.13	1041.04	919.50	782.50	741.29	781.09	832.72	571.87	510.08	513.92	519.29	479.02	607.35	283.51	512.60	524.59	595.75	670.35	586.75	511.15	438.96	722.41	424.17	343.05	684.79	954.02	759.61	720.18	623.35	743.56	753.08	444.93	806.69	609.38	760.81	539.67	728.18	417.89	582.79	506.38	437.56	1024.47
39.76	399.87	430.00	779.98	893.07	622.70	650.31	739.19	1134.05	1020.61	941.21	804.04	772.45	747.96	792.85	555.74	561.48	550.05	626.67	447.22	643.22	319.72	488.73	523.91	678.18	719.66	678.40	469.75	520.98	700.54	466.88	439.50	694.25	1130.49	756.08	778.46	618.34	837.86	752.14	450.77	815.23	551.37	764.07	550.11	787.39	431.23	606.78	544.97	480.10	958.54
42.06	362.34	379.99	731.43	858.33	580.73	589.83	780.26	1078.93	1059.10	937.43	801.06	766.30	767.32	814.12	536.11	545.76	499.52	552.43	408.47	651.37	314.20	475.11	560.42	656.68	746.03	705.38	440.59	471.65	693.75	421.59	334.58	678.23	918.22	758.24	748.45	609.58	728.78	715.12	422.93	793.85	540.01	703.99	534.59	697.83	440.95	538.41	508.45	458.48	975.82
45.77	339.80	376.39	738.31	856.54	587.56	628.93	745.28	1117.72	1025.92	1001.63	736.05	729.85	733.13	797.93	497.58	518.32	498.87	571.75	413.04	713.31	300.91	467.11	489.51	691.34	773.40	720.37	421.01	483.51	701.77	456.66	351.21	742.02	1142.41	818.36	720.08	636.03	815.92	758.48	475.97	739.69	557.36	776.67	562.81	774.32	470.01	531.74	538.36	482.35	970.13
48.09	301.72	341.47	661.08	821.36	567.23	602.92	684.93	1041.88	1031.39	947.88	769.20	754.32	744.50	761.58	523.71	536.05	499.97	608.97	389.42	710.05	327.20	474.91	443.97	648.29	733.50	665.37	396.81	463.43	667.17	425.16	318.79	707.08	1000.50	777.23	697.56	595.10	830.68	808.39	476.98	760.49	567.86	722.64	513.49	741.45	387.52	526.52	519.24	460.72	848.32
51.70	313.43	280.88	679.47	898.83	705.20	603.46	722.03	1152.10	1057.06	989.78	790.47	726.27	776.39	801.20	483.70	574.18	512.34	583.54	435.29	683.50	326.51	484.81	529.62	708.92	787.67	668.16	342.14	433.96	680.25	457.24	359.04	714.42	1073.06	767.54	656.56	584.50	809.79	776.13	458.64	713.86	496.45	723.65	580.92	789.68	396.43	537.40	422.63	528.95	782.36
54.06	266.73	230.15	677.04	837.42	617.03	593.03	702.74	1115.24	1004.60	978.34	744.24	695.98	733.45	839.84	503.35	523.44	504.82	550.72	429.24	684.34	318.09	450.63	475.61	733.68	739.78	677.20	428.06	470.47	681.13	453.53	344.42	660.99	971.89	779.68	670.39	575.66	757.94	787.33	426.24	786.61	539.21	741.81	531.29	771.96	416.08	532.43	373.36	470.08	790.80
57.74	266.39	229.26	619.53	894.73	653.08	636.58	760.65	1206.74	1075.04	965.28	761.90	768.44	838.29	829.52	594.16	510.98	502.13	589.81	561.20	690.62	387.18	444.37	416.52	726.18	815.24	743.27	314.40	505.80	645.51	401.84	378.56	705.81	1087.42	812.65	675.43	577.51	813.61	797.88	461.75	751.67	529.29	711.40	595.54	750.87	446.30	564.02	454.39	558.38	888.95
60.06	241.35	206.56	612.29	767.87	604.36	656.02	736.98	1079.73	1082.37	953.46	769.59	741.62	836.62	906.31	621.02	493.93	511.25	562.18	507.84	673.10	378.16	574.71	626.57	622.04	731.88	646.19	343.53	437.12	680.30	371.43	336.46	678.08	1041.58	768.57	632.64	535.01	755.04	738.67	444.84	778.67	514.18	741.89	602.21	736.46	433.25	513.67	443.34	475.68	850.24
63.76	269.22	202.73	661.64	865.12	656.26	638.10	747.68	1186.31	1020.50	1016.78	882.89	755.06	854.99	879.45	583.97	481.74	518.47	586.72	485.75	732.22	416.34	543.41	614.22	673.13	789.84	761.72	430.28	505.40	722.93	429.13	379.81	733.32	1085.77	913.59	753.52	643.71	819.67	799.65	462.41	760.62	576.40	743.08	615.39	792.31	430.09	526.17	360.84	536.63	792.99
66.06	284.01	278.94	679.54	685.02	644.49	599.97	759.57	1191.80	992.35	954.92	797.55	773.32	867.37	856.14	537.06	532.91	529.49	604.04	490.44	774.63	376.95	526.56	590.74	693.03	780.69	717.08	354.57	416.52	674.36	408.42	322.71	696.60	1025.89	840.83	632.36	543.27	762.68	779.28	438.51	680.76	572.87	758.42	557.60	757.36	400.87	493.10	354.06	452.81	716.76
69.81	306.44	342.68	777.42	772.48	645.33	549.18	882.90	1278.18	1056.99	965.94	803.46	769.01	835.16	868.79	548.73	522.95	540.95	595.46	524.31	703.96	416.36	464.18	477.81	672.90	846.84	777.80	432.82	497.69	768.92	426.89	370.78	750.43	1129.32	872.13	771.91	640.30	837.30	824.83	470.70	765.33	614.48	781.15	621.33	833.97	471.46	481.20	365.94	469.67	730.25
72.06	270.11	303.23	729.64	683.68	625.52	558.16	751.73	1178.44	1086.11	964.76	815.11	753.57	872.49	880.68	584.56	512.01	525.05	583.39	519.62	705.44	427.02	385.21	398.61	744.93	735.05	715.02	370.67	437.87	748.30	373.28	334.27	731.64	1057.62	844.51	654.38	611.08	803.69	810.94	453.78	739.44	572.03	766.37	574.94	817.19	417.56	449.21	375.12	445.77	746.25
75.77	275.45	253.13	685.26	688.87	618.93	502.29	752.36	1189.92	1039.70	985.84	769.02	820.40	894.35	878.41	570.61	500.41	510.66	618.78	488.56	751.68	429.00	423.13	370.97	727.00	780.88	705.91	420.11	488.78	795.45	400.88	332.07	757.55	1173.56	914.31	729.99	582.91	864.44	836.94	494.35	780.53	609.26	797.27	620.30	873.94	497.67	528.17	386.46	538.94	821.34
78.09	221.04	193.71	715.13	614.53	577.88	483.81	721.43	1078.77	1073.84	981.12	815.55	829.39	880.33	870.78	528.80	488.43	500.28	604.03	455.03	712.10	423.87	363.97	362.07	762.48	746.09	734.15	430.39	458.86	751.17	396.24	335.66	731.54	1066.76	886.43	706.03	616.12	812.54	846.32	447.22	750.04	608.49	758.10	558.60	801.91	469.07	531.60	367.43	422.03	841.94
81.75	271.31	265.38	789.03	620.80	654.20	478.29	764.06	1154.63	1075.55	1023.93	852.59	756.48	946.51	926.65	518.87	517.36	485.05	613.24	470.32	728.77	460.25	294.43	287.76	807.26	803.81	719.03	344.47	507.87	750.11	407.90	343.54	731.73	1214.69	905.46	737.96	669.81	925.05	876.37	529.86	753.33	664.26	775.97	648.36	876.38	508.51	590.71	527.79	541.77	861.26
84.13	259.45	216.14	697.25	584.89	623.73	459.94	689.34	1045.57	1067.04	961.05	809.57	817.42	878.07	875.96	514.64	534.11	472.36	588.20	439.21	743.34	428.76	316.28	230.58	812.57	750.56	737.90	379.43	495.86	655.07	388.36	385.60	748.34	1153.24	846.95	652.42	645.02	930.24	890.70	494.65	750.84	622.07	764.35	607.43	808.96	430.48	609.67	470.57	498.83	878.05
87.67	177.85	147.82	597.21	632.27	594.36	405.72	745.68	1049.66	1041.30	998.54	830.12	793.52	907.16	936.97	473.72	561.33	448.66	609.12	391.11	695.77	422.17	197.81	159.43	832.60	793.49	744.15	299.85	491.70	637.38	432.88	349.80	766.42	1190.44	799.70	606.43	617.94	884.48	882.68	473.14	735.50	589.14	747.67	635.43	779.02	463.23	550.98	469.31	501.23	898.72
	Trace = Single Cell traces from RFP Channel
[truncated: 30 more columns]
