# Supplementary material for: Optogenetics reveals Cdc42 local activation by scaffold-mediated positive feedback and Ras GTPase
Source: PLoS Biol. 2020 Jan 24;18(1):e3000600. doi: 10.1371/journal.pbio.3000600 (PMC7002011; doi:10.1371/journal.pbio.3000600)
Supplement: S14 Data — (ZIP) [file pbio.3000600.s030.zip › S14_Data/Panel_S7A/Graph_Scd2(275-536aa)-eGFP/Graphs_GFP/Graph_Scd2(275-536)-eGFP_SingleTraces_OptoQ61L_YSM3599.csv]

Strain =	YSM3599
Graph_Scd2(275-536)-eGFP_SingleTraces_OptoQ61L (GFP Channel)
Time (s)	Trace 1	Trace 2	Trace 3	Trace 4	Trace 5	Trace 6	Trace 7	Trace 8	Trace 9	Trace 10	Trace 11	Trace 12	Trace 13	Trace 14	Trace 15	Trace 16	Trace 17	Trace 18	Trace 19	Trace 20	Trace 21	Trace 22	Trace 23	Trace 24	Trace 25	Trace 26	Trace 27	Trace 28	Trace 29	Trace 30	Trace 31	Trace 32	Trace 33	Trace 34	Trace 35	Trace 36	Trace 37	Trace 38	Trace 39	Trace 40	Trace 41	Trace 42	Trace 43	Trace 44	Trace 45	Trace 46	Trace 47	Trace 48	Trace 49
0.00	0.00	0.00	0.00	0.00	0.00	0.00	0.00	0.00	0.00	0.00	0.00	0.00	0.00	0.00	0.00	0.00	0.00	0.00	0.00	0.00	0.00	0.00	0.00	0.00	0.00	0.00	0.00	0.00	0.00	0.00	0.00	0.00	0.00	0.00	0.00	0.00	0.00	0.00	0.00	0.00	0.00	0.00	0.00	0.00	0.00	0.00	0.00	0.00	0.00
3.15	-0.96	-26.87	1.86	26.49	16.08	3.77	-3.95	22.09	30.39	27.31	-17.67	-6.87	-2.61	-16.31	-10.70	56.75	39.87	20.36	40.91	12.90	-7.01	24.96	-13.97	-13.86	-6.90	-0.74	10.78	-15.92	32.70	-19.50	0.19	2.25	-39.42	3.95	19.17	4.92	0.59	18.21	25.02	1.31	19.63	-0.09	-13.30	-28.71	25.92	-40.68	-26.95	-13.88	21.90
6.29	2.83	-36.77	2.82	24.28	-0.61	-3.96	30.78	36.45	50.29	6.72	-2.84	5.76	-2.75	-5.36	0.78	2.97	11.51	22.56	8.35	8.48	14.75	4.16	-10.73	4.87	10.49	-22.64	9.52	-5.75	12.67	5.14	-23.03	-31.77	-64.27	4.12	-20.89	14.97	2.27	-16.07	3.80	-3.19	4.61	-1.32	-30.19	-38.17	-7.74	-36.35	-65.77	-16.31	1.38
9.20	-19.19	-37.58	-8.53	52.33	4.90	15.81	-1.04	43.62	25.81	25.17	7.42	-11.69	8.48	0.57	0.32	45.38	-5.49	9.90	11.42	13.38	25.40	-5.10	-41.11	37.92	-13.76	-8.88	-14.32	-47.83	9.48	-15.95	-44.03	-5.87	-42.53	12.05	5.94	4.56	-4.85	-10.58	0.94	24.78	-14.07	4.04	-27.86	-56.29	-9.21	-28.62	-69.80	-3.61	18.41
12.33	-11.99	-44.14	-16.84	25.90	7.61	-7.05	-9.72	45.72	12.95	14.65	-12.24	-4.18	1.57	-9.24	-26.61	63.82	17.55	3.60	-1.34	35.34	5.08	23.80	-65.03	-24.41	14.61	-20.34	10.22	-30.79	43.49	18.51	-35.12	4.92	-57.33	30.92	31.47	23.65	15.73	-9.22	-0.11	-2.52	-8.73	1.07	-56.19	-27.32	-16.28	-20.32	-67.20	3.83	33.18
15.54	-9.01	-43.11	-50.23	38.02	-10.89	-5.83	50.26	69.70	35.27	15.89	23.87	-4.58	10.65	-5.71	-12.20	24.33	19.58	19.66	21.66	30.48	11.00	-1.87	-23.17	-3.76	-6.92	-28.29	-2.79	-15.23	15.31	-36.87	-10.26	-30.19	-65.73	29.49	17.87	13.27	16.67	-22.35	-10.78	18.75	-4.66	-17.23	-30.93	-41.22	-9.66	-3.95	-85.82	-42.39	21.03
18.31	-9.09	-47.00	-10.39	33.71	21.94	-13.87	36.25	45.88	17.44	-14.00	-12.96	-37.40	13.53	-10.16	-4.65	30.84	31.08	20.71	18.89	33.61	14.51	4.46	-27.17	-5.66	-23.21	-19.48	9.92	-31.72	34.24	-12.38	-47.66	-30.79	-89.38	22.05	10.73	19.96	14.58	-23.07	-0.26	11.81	1.71	-8.49	-54.77	-60.64	-9.25	-19.43	-95.26	-30.73	-15.62
21.57	-50.18	-79.88	-45.79	46.86	9.60	13.93	13.32	51.36	38.17	-15.94	-6.34	-22.23	24.88	-10.00	-17.91	40.22	19.63	13.48	-1.31	22.90	15.59	-1.36	-58.07	-38.68	-38.74	-16.59	31.71	-36.32	28.57	14.19	-49.95	-18.32	-77.81	32.67	43.81	-21.93	-2.60	-29.37	-3.10	31.69	7.69	7.14	-49.50	-54.85	-21.60	-36.57	-71.42	-52.73	6.75
24.22	-61.02	-71.60	-10.25	38.36	-20.71	-11.36	8.46	55.09	12.84	-5.47	-32.42	3.50	16.25	10.18	-12.37	41.97	17.82	13.01	-22.05	25.01	-5.19	25.79	-52.76	-17.94	-9.32	-37.01	-22.70	-21.04	51.20	-24.13	-34.68	-16.99	-50.41	64.02	48.64	-1.07	17.76	-36.19	22.69	54.05	2.46	10.81	-42.72	-33.72	-20.97	-34.75	-73.19	-54.19	11.69
27.61	-41.83	-59.59	-28.00	45.21	-6.02	-13.14	-9.16	60.68	18.07	-9.18	-24.80	-13.90	-8.38	19.65	-20.25	39.23	6.44	19.35	-12.35	16.06	12.10	-11.65	-65.86	-28.80	-31.00	-39.43	-3.91	-47.98	22.66	-27.27	-42.58	-48.80	-66.01	41.75	-10.35	-18.74	-12.43	-31.71	-25.44	21.31	-1.73	35.57	-45.19	-62.28	-25.58	-45.16	-104.89	-39.89	8.87
30.09	-41.71	-30.22	-14.22	28.80	9.59	-17.37	-7.82	49.97	5.40	-19.11	24.97	-10.66	10.77	-6.38	1.94	48.41	8.80	6.40	-8.38	28.63	-3.67	-10.01	-25.62	-10.12	-19.71	-17.74	15.29	-60.38	50.43	-21.06	1.08	-41.39	-97.76	60.87	6.59	-13.37	-1.61	21.87	-20.97	30.56	-10.25	28.58	-76.85	-35.10	-10.03	-67.92	-121.54	-96.64	-35.06
33.74	-63.52	-73.76	-67.18	49.88	2.11	-20.46	-48.02	35.52	31.13	-17.26	-21.52	7.42	15.56	-13.09	-15.09	29.11	-11.80	1.80	13.99	25.62	-4.94	4.01	-65.54	-59.26	-52.54	-44.04	-15.61	-35.75	7.33	-24.79	-10.99	-52.56	-61.30	48.49	19.95	-27.73	-7.22	-11.92	-14.87	34.65	-15.48	3.50	-60.44	-43.34	-29.35	-24.75	-72.22	14.21	44.94
36.06	-69.49	-60.32	-19.81	36.22	2.25	-23.96	-10.86	98.42	10.39	4.49	-23.54	-3.81	20.40	29.54	-17.73	47.88	-7.42	11.31	0.88	11.15	6.41	12.53	-92.42	-44.87	-12.61	-33.38	3.19	-34.54	23.17	-25.10	-35.23	26.61	-35.60	69.47	5.22	-8.80	7.63	-45.35	31.35	48.79	-19.68	17.54	-66.36	-43.00	-22.08	-31.99	-56.29	-5.17	41.12
39.76	-38.36	-71.87	-55.81	51.68	27.93	-4.43	-11.28	56.32	23.47	-19.82	-31.77	-11.04	26.31	-7.11	-29.12	21.05	-4.50	9.59	-7.81	40.51	-1.41	-2.53	-86.88	-19.88	-35.37	-25.45	-38.39	-63.30	4.63	-27.51	-54.87	-20.83	-101.05	65.23	25.21	-35.49	11.50	-6.19	4.62	43.24	-12.94	15.03	-68.99	-38.28	-5.09	-45.11	-85.18	-29.11	6.67
42.06	-74.67	-59.44	-23.45	42.73	26.56	15.34	-15.18	72.99	25.68	-6.13	-42.04	-18.77	12.94	17.98	-23.16	30.13	0.77	8.50	-2.20	42.55	-12.74	12.73	-76.34	-55.68	-44.83	-45.24	23.51	-59.45	8.47	-27.80	-28.85	-8.12	-62.28	71.32	60.76	-9.25	3.06	-2.18	-3.82	45.60	7.38	39.68	-78.61	-56.60	-32.52	-29.57	-47.71	-8.87	45.70
45.77	-63.47	-66.04	-49.13	62.30	13.71	-13.75	-9.25	78.43	-10.87	-19.71	-20.88	-37.81	19.84	1.25	-23.88	35.68	-12.14	16.51	-10.38	35.55	3.40	2.61	-85.68	10.61	-74.19	-46.09	-29.64	-70.52	26.32	-32.42	-19.37	-23.32	-94.47	48.50	28.12	-41.18	24.33	-10.98	-18.74	66.05	-8.37	57.71	-74.30	-54.16	-18.03	-34.88	-87.71	-29.52	32.80
48.09	-74.23	-97.86	-42.18	38.97	27.89	-18.15	-19.07	71.15	17.31	-25.09	0.81	-39.15	28.81	16.15	-24.91	33.49	-12.77	28.30	-12.28	40.04	-3.57	3.34	-60.79	-54.63	-55.12	-28.26	-29.30	-51.67	4.27	-8.29	-26.91	-51.45	-78.48	63.68	14.50	-12.82	16.12	-24.27	23.39	52.80	-10.66	35.19	-74.06	-62.66	-18.28	-21.25	-74.49	2.83	20.58
51.70	-61.90	-70.91	-56.45	60.06	21.55	8.08	9.31	57.84	16.83	-8.09	-35.48	-30.62	0.93	0.95	-17.28	26.25	-18.67	13.94	0.15	26.10	-1.52	-21.01	-101.29	-42.61	-40.48	-39.01	-56.37	-55.52	0.02	-34.06	-35.40	-29.65	-76.32	63.86	-4.82	-38.29	15.07	-15.34	2.16	30.73	-17.99	22.07	-79.90	-61.97	-13.72	-60.93	-99.33	-45.23	16.74
54.06	-74.14	-98.69	-91.99	41.35	48.06	-4.69	-0.58	67.61	44.23	-19.94	-10.29	-20.81	22.41	10.28	13.98	9.96	-45.80	11.78	-16.17	35.62	-9.55	-18.45	-104.38	-36.76	-57.51	-32.86	-30.52	-40.89	33.38	-16.45	-31.46	-21.28	-58.33	71.81	27.50	-32.03	35.03	22.14	-10.88	55.08	0.27	42.05	-70.85	-54.47	-9.18	-46.59	-102.48	-34.89	14.52
57.74	-78.17	-91.70	-65.60	39.16	34.94	42.94	-30.06	100.24	13.14	6.99	-35.09	-21.60	21.09	31.45	-13.43	27.73	-5.91	19.43	-17.87	46.50	7.41	34.87	-83.51	-52.84	-58.02	-33.32	-39.59	-69.99	-1.40	-3.65	-18.64	-62.76	-75.82	78.28	23.64	-31.35	35.93	-5.26	-35.76	41.35	3.97	21.21	-94.87	-58.56	-59.20	-45.88	-69.96	24.91	53.00
60.06	-52.62	-91.84	-53.33	78.04	52.20	-3.44	-4.40	94.35	23.68	-22.65	-17.62	-23.62	19.00	15.01	-0.56	7.43	-3.01	19.53	-5.49	40.15	5.87	15.25	-53.12	-13.58	-52.30	-33.09	-8.19	-71.63	6.79	-42.97	-11.54	4.01	-57.00	63.49	47.53	-19.80	25.30	-18.09	-30.08	86.30	-7.96	30.70	-103.64	-80.90	-19.49	-77.06	-69.10	-22.42	24.85
63.76	-66.50	-67.35	-85.42	55.78	28.18	-23.17	-2.36	82.35	10.01	-42.21	-25.44	-25.75	11.89	6.72	-6.69	-24.96	-5.36	17.21	-20.35	42.22	10.84	4.07	-69.98	-40.60	-26.32	-35.55	-29.19	-63.97	26.75	9.14	-20.20	-24.72	-76.93	65.38	46.61	-15.50	34.96	12.37	-31.77	38.86	-9.79	39.26	-77.32	-47.29	-3.81	-72.02	-85.03	-32.06	30.17
66.06	-55.31	-71.87	-57.61	95.79	30.64	-8.25	-19.51	64.76	26.20	-8.74	-22.97	-62.75	18.85	23.96	8.52	4.11	-15.58	27.61	-30.56	35.94	5.06	9.67	-114.63	-34.31	-35.44	-35.75	-19.63	-55.95	3.85	-19.53	-34.49	-54.37	-76.65	59.06	38.52	-41.85	31.93	11.05	-17.12	57.46	-19.38	24.48	-84.12	-39.02	-32.10	-53.74	-60.00	-35.44	48.70
69.81	-62.78	-75.48	-47.63	78.42	42.17	-2.21	-38.40	92.08	-5.49	-21.54	-45.33	-46.10	22.46	3.64	-31.48	7.25	-11.84	17.14	-30.06	55.17	5.61	17.01	-96.13	-50.05	-52.23	-28.66	-23.37	-25.76	11.30	-17.09	-51.14	-49.24	-117.44	56.27	21.21	-22.19	29.34	-32.84	-11.45	37.46	-24.44	26.24	-87.60	-59.70	-48.26	-40.93	-96.29	-25.48	23.55
72.06	-78.85	-67.08	-97.02	65.13	56.21	-8.80	-16.45	64.91	3.51	-29.10	-36.28	-47.54	18.03	16.50	-39.40	-33.78	-34.21	24.24	-26.47	41.18	13.92	29.07	-78.26	-30.31	-36.76	-38.38	1.83	-70.31	-0.80	-17.54	-34.57	-31.41	-93.45	45.59	24.35	-49.03	8.25	4.45	-25.37	72.16	-17.17	29.58	-47.43	-57.36	-29.91	-82.51	-76.49	-45.92	33.47
75.77	-70.22	-92.35	-87.05	78.49	56.96	-39.74	-26.96	108.19	-17.00	-45.31	-62.50	-61.63	3.04	-3.52	-33.50	-16.73	-38.07	6.35	-43.87	41.56	10.48	29.06	-64.21	-58.36	-54.14	-43.20	-31.03	-41.62	2.22	2.14	-38.31	-1.41	-73.26	62.42	87.54	-13.77	23.86	-2.67	-30.99	32.06	-21.53	49.30	-60.40	-70.91	-28.43	-47.64	-81.51	-39.72	72.91
78.09	-89.12	-92.85	-86.22	66.43	52.76	-47.93	-27.92	64.13	8.81	-44.99	-17.85	-49.37	22.41	27.02	-10.70	11.28	-47.12	16.44	-7.50	53.81	12.50	13.42	-109.54	-80.46	-58.14	-61.46	-5.33	-46.25	-6.76	-1.44	-21.01	2.28	-77.58	50.56	42.36	-18.10	49.64	23.89	19.44	50.48	-1.96	70.84	-81.32	-58.18	-8.62	-60.18	-79.64	-21.16	30.28
81.75	-75.79	-98.73	-75.13	79.72	53.62	-28.55	-26.39	82.45	-43.96	-37.72	-40.19	-73.17	14.91	-10.18	-57.30	-22.90	-28.76	3.42	-22.33	44.90	7.23	2.76	-101.51	-55.76	-51.44	-26.70	-28.07	-89.69	10.67	-9.38	-42.72	-17.62	-40.15	56.46	67.89	-25.85	52.70	-16.07	-1.66	70.89	-0.72	42.93	-89.59	-50.20	-34.36	-30.84	-58.77	5.70	55.20
84.13	-89.66	-68.76	-52.40	87.53	25.84	-33.31	-30.29	92.06	-7.90	-36.12	-30.66	-44.53	6.54	30.07	-30.70	-8.91	-79.54	18.65	-5.37	39.49	18.10	0.68	-116.95	-61.08	-49.07	-34.68	-32.92	-71.21	7.57	-14.73	-26.64	5.64	-47.62	75.26	30.54	-26.43	54.82	15.61	-19.31	102.88	-3.94	57.32	-58.48	-35.24	1.10	-64.79	-43.36	-7.59	44.94
87.67	-80.13	-109.24	-83.05	83.64	74.68	-6.14	-14.18	95.24	-15.93	-65.00	-64.05	-73.53	3.41	30.94	-42.06	5.59	-63.79	14.20	-38.40	45.04	15.57	6.89	-89.55	-101.58	-43.55	-46.81	-42.42	-72.43	-5.97	-1.80	-31.76	22.56	-126.95	70.53	26.89	-27.45	25.19	-19.11	-12.85	58.72	-22.37	78.83	-84.83	-24.57	-26.13	-60.38	-68.12	-14.05	60.45
	Trace = Single Cell traces from GFP Channel
[truncated: 30 more columns]
