# Supplementary material for: Optogenetics reveals Cdc42 local activation by scaffold-mediated positive feedback and Ras GTPase
Source: PLoS Biol. 2020 Jan 24;18(1):e3000600. doi: 10.1371/journal.pbio.3000600 (PMC7002011; doi:10.1371/journal.pbio.3000600)
Supplement: S14 Data — (ZIP) [file pbio.3000600.s030.zip › S14_Data/Panel_S7A/Graph_Scd2(275-536aa)-eGFP/Graphs_GFP/Graph_Scd2(275-536)-eGFP_SingleTraces_Opto_YSM3598.csv]

Strain =	YSM3598
Graph_Scd2(275-536)-eGFP_SingleTraces_Opto (GFP Channel)
Time (s)	Trace 1	Trace 2	Trace 3	Trace 4	Trace 5	Trace 6	Trace 7	Trace 8	Trace 9	Trace 10	Trace 11	Trace 12	Trace 13	Trace 14	Trace 15	Trace 16	Trace 17	Trace 18	Trace 19	Trace 20	Trace 21	Trace 22	Trace 23	Trace 24	Trace 25	Trace 26	Trace 27	Trace 28	Trace 29	Trace 30	Trace 31	Trace 32	Trace 33	Trace 34	Trace 35	Trace 36	Trace 37	Trace 38	Trace 39	Trace 40	Trace 41	Trace 42	Trace 43	Trace 44	Trace 45	Trace 46	Trace 47	Trace 48	Trace 49
0.00	0.00	0.00	0.00	0.00	0.00	0.00	0.00	0.00	0.00	0.00	0.00	0.00	0.00	0.00	0.00	0.00	0.00	0.00	0.00	0.00	0.00	0.00	0.00	0.00	0.00	0.00	0.00	0.00	0.00	0.00	0.00	0.00	0.00	0.00	0.00	0.00	0.00	0.00	0.00	0.00	0.00	0.00	0.00	0.00	0.00	0.00	0.00	0.00	0.00
3.15	1.30	8.24	15.52	-8.23	-13.47	-4.85	15.04	-13.96	20.77	3.92	9.42	-28.88	-2.83	15.81	-4.23	-13.09	-21.67	22.34	4.61	-16.41	-30.95	-4.04	-2.87	-21.81	7.83	4.77	-9.12	-6.58	-0.78	-6.15	5.62	-15.20	12.43	33.71	-22.40	-8.30	-8.02	-37.26	9.95	-0.91	-18.34	31.07	-9.55	-5.66	-3.31	-19.62	14.24	-4.13	-29.12
6.29	6.19	-16.41	0.27	-10.87	1.47	-18.13	17.22	-29.57	-21.47	8.13	-5.10	-43.27	6.91	-7.11	-6.53	-2.29	-2.78	9.74	-15.74	-9.34	-28.53	-19.96	-5.21	-33.51	5.23	1.58	-6.72	8.17	-17.04	-4.96	-3.24	-63.73	-14.52	21.69	-10.49	-7.19	2.32	-20.96	2.90	-3.71	-2.05	-5.08	-6.51	-7.03	4.99	-4.90	1.95	-6.26	-21.93
9.20	5.74	1.82	-8.82	-8.93	3.69	11.27	3.89	-15.73	-18.73	20.73	21.20	-20.09	-1.51	27.24	17.08	-2.59	-31.60	42.81	-4.63	-7.85	-36.34	-23.81	-11.15	-28.39	-12.77	-5.42	-22.49	22.55	9.86	-17.37	17.84	-32.05	4.88	16.31	-23.92	4.50	14.62	-33.08	36.84	6.81	-7.24	10.69	18.15	-13.53	-23.51	0.09	9.10	-27.83	-38.87
12.33	17.00	-9.20	3.37	16.62	9.97	6.56	10.69	-35.45	28.21	21.81	11.70	-48.85	-7.91	0.07	0.65	-0.32	-6.05	-23.85	-25.11	-33.29	-31.40	-32.62	3.46	-31.72	-37.99	-10.11	-11.76	1.66	6.18	-32.13	17.07	-29.03	-18.37	33.96	-26.91	-13.29	-16.03	-9.60	28.94	27.65	-15.43	19.81	12.13	-17.70	-29.53	-2.11	18.10	-23.35	-21.60
15.54	16.42	-10.05	-19.40	12.99	7.22	17.63	2.37	-25.75	9.00	11.36	45.53	-22.72	20.39	24.37	-12.94	-3.10	-27.19	-19.93	-75.53	-8.85	-36.53	-16.69	-2.57	-31.93	-32.31	1.62	-36.59	11.19	0.65	-39.04	12.11	-71.01	8.02	14.50	-18.94	-11.52	48.57	-7.29	54.47	19.63	-26.20	17.06	48.54	-28.77	-14.64	15.64	10.66	-4.80	-5.76
18.31	26.05	6.29	-13.02	-0.17	22.97	35.68	9.42	-21.75	2.31	22.41	28.04	-51.92	23.45	-14.70	-6.96	-18.82	-11.87	-8.93	-41.47	-8.10	-49.97	-4.11	13.45	-19.33	-40.89	1.67	-30.17	9.61	-17.24	-17.91	13.25	-52.60	-10.49	9.82	-18.13	-5.32	60.85	-3.02	44.28	30.36	-60.85	28.72	16.06	-8.69	-6.29	21.97	38.68	-16.92	-51.86
21.57	56.46	-23.91	-25.10	0.23	42.56	40.79	27.92	-49.06	-6.38	14.41	18.51	-46.85	-34.14	-1.65	-7.07	-20.02	-20.07	-22.35	-64.44	-5.14	-76.19	-20.01	-4.98	-35.48	-24.55	15.36	-19.63	-4.38	-11.11	-36.36	18.43	-17.18	-22.42	-5.14	-71.94	-23.25	56.60	12.55	38.16	36.64	-28.74	-11.23	-13.83	-7.61	-27.83	-3.77	18.87	-19.85	-6.15
24.22	50.45	-4.88	-7.42	3.55	24.48	36.19	-17.36	-32.96	11.83	22.41	27.77	-19.34	-11.89	18.48	-1.91	-17.94	-12.01	-39.95	-56.80	-0.03	-53.09	-14.53	2.06	-18.24	-9.32	-3.19	-14.49	23.16	3.96	-19.28	55.00	-31.48	-19.33	39.64	-62.60	-17.52	65.10	15.70	81.03	31.98	-54.40	2.97	1.49	-13.29	-43.23	28.64	20.86	-3.41	-30.57
27.61	43.08	-19.57	2.18	6.58	18.22	86.94	-3.09	-30.92	41.65	39.19	51.25	-48.12	6.51	8.25	-6.64	-14.26	-29.39	-3.11	-62.50	2.93	-68.94	-14.95	-6.06	-31.00	-37.23	22.47	5.85	40.04	12.92	-42.19	32.62	-34.37	-5.77	27.83	-48.20	-14.45	93.84	-9.83	51.72	36.06	-95.07	-6.74	3.84	-6.67	-33.74	5.64	34.64	-33.09	15.30
30.09	51.30	-25.63	-1.07	-11.03	35.42	43.11	14.00	-61.60	38.59	41.12	58.91	-60.79	-46.51	14.02	-24.63	-13.65	-8.79	-50.35	-52.76	1.90	-82.58	-17.51	-2.54	-41.53	-24.10	3.38	10.30	6.55	0.99	-38.35	27.11	-41.87	-6.59	24.15	-48.32	-2.65	94.94	6.70	58.89	51.35	-63.95	-4.22	17.88	-49.95	-41.99	12.67	44.25	-19.72	2.23
33.74	21.48	-7.91	-25.66	-12.53	51.71	56.15	9.23	-50.38	54.82	40.95	31.37	-44.12	-60.71	-1.23	-4.09	-21.19	-18.63	-48.61	-72.17	-2.47	-97.56	-11.45	-14.90	-40.63	-46.41	7.57	-17.90	-7.13	23.61	-63.50	7.00	-60.33	-2.36	14.60	-42.62	-22.24	119.03	38.05	53.39	35.02	-71.55	-23.70	16.88	-35.39	-61.08	-17.79	36.78	-29.83	-28.44
36.06	21.84	-37.00	-42.61	-14.47	37.23	28.37	11.50	-61.69	29.89	34.98	84.54	-36.08	-62.70	13.72	-27.48	-9.70	-29.95	-53.55	-58.61	-1.93	-84.37	-2.15	-17.45	-36.74	-32.29	31.74	-1.25	-0.14	-9.59	-63.00	7.85	-68.67	-0.64	57.36	-50.70	-4.96	76.16	0.91	61.94	27.06	-107.69	18.62	23.00	-27.24	-52.87	-4.38	50.18	-18.73	-10.75
39.76	15.66	-78.26	-37.62	8.87	32.29	54.16	9.87	-43.83	46.77	24.39	36.40	-68.37	-39.53	-12.97	-30.56	-18.47	-34.26	-44.19	-93.46	-10.77	-84.76	-11.60	-18.82	-36.08	-46.21	4.48	-1.88	-6.09	12.98	-56.30	19.18	-29.64	-27.22	58.41	-63.87	-34.25	76.97	32.18	73.55	54.56	-57.52	7.86	62.60	-32.47	-19.51	12.65	30.56	-18.04	-28.63
42.06	50.80	-51.88	-37.70	-23.73	30.53	54.73	-11.02	-75.56	44.86	-1.82	56.43	-78.98	-57.91	-24.32	-8.52	-6.16	-20.32	-46.51	-92.99	-2.55	-87.27	-14.65	-7.94	-51.98	-33.12	36.33	2.80	30.92	-3.29	-65.57	-8.78	-46.43	32.48	51.95	-13.71	16.17	65.96	28.78	66.21	49.27	-48.80	28.41	37.95	-10.19	-24.10	16.23	42.42	-11.94	-29.34
45.77	79.36	-26.85	-17.31	5.24	39.69	72.55	20.23	-41.58	44.76	32.37	57.79	-47.14	-35.96	24.26	-17.79	-14.95	-1.33	-64.65	-111.54	18.09	-114.00	-9.29	-27.02	-38.13	-47.26	22.06	6.97	40.47	0.47	-60.74	5.97	-79.95	58.20	43.85	-69.40	-10.63	69.92	53.85	75.42	64.13	-62.98	-20.29	16.56	-15.81	-70.43	5.79	45.09	-8.41	9.87
48.09	45.69	-24.02	-26.09	11.57	53.60	41.09	26.46	-55.80	78.62	28.71	73.40	-48.17	-73.74	2.70	-6.14	-21.40	-23.27	-83.96	-78.59	-2.83	-111.15	-23.49	-5.30	-22.73	-42.58	18.02	-4.54	12.36	-18.14	-64.98	18.94	-19.05	78.94	28.97	-81.37	-24.52	129.47	38.34	73.22	59.05	-69.83	-4.63	18.64	-39.10	-55.46	15.23	50.82	-31.74	-4.53
51.70	56.49	-38.18	-37.07	10.39	36.41	48.38	19.43	-63.37	25.87	36.61	28.71	-73.16	-83.14	16.37	-24.95	-32.96	-21.55	-72.25	-100.49	2.04	-106.29	-0.26	6.51	-33.58	-62.20	-0.62	2.42	26.38	-7.75	-58.74	12.25	-64.83	66.51	46.51	-84.28	-8.73	96.37	62.25	95.32	72.48	-81.24	-18.37	11.50	-31.48	-16.48	20.68	33.36	-27.64	-7.09
54.06	44.05	-20.43	-10.41	5.62	61.65	71.10	21.16	-56.97	70.73	47.21	60.16	-73.42	-70.55	-0.70	-23.07	-15.22	-8.77	-86.22	-67.39	10.47	-117.63	-11.15	-22.97	-3.73	-51.99	20.07	-31.83	28.01	-8.16	-49.06	-9.29	-81.63	18.59	67.44	-80.67	-17.20	116.91	55.15	77.37	66.48	-108.06	1.04	65.69	-41.55	-11.60	33.63	74.85	-46.16	-3.06
57.74	35.55	-9.91	-15.32	23.56	37.93	98.54	42.85	-64.81	75.31	57.80	63.93	-25.59	-63.63	22.16	3.65	-40.19	-25.12	-96.56	-81.37	5.91	-114.84	-23.57	-13.01	-41.12	-62.09	21.51	7.71	35.27	-11.21	-78.55	20.89	-54.22	34.98	49.14	-110.55	-1.62	78.63	44.32	103.82	56.14	-85.08	-12.05	33.89	-48.22	-33.31	32.98	47.71	-38.52	3.27
60.06	-0.67	-33.24	-26.42	28.68	32.05	71.38	30.12	-60.73	78.36	50.94	80.53	-35.79	-56.06	6.76	-9.82	-30.47	-13.76	-81.12	-104.22	4.95	-119.50	-1.05	-29.92	-21.08	-64.66	38.73	-13.79	18.27	2.16	-76.16	20.11	-53.37	17.76	56.42	-116.17	-17.16	107.23	35.44	86.85	92.08	-109.95	-35.83	51.37	-42.39	-22.78	14.72	34.02	-16.32	-10.01
63.76	20.42	-44.85	-47.40	27.68	41.32	46.69	10.28	-69.88	25.97	36.69	68.56	-64.25	-58.01	10.99	-30.07	-16.17	-26.50	-97.14	-125.29	18.75	-112.65	-36.76	-30.28	-50.69	-52.69	32.39	-8.32	12.78	-30.43	-71.26	29.87	-80.82	20.77	32.79	-95.80	-10.61	117.36	26.02	115.44	46.57	-101.05	1.73	-38.93	-43.10	-22.19	33.52	62.05	-29.55	-28.85
66.06	21.88	-20.73	-41.88	1.47	29.03	41.36	-1.99	-63.02	33.08	30.40	45.76	-44.25	-69.03	7.48	0.23	-46.94	-18.99	-87.77	-152.44	0.77	-113.41	-17.92	-24.81	-57.88	-72.21	5.86	3.98	5.46	-21.83	-71.25	-3.00	-83.39	27.08	58.49	-85.95	1.97	47.85	36.52	74.64	54.62	-78.56	12.85	3.65	-10.54	-14.06	41.72	53.46	-19.55	-12.58
69.81	62.28	-35.98	-9.81	10.57	42.95	83.32	40.54	-62.38	29.15	53.82	67.65	-12.83	-60.76	-4.33	2.76	-45.24	-14.38	-102.29	-155.31	-16.65	-131.55	-28.71	-44.32	-22.24	-58.05	12.93	-22.35	11.01	-29.36	-70.90	-3.35	-79.08	51.21	41.26	-125.97	2.25	89.70	47.09	80.36	61.01	-78.85	-35.44	-11.82	-39.45	-18.35	-0.32	49.22	-31.19	-6.90
72.06	24.79	-56.54	-37.91	17.55	52.88	58.66	35.29	-59.86	26.71	43.70	24.16	-45.88	-73.14	22.08	-5.96	-37.22	-9.04	-103.66	-131.01	2.48	-134.65	-38.15	-17.05	-23.51	-54.81	18.75	-6.26	-4.18	-2.36	-68.05	6.26	-90.37	54.57	42.40	-144.49	5.44	84.84	47.77	96.68	40.14	-93.97	-2.13	-10.13	-51.25	-30.46	58.82	57.42	-24.68	-7.65
75.77	31.96	-41.30	-38.73	5.92	52.97	66.71	19.88	-88.73	21.37	14.00	65.10	-74.85	-91.26	27.29	-9.72	-50.78	-15.21	-81.76	-138.07	-19.92	-120.19	-44.79	-48.58	-38.50	-65.37	-0.17	-36.22	24.52	7.37	-63.94	18.53	-99.13	14.93	32.33	-110.85	-11.74	71.75	74.69	79.35	65.46	-119.78	-46.37	9.35	-55.74	-49.33	16.91	41.33	-42.64	14.08
78.09	26.71	-42.63	-18.75	-9.49	15.75	52.01	20.50	-58.03	44.63	34.17	56.78	-78.35	-110.52	-8.81	-8.20	-38.85	-37.45	-108.91	-110.26	-2.30	-133.48	-22.30	-26.99	-33.22	-79.51	39.79	-34.14	-0.17	-23.94	-89.28	27.66	-88.45	40.85	73.66	-109.12	-15.94	110.18	81.42	117.81	63.07	-69.75	3.22	64.05	-17.78	-26.46	9.05	60.66	-54.95	23.01
81.75	15.37	-68.90	-65.21	-10.03	54.01	55.19	35.06	-99.22	43.47	25.97	42.85	-106.02	-106.86	-52.06	-37.82	-64.68	-16.52	-95.79	-121.32	3.24	-122.68	-47.88	-28.43	-64.57	-75.81	9.46	-19.27	2.58	-25.15	-98.34	3.87	-68.54	68.54	30.17	-106.33	-5.17	78.08	63.47	87.10	68.31	-75.20	-8.98	19.36	-51.63	-53.83	0.90	93.98	-42.56	2.75
84.13	27.93	-32.79	-36.49	-21.00	31.57	60.90	17.68	-117.72	47.32	25.64	59.27	-61.09	-95.75	-39.57	-5.94	-39.26	-21.07	-84.38	-143.91	-11.19	-131.22	-48.14	-30.06	-59.87	-71.65	13.23	-27.91	9.72	-13.98	-96.19	13.87	-61.89	87.22	70.07	-94.14	-2.24	124.07	81.91	88.96	96.10	-84.58	10.76	52.93	-33.20	-29.46	23.63	103.09	-56.03	19.18
87.67	33.55	-59.49	-48.87	2.53	41.71	58.09	-0.29	-79.32	26.64	-3.35	88.11	-136.66	-142.72	-39.73	-21.75	-28.14	-17.30	-124.87	-97.70	-13.01	-121.48	-38.35	-37.81	-53.22	-76.24	-4.21	11.19	1.88	-23.74	-88.75	4.00	-80.77	90.88	87.10	-124.73	3.40	127.27	101.43	121.21	91.80	-130.82	19.33	45.84	-22.22	-32.85	49.70	93.69	-34.34	9.64
	Trace = Single Cell traces from GFP Channel
[truncated: 43 more columns]
