# Supplementary material for: Optogenetics reveals Cdc42 local activation by scaffold-mediated positive feedback and Ras GTPase
Source: PLoS Biol. 2020 Jan 24;18(1):e3000600. doi: 10.1371/journal.pbio.3000600 (PMC7002011; doi:10.1371/journal.pbio.3000600)
Supplement: S14 Data — (ZIP) [file pbio.3000600.s030.zip › S14_Data/Panel_S7A/Graph_Scd2(275-536aa)-eGFP/Graphs_GFP/Graph_Scd2(275-536)-eGFP_SingleTraces_WTcontrol_YSM3600.csv]

Strain =	YSM3600
Graph_Scd2(275-536)-eGFP_SingleTraces_WT control (GFP Channel)
Time (s)	Trace 1	Trace 2	Trace 3	Trace 4	Trace 5	Trace 6	Trace 7	Trace 8	Trace 9	Trace 10	Trace 11	Trace 12	Trace 13	Trace 14	Trace 15	Trace 16	Trace 17	Trace 18	Trace 19	Trace 20	Trace 21	Trace 22	Trace 23	Trace 24	Trace 25	Trace 26	Trace 27	Trace 28	Trace 29	Trace 30	Trace 31	Trace 32	Trace 33	Trace 34	Trace 35	Trace 36	Trace 37	Trace 38	Trace 39	Trace 40	Trace 41	Trace 42	Trace 43	Trace 44	Trace 45	Trace 46	Trace 47	Trace 48	Trace 49
0.00	0.00	0.00	0.00	0.00	0.00	0.00	0.00	0.00	0.00	0.00	0.00	0.00	0.00	0.00	0.00	0.00	0.00	0.00	0.00	0.00	0.00	0.00	0.00	0.00	0.00	0.00	0.00	0.00	0.00	0.00	0.00	0.00	0.00	0.00	0.00	0.00	0.00	0.00	0.00	0.00	0.00	0.00	0.00	0.00	0.00	0.00	0.00	0.00	0.00
3.15	25.90	-6.58	-34.84	3.56	-12.95	22.98	-25.01	-23.19	-12.67	-28.51	6.68	-23.26	-18.64	29.15	-4.44	-11.51	1.48	-32.02	-22.90	-23.79	-10.11	-9.16	12.73	-6.67	-47.32	-20.53	-16.78	13.25	36.18	7.18	5.66	26.79	-4.79	29.09	-7.23	-20.87	6.05	11.50	15.45	-17.89	26.13	-13.07	2.97	-7.54	-25.50	-29.99	5.06	-6.11	-22.57
6.29	-1.93	2.47	-81.16	16.59	-12.93	-6.26	18.82	10.04	-23.02	-42.01	-18.40	-50.01	-27.11	4.82	3.87	-25.18	-14.79	-15.31	-30.18	-24.17	-9.47	-17.89	-0.04	-11.00	-4.35	-33.16	-23.19	-5.39	18.13	9.96	-10.31	36.28	4.22	-7.51	-27.46	13.30	5.26	33.69	36.52	-21.87	30.76	-16.09	-23.52	14.03	-9.30	-39.48	0.38	-5.25	-24.82
9.20	10.97	-4.88	-36.96	-15.40	3.14	39.04	25.65	-19.92	-19.62	-26.68	-11.31	-36.26	-28.71	-15.10	12.21	-24.80	-5.51	-45.28	-15.17	-38.05	-41.45	-26.90	8.78	-13.99	-28.58	-20.91	-31.86	-26.70	13.97	-2.77	9.51	12.29	9.66	-20.11	-21.64	-3.23	-19.96	5.33	16.23	-8.83	18.43	-9.64	-29.13	-19.11	-30.88	-28.91	-20.37	-10.28	-24.48
12.33	-4.07	-24.73	12.00	29.82	-2.84	-36.15	19.07	-9.48	-23.19	-19.19	3.59	-31.78	0.73	-0.68	17.15	-51.07	18.38	-59.09	-26.19	-44.77	-32.25	-29.03	-3.00	-18.93	-24.37	-46.87	-19.62	-13.90	3.96	11.37	35.36	33.54	20.42	-2.00	-10.38	-26.33	3.08	-7.54	33.37	9.39	42.64	11.05	-19.49	-19.99	-70.08	-43.95	-11.80	-13.78	-14.45
15.54	13.18	-20.16	-10.61	39.91	-11.84	14.44	17.20	-20.59	-37.17	-33.16	-26.72	-32.35	-10.59	5.60	23.71	-45.45	25.63	-40.83	-40.89	-37.37	-34.56	-35.93	-15.59	-14.09	-42.51	-53.31	-32.50	-17.42	10.12	-11.28	-3.24	44.34	25.43	-13.86	-1.88	-35.79	-21.73	13.95	39.13	-18.57	28.31	-12.25	5.34	-31.68	-24.80	-28.20	-16.53	-19.07	-17.25
18.31	8.96	-27.87	-22.31	48.20	-3.90	26.26	47.13	2.43	-18.86	-25.51	-8.07	-36.75	-6.42	-14.51	33.63	-57.86	-9.20	-45.90	-53.61	-34.66	-36.86	-44.33	-16.96	-30.32	-50.29	-42.28	-24.58	-26.94	4.93	29.47	27.57	15.91	22.55	-21.89	-4.44	-9.61	5.90	-16.58	56.71	-23.37	34.77	-16.86	-6.35	-11.12	-15.37	-34.89	-19.40	-23.31	-22.92
21.57	10.46	-24.03	-39.18	39.29	-9.27	2.23	61.19	2.03	-30.01	-27.88	-22.37	-23.05	13.83	18.81	59.73	-16.33	25.23	-35.46	-25.40	-51.94	-49.12	-44.70	-11.15	-10.99	-42.19	-37.75	-29.27	-4.00	-10.13	-5.62	14.76	23.92	21.80	-10.83	-22.68	-11.68	-29.18	7.95	53.75	-20.61	31.85	-24.84	2.42	-22.12	-30.46	-31.49	-10.30	-14.24	-55.06
24.22	49.13	-19.28	-55.12	31.33	-18.21	-20.73	31.28	-8.73	-20.55	-26.83	-7.82	-68.47	-0.24	5.14	26.00	-45.31	16.47	-29.38	-36.79	-76.31	-42.53	-43.36	4.38	-20.66	-39.33	-43.16	-17.91	-13.42	-12.25	13.41	2.71	41.92	5.93	-26.51	11.38	-23.09	-28.48	-21.96	68.89	-29.01	47.76	-5.24	-15.09	-1.08	-23.14	-16.90	-34.88	-6.83	-36.89
27.61	20.79	-14.58	-59.05	52.71	-12.66	19.30	60.46	1.23	-17.16	-22.07	-39.69	-51.26	12.08	-12.59	32.40	-53.56	7.55	-35.23	-21.81	-49.03	-36.60	-40.31	-12.51	-23.52	-29.89	-39.21	-27.64	-19.07	8.55	17.77	55.28	35.97	28.80	-14.15	-10.78	-42.43	-3.27	9.89	46.95	-18.64	14.16	15.03	-20.24	-21.52	-32.01	-8.17	-19.49	-12.76	-41.18
30.09	17.33	-15.79	-12.36	5.02	9.08	-25.47	37.49	-0.62	-13.83	-21.98	-64.97	-26.69	-11.46	18.85	53.19	-54.05	12.46	-59.14	-23.22	-57.11	-47.40	-29.25	-7.38	-18.29	-53.44	-41.87	-25.13	3.25	29.93	0.43	44.95	41.29	14.60	6.12	28.55	-52.13	-40.59	-0.65	21.76	-7.12	28.69	0.75	-28.10	-14.41	-59.89	-45.54	-22.31	-34.03	-25.26
33.74	1.16	-23.43	-22.65	38.72	7.67	-5.16	93.02	-1.68	-29.59	-23.90	-44.35	-48.53	-1.67	-31.71	31.63	-44.86	-19.50	-75.52	-61.18	-73.00	-51.73	-50.16	6.15	-31.72	-81.72	-45.49	-47.48	-25.72	-18.79	4.17	18.22	29.67	43.10	-6.28	6.91	-51.98	-17.34	34.74	32.62	0.31	17.86	6.56	-11.77	-64.37	-2.62	1.95	-22.68	-20.83	-33.16
36.06	15.88	-14.48	-79.59	35.28	-19.82	-0.71	82.70	-6.36	-15.06	-43.16	-21.51	-49.55	-25.79	-27.78	12.24	-87.55	8.80	-37.88	-53.81	-41.91	-55.06	-65.32	3.11	-41.35	-45.36	-53.04	-37.25	-40.25	-29.27	-7.73	19.55	29.11	32.16	-0.86	37.24	-25.81	-32.72	-11.85	52.86	-23.62	47.56	14.92	-39.39	-13.22	-51.25	-4.05	-31.67	-17.45	-34.17
39.76	-6.47	-29.73	-64.71	41.42	-23.91	-4.58	40.71	-27.59	-45.61	-24.57	-2.93	-47.12	-4.89	14.53	36.88	-31.99	44.99	-42.60	-30.08	-51.34	-41.31	-47.48	8.67	-13.59	-51.56	-46.21	-27.76	-15.63	28.91	-25.85	22.87	42.23	24.25	-18.39	8.22	-53.82	-56.93	-4.27	58.97	-14.71	74.16	9.46	-34.49	-33.85	-74.79	-30.00	-24.06	-24.94	-43.27
42.06	26.38	-34.35	-84.65	47.46	-18.53	5.60	43.40	-5.14	-15.33	-38.22	-31.93	-20.15	-11.33	-2.60	37.32	-47.71	27.39	-12.15	-37.59	-35.67	-42.22	-53.18	6.16	-20.52	-41.51	-39.73	-27.42	-21.49	-0.71	-21.00	45.14	60.97	27.57	-53.49	15.42	-49.19	-25.13	-2.87	33.76	-11.94	61.28	14.34	-40.81	-19.04	-75.28	-13.64	-29.98	-20.97	-38.00
45.77	15.04	-41.34	-95.55	32.20	-11.57	24.22	51.88	-21.17	-48.60	-43.91	-25.35	-36.62	4.60	-2.49	37.17	-43.01	36.96	-44.97	-44.09	-46.75	-31.51	-51.70	8.74	-1.27	-44.47	-51.00	-46.45	-0.63	-0.84	32.05	35.04	77.96	51.18	-18.23	1.77	-37.41	-60.56	17.73	56.21	2.08	29.25	16.35	-20.16	-26.22	-82.52	-38.09	-35.96	-37.06	-61.89
48.09	56.92	-27.29	-75.01	31.87	0.84	-22.19	23.72	-37.38	-12.22	-14.16	-9.90	-37.65	-11.07	6.44	52.14	-36.18	9.94	-37.27	-39.57	-43.42	-38.76	-55.13	4.55	-28.99	-48.63	-60.41	-30.65	-19.68	13.48	3.17	22.59	59.24	38.51	-27.46	15.94	-38.71	-42.02	22.33	89.33	8.33	61.57	-3.19	-48.09	-47.34	-21.15	-20.69	-25.69	-30.02	-52.07
51.70	-8.20	-27.22	-64.64	32.51	-16.39	19.60	77.61	-21.91	-34.93	-36.88	-25.82	-32.71	8.14	14.62	32.70	-54.23	-8.01	-68.85	-29.58	-67.71	-50.83	-58.87	-5.64	-18.87	-45.75	-57.02	-37.68	-18.17	20.65	0.03	62.73	51.73	29.12	-42.51	0.02	-65.36	-29.65	14.28	79.03	8.97	23.21	-1.29	-67.81	-52.44	-63.79	-49.57	-26.83	-36.14	-64.57
54.06	22.49	-16.41	-91.76	38.57	-4.08	12.44	78.95	-34.12	-24.87	-25.99	4.25	-50.94	14.61	15.15	40.86	-91.41	0.86	-60.31	-13.84	-38.51	-37.08	-57.49	12.99	-38.17	-41.74	-75.08	-35.16	-36.44	47.15	25.12	61.53	23.23	25.48	-15.36	19.20	-87.04	-48.48	7.43	77.47	-14.22	50.72	10.72	-21.79	-34.04	-1.76	-22.31	-14.01	-16.87	-34.03
57.74	13.73	-26.95	-130.98	37.11	-14.86	21.04	57.83	-31.43	-37.20	-43.44	-1.37	-56.74	41.09	-13.91	17.30	-64.22	14.36	-66.13	-64.10	-47.33	-69.35	-55.75	8.99	-32.86	-81.02	-52.72	-51.02	-26.11	58.47	-36.77	80.00	35.59	54.15	-36.21	27.38	-55.09	-52.47	22.56	68.54	-3.79	34.48	5.29	-37.80	-57.02	-23.10	-20.68	-41.53	-44.45	-69.08
60.06	18.19	-33.25	-138.80	5.24	-19.84	9.61	67.94	-79.80	-46.16	-28.98	-6.61	-45.89	4.91	9.10	46.68	-69.04	-0.25	-61.52	-40.19	-61.15	-55.95	-34.93	2.05	-19.43	-61.28	-52.44	-41.70	-34.72	4.94	-10.58	36.96	41.22	41.84	-20.06	28.53	-31.75	-33.60	15.93	74.74	2.88	55.93	15.54	-59.35	-20.33	-41.44	-27.62	-47.95	-30.13	-52.79
63.76	45.96	-22.97	-152.75	43.40	-14.28	20.53	85.30	-59.99	-47.06	-35.09	2.61	-47.59	2.23	-7.13	51.41	-58.71	11.70	-55.87	-75.06	-64.23	-48.59	-62.77	11.21	-42.70	-68.57	-42.63	-41.97	-19.11	-16.25	-13.69	55.68	36.82	60.50	-18.71	60.69	-49.82	-33.88	14.40	70.50	-8.43	31.18	5.93	-59.02	-34.75	-13.00	-27.27	-24.84	-24.67	-56.73
66.06	-17.04	-0.86	-97.58	25.66	-3.68	-10.54	90.88	-24.37	-44.66	-18.26	3.79	-48.17	23.65	23.07	43.95	-90.39	2.84	-54.29	-50.08	-39.42	-39.21	-53.82	15.04	-47.55	-75.15	-51.47	-39.49	-30.21	-24.99	-5.89	51.09	50.68	33.11	-49.83	46.21	-48.09	-53.55	9.91	54.81	1.31	54.64	1.04	-41.04	-42.08	-51.58	-51.79	-41.56	-34.45	-55.49
69.81	-1.55	-44.35	-75.52	20.03	-26.89	-7.34	81.53	-27.47	-27.84	-10.35	-14.99	-50.39	34.62	-0.92	44.87	-62.95	-4.74	-51.71	-84.45	-68.82	-22.29	-42.47	27.98	-38.57	-51.13	-47.46	-33.09	-35.87	-36.09	-46.61	48.98	24.00	37.56	-63.64	7.98	-68.84	-25.75	-1.87	15.50	-9.15	44.38	24.94	-51.55	-37.09	-32.53	-43.37	-32.90	-33.15	-46.37
72.06	-12.05	-39.26	-97.32	64.18	-22.54	-32.69	74.36	-23.01	-44.01	-9.67	-26.85	-36.48	-17.75	0.73	111.72	-91.95	-10.98	-34.42	-82.42	-63.79	-17.01	-75.80	39.60	4.24	-70.52	-32.64	-42.50	-32.98	-5.39	-44.61	22.50	11.18	55.17	-68.14	31.31	-49.38	-44.73	32.12	46.60	1.21	50.39	7.86	-51.12	-33.04	-36.12	-36.19	-33.96	-45.15	-52.36
75.77	7.14	-30.90	-81.89	69.10	-22.79	7.03	42.67	-49.94	-48.64	-25.56	-46.08	-39.59	-18.20	13.41	102.81	-87.01	28.20	-48.45	-85.85	-51.62	-27.80	-44.47	36.78	-14.45	-79.80	-31.78	-17.42	-26.94	-9.62	-30.96	36.66	32.95	58.75	-76.81	49.67	-82.66	-77.12	19.00	54.48	1.00	51.68	15.21	-26.92	-23.21	-38.22	-24.56	-44.40	-37.75	-47.45
78.09	-3.45	-44.52	-97.83	36.39	-16.96	-26.90	90.87	-31.34	-51.85	-38.83	-39.87	-29.88	-32.02	4.89	73.30	-61.00	50.12	-34.40	-85.96	-65.96	-12.55	-50.27	48.12	-41.17	-70.80	-52.16	-24.61	-48.21	-3.73	-62.74	54.44	12.90	56.27	-52.71	48.96	-82.26	-75.03	7.89	57.29	7.85	63.02	19.36	-47.08	2.48	-11.78	-12.21	-37.66	-16.56	-61.05
81.75	-10.17	-32.22	-79.03	46.83	-15.27	-12.62	78.83	-13.26	-32.36	37.56	-48.29	-34.90	-21.74	5.32	102.50	-67.54	60.85	0.07	-93.23	-56.63	-8.98	-25.86	48.17	8.50	-50.39	-8.52	-31.48	-49.35	-2.09	-48.47	33.66	30.81	54.30	-101.67	67.29	-76.24	-48.27	8.26	91.63	-4.51	51.48	-1.18	-47.41	-53.93	-13.57	-85.68	-52.08	-23.44	-48.77
84.13	-8.77	-22.57	-88.34	71.61	-22.93	10.68	55.87	-30.21	-45.38	-13.73	-17.12	-23.75	13.97	7.46	125.83	-36.18	62.64	-21.13	-93.96	-59.22	35.59	-26.29	69.59	-18.80	-59.57	-9.59	-33.55	-16.69	-10.77	-40.28	39.90	51.55	47.16	-102.35	67.34	-83.92	-27.66	34.46	61.54	-21.16	70.38	3.33	-47.17	4.74	-60.38	-17.60	-37.48	-31.89	-30.40
87.67	8.84	-41.08	-116.27	62.32	-9.22	-25.52	113.77	-76.81	-34.46	56.21	-26.46	32.81	38.55	-8.38	89.29	-42.87	38.49	-47.64	-76.91	-40.57	34.50	-36.51	80.37	-4.07	-45.18	-28.59	-16.54	-34.55	-31.93	-48.99	43.32	29.71	61.95	-87.54	47.76	-103.18	-59.40	39.77	66.42	25.81	33.39	-0.20	-26.01	-44.92	-64.47	-35.58	-35.33	-24.69	-39.77
	Trace = Single Cell traces from GFP Channel
[truncated: 226 more columns]
