# Supplementary material for: Optogenetics reveals Cdc42 local activation by scaffold-mediated positive feedback and Ras GTPase
Source: PLoS Biol. 2020 Jan 24;18(1):e3000600. doi: 10.1371/journal.pbio.3000600 (PMC7002011; doi:10.1371/journal.pbio.3000600)
Supplement: S14 Data — (ZIP) [file pbio.3000600.s030.zip › S14_Data/Panel_S7A/README_PanelS7A.txt]

Single cell Plasma membrane GFP and RFP fluorescence intensities relative to the figure S7A.
Per each of the tested proteins (Scd2(1-266)-eGFP, Scd2(275-536)-eGFP and Scd2(K463A)-eGFP) single cell traces are provided for each of the strains. Graphs_GFP folders contain single cell GFP traces for Opto, OptoQ61L and WT control cells. Graphs_RFP folders contain single cell RFP traces ("SingleTraces" files) and mean and mean+/-std values for Opto and OptoQ61L cells. 


*Scd2(1-266)-eGFP Strains = YSM3689 (Opto), YSM3690 (OptoQ61L) and YSM3691 (WT control). 
	-Graphs_GFP folder contains single cell GFP traces for the strains referred before. These single cell values were used to calculate the mean and mean+/-std values plotted in figure 5D.
	-Graphs_RFP folder contains single cell RFP traces ("SingleTraces" files) for the strains referred before, except for WT control (since it lacks RFP fluorescence). These single cell values were used to 	calculate the mean and mean+/-std values ("Graph_RFP" files) plotted in figure S7A.

*Scd2(275-536)-eGFP Strains = YSM3598 (Opto), YSM3599 (OptoQ61L) and YSM3600 (WT control). 
	-Graphs_GFP folder contains single cell GFP traces for the strains referred before. These single cell values were used to calculate the mean and mean+/-std values plotted in figure 5D.
	-Graphs_RFP folder contains single cell RFP traces ("SingleTraces" files) for the strains referred before, except for WT control (since it lacks RFP fluorescence). These single cell values were used to 	calculate the mean and mean+/-std values ("Graph_RFP" files) plotted in figure S7A.

*Scd2(K463A)-eGFP Strains = YSM3604 (Opto), YSM3605 (OptoQ61L) and YSM3606 (WT control). 
	-Graphs_GFP folder contains single cell GFP traces for the strains referred before. These single cell values were used to calculate the mean and mean+/-std values plotted in figure 5D.
	-Graphs_RFP folder contains single cell RFP traces ("SingleTraces" files) for the strains referred before, except for WT control (since it lacks RFP fluorescence). These single cell values were used to 	calculate the mean and mean+/-std values ("Graph_RFP" files) plotted in figure S7A.
