# Supplementary material for: Optogenetics reveals Cdc42 local activation by scaffold-mediated positive feedback and Ras GTPase
Source: PLoS Biol. 2020 Jan 24;18(1):e3000600. doi: 10.1371/journal.pbio.3000600 (PMC7002011; doi:10.1371/journal.pbio.3000600)
Supplement: S14 Data — (ZIP) [file pbio.3000600.s030.zip › S14_Data/Panel_S7A/Graph_Scd2(1-266aa)-eGFP/Graphs_RFP/SingleTraces_RFP_OptoQ61L_YSM3690.csv]

Strain =	YSM3690
SingleTraces_CRY2PHR-mCh-Cdc42Q61L (RFP Channel)
Time (s)	Trace 1	Trace 2	Trace 3	Trace 4	Trace 5	Trace 6	Trace 7	Trace 8	Trace 9	Trace 10	Trace 11	Trace 12	Trace 13	Trace 14	Trace 15	Trace 16	Trace 17	Trace 18	Trace 19	Trace 20	Trace 21	Trace 22	Trace 23	Trace 24	Trace 25	Trace 26	Trace 27	Trace 28	Trace 29	Trace 30	Trace 31	Trace 32	Trace 33	Trace 34	Trace 35	Trace 36	Trace 37	Trace 38	Trace 39	Trace 40	Trace 41	Trace 42	Trace 43	Trace 44	Trace 45	Trace 46	Trace 47	Trace 48	Trace 49
0.00	0.00	0.00	0.00	0.00	0.00	0.00	0.00	0.00	0.00	0.00	0.00	0.00	0.00	0.00	0.00	0.00	0.00	0.00	0.00	0.00	0.00	0.00	0.00	0.00	0.00	0.00	0.00	0.00	0.00	0.00	0.00	0.00	0.00	0.00	0.00	0.00	0.00	0.00	0.00	0.00	0.00	0.00	0.00	0.00	0.00	0.00	0.00	0.00	0.00
3.20	422.11	302.42	483.88	510.86	641.60	559.85	495.25	285.39	478.28	486.10	423.07	313.11	389.58	432.60	482.40	484.68	336.47	601.56	720.36	562.52	439.56	333.31	785.58	748.07	338.78	551.61	308.02	522.95	573.97	525.59	589.79	459.12	321.93	428.80	464.70	417.19	446.00	411.88	228.82	459.25	406.88	444.04	367.66	271.35	399.43	436.64	408.23	359.57	374.62
6.37	506.46	314.60	535.44	553.76	670.73	599.95	556.64	297.29	530.38	559.48	463.76	333.83	418.49	437.15	510.32	518.38	390.72	710.75	792.93	582.78	527.25	394.84	891.18	820.78	414.29	591.91	344.36	571.77	654.09	651.93	615.62	510.20	331.98	503.46	514.80	432.13	535.43	474.74	263.60	518.98	420.10	452.76	404.79	303.60	500.40	566.76	514.20	459.40	523.56
9.40	495.19	358.18	598.06	644.07	730.44	630.25	609.18	305.08	542.20	505.83	471.20	340.24	419.67	430.17	562.05	559.35	379.82	775.55	819.82	605.32	552.05	396.84	890.11	859.06	420.92	615.53	360.72	567.60	686.38	668.27	631.62	520.64	341.53	503.28	547.95	431.02	515.25	457.14	302.87	475.53	481.53	460.68	469.35	322.74	572.98	572.36	496.95	510.92	539.78
12.12	509.16	371.16	577.90	664.17	750.88	657.60	555.78	314.05	524.34	504.50	445.24	323.22	402.35	448.70	538.57	528.56	387.73	751.46	794.03	578.63	575.70	383.83	914.55	902.64	390.93	597.49	397.41	588.63	658.82	661.30	589.75	537.08	305.00	543.32	530.60	453.96	529.11	496.06	319.16	497.85	435.85	505.02	468.11	306.34	482.88	535.51	541.16	437.70	505.72
15.74	506.68	364.77	652.38	612.38	744.26	697.03	553.11	377.42	569.77	606.59	534.27	360.53	519.77	519.53	573.14	564.51	436.63	783.02	828.19	675.92	570.85	408.62	946.56	912.84	408.91	658.06	433.38	559.37	733.81	680.05	633.39	526.37	311.05	558.09	557.57	434.19	584.97	455.74	340.75	541.24	467.37	493.71	425.16	373.39	505.10	553.13	568.56	439.39	510.56
18.19	509.76	382.11	635.84	622.17	755.69	723.40	566.41	383.13	554.04	561.75	504.46	324.77	518.35	474.79	598.20	559.52	401.41	772.63	793.55	646.71	553.01	393.15	968.31	850.66	405.88	591.97	433.39	606.05	734.61	674.92	626.75	543.46	318.50	569.95	561.68	434.70	645.28	454.33	333.02	521.80	471.01	443.57	426.65	367.67	490.97	522.89	527.80	395.99	483.10
21.73	513.42	346.03	670.53	648.41	770.63	722.02	554.26	353.89	492.02	572.16	465.55	362.45	468.69	413.00	579.87	517.61	424.71	738.30	848.98	637.68	609.64	437.68	996.66	897.84	426.21	613.78	470.61	567.87	713.94	656.23	609.04	578.83	321.40	536.56	546.18	426.68	562.16	472.21	370.83	521.14	411.38	429.31	421.91	346.97	492.24	511.05	570.58	343.54	449.02
24.18	541.54	349.28	660.12	653.86	807.14	702.50	573.84	355.37	527.84	510.59	449.07	324.36	440.54	397.79	605.29	522.56	414.62	756.95	832.42	585.71	563.12	413.43	988.94	872.26	389.02	589.97	493.71	587.92	726.81	693.68	612.62	583.57	311.61	521.39	530.13	420.77	663.41	359.70	364.61	514.69	387.36	380.13	380.23	381.38	469.11	497.02	561.93	341.82	409.75
27.60	534.47	369.14	652.30	654.79	833.53	721.47	593.42	368.30	533.19	605.86	510.47	367.45	498.85	457.78	557.57	578.46	452.17	780.54	863.58	592.18	584.18	442.25	943.22	913.84	437.79	634.02	453.50	526.03	694.38	671.34	639.37	580.50	323.91	552.24	587.95	400.19	625.42	340.65	401.27	499.56	357.43	353.14	375.73	388.12	404.23	510.51	537.74	267.52	362.16
30.35	488.82	342.37	660.25	680.93	835.82	728.05	536.65	400.53	541.48	547.24	497.99	319.65	469.37	490.17	542.72	550.20	446.41	752.23	811.58	560.57	544.86	427.45	947.25	917.90	416.72	639.68	477.60	521.42	780.67	698.55	566.64	575.76	261.63	444.17	510.07	381.58	599.13	301.83	401.87	508.34	300.53	312.22	326.58	338.89	366.68	462.62	482.19	226.17	311.17
33.57	530.51	336.60	669.09	691.79	828.42	706.13	554.96	387.38	619.94	563.69	571.80	402.34	475.32	492.83	569.96	535.78	455.95	757.35	854.47	578.49	554.65	433.38	977.72	934.17	433.97	668.38	461.50	494.95	735.71	702.78	593.07	556.49	259.37	421.95	442.78	343.09	572.78	259.23	427.89	517.31	255.15	253.96	340.33	395.49	620.26	671.89	626.20	502.84	743.80
36.44	472.62	334.83	644.57	647.87	812.47	685.50	565.24	397.93	555.91	567.22	588.06	353.69	499.63	499.40	590.39	564.34	489.52	752.49	831.44	582.26	556.46	456.71	966.44	923.07	428.23	624.35	490.09	426.67	729.55	720.11	539.06	507.23	324.76	514.49	510.91	434.75	609.34	356.64	398.44	569.95	395.73	375.35	388.90	409.22	697.77	792.94	707.22	639.10	845.28
39.58	493.97	363.95	649.54	648.18	832.73	684.71	546.06	380.24	601.28	529.22	533.03	364.45	503.87	489.69	636.80	583.02	436.92	785.26	879.77	641.26	559.18	416.21	1017.87	878.31	387.13	651.99	465.07	415.05	675.63	685.38	529.42	512.95	313.03	525.13	504.30	382.06	607.49	325.91	403.50	560.93	341.84	352.95	391.47	382.72	711.53	807.58	727.72	626.65	803.70
42.43	474.02	367.02	594.18	668.63	779.37	703.58	552.90	436.56	554.36	507.50	520.34	330.23	452.06	475.68	625.87	564.83	452.98	786.25	875.54	647.67	537.89	444.35	962.29	893.04	435.17	642.32	467.22	460.76	761.01	722.04	624.86	520.83	343.14	562.54	599.36	473.53	630.14	533.53	385.01	581.44	468.43	433.99	437.92	381.11	729.83	775.87	710.59	577.24	811.67
45.52	465.44	326.68	650.98	629.86	782.45	695.93	574.31	393.09	605.81	594.22	587.87	386.96	496.77	532.16	644.42	596.80	467.25	812.94	920.65	654.98	533.77	425.75	1006.13	898.04	439.98	660.69	515.79	521.04	731.14	744.53	685.30	580.14	349.40	565.70	591.44	467.90	664.31	528.56	442.07	576.20	434.86	404.80	416.52	368.39	680.15	775.38	707.50	552.85	774.94
48.46	448.90	350.30	585.29	631.81	770.43	680.80	547.14	398.08	618.18	529.69	539.96	367.73	491.89	493.76	632.41	618.08	448.03	793.54	921.59	612.84	538.60	401.69	1052.45	963.31	423.73	633.91	509.18	484.46	705.95	730.05	607.29	514.41	350.36	593.26	582.67	503.57	626.85	506.65	389.94	584.53	464.75	484.78	469.02	348.44	653.44	778.53	713.95	543.46	752.90
51.52	492.08	339.34	605.93	707.49	820.37	717.62	536.97	387.69	578.87	534.90	507.37	378.75	477.01	471.65	652.92	610.81	441.72	899.62	933.85	640.19	571.20	457.83	1024.49	964.53	459.23	676.94	494.80	588.80	723.41	740.19	721.13	517.55	318.29	544.79	553.22	509.03	641.82	488.69	384.84	577.74	451.04	454.70	416.55	371.88	683.08	808.74	716.68	553.88	720.46
54.37	475.96	307.99	650.69	655.11	813.75	684.49	546.45	358.95	587.77	514.01	465.66	364.36	431.65	459.56	659.18	683.20	381.12	872.34	891.77	633.03	496.68	436.90	1016.81	898.58	457.92	639.28	502.93	562.46	741.50	710.49	739.17	553.82	345.07	525.45	552.18	505.70	670.11	432.79	378.59	580.33	413.39	449.98	419.78	355.82	647.19	749.90	750.91	524.95	745.44
57.55	483.51	358.80	578.36	677.84	802.01	747.52	535.32	447.75	671.57	653.82	604.48	399.57	553.94	585.72	649.83	620.92	445.50	853.86	950.24	682.83	570.70	392.34	1026.13	940.49	413.31	691.99	531.79	640.97	773.66	724.63	704.63	638.25	323.05	552.21	522.41	484.85	639.63	430.92	363.90	541.79	409.40	406.08	423.22	403.50	654.10	747.58	659.45	520.47	697.75
60.41	472.49	332.33	598.14	613.90	796.95	675.81	507.02	471.50	634.02	662.41	601.97	407.60	554.89	571.99	645.56	649.40	413.74	885.93	902.08	688.34	542.12	389.86	989.66	958.87	415.58	627.06	462.04	596.30	789.32	749.45	716.00	565.59	317.61	507.13	516.69	483.69	664.63	399.60	425.29	549.53	370.84	393.57	445.38	413.41	588.51	725.26	671.62	482.23	713.80
63.55	451.81	326.36	590.42	676.91	793.29	676.19	510.95	486.19	696.36	669.67	557.37	396.35	591.84	578.40	635.60	593.81	431.32	858.85	919.32	674.37	536.09	376.93	1006.22	857.32	427.65	662.54	475.26	535.24	780.00	759.78	717.28	553.39	314.81	470.93	523.02	478.78	673.39	393.25	424.54	526.86	290.50	368.56	387.30	392.32	600.94	705.70	672.81	468.44	661.28
66.40	466.22	342.12	567.74	620.36	808.97	653.57	498.31	475.26	712.67	645.73	568.81	360.36	581.15	543.81	666.23	604.59	443.20	838.16	880.47	677.37	508.68	404.21	1037.52	903.56	406.89	589.15	449.35	483.23	705.31	780.73	651.38	521.38	269.73	518.47	531.80	437.89	588.67	330.36	447.90	497.63	265.57	317.52	336.36	423.26	582.63	694.32	702.45	392.66	575.01
69.61	456.98	337.95	641.38	735.95	822.75	690.81	503.87	491.16	604.03	609.23	532.46	369.91	562.43	542.14	658.99	635.79	468.75	813.66	875.27	684.28	532.27	403.46	983.55	944.42	430.11	646.59	455.07	545.12	731.06	762.35	706.83	514.74	252.12	426.05	481.08	391.13	569.11	274.79	406.31	497.05	180.01	267.66	340.33	454.64	886.19	998.45	874.57	815.01	951.99
72.37	431.23	314.55	624.21	690.06	776.75	696.95	505.05	488.70	668.33	602.57	519.40	360.85	580.67	554.73	601.38	567.44	439.31	825.18	826.44	666.80	538.11	390.38	1015.89	970.78	426.21	670.15	428.27	516.10	698.01	769.54	758.67	557.08	197.41	350.05	372.40	297.07	494.31	178.56	344.74	487.70	107.79	213.33	232.36	415.66	823.79	1032.08	853.62	786.24	953.45
75.67	464.09	345.73	578.33	617.80	789.83	707.34	475.12	495.80	681.96	665.47	559.54	391.21	617.29	599.48	610.81	597.36	522.89	788.22	852.81	717.03	462.54	417.30	1063.30	963.62	431.78	654.27	465.91	497.31	712.26	753.68	700.48	506.40	357.51	549.34	559.88	537.22	651.29	472.94	433.48	621.43	369.96	458.52	464.36	419.35	836.69	939.69	890.23	759.08	953.56
78.37	504.72	344.43	578.40	670.20	800.34	685.98	528.85	458.85	678.04	733.22	545.08	353.41	612.90	544.12	644.63	600.34	509.33	769.61	857.89	626.08	475.76	390.49	1004.29	995.59	433.46	648.97	456.52	501.02	665.90	733.27	682.25	551.62	348.44	508.51	537.03	526.56	670.82	443.77	429.30	586.49	354.49	404.49	430.51	392.48	841.38	978.86	862.89	729.22	924.03
81.62	514.34	315.16	658.72	715.58	773.15	727.54	572.18	462.07	690.76	661.27	529.04	335.81	599.56	571.21	653.72	621.00	519.05	730.23	920.52	647.53	509.76	416.56	1007.07	998.64	458.26	705.66	430.96	693.35	675.31	743.25	779.91	645.24	355.26	614.61	681.63	579.72	695.94	547.61	381.49	573.26	402.93	504.16	501.84	412.88	791.56	858.45	810.58	638.14	884.39
84.39	524.73	318.56	619.86	708.00	822.21	700.29	515.78	451.05	628.32	636.45	565.37	362.59	538.49	543.60	653.16	615.34	499.93	737.24	865.74	651.11	469.85	426.14	1058.26	932.37	456.01	669.64	419.06	651.51	686.26	749.59	759.70	604.76	381.86	614.59	651.70	547.14	710.78	581.93	385.09	588.37	408.41	506.01	515.45	393.32	770.62	873.74	754.35	681.71	925.90
87.62	503.61	301.87	569.93	658.71	766.53	666.21	523.98	482.16	685.59	690.11	589.10	407.18	618.25	541.11	637.43	601.05	495.00	746.74	825.47	743.39	503.39	402.60	1071.36	955.28	480.27	705.72	384.68	557.34	691.98	834.06	725.01	650.23	301.65	558.66	581.65	532.35	678.26	526.02	389.92	586.68	387.43	503.28	472.65	451.19	913.55	990.11	729.62	904.72	1022.68
	Trace = Single Cell traces from RFP Channel
[truncated: 27 more columns]
