# Supplementary material for: Optogenetics reveals Cdc42 local activation by scaffold-mediated positive feedback and Ras GTPase
Source: PLoS Biol. 2020 Jan 24;18(1):e3000600. doi: 10.1371/journal.pbio.3000600 (PMC7002011; doi:10.1371/journal.pbio.3000600)
Supplement: S14 Data — (ZIP) [file pbio.3000600.s030.zip › S14_Data/Panel_S7A/Graph_Scd2(1-266aa)-eGFP/Graphs_RFP/SingleTraces_RFP_Opto_YSM3689.csv]

Strain =	YSM3689
SingleTraces_CRY2PHR-mCh (RFP Channel)
Time (s)	Trace 1	Trace 2	Trace 3	Trace 4	Trace 5	Trace 6	Trace 7	Trace 8	Trace 9	Trace 10	Trace 11	Trace 12	Trace 13	Trace 14	Trace 15	Trace 16	Trace 17	Trace 18	Trace 19	Trace 20	Trace 21	Trace 22	Trace 23	Trace 24	Trace 25	Trace 26	Trace 27	Trace 28	Trace 29	Trace 30	Trace 31	Trace 32	Trace 33	Trace 34	Trace 35	Trace 36	Trace 37	Trace 38	Trace 39	Trace 40	Trace 41	Trace 42	Trace 43	Trace 44	Trace 45	Trace 46	Trace 47	Trace 48	Trace 49
0.00	0	0	0	0	0	0	0	0	0	0	0	0	0	0	0	0	0	0	0	0	0	0	0	0	0	0	0	0	0	0	0	0	0	0	0	0	0	0	0	0	0	0	0	0	0	0	0	0	0
3.20	558.41	239.05	291.1	616.06	480.17	469.22	275.45	330.82	633.43	473.02	543.52	537.82	310.4	446.61	843.91	483.23	530.54	593.24	528.01	559.07	485.44	383.41	631.6	334.84	783.88	617.46	650.41	462.23	753.7	744.23	572.82	231.1	438.05	281.01	427.88	559.3	497.51	494.32	483.02	865	448.02	336.62	400.3	650.05	554.25	605.25	792.77	429.43	497.92
6.37	562.61	218.04	300.9	684.96	557.97	539.35	287.39	409.23	665.34	478.64	608.68	612.04	313.71	522.33	941.45	560.92	624.07	708.3	539.33	614.8	549.79	383.34	723.56	313.16	792.78	737.09	727.91	553.3	782.63	777.23	681.35	257.67	496.19	306.26	479.99	562.08	537.2	524.92	528.62	913.24	482.19	364.51	417.72	747.89	627.81	619.56	842.92	514.88	547.42
9.40	530.87	214.75	329.79	674.35	603.7	535.7	330.33	456.53	670.93	530.46	619.94	647.43	352.19	530.98	914.62	583.87	620	721.37	578	643.99	593.09	426.76	756.74	320.88	809.27	737.73	684.24	567.18	799.78	733.26	654.37	336.87	483.77	307.89	462.05	570.3	552.07	507.41	508.26	902.37	510.14	403.99	440.6	774.16	704.45	606.9	879.21	520.83	578.91
12.12	434.54	169.65	336.1	752.74	580.13	559.75	297.37	416.7	705.75	519.75	653.07	620.1	341.1	500.79	925	602.92	596.49	754.23	601.6	688.12	616.27	424.3	727.6	335.41	811.15	733.21	767.65	548.96	790.13	631.38	667.04	405.18	409.61	318.65	466.89	501.56	585.81	459.62	528.69	924.3	516.85	389.5	399.91	778.97	692.73	618.55	910.49	533.95	568.51
15.74	545.48	224.94	290.36	728.96	602.79	543.56	335.01	464.5	739.36	565.47	660.06	644.92	351.18	513.23	996.17	593.79	619.1	781.6	598.86	669.41	625.33	420.35	738.26	305.56	871.31	813.39	787.19	561.66	759.56	590.49	691.8	389.11	363.02	352.38	435.4	513.42	556.72	470.71	473.45	873.76	523.57	368.94	424.11	795.24	736.09	595.79	899.56	522.47	531.32
18.19	517.19	221.07	307.12	752.87	582.69	599.1	267.34	479.41	768.67	573.18	690.93	669.94	378.42	477.3	961.47	585.63	624.43	869.77	596.21	745.71	644.46	399.88	762.75	334.21	854.37	780.66	788.97	568.95	789.71	573.81	622.47	414.77	379.67	365.28	446.87	473.74	535.2	436.02	453.08	870.22	512.15	361.27	429.82	785.65	765.76	557.56	898.16	467.68	563.54
21.73	653.4	297.09	328.39	767.23	674.72	590.07	278.95	460.35	824.48	541.05	681.55	710.33	403.67	523.78	971.8	623.8	619.52	929.94	617.8	728.21	674.75	446.46	773.22	310.71	881.95	828.17	849.83	541.95	681.79	491.59	649.68	363.52	318.94	360.58	382.04	459.4	516.02	353.5	424.14	842.59	549.47	384.44	405.74	781.57	754.72	492.61	923.8	495.32	554.73
24.18	673.96	311.86	335.83	754.8	655.66	608.66	283.62	434.33	864.48	545.28	629.16	682.26	350.43	537.42	959.78	664.24	596.92	935.91	617.33	708.81	634.84	421.24	748.39	331.93	899.43	792.68	790.81	561.87	691.17	516.37	646.8	432.18	306.3	398.85	436.43	438.69	524.19	355.23	409.53	830.92	539.47	362.31	403.78	786.77	772.88	510.2	938.61	520.71	551.53
27.60	678.73	309.06	344.71	749.44	673.08	637.37	278.94	472.4	814.36	535.6	627.91	743.69	362.81	514.76	959.01	630.86	630.17	923.7	587.8	741.72	714.01	425.78	733.59	317.54	914.67	776.12	803.56	559.84	609.05	423.07	572.68	380.28	237.6	355.99	394.73	404.06	568.9	282.48	377.83	762.02	502.71	387.79	371.77	761.28	759.57	483	912.14	501.72	559.82
30.35	712.18	316.73	327.53	764.94	673.11	666.75	257.13	420.74	825.74	482.25	627.72	784.33	376.5	481.96	970.49	649.05	641.45	944.4	631.92	754.37	641.43	450.69	762.11	340.3	934.93	801.91	808.37	562.32	620.54	448.73	557.96	380.63	266.38	393.89	409.96	387.45	507.12	226.79	351.03	766.48	494.02	355.73	365.75	742.1	791.72	487.02	937.81	517.63	517.28
33.57	772.06	331.83	347.17	776.16	726.5	639.34	268.9	407.94	870.54	505.54	646.54	765.45	386.3	501.41	948.26	646.93	656.49	971.46	628.16	742.69	684.51	425.2	715.26	343.91	912.32	812.35	791.14	545.62	549.23	364.73	514.69	306.69	269.42	313.32	344.89	359.46	442.67	162.05	279.42	689.84	425.6	309.28	338.8	703.68	705.74	425.29	891.79	495.16	495.33
36.44	733.01	339.48	361.61	747.59	697.88	615.91	284.29	451.71	805.04	542.7	667.87	696.73	367.13	494.68	969.07	671.83	644.93	967.15	643.39	748.89	705.09	417.56	716.1	332.68	920.06	747.94	769.88	502.65	845.43	676.75	749.29	458.79	485.97	393.17	477.18	502.05	557.45	387.51	495.67	853.48	572.7	403.02	390.31	780.59	822.56	545.45	950.61	517.27	536.42
39.58	755.54	275.32	400.76	716.06	664.75	665.54	283.71	436.54	824.59	604.73	683.41	760.21	407.05	528.68	1051.09	659	645.85	1020.69	596.91	772.35	743.88	465.82	689.65	334.9	900.35	862.94	840.21	533.54	834.42	639.62	695.81	466.25	436.08	419.79	467.25	463.04	590.6	373.1	501.27	859.15	553.82	410.67	422.54	800.75	853.4	556.14	922.11	485.52	495.03
42.43	730.65	289.28	387.08	695.45	693.66	634.93	315.63	466.75	842.23	537.08	669.45	739.09	424.41	496.59	1007.59	674.24	626.78	997.28	640.69	770.31	742.4	437.94	706.18	326.9	921.18	825.11	771.83	561.76	838.12	638.57	701.05	472.69	424.45	397.68	466.96	480.95	556.1	313.18	502.42	869.79	562.11	399.76	410.18	757.41	858.04	540.08	952.53	460.5	489.28
45.52	718.89	271.61	395.78	690.35	679.63	649.2	271.33	468.57	798.56	548.82	661.2	716.35	431.7	536.04	974.23	670.44	643.74	1044.28	651.88	787.91	722.61	493.55	693.25	323.15	920.03	821.54	769.24	535.04	770.29	598.2	712.89	410.45	437.6	410.44	433.17	447.92	532.36	325.07	468.23	813.27	538.89	387.16	414.1	800.69	812.05	497.62	910	484.8	496.2
48.46	717	309.15	414.1	751.74	717.7	640.88	293.01	479.68	818.92	488.93	635.01	743.55	403.72	514.43	947.13	650.93	576.98	1022.24	634.1	761.03	664.34	446.19	705.8	356.3	879.27	830.19	760.73	545.37	903.86	848.36	706.83	408.47	646.17	383.94	545.66	443.85	516.42	253.17	395.93	764.76	508.25	373.7	379.53	773.07	859.88	496.6	883.24	463.17	449.59
51.52	679.71	299.69	410.15	727.63	697.09	658.4	299.86	428.22	819.22	529.73	651.8	777.64	400.25	513.8	949.17	691.18	631.99	1077.38	666.18	771.25	630.48	474.31	717.65	308.72	956.08	887.73	734.77	525.06	862.52	793.7	678.81	406.89	589.59	364.83	517.48	452.11	553.29	290.82	424.18	806	496.36	377.78	405.88	784.64	911.44	474.71	870.11	479.77	502.35
54.37	656.63	279.11	408.08	748.87	725.93	640.7	327.09	425.54	764.24	445.76	599.31	704.27	376.15	478.75	911.62	681.91	644.67	993.97	596.42	776.39	708.01	419.8	782.07	342.5	993.99	832.39	773.54	539.73	926.85	801.08	700.36	351.94	629.04	349.64	525.14	529.37	637.07	380.63	519.81	913.29	571.56	402.93	430.82	788.96	904.02	534.09	902.26	465.97	465.16
57.55	718.84	308.45	417.25	683.47	776.91	624.29	313.12	455.07	790.4	552.99	607.01	727.42	404.84	520.92	930.54	652.37	632.56	1023.84	639.73	767.05	686.47	457.36	849.86	420.36	1019.55	831.47	805.48	653.06	885.74	781.34	699.27	376.05	622.12	350.68	517	538.31	679.65	333.12	522.27	925.79	561.84	419.28	396.13	767.78	905.4	519.02	862.18	450.62	447.88
60.41	728.77	299.68	418.35	605.03	688.88	644.13	289.72	378.75	730.54	461.79	648.32	777.66	305.69	527.91	959.2	645.65	635.44	952.73	625.29	729.23	653.57	420.96	845.05	352.45	1007.75	764.02	805.24	618.16	902.91	754.61	684.35	442.5	584.9	410.33	510.83	480.35	586.83	300.84	467.7	893.09	592.13	370.02	377.93	787.26	858.12	513.37	894.44	455.31	448.6
63.55	658.71	270.79	352.48	657.38	664.44	583.81	261.66	423.54	796.81	506.16	644.18	741.95	353.32	551.01	1012.92	665.96	648.47	1019.57	637.93	809.32	697.58	431.71	878.25	393.34	1087.38	809.45	805.01	595.28	820.6	698.51	742.06	385.07	584.04	361.34	496.95	454.35	570.55	230.24	492.85	909.63	583.15	377.29	418.51	804.55	860.47	447.54	803.32	457.72	443.79
66.40	729.66	272.06	370.7	635.38	660.6	633.27	317.28	414.34	730.82	474.22	642.4	695.32	303.43	537.41	961.26	652.09	618.94	972.02	606.96	779.43	678.22	388.55	888.74	400.63	1068.06	760.25	835.67	626.57	871.26	850.16	668.04	359.83	680.76	325.6	569.09	412.67	594.52	193.19	415.69	903.82	562.33	375.63	406.64	763.23	827.13	486.82	855.61	483.93	404.17
69.61	625.47	289.06	342.24	649.94	689.57	615.39	290.06	420.04	738.4	438.69	593.2	655.64	343.66	523.42	941.46	641.84	568.48	944.9	586.68	784.89	665.95	390.85	851.62	407.21	1082.88	836.3	813.95	635.87	890.9	825.74	686.47	355.73	666.56	364.42	570.31	387.43	572.88	239.34	410.31	875.76	519.88	329.79	404.68	770.27	737.42	440.67	889.8	481.69	465.75
72.37	641.08	262.2	327.3	598.58	663.61	620.63	273.03	366.58	712.39	446.06	564.16	687.89	320.93	492.46	886.09	614.2	573.87	942.51	588.2	749.8	665.71	403.66	814.87	355.44	1105.58	797.92	806.04	613.56	876.25	873.06	711.1	341.87	711.85	370.22	575.52	636.04	683.74	435.53	641.29	1047.75	634.15	443.88	457.84	856.12	857.83	523.71	925.87	468.38	480.64
75.67	684.26	313.6	290.68	556.65	621.73	618.09	248.41	356.39	694.52	480.7	593.88	670.08	326.82	449.71	875.64	647.71	588.52	918.13	611.83	777.65	658.72	371.43	898.78	381.51	1104.61	804.9	774.25	640.28	915.55	804.27	691.37	343.44	701.88	344.4	557.87	564.26	604.42	391.66	593.41	1013.13	611.43	422.94	471.02	810.22	847.1	555.09	901.68	485.62	512.43
78.37	644.45	307.08	314.97	597.83	688.28	643.09	281.91	349.04	646.52	395.97	549.04	607.59	351.7	458.62	834.03	612.51	591.06	885.22	557.74	707.19	621.83	374.5	918.77	370.82	1078.5	775.33	854.16	656.15	869.78	835.53	692.73	365.67	689.12	364.45	539.6	539.77	638.03	294.69	639.47	1023.73	609.32	431.88	439.29	849.93	918.79	523.89	911.37	497.64	420
81.62	739.52	304.56	288.12	579.51	647.31	624.93	239.81	384.36	647.38	380.73	524.68	593.68	304	516.24	868.66	598	432.85	934.39	542.09	758.18	693.05	368.49	931.41	423.71	1083.73	799.24	862.21	638.46	854.83	785.78	718.11	392.65	661.82	349.2	504.1	559.83	611.06	315.8	651.85	1039.39	568.65	409.53	450.12	823.82	838.87	518.24	878.35	476.77	435.41
84.39	758.3	304.42	288.64	509.98	579.97	622.56	248.65	316.46	576.65	351.77	507.1	596.28	295.2	445.77	783.36	567.34	415.94	937.77	511.12	719.27	639.79	357.18	874.81	368.78	1053.44	781.84	862.87	632.67	873.02	878.15	644.93	310.04	713.3	348.88	581.49	522.33	652.43	301.07	537.66	1000.57	634.89	389.83	432.06	796.8	831.94	474.21	789.73	491.06	401.34
87.62	718.03	278.19	262.91	529.88	597.6	663.63	271.89	339.16	587.43	234.38	470.41	518.27	301.29	358.66	666.49	548.73	252.68	965.51	400.79	722.01	618.92	366.39	835.45	384.71	1045.1	772.05	839.67	597.17	873.71	854.63	604.98	311.83	724.41	335.31	553.27	470.38	576.83	221.95	517.44	889.74	615.09	384.1	446.56	809.3	794.34	485.3	808.74	467.6	416.79
	Trace = Single Cell traces from RFP Channel
[truncated: 33 more columns]
