# Supplementary material for: Optogenetics reveals Cdc42 local activation by scaffold-mediated positive feedback and Ras GTPase
Source: PLoS Biol. 2020 Jan 24;18(1):e3000600. doi: 10.1371/journal.pbio.3000600 (PMC7002011; doi:10.1371/journal.pbio.3000600)
Supplement: S14 Data — (ZIP) [file pbio.3000600.s030.zip › S14_Data/Panel_S7A/Graph_Scd2(1-266aa)-eGFP/Graphs_GFP/Graph_Scd2(1-266)-eGFP_SingleTraces_Opto_YSM3689.csv]

Strain =	YSM3689
Graph_Scd2(1-266)-eGFP_SingleTraces_Opto (GFP Channel)
Time (s)	Trace 1	Trace 2	Trace 3	Trace 4	Trace 5	Trace 6	Trace 7	Trace 8	Trace 9	Trace 10	Trace 11	Trace 12	Trace 13	Trace 14	Trace 15	Trace 16	Trace 17	Trace 18	Trace 19	Trace 20	Trace 21	Trace 22	Trace 23	Trace 24	Trace 25	Trace 26	Trace 27	Trace 28	Trace 29	Trace 30	Trace 31	Trace 32	Trace 33	Trace 34	Trace 35	Trace 36	Trace 37	Trace 38	Trace 39	Trace 40	Trace 41	Trace 42	Trace 43	Trace 44	Trace 45	Trace 46	Trace 47	Trace 48	Trace 49
0.00	0.00	0.00	0.00	0.00	0.00	0.00	0.00	0.00	0.00	0.00	0.00	0.00	0.00	0.00	0.00	0.00	0.00	0.00	0.00	0.00	0.00	0.00	0.00	0.00	0.00	0.00	0.00	0.00	0.00	0.00	0.00	0.00	0.00	0.00	0.00	0.00	0.00	0.00	0.00	0.00	0.00	0.00	0.00	0.00	0.00	0.00	0.00	0.00	0.00
3.20	9.23	-8.00	0.49	1.26	-2.36	12.42	4.04	6.20	-17.16	-13.99	23.58	-5.79	22.45	-2.27	4.04	10.47	-10.07	16.30	-10.06	-8.70	-8.23	11.13	7.45	2.97	4.28	11.25	13.04	-15.39	17.83	-18.87	-1.23	-0.66	-17.97	-12.62	-12.89	-5.94	23.71	13.79	-10.62	-18.01	-3.64	3.00	6.73	-10.14	-8.71	11.89	-6.08	13.64	0.59
6.37	16.93	0.53	-14.15	4.99	-2.16	5.21	3.35	11.24	-15.90	-0.82	9.66	-9.49	6.11	-7.30	0.35	2.44	2.62	6.55	-12.99	6.33	-1.36	6.65	26.44	15.90	5.25	13.10	-1.32	-9.72	-3.94	-14.90	12.31	-0.13	-6.20	-11.75	6.74	-22.14	27.15	16.65	5.01	-18.38	-5.15	6.47	-4.71	1.10	2.24	8.07	4.06	29.54	4.73
9.40	12.84	5.42	-27.15	-0.24	-12.57	-14.94	18.75	11.01	-13.11	5.51	3.58	9.77	8.22	-10.88	-0.44	-0.44	-3.85	-2.86	-12.68	-0.52	5.95	12.73	11.67	20.36	-4.00	-3.50	-18.88	-13.15	11.24	-11.93	-8.69	-4.39	-8.81	-13.08	6.24	-15.28	20.66	-8.51	-2.67	-8.31	-8.12	4.03	-5.56	9.32	10.56	1.23	6.71	-1.76	-12.12
12.12	-1.27	2.20	11.12	9.49	-5.20	-4.76	16.38	10.85	-18.02	1.92	5.92	-5.43	17.49	-8.59	0.69	16.72	5.06	4.35	-2.30	-3.16	5.63	-7.27	21.57	18.47	-4.84	13.44	-9.21	-11.72	-3.77	-10.92	1.01	5.69	-18.12	-2.40	6.76	-19.09	3.49	-12.52	-5.01	-23.89	-5.34	-5.49	4.40	-1.72	8.73	2.91	-15.96	13.34	7.58
15.74	7.04	-7.48	21.81	1.41	-20.84	1.26	8.79	9.68	-18.33	9.89	12.00	-0.94	15.44	-4.80	-2.35	8.62	-7.30	-4.67	3.60	-9.78	7.60	7.60	14.98	21.64	-12.94	8.69	15.18	-13.59	1.96	-2.60	-13.08	-15.02	-7.45	-15.14	-13.31	-4.39	-6.31	-0.40	-13.52	-7.77	-9.35	0.23	-2.54	-16.47	11.48	-0.83	14.91	5.14	-2.12
18.19	-3.51	4.89	13.28	0.07	-18.22	-16.18	13.56	18.58	-7.37	9.37	14.88	-7.52	16.14	-6.69	6.18	7.73	-5.53	-11.19	1.89	-9.48	14.55	3.28	-4.57	-6.39	-7.10	10.37	5.46	-9.09	-3.47	-24.64	-10.73	-6.87	-0.53	6.83	0.38	-14.34	12.00	6.11	-14.76	-20.37	-6.89	11.17	1.56	2.64	-4.12	8.37	-21.73	31.76	2.04
21.73	25.59	1.11	13.88	14.32	2.85	6.47	4.87	19.91	-24.87	-13.21	6.70	-6.27	13.84	0.83	3.13	8.72	0.98	-2.84	-6.00	-7.57	3.88	7.23	3.29	-2.26	-14.07	8.89	10.65	-12.20	18.80	-16.94	9.40	6.23	-1.44	-5.92	-4.64	-31.68	0.55	-7.98	-15.61	-22.69	-11.67	1.58	9.80	4.11	0.45	1.32	-15.58	7.95	-11.60
24.18	0.20	4.75	-12.88	0.05	-3.62	14.13	8.85	11.05	-17.77	14.79	18.81	-16.37	14.69	-10.20	-8.18	8.21	2.38	15.99	0.05	14.80	2.38	-0.53	8.23	-11.28	-5.85	12.35	-0.78	-20.11	-3.25	-16.88	-1.29	-15.99	-13.94	-14.07	-19.14	-46.48	1.07	-13.66	-5.91	-11.30	-1.34	7.88	-1.19	1.91	-8.53	6.76	2.53	8.42	6.11
27.60	0.62	12.03	0.42	-21.77	-23.06	12.25	10.58	6.34	-22.07	6.11	13.00	-10.40	15.37	-7.39	-10.12	0.74	-6.84	1.11	-3.14	-7.94	12.73	-5.29	-0.48	-16.09	-21.69	15.19	8.06	-13.68	5.70	-16.15	-14.15	-24.53	-17.35	-17.39	-6.80	-25.79	-1.79	-9.76	-24.43	-28.19	-5.57	-3.12	10.70	-4.22	-13.50	-5.46	3.78	8.21	11.93
30.35	-4.83	5.02	14.33	-10.52	-2.97	6.33	9.17	-2.40	-34.05	-5.12	10.72	-2.28	7.03	-14.70	-13.34	5.79	-10.20	-4.21	-9.14	-10.15	-3.33	-7.88	-9.59	5.72	-17.48	14.22	-0.10	-11.58	1.98	-18.26	-14.02	-10.40	-20.18	-17.92	-8.75	-26.06	-20.05	-3.55	-31.33	-30.67	-1.44	-1.45	8.34	-10.43	-23.19	15.62	1.16	11.58	-7.89
33.57	-28.58	12.87	-8.74	-6.49	-14.59	3.07	9.95	14.38	-15.55	4.36	10.66	-15.91	18.76	-11.93	7.99	1.63	-12.72	0.47	-7.09	-0.26	-15.46	4.99	-0.76	-9.97	-8.33	11.52	5.69	-2.80	-16.23	-30.64	-15.08	-5.05	-15.14	6.38	-5.17	-27.70	13.48	-0.64	-10.96	-9.25	4.62	-9.16	9.55	1.68	-8.03	6.44	0.05	20.31	10.77
36.44	-18.14	-4.93	-8.57	-4.23	-4.14	12.55	8.87	1.78	-18.70	6.08	4.78	-3.44	21.32	-12.59	-0.13	27.45	-3.90	-3.20	-13.25	-0.98	1.85	-4.13	10.32	-13.63	-7.83	22.73	6.58	-5.83	6.52	-19.25	-4.66	0.52	1.95	20.49	-4.67	-17.96	8.24	7.09	-19.56	-16.30	-4.66	-8.39	3.25	7.00	21.52	35.60	-6.08	-0.36	-5.83
39.58	-25.42	8.43	-19.68	-10.50	-18.12	10.80	4.76	-2.47	-16.96	4.50	-2.20	-16.31	4.77	1.41	-2.21	-8.92	-1.99	5.04	-14.72	6.23	-3.80	1.96	-2.80	-2.25	-6.84	15.14	0.82	-9.91	-6.00	-17.38	-16.75	-15.10	9.61	-15.27	-13.22	-32.23	-2.19	-1.08	-1.15	-25.31	-17.42	3.44	15.89	-9.16	0.44	-3.67	14.77	20.63	9.57
42.43	0.40	-3.72	14.86	-7.35	-6.70	1.91	10.71	6.02	-17.59	11.67	-1.22	-1.53	5.63	-7.23	-9.30	-0.17	-1.14	-8.07	-18.71	-3.62	4.17	11.94	-0.88	-12.14	-10.20	11.39	-0.72	-14.65	-9.84	-18.79	-3.11	-6.00	-8.84	-15.33	-17.77	-21.83	-0.67	2.25	5.51	-35.05	0.02	0.13	12.05	-7.55	-18.62	10.04	13.17	10.27	-3.26
45.52	-14.87	11.84	-20.66	-11.52	16.50	19.22	18.40	-7.00	-5.37	-1.72	6.88	0.77	12.56	4.14	-1.28	4.83	-4.05	-9.75	-17.83	5.07	-8.44	1.64	5.69	-15.37	-9.00	24.05	-0.81	-8.76	-0.23	-20.34	-9.05	-21.06	-16.85	-37.45	-7.68	-25.33	18.94	2.02	-9.71	-10.74	-20.37	-3.88	10.82	-0.24	-7.32	-17.88	-7.00	17.03	8.78
48.46	-14.73	7.13	8.88	8.12	-4.95	15.69	3.65	8.62	-4.35	-6.87	0.49	10.46	6.73	0.63	-4.48	4.20	-8.23	-7.04	-18.42	13.97	4.10	4.73	1.06	0.96	-15.78	18.01	-8.34	-16.71	16.78	-16.95	-14.71	-5.09	11.10	-2.19	-1.80	-33.91	14.13	-6.81	-11.18	-12.06	-10.83	-13.72	23.55	-4.51	2.10	-8.24	-21.17	18.76	2.40
51.52	-17.04	9.94	6.74	-4.63	-14.87	15.37	12.92	10.87	-13.05	7.65	-10.51	-3.01	11.24	-8.91	-8.82	6.56	-15.30	0.38	-12.55	5.06	14.46	-2.26	3.15	7.03	-16.77	10.31	-10.22	-19.02	11.56	-7.59	-2.50	-4.09	-0.94	-6.38	2.61	-29.19	-2.39	10.32	-20.19	-0.70	-23.01	-10.61	7.83	-7.30	-12.05	-9.03	-14.91	23.22	9.98
54.37	-6.18	11.68	-1.46	-6.30	-11.89	10.41	4.24	2.00	-26.68	-5.68	-0.23	-9.06	9.15	-4.22	-3.27	8.98	5.14	-9.48	-13.48	14.92	-11.97	0.53	-7.62	-9.90	2.45	26.24	10.04	-9.89	2.66	-19.52	6.61	-13.90	-8.89	-7.33	13.38	-18.30	25.43	8.36	-8.09	-7.61	-4.05	-10.70	11.17	-1.21	7.40	7.11	-28.26	20.53	6.40
57.55	-17.40	-1.47	-3.24	-25.51	-7.66	20.98	10.69	10.70	-13.34	6.16	3.07	-19.07	19.89	-5.47	7.82	9.18	-4.43	7.71	-26.43	24.18	9.42	5.29	14.74	-12.47	1.02	22.77	7.58	-10.27	-5.72	-13.66	7.90	-8.86	3.25	-3.02	3.10	-12.70	17.84	-9.32	-17.70	-22.96	-11.23	-14.27	11.15	-10.83	-7.93	-1.69	-4.97	26.11	4.88
60.41	-20.46	-0.23	-14.90	-26.29	-10.14	1.57	15.10	-6.82	-9.22	-2.02	-11.49	-12.46	10.25	-1.15	5.94	2.63	-7.88	-9.39	-19.52	16.92	3.10	4.33	-2.72	-10.65	-9.97	16.80	5.21	-13.72	-8.32	-12.50	-17.76	-3.51	-19.11	-2.66	2.59	-5.71	11.05	0.17	-11.11	-15.14	-14.46	4.41	4.94	2.73	-9.22	3.34	-7.35	29.41	24.53
63.55	-10.75	-9.21	22.62	-13.01	6.87	19.62	4.73	1.69	-23.58	4.91	-7.55	-20.28	11.65	-8.78	-2.00	7.96	-15.25	-1.48	-12.83	4.55	2.29	-4.00	-11.43	-24.43	3.06	12.59	-9.61	-15.30	-3.28	-26.87	5.99	-6.62	2.38	-7.03	22.75	-21.73	0.86	5.86	-17.86	-6.00	-4.30	-13.11	12.31	-2.01	-21.77	1.25	-11.77	15.85	5.29
66.40	-16.92	9.73	14.29	3.87	-10.32	37.28	4.55	7.25	-9.03	17.01	2.36	6.32	9.88	-7.86	-9.80	-6.78	-11.35	1.11	-12.31	-11.57	4.07	6.66	-7.54	-15.70	7.80	15.98	-11.06	-9.41	9.81	-18.52	0.43	-13.95	-8.19	0.52	13.80	-29.53	1.66	-18.93	-16.02	-19.25	-14.90	-0.89	0.07	-14.07	-1.67	-17.58	-2.21	22.98	-4.94
69.61	-14.63	-11.37	2.43	-5.59	-12.23	1.55	11.10	9.88	-18.71	-0.85	2.51	8.62	0.85	-6.43	-1.32	-9.32	1.72	1.45	-24.30	-2.23	6.88	14.59	-14.05	-6.90	-6.04	13.31	16.32	-10.25	12.99	-9.04	-12.23	0.67	-6.59	-9.23	-2.70	-29.09	-7.54	1.24	-19.03	-34.56	-10.18	-6.19	1.20	-13.69	18.70	0.31	-19.03	28.74	-3.15
72.37	-23.74	3.71	-1.84	-1.43	-30.77	-4.90	23.99	-7.64	-19.37	15.23	11.07	-24.81	7.81	-2.34	8.20	0.59	11.70	-9.21	-12.05	7.99	-4.44	5.04	1.03	-9.84	-2.07	8.72	-5.06	-21.89	4.86	-12.09	0.60	-6.80	-2.17	-17.60	10.39	-11.30	18.27	2.15	11.55	-27.02	-16.00	0.55	15.19	-9.83	2.64	-4.23	-14.34	1.55	22.26
75.67	-17.05	2.01	16.22	-21.65	-6.79	5.64	18.79	-16.28	-18.32	4.02	7.29	-17.77	8.90	-5.78	-6.46	2.11	1.39	-1.77	-10.49	8.41	-8.90	12.50	2.44	-21.92	-11.91	5.44	20.36	-11.38	9.32	-24.18	4.58	3.92	-0.08	-18.62	1.98	-25.20	-11.66	-9.95	-4.51	-14.85	-5.91	-1.80	3.92	10.69	-4.24	-1.19	-9.54	0.78	-2.00
78.37	-17.30	-6.69	14.42	-25.78	7.02	13.33	2.36	-14.32	-26.80	6.68	-5.98	-14.11	12.55	-4.49	-4.27	-11.31	-14.73	-3.51	-21.03	4.84	1.76	5.31	3.73	-14.17	-5.31	18.55	6.75	-16.63	-9.36	-12.51	7.31	-23.35	-13.79	-12.07	2.38	-20.56	-6.06	-15.25	-2.89	-9.22	-6.58	-7.82	3.79	-4.10	-9.45	7.63	-19.54	5.58	3.76
81.62	7.32	12.99	-16.44	-30.91	-22.69	15.50	9.09	1.25	-13.63	8.57	-14.03	-15.28	20.18	0.28	4.28	-11.42	-18.45	-5.01	-14.60	10.36	-6.32	9.42	-0.02	-23.75	18.01	3.56	-12.97	-22.15	-10.81	-22.29	-11.01	-21.41	-5.91	-25.15	-0.03	-37.93	-0.41	0.03	-13.97	-6.54	-8.04	-6.42	7.68	6.44	18.00	-17.88	-22.44	27.48	20.58
84.39	-4.95	23.02	-7.63	-18.07	-4.35	29.86	13.87	7.85	-20.05	9.57	-7.27	-16.77	21.67	-8.68	-10.70	-14.58	-12.81	-4.23	-14.48	0.62	-14.19	-10.66	-9.07	-19.69	15.16	22.75	10.26	-24.78	-6.66	-10.42	6.65	15.82	-18.54	-11.84	4.83	-4.84	13.84	-12.12	-6.49	-4.34	-13.41	-8.41	16.27	-8.69	7.39	-1.73	-29.50	2.51	1.04
87.62	3.35	-6.08	7.71	-11.58	0.24	25.02	3.04	1.84	-16.19	-5.05	9.43	-21.77	25.85	-0.30	7.70	-5.00	-23.26	3.93	-4.83	-2.30	10.18	-3.95	-4.82	-17.15	8.67	9.72	12.71	-25.43	14.52	-24.92	-2.90	8.82	1.07	-12.38	4.65	-22.02	7.78	-16.39	-24.77	-14.98	-0.54	-20.48	-4.47	8.27	17.27	-8.90	2.32	15.06	-5.42
	Trace = Single Cell traces from GFP Channel
[truncated: 33 more columns]
