# Supplementary material for: Optogenetics reveals Cdc42 local activation by scaffold-mediated positive feedback and Ras GTPase
Source: PLoS Biol. 2020 Jan 24;18(1):e3000600. doi: 10.1371/journal.pbio.3000600 (PMC7002011; doi:10.1371/journal.pbio.3000600)
Supplement: S14 Data — (ZIP) [file pbio.3000600.s030.zip › S14_Data/Panel_S7A/Graph_Scd2(1-266aa)-eGFP/Graphs_GFP/Graph_Scd2(1-266)-eGFP_SingleTraces_OptoQ61L_YSM3690.csv]

Strain =	YSM3690
Graph_Scd2(1-266)-eGFP_SingleTraces_OptoQ61L (GFP Channel)
Time (s)	Trace 1	Trace 2	Trace 3	Trace 4	Trace 5	Trace 6	Trace 7	Trace 8	Trace 9	Trace 10	Trace 11	Trace 12	Trace 13	Trace 14	Trace 15	Trace 16	Trace 17	Trace 18	Trace 19	Trace 20	Trace 21	Trace 22	Trace 23	Trace 24	Trace 25	Trace 26	Trace 27	Trace 28	Trace 29	Trace 30	Trace 31	Trace 32	Trace 33	Trace 34	Trace 35	Trace 36	Trace 37	Trace 38	Trace 39	Trace 40	Trace 41	Trace 42	Trace 43	Trace 44	Trace 45	Trace 46	Trace 47	Trace 48	Trace 49
0.00	0.00	0.00	0.00	0.00	0.00	0.00	0.00	0.00	0.00	0.00	0.00	0.00	0.00	0.00	0.00	0.00	0.00	0.00	0.00	0.00	0.00	0.00	0.00	0.00	0.00	0.00	0.00	0.00	0.00	0.00	0.00	0.00	0.00	0.00	0.00	0.00	0.00	0.00	0.00	0.00	0.00	0.00	0.00	0.00	0.00	0.00	0.00	0.00	0.00
3.20	17.39	-0.12	19.29	-2.82	5.65	13.25	19.56	17.19	25.16	-16.83	-2.75	26.66	2.66	-13.20	15.04	5.64	-11.74	-3.28	-4.46	13.41	10.84	20.62	9.29	7.14	18.22	24.42	28.60	9.09	26.23	29.77	19.68	14.29	4.41	19.73	7.90	5.00	28.49	10.73	-2.13	27.44	-13.38	29.50	25.54	10.52	-7.82	24.65	18.88	4.54	10.60
6.37	32.69	-9.28	14.30	20.36	6.25	12.16	10.68	9.64	14.66	-19.91	2.66	21.42	15.39	-9.24	13.24	17.93	-16.45	-7.38	12.10	8.26	-3.26	-2.10	21.06	17.47	12.70	21.66	27.79	25.32	19.72	23.96	19.04	17.63	-1.79	0.28	-9.34	6.23	35.01	14.02	-2.18	8.32	-4.61	23.67	36.84	19.46	-3.98	20.02	16.37	2.35	30.13
9.40	10.90	-3.22	17.41	-1.78	14.82	12.26	20.21	12.67	-3.09	18.54	-11.56	28.66	8.63	-30.55	20.84	9.64	-11.76	-1.97	1.93	21.40	12.67	4.90	12.27	10.18	-4.71	24.63	27.74	16.16	10.87	33.45	29.95	22.82	27.00	32.86	-17.11	19.32	18.34	17.38	-2.18	16.33	2.22	19.39	20.39	17.16	-2.35	24.79	23.04	3.11	23.91
12.12	18.99	-5.54	31.39	1.67	14.09	-1.40	14.83	9.65	9.56	-7.34	1.18	21.10	4.58	-3.12	19.47	15.80	-7.90	4.68	12.13	15.29	16.64	22.55	25.62	34.50	10.32	26.95	21.01	15.85	21.17	28.82	24.23	26.41	35.64	25.47	12.02	14.10	43.12	21.69	4.60	17.74	-0.84	25.11	31.30	10.57	3.47	25.68	26.68	-1.71	19.69
15.74	18.00	5.48	31.02	-6.86	13.32	-5.12	-6.01	22.52	34.82	6.01	0.78	11.79	23.47	-19.05	16.77	20.25	-6.50	20.15	9.07	12.76	13.50	13.66	15.36	13.70	12.48	7.59	15.23	30.33	14.65	49.78	34.86	28.68	16.67	20.16	11.11	29.21	51.09	27.46	28.21	22.86	-0.34	41.14	37.55	12.40	3.59	36.15	38.16	7.80	27.75
18.19	7.39	8.79	38.06	-7.44	28.15	9.75	16.90	19.17	16.99	-0.79	2.89	16.02	27.19	-7.62	29.16	5.30	14.41	10.24	15.29	25.01	12.58	2.12	27.62	-1.76	9.94	8.30	17.19	19.48	9.64	37.30	28.28	30.59	47.48	14.60	8.20	13.96	58.90	9.02	25.40	41.95	-2.45	28.83	47.79	24.99	4.44	32.71	34.00	14.42	31.70
21.73	28.47	-0.99	31.24	13.35	23.21	11.53	0.72	21.13	-1.83	-4.03	-11.51	22.94	21.66	-14.77	16.15	19.66	10.26	10.75	6.35	2.63	18.63	3.52	10.17	9.81	-0.02	9.89	11.33	43.88	-0.18	55.25	25.70	24.93	20.73	12.83	-6.81	34.63	45.09	3.14	41.64	40.07	5.45	17.00	32.69	21.41	14.81	18.64	41.88	-2.92	14.82
24.18	25.05	28.92	24.10	1.97	38.27	17.33	19.69	1.62	5.34	-10.88	-8.43	28.50	21.65	-6.04	41.76	16.76	1.51	37.54	2.38	16.85	9.53	8.90	9.51	31.65	12.34	16.47	25.38	36.87	-10.85	54.33	27.29	3.17	35.28	28.42	17.77	21.51	44.60	16.99	47.60	33.20	2.82	22.84	50.99	26.52	1.71	33.86	43.06	-8.09	15.97
27.60	26.89	24.46	46.54	17.56	42.40	-2.92	32.83	35.91	8.77	-1.89	-10.57	25.69	38.54	-2.35	10.04	35.90	11.80	22.40	-3.60	25.87	25.45	8.99	11.08	30.94	3.76	17.96	21.24	22.35	5.64	48.82	22.98	14.45	48.03	19.39	6.84	25.62	46.65	6.66	45.06	36.85	5.14	37.89	38.69	14.40	-14.37	15.52	29.88	-7.63	20.01
30.35	8.46	5.47	31.88	20.54	31.82	6.26	13.60	16.32	16.09	5.36	17.09	17.75	40.37	-10.51	18.40	34.94	21.03	18.60	4.93	21.40	6.55	6.35	17.28	52.71	10.43	22.15	28.71	48.35	34.39	65.01	11.65	26.15	30.68	19.06	16.11	37.32	49.34	16.17	48.47	41.14	22.70	24.89	43.92	6.71	-6.31	12.19	27.06	-16.01	23.95
33.57	33.68	3.46	38.85	19.34	31.92	14.07	23.17	22.52	32.01	4.38	23.14	19.15	32.78	-10.15	23.79	24.85	10.48	26.81	9.55	34.83	3.53	18.01	16.92	37.82	14.86	17.55	32.40	40.61	8.16	41.64	22.26	5.80	44.27	27.11	28.18	26.68	40.28	8.69	51.63	28.53	18.53	22.47	26.62	23.48	2.44	19.73	32.34	3.48	31.71
36.44	28.51	16.17	33.79	11.40	49.53	7.16	30.07	29.86	18.69	13.12	28.36	23.94	36.05	-3.52	31.75	14.26	14.02	19.42	8.97	18.04	3.44	17.41	5.65	51.03	4.03	20.08	23.93	60.37	15.23	60.68	12.90	18.88	34.14	21.24	14.87	46.12	79.86	32.38	54.95	27.28	21.94	44.00	43.42	13.77	7.13	36.90	28.48	30.58	37.59
39.58	14.50	11.96	47.38	5.45	40.54	-14.36	26.53	17.99	19.08	3.55	13.14	20.82	30.38	-6.87	25.04	36.20	22.48	11.30	26.46	18.00	-0.12	6.52	-3.14	47.54	18.76	23.94	31.44	46.59	25.21	35.76	5.89	12.81	57.32	15.99	9.72	31.20	53.73	27.68	48.73	32.75	33.18	30.79	36.92	15.98	7.13	30.16	17.11	4.75	23.54
42.43	19.69	12.64	27.08	27.91	40.50	17.72	32.17	21.08	46.63	14.49	10.22	29.22	30.78	22.13	26.22	18.53	10.58	13.81	16.39	11.97	3.33	9.04	18.13	42.75	17.08	9.72	48.79	35.79	20.69	22.99	19.43	21.76	37.65	35.77	6.65	74.46	63.21	32.99	25.53	57.51	12.35	36.57	53.86	22.02	-8.60	32.36	26.40	1.99	53.11
45.52	21.32	19.35	31.89	15.89	29.47	4.35	35.14	14.29	25.87	17.55	28.71	29.37	53.71	17.18	26.51	29.64	5.02	15.15	14.50	17.24	4.26	6.37	25.80	34.84	9.54	13.89	33.53	27.58	25.01	26.62	24.61	28.03	22.51	19.45	-1.45	41.17	56.02	31.88	44.44	38.45	19.02	29.58	40.16	13.17	8.56	29.92	38.82	5.37	36.02
48.46	11.92	20.60	27.62	10.35	22.09	22.01	12.20	24.38	21.45	32.95	30.32	31.08	33.93	8.43	36.05	7.15	9.03	11.13	20.78	22.13	27.71	5.47	41.35	27.57	25.23	11.29	43.53	25.29	10.29	45.25	17.77	20.84	29.36	32.11	16.48	34.88	45.65	35.25	53.76	31.70	17.07	57.97	27.61	2.88	5.62	28.69	20.89	13.77	43.42
51.52	13.93	19.82	29.15	12.57	44.72	1.25	29.13	12.00	15.95	42.61	13.91	24.11	28.19	-8.99	30.14	22.74	0.83	4.42	6.57	13.58	25.69	16.08	24.60	31.14	14.74	22.33	37.70	17.30	38.12	28.10	31.85	13.94	33.07	15.97	7.09	36.65	48.08	47.56	29.18	38.14	4.43	53.87	27.05	11.54	9.22	51.32	39.04	23.99	41.57
54.37	19.21	27.26	13.82	24.45	33.13	17.00	16.31	18.43	24.11	16.84	13.13	24.53	33.52	13.33	21.42	13.55	-3.87	8.35	14.62	17.84	21.37	5.52	28.90	27.01	28.25	11.87	39.41	55.79	20.52	32.90	16.03	13.31	42.25	17.50	13.78	45.82	69.86	18.42	23.95	47.48	8.67	38.51	40.14	6.63	-6.36	29.43	48.28	23.04	39.69
57.55	8.61	15.07	20.57	26.04	44.24	39.14	30.67	26.28	30.59	48.85	18.86	31.49	50.03	33.63	44.00	15.90	2.61	23.53	10.82	26.32	21.97	9.32	29.74	30.21	22.40	7.04	39.53	22.33	25.82	45.58	10.17	18.81	32.88	21.38	17.21	28.43	48.50	30.45	23.64	29.51	20.63	31.42	33.21	4.61	0.75	29.38	56.58	6.95	46.49
60.41	26.73	14.51	38.80	5.11	33.06	21.41	16.86	16.41	0.86	18.16	12.22	22.80	39.16	-1.84	27.14	19.91	-0.59	7.27	11.66	12.88	1.17	6.03	35.62	49.71	14.29	25.56	30.36	34.04	24.54	47.90	10.77	32.19	37.83	33.01	3.57	31.58	52.09	21.65	25.37	39.57	18.13	40.47	9.49	10.25	8.68	32.37	40.38	10.43	48.63
63.55	19.90	24.39	28.93	32.93	59.52	27.14	41.85	22.22	15.51	5.61	29.16	31.64	50.96	19.10	14.37	14.29	17.94	7.37	4.74	2.18	10.77	10.68	32.63	37.11	18.70	8.28	32.86	28.16	-6.12	37.68	9.77	19.07	26.57	28.87	18.41	30.07	58.83	26.97	52.52	42.70	4.74	43.50	30.48	16.25	26.39	35.93	42.68	13.53	44.90
66.40	14.57	12.54	50.59	31.42	57.77	-0.52	25.24	22.31	12.36	21.70	22.88	22.70	43.09	17.40	27.50	12.48	-7.80	27.49	3.19	15.88	25.10	5.90	34.53	32.65	18.90	33.96	48.50	33.59	12.35	37.41	18.12	18.31	18.60	37.65	8.57	57.25	55.37	20.33	34.29	43.70	14.56	64.56	34.07	-1.70	4.78	21.61	56.24	22.77	15.74
69.61	19.10	23.71	25.61	30.78	41.90	13.41	35.05	22.78	29.72	8.95	18.03	27.97	31.98	7.81	47.35	5.30	16.21	13.52	5.91	4.31	12.27	11.32	30.71	40.32	19.14	2.28	19.09	29.67	37.35	44.01	14.48	30.86	52.33	16.60	11.09	36.34	39.81	26.53	57.32	29.24	-5.41	29.17	34.34	23.07	33.59	39.66	62.76	51.11	30.32
72.37	22.96	27.55	31.81	23.51	41.85	0.85	26.83	17.57	13.74	21.14	11.36	21.41	29.95	-2.24	37.32	16.10	21.83	7.31	-0.56	15.50	29.26	6.40	22.85	20.92	27.80	26.18	27.65	37.78	18.88	35.34	6.64	28.32	28.72	-12.40	3.31	38.23	26.06	28.48	6.94	4.43	-2.30	29.02	19.09	11.92	18.39	48.39	63.40	43.96	38.94
75.67	13.86	15.49	21.53	34.42	49.04	25.48	28.24	25.55	12.09	27.79	-2.25	19.38	44.83	4.49	31.48	24.30	11.76	1.82	11.07	8.44	22.84	21.52	21.57	38.11	19.01	16.14	33.57	54.20	34.95	35.64	6.67	19.41	41.96	22.97	32.36	43.69	56.47	42.59	42.57	50.53	21.11	61.33	50.07	18.56	26.26	42.45	62.75	34.98	21.86
78.37	7.72	23.98	26.60	14.25	36.61	20.34	41.05	16.27	24.54	7.13	11.42	33.96	42.40	4.69	25.82	24.54	21.49	-7.33	-4.73	12.53	26.59	8.90	10.94	36.27	25.34	13.99	38.09	37.43	21.09	25.08	11.95	19.96	35.70	31.46	24.17	48.57	69.99	56.71	26.99	27.36	9.16	61.20	26.92	21.78	22.47	35.00	57.51	40.09	13.18
81.62	18.26	26.17	27.79	11.57	32.24	5.61	25.24	7.76	20.41	18.84	3.85	19.85	32.57	3.92	56.27	37.29	-5.85	8.77	-3.94	25.24	12.72	0.71	9.07	36.05	37.47	7.07	30.51	51.88	28.88	30.17	27.41	25.18	34.92	27.91	17.23	28.72	56.18	41.00	13.26	32.95	19.39	61.98	58.76	24.41	32.38	46.89	47.92	49.17	31.21
84.39	37.99	25.94	39.96	13.07	36.34	14.98	28.31	21.27	32.53	37.83	16.27	37.93	40.79	3.09	37.65	12.85	4.30	14.50	-18.17	28.09	24.81	4.70	20.09	42.78	24.73	6.78	17.25	45.18	22.62	33.97	17.21	23.65	27.60	31.91	30.95	23.61	52.60	50.79	19.10	38.35	0.61	45.92	56.69	8.90	19.91	48.38	48.05	36.11	18.70
87.62	31.41	24.00	24.70	0.10	21.04	2.57	25.32	9.15	23.15	0.72	14.41	26.42	37.55	-5.91	43.39	17.16	12.68	16.09	12.75	24.89	9.14	5.87	18.82	34.64	30.35	-8.01	9.12	26.48	18.49	40.00	9.38	19.05	22.74	35.00	25.63	40.93	50.29	40.92	22.78	55.41	24.68	60.85	62.44	28.87	35.66	57.27	61.98	70.09	35.66
	Trace = Single Cell traces from GFP Channel
[truncated: 27 more columns]
