# Supplementary material for: Optogenetics reveals Cdc42 local activation by scaffold-mediated positive feedback and Ras GTPase
Source: PLoS Biol. 2020 Jan 24;18(1):e3000600. doi: 10.1371/journal.pbio.3000600 (PMC7002011; doi:10.1371/journal.pbio.3000600)
Supplement: S14 Data — (ZIP) [file pbio.3000600.s030.zip › S14_Data/Panel_S7A/Graph_Scd2(1-266aa)-eGFP/Graphs_GFP/Graph_Scd2(1-266)-eGFP_SingleTraces_WTcontrol_YSM3691.csv]

Strain =	YSM3691
Graph_Scd2(1-266)-eGFP_SingleTraces_WT control (GFP Channel)
Time (s)	Trace 1	Trace 2	Trace 3	Trace 4	Trace 5	Trace 6	Trace 7	Trace 8	Trace 9	Trace 10	Trace 11	Trace 12	Trace 13	Trace 14	Trace 15	Trace 16	Trace 17	Trace 18	Trace 19	Trace 20	Trace 21	Trace 22	Trace 23	Trace 24	Trace 25	Trace 26	Trace 27	Trace 28	Trace 29	Trace 30	Trace 31	Trace 32	Trace 33	Trace 34	Trace 35	Trace 36	Trace 37	Trace 38	Trace 39	Trace 40	Trace 41	Trace 42	Trace 43	Trace 44	Trace 45	Trace 46	Trace 47	Trace 48	Trace 49
0.00	0.00	0.00	0.00	0.00	0.00	0.00	0.00	0.00	0.00	0.00	0.00	0.00	0.00	0.00	0.00	0.00	0.00	0.00	0.00	0.00	0.00	0.00	0.00	0.00	0.00	0.00	0.00	0.00	0.00	0.00	0.00	0.00	0.00	0.00	0.00	0.00	0.00	0.00	0.00	0.00	0.00	0.00	0.00	0.00	0.00	0.00	0.00	0.00	0.00
3.20	-0.54	6.84	1.39	6.62	-6.03	3.04	-4.00	12.95	-13.56	-5.65	-1.96	-1.55	-1.35	2.03	4.24	14.06	-19.16	-5.57	-1.77	11.49	7.58	6.21	-8.89	-23.04	-5.87	0.13	3.61	-0.28	8.24	4.80	17.22	-9.46	0.98	-6.45	-12.62	9.40	-8.43	-2.70	-2.69	15.35	-9.38	-4.86	-1.07	-4.09	-13.30	-14.29	-17.63	-6.88	-10.86
6.37	13.55	10.97	-11.84	-6.71	-4.77	6.61	-5.21	9.73	1.46	-11.54	-7.25	6.91	3.71	3.29	-12.42	-2.20	-24.62	-8.70	9.36	10.86	11.43	3.84	-11.66	-3.85	-5.30	2.38	14.70	-4.24	11.47	-8.29	14.99	2.47	11.23	-6.83	-10.81	0.80	-0.97	0.98	-15.17	-1.14	-10.29	-8.28	1.05	2.67	-5.08	-19.63	-0.12	0.95	-1.34
9.40	-13.28	-10.14	-8.05	-15.99	-0.06	15.00	-16.98	-0.03	-2.67	-3.42	-12.57	-3.61	10.57	5.97	3.38	-11.92	-12.57	-23.17	-0.59	-6.02	-3.48	0.09	-19.68	1.26	-4.25	-5.40	3.67	-0.79	2.51	4.28	8.07	-17.15	18.80	-2.59	-26.46	6.22	-9.53	1.30	-4.99	0.42	-3.30	4.86	1.99	-0.74	-4.78	-20.25	0.58	-12.18	-11.92
12.12	-2.63	-22.46	-3.16	5.10	-1.41	9.01	-15.52	0.17	3.96	-4.15	-11.10	5.71	0.02	-10.59	2.61	2.24	-19.81	-22.82	-4.46	-8.80	16.57	-1.51	-6.53	-5.56	-11.35	-2.19	1.93	-2.76	3.96	11.07	18.17	-11.53	7.27	10.66	-18.49	-3.69	9.06	-9.62	-5.10	4.39	-4.41	-7.08	-10.27	-1.23	-5.85	-19.28	-4.61	-14.70	4.70
15.74	-6.28	4.17	-13.89	-16.18	-6.12	-4.73	2.70	2.89	-9.15	7.73	-6.75	-8.87	11.80	-4.03	11.16	10.34	-3.64	-10.13	18.31	-5.15	7.46	-5.97	-12.39	2.94	-0.89	-9.63	16.59	-14.33	2.03	-7.02	-0.83	-11.24	9.16	7.16	-20.79	16.35	-6.94	4.63	2.36	4.59	-7.63	-9.56	-1.29	8.34	9.84	-10.64	-0.52	-5.70	-6.38
18.19	26.77	1.34	-9.62	-27.75	-5.81	-4.17	-22.53	5.22	-9.53	-2.62	-7.33	0.33	1.51	-10.17	-8.90	14.01	-19.89	-16.30	8.69	-0.59	-1.11	-6.64	-7.52	15.32	-3.22	-7.26	-0.12	-1.83	-7.64	-5.56	-9.97	-3.76	7.80	9.35	-15.05	5.84	-0.58	-9.69	-12.31	3.83	-24.47	-10.46	-4.83	-4.31	-3.55	-11.36	-9.38	-8.64	-5.60
21.73	15.96	-2.89	0.83	-14.13	-6.99	-16.90	-17.26	5.92	-13.13	-14.44	4.29	4.97	6.73	-1.08	2.38	-6.04	-14.69	-17.34	4.94	-7.92	2.04	-1.29	-14.68	-3.37	6.11	9.98	12.62	-9.03	4.47	-18.44	8.53	-4.54	9.12	-4.42	-18.05	-5.05	-9.39	4.10	-5.96	2.36	1.03	-9.90	2.60	-5.24	-3.30	-14.68	-9.02	-10.08	-12.61
24.18	5.25	9.64	2.37	-18.57	-3.13	12.18	-16.94	5.55	-12.31	-3.27	-7.57	-2.04	0.89	-8.69	4.40	14.25	-6.11	-21.14	5.73	-3.09	2.17	1.19	-12.80	-11.69	-15.00	-11.16	17.75	-1.84	-3.01	-16.06	2.36	-6.87	14.57	-12.59	-21.43	1.69	-12.41	-7.17	-22.40	5.55	2.28	6.04	-5.63	3.00	-2.41	-9.25	0.60	-4.68	6.85
27.60	-3.22	1.38	-13.41	0.04	-3.56	3.99	-4.54	15.46	0.08	-2.82	6.66	0.08	-7.18	-10.31	-0.46	23.46	-10.64	-33.29	1.64	3.19	2.34	3.91	-7.86	5.88	5.47	-0.70	10.44	-3.42	0.15	-7.30	11.64	-3.13	-4.14	-7.54	-15.25	-4.49	-1.13	-1.71	-12.62	1.85	-14.94	2.66	-1.92	4.47	-14.91	-24.75	-0.44	-1.78	6.27
30.35	-19.30	15.96	3.08	-4.26	-1.17	7.93	-3.11	4.43	2.91	-11.54	-1.03	6.42	5.43	-3.19	9.35	9.35	-18.20	-9.54	6.86	-4.97	7.91	-2.85	-16.23	0.20	9.00	-0.88	-3.96	-11.07	2.04	-5.84	-1.46	-13.92	21.26	2.10	-20.24	2.74	-8.49	-0.61	-12.70	2.07	-14.83	4.99	0.84	-10.56	-18.93	-4.55	-2.64	-1.28	0.33
33.57	1.80	9.10	4.40	-3.35	-7.90	-0.65	-12.85	3.09	-7.97	-8.43	-2.75	-7.45	4.61	-0.12	12.87	10.70	-4.41	-29.67	9.84	-4.49	-6.03	8.13	-17.73	-18.69	6.96	-2.75	6.32	12.53	18.13	6.21	0.62	-7.60	3.65	-14.01	-16.36	2.63	0.46	-12.70	-12.47	-2.41	-15.74	2.29	-1.35	6.14	-10.55	-23.19	-6.76	-6.95	-16.75
36.44	-3.29	18.70	-10.86	-9.00	-7.36	29.20	-3.43	0.69	-1.28	-12.48	-13.98	-10.36	3.07	-1.17	2.02	10.56	-7.19	-5.41	9.48	6.43	-1.80	2.26	-14.37	-8.54	-3.57	-3.30	10.68	3.97	10.98	-2.67	-4.42	-2.26	18.67	-11.16	-24.68	-7.61	-1.07	-5.97	-9.12	-5.37	-5.63	-17.91	11.91	-15.58	15.34	10.07	-8.05	-5.58	20.73
39.58	0.86	-3.53	-10.84	-22.75	-1.17	-7.53	-19.09	3.95	-10.31	-4.14	-11.50	15.76	-5.04	1.34	3.32	-16.18	-11.69	-15.79	10.41	-3.13	-1.17	0.29	-16.65	-13.37	-5.30	-8.32	11.33	-5.21	17.42	-7.06	-5.34	-9.72	13.28	6.89	-23.53	-9.81	6.05	-9.24	2.46	-5.15	-19.02	5.97	-10.77	-1.70	-16.72	-18.86	7.35	2.40	-5.76
42.43	6.46	-6.92	-0.63	-2.59	-9.11	11.58	-4.20	6.46	-15.75	-23.94	-6.58	-8.48	-2.86	-10.98	-6.66	2.89	-16.92	-13.75	5.23	-1.27	8.91	-6.75	-6.47	0.59	-9.41	-13.77	12.95	-2.65	-2.49	-12.30	10.16	-10.11	6.62	-8.37	-18.04	-0.06	-16.57	6.12	-6.72	-10.57	-25.00	1.41	-7.79	8.00	-4.32	-9.37	2.89	-4.74	15.68
45.52	15.20	4.77	-9.74	2.63	4.06	7.91	-11.77	10.89	-10.91	-19.36	0.01	6.78	-3.23	-8.65	9.66	0.00	-1.19	-19.14	6.16	2.87	0.24	-19.30	2.19	12.01	5.57	-8.07	3.13	-7.20	1.08	-15.93	-4.76	-1.46	8.08	-8.29	-19.06	-1.06	-2.21	-1.41	-6.64	5.63	-17.37	-5.64	10.70	-4.09	11.28	-7.20	-10.32	4.78	3.15
48.46	5.82	-7.90	-12.62	-15.46	-3.38	20.51	-6.57	-0.59	-6.36	-14.23	14.04	0.37	-0.38	0.12	14.88	2.85	-12.68	-19.98	10.34	12.24	11.20	-18.43	-12.81	-2.24	-8.01	-1.95	5.29	-1.87	4.84	-5.56	-8.44	-14.48	0.44	2.42	-22.17	-1.52	-10.98	2.87	-11.24	5.63	-8.55	7.17	2.44	1.90	0.90	-9.58	0.96	-0.53	21.79
51.52	-4.39	13.53	1.70	-31.11	-16.69	31.64	-2.41	0.24	-5.70	-8.60	5.73	-0.11	-9.97	-1.23	8.92	-11.58	-6.80	-22.17	13.71	9.10	5.62	-7.99	-20.56	8.95	4.94	-1.76	9.48	6.39	11.89	-9.47	-2.77	-6.89	11.62	-6.23	-6.83	10.01	2.07	16.82	-4.62	-0.87	-22.10	-1.14	-12.02	-11.51	1.97	-10.91	-9.35	-10.49	-2.75
54.37	-1.48	-18.17	-7.41	-0.77	-0.34	-2.93	-2.11	1.72	-11.89	-21.14	-11.89	3.38	-5.43	-9.79	0.44	3.65	-5.22	-19.08	13.97	-3.15	11.98	3.84	-26.33	2.77	7.17	-11.88	-1.08	3.00	1.00	2.06	7.15	-2.27	-1.12	6.44	-23.32	-8.06	-8.27	1.07	-15.73	-2.24	-25.88	-4.84	-5.28	15.84	-0.97	6.31	15.91	-6.67	-8.77
57.55	-4.13	-14.20	3.10	-11.09	-1.07	22.67	-9.63	-1.07	-9.32	-5.85	14.68	2.25	-0.12	11.58	16.26	3.91	-20.12	-11.96	19.87	-4.73	-5.00	-3.76	-24.16	-1.92	-18.03	-7.39	-0.99	5.63	19.52	7.26	19.92	0.48	1.70	-0.27	-11.61	-4.14	-8.98	-0.18	-8.74	0.34	-14.01	-9.63	-4.78	-10.51	16.42	-5.08	-7.54	-3.99	8.66
60.41	-6.08	-11.65	-15.72	-14.06	-6.16	18.83	-0.12	7.44	-15.51	-6.71	7.66	4.02	-0.36	-9.56	14.09	-3.76	-16.74	-9.16	13.83	-4.48	6.77	-1.37	-21.54	-2.30	-3.77	-13.63	8.35	3.63	-4.77	-5.51	-3.57	-18.59	6.37	-7.36	-18.48	-9.55	-10.64	4.71	-4.83	-3.32	-6.55	-2.23	-4.39	10.11	-11.79	-8.24	-13.92	-4.74	-0.56
63.55	19.85	-0.17	-3.07	-11.31	-11.99	6.72	-13.89	8.81	-7.77	-13.22	10.39	8.11	-0.34	-5.46	18.36	3.59	-18.51	-20.69	8.35	2.39	-13.48	-2.36	-16.79	17.00	-9.47	6.35	0.34	8.95	3.97	0.30	-1.76	-15.04	11.21	-1.80	-7.66	-0.77	-8.35	0.07	6.13	-1.67	-14.46	15.28	2.16	0.94	-1.10	-2.50	4.59	-6.02	15.76
66.40	-5.44	-8.37	-14.75	-11.79	-5.57	6.10	-7.10	4.22	-8.16	-12.74	20.00	16.22	-7.30	-7.06	8.91	-0.89	-8.02	-10.74	8.12	2.11	-3.88	-5.68	-29.21	16.78	-1.55	-12.81	12.77	-2.25	18.46	0.97	2.84	-7.86	3.18	-2.39	-16.58	-4.02	-7.40	-4.66	-12.46	0.78	-25.04	12.11	-0.38	14.43	-31.52	-10.54	-13.49	-1.00	-13.40
69.61	-7.95	-9.58	-7.28	-25.70	-7.77	4.59	-10.07	-3.40	-16.16	-16.19	20.64	-2.19	-8.89	-10.64	1.68	12.45	3.00	-24.48	-4.64	-0.93	-4.17	-15.87	-15.84	-2.29	0.80	0.86	0.61	-0.75	8.64	7.70	1.79	-14.68	17.30	-2.74	-13.76	-6.62	-3.91	9.11	2.87	-4.81	-13.89	-0.73	4.37	-18.14	-3.85	-7.42	-3.79	-11.90	0.75
72.37	16.37	-24.61	-14.02	-5.61	5.71	13.00	-12.60	-2.97	-14.66	-7.85	5.07	2.49	-5.94	-12.71	-1.06	-1.59	2.85	-23.40	3.88	-3.43	-6.56	-15.18	-15.10	-3.04	-5.11	-15.28	-6.94	3.39	4.92	-6.28	-11.52	-13.14	10.07	-0.55	-8.29	-13.09	-5.53	0.24	-11.86	-2.46	-2.14	13.55	-21.30	-9.75	-25.46	-14.06	-1.98	-15.69	-24.97
75.67	5.03	3.96	-23.72	-23.90	-9.11	20.30	-24.02	4.08	-7.28	-16.15	10.19	18.10	-8.26	-8.50	-9.77	6.37	-0.48	-25.47	1.72	-4.73	-0.03	-14.91	-29.96	16.15	-5.21	-27.19	10.82	5.98	-5.41	-16.53	-10.86	-14.47	8.41	-9.53	-18.82	-4.91	-3.75	14.14	-17.76	-3.81	-11.81	2.25	-9.49	-18.16	8.23	-6.10	14.83	-10.61	1.64
78.37	8.73	-12.38	-5.67	-7.86	-2.38	12.07	2.45	2.19	-9.00	-0.29	17.40	7.55	-8.04	-0.96	7.82	3.57	-6.04	-19.09	-3.39	-4.45	-6.87	-17.95	-17.95	19.26	-0.63	-6.27	0.86	-4.93	7.63	-0.05	-8.19	-13.23	17.76	-7.90	-15.66	-4.84	-11.71	1.13	-17.56	-11.43	-16.51	-7.28	0.82	6.43	-15.10	-26.98	8.78	-2.52	-25.48
81.62	21.11	2.07	-3.28	-23.55	0.98	14.63	4.45	-2.88	-4.98	-5.96	7.02	13.42	-5.82	-2.87	25.01	16.63	-2.68	-25.56	3.71	-1.34	-0.96	-14.82	-13.48	5.15	-6.76	-6.90	6.96	-2.22	18.52	-6.03	10.15	-5.69	23.04	21.36	-11.35	-11.89	-4.00	8.60	-11.79	5.64	-12.03	23.44	-6.10	5.42	-13.01	-8.52	3.91	1.11	-12.55
84.39	-10.11	-15.46	-10.87	-18.52	-9.70	8.87	5.17	-6.67	-8.72	-19.67	5.81	14.23	-5.38	-12.02	13.09	1.21	-7.56	-26.54	6.95	-9.31	-17.60	-16.76	-14.73	-8.78	-4.88	-15.75	10.67	-8.26	7.94	-3.26	0.88	-18.24	8.67	-4.80	-13.88	-7.30	-8.80	-3.43	-14.21	-13.27	-1.30	-12.35	-9.71	-21.53	-8.62	-6.04	19.76	-12.32	-17.06
87.62	-7.86	-24.31	-5.13	-27.14	-6.06	10.28	-16.06	-0.58	-15.66	-20.19	7.16	-3.84	-2.17	-11.72	2.30	2.25	-19.97	-22.78	-0.35	-6.27	-3.92	-5.98	-17.18	-2.41	-7.52	-18.69	-3.83	-9.98	11.68	-7.53	16.12	-5.12	-2.64	-6.36	-12.93	-13.31	-1.68	3.72	-17.15	-4.78	-15.74	12.60	2.29	-7.27	-13.97	-11.76	2.31	-5.49	-4.89
	Trace = Single Cell traces from GFP Channel
[truncated: 126 more columns]
