# Supplementary material for: Optogenetics reveals Cdc42 local activation by scaffold-mediated positive feedback and Ras GTPase
Source: PLoS Biol. 2020 Jan 24;18(1):e3000600. doi: 10.1371/journal.pbio.3000600 (PMC7002011; doi:10.1371/journal.pbio.3000600)
Supplement: S14 Data — (ZIP) [file pbio.3000600.s030.zip › S14_Data/Panel_S7A/Graph_Scd2K463A-eGFP/Graphs_RFP/SingleTraces_RFP_Opto_YSM3604.csv]

Strain =	YSM3604
SingleTraces_CRY2PHR-mCh (RFP Channel)
Time (s)	Trace 1	Trace 2	Trace 3	Trace 4	Trace 5	Trace 6	Trace 7	Trace 8	Trace 9	Trace 10	Trace 11	Trace 12	Trace 13	Trace 14	Trace 15	Trace 16	Trace 17	Trace 18	Trace 19	Trace 20	Trace 21	Trace 22	Trace 23	Trace 24	Trace 25	Trace 26	Trace 27	Trace 28	Trace 29	Trace 30	Trace 31	Trace 32	Trace 33	Trace 34	Trace 35	Trace 36	Trace 37	Trace 38	Trace 39	Trace 40	Trace 41	Trace 42	Trace 43	Trace 44	Trace 45	Trace 46	Trace 47	Trace 48	Trace 49
0.0	0.00	0.00	0.00	0.00	0.00	0.00	0.00	0.00	0.00	0.00	0.00	0.00	0.00	0.00	0.00	0.00	0.00	0.00	0.00	0.00	0.00	0.00	0.00	0.00	0.00	0.00	0.00	0.00	0.00	0.00	0.00	0.00	0.00	0.00	0.00	0.00	0.00	0.00	0.00	0.00	0.00	0.00	0.00	0.00	0.00	0.00	0.00	0.00	0.00
3.2	599.37	868.55	692.38	821.19	1103.38	1001.77	609.46	615.64	461.87	696.54	835.19	856.69	467.58	770.81	324.27	510.12	420.07	803.23	826.54	472.24	590.80	485.24	719.02	520.19	494.20	649.19	781.99	750.89	518.17	860.19	657.04	830.83	661.92	803.74	690.84	506.26	817.33	959.92	676.27	285.49	675.93	402.31	620.01	715.26	655.80	651.05	521.41	859.04	522.10
6.4	635.48	876.49	816.37	894.73	1222.31	1162.76	696.67	687.52	503.76	710.65	973.39	991.21	491.89	827.16	369.74	554.12	421.12	843.89	951.56	515.22	601.67	516.23	722.39	624.91	542.30	786.92	847.75	823.28	659.15	895.73	765.04	842.64	723.11	883.41	723.31	482.76	911.39	1060.54	694.65	348.35	694.71	461.09	685.93	808.42	692.04	686.58	659.48	982.10	606.42
9.0	629.54	814.29	831.20	907.70	1282.44	1090.74	665.26	671.25	521.70	724.03	1011.64	937.40	500.23	873.01	356.65	567.98	431.04	896.16	930.18	471.51	614.79	538.75	718.23	667.03	584.13	750.01	814.29	797.01	610.01	848.56	743.69	879.73	701.56	889.87	701.56	476.29	902.56	1107.53	744.05	304.96	633.33	453.99	676.73	772.16	690.48	676.45	582.56	974.46	529.49
12.8	740.62	872.62	817.88	947.57	1218.05	1113.96	588.90	698.96	569.15	806.20	1025.28	917.78	578.43	788.37	365.89	546.02	520.10	893.89	880.92	523.57	672.35	569.06	765.97	626.45	620.51	793.76	789.12	834.27	652.07	871.34	808.39	889.44	803.39	896.88	790.08	618.77	1017.51	1143.39	806.89	398.20	590.09	492.98	771.28	898.63	680.60	706.81	623.20	1039.29	633.86
15.3	616.12	904.30	840.66	960.22	1378.66	1188.33	719.49	681.09	539.97	782.14	1039.02	1033.69	534.99	888.59	394.63	587.80	418.57	858.99	910.08	489.83	702.82	567.58	750.23	693.98	608.21	788.00	814.93	882.50	633.48	880.05	732.94	843.73	807.14	890.10	740.65	543.20	981.60	1166.15	771.16	376.30	525.86	436.70	727.09	771.97	673.63	672.14	563.40	992.50	592.26
18.5	711.05	909.35	875.29	977.87	1262.59	1249.80	655.92	682.53	580.14	822.51	1066.68	1019.52	580.86	819.55	393.45	547.13	503.24	912.17	925.05	499.56	717.25	598.63	750.04	751.98	617.87	836.53	745.28	832.13	700.05	885.80	823.50	785.38	838.15	910.90	801.79	610.33	977.67	1091.38	801.32	443.75	531.76	464.40	800.74	850.25	659.69	731.13	628.64	1056.32	672.60
21.4	683.61	953.99	891.81	996.41	1271.49	1255.63	652.79	723.91	575.54	800.99	1086.31	985.16	626.11	878.40	393.34	569.22	504.75	921.36	904.86	490.78	667.39	607.86	772.47	754.81	676.01	829.11	724.85	890.54	645.04	883.91	809.75	791.06	826.05	886.64	752.03	612.67	1032.16	1064.34	775.40	421.11	500.46	473.47	756.16	793.93	680.89	727.25	580.37	1105.69	677.10
24.4	745.22	950.80	841.42	961.89	1201.55	1308.31	611.83	720.43	670.02	887.99	1105.79	1020.63	668.04	918.58	391.18	558.98	563.44	935.94	971.94	494.84	737.21	610.74	798.88	737.48	659.58	836.41	766.01	924.03	661.40	883.39	857.80	738.97	830.80	897.68	786.17	582.43	1068.00	1117.90	763.36	393.90	512.92	439.03	739.82	888.68	769.96	751.40	667.23	1028.49	562.78
27.5	739.26	1013.37	850.58	978.58	1205.85	1270.90	540.74	748.09	719.56	853.51	1055.20	951.25	606.09	860.19	387.06	552.79	543.98	965.04	970.73	530.25	736.26	638.47	812.63	711.54	611.04	869.56	897.67	945.06	667.90	889.77	787.80	729.08	866.48	923.39	789.33	545.36	937.02	1057.22	821.16	381.99	498.17	389.48	702.39	825.82	705.25	626.52	606.31	1137.33	717.10
30.4	691.84	978.14	895.77	1051.22	1244.85	1342.71	629.50	694.07	668.93	854.81	1178.32	1033.54	651.25	919.12	409.29	587.13	531.21	983.94	907.46	471.62	741.41	581.39	808.94	778.27	623.45	866.51	850.43	944.61	634.21	847.69	717.19	634.43	748.45	946.81	810.89	585.07	988.71	1102.63	810.19	462.43	466.59	441.85	792.15	829.54	715.93	757.57	610.25	1033.77	608.60
33.5	741.11	982.78	839.37	999.03	1223.01	1267.35	594.26	686.91	677.76	818.28	1174.19	985.44	627.59	887.12	383.24	614.18	512.39	953.60	1015.60	507.37	785.14	640.66	848.70	802.38	666.47	885.89	801.61	962.78	678.94	882.21	776.76	724.00	774.13	827.12	746.18	546.88	936.17	1069.65	762.87	398.19	444.17	390.06	737.22	738.44	640.97	681.12	537.38	1099.17	721.82
36.4	792.86	998.58	878.19	954.03	1194.77	1379.00	551.56	694.75	736.75	815.94	1179.11	985.76	653.19	934.65	364.24	580.13	561.95	911.75	971.46	508.39	715.37	606.77	849.23	748.61	605.31	900.07	771.34	901.22	625.34	901.97	734.54	633.37	770.91	904.13	729.68	533.33	942.08	1057.44	771.25	462.45	379.67	410.59	703.34	774.78	679.64	797.29	528.75	1042.03	665.74
39.4	703.96	985.04	883.78	1050.28	1346.78	1342.20	649.47	721.97	683.72	749.23	1186.84	1043.36	585.75	919.70	377.24	606.57	451.33	931.40	1012.85	555.29	760.78	574.74	833.81	748.90	605.78	889.66	790.69	923.89	636.73	863.11	729.68	586.90	724.97	900.47	753.64	528.29	924.07	977.27	731.93	401.91	417.64	370.21	693.49	713.07	613.59	708.37	482.02	1130.37	694.17
42.4	806.70	936.39	861.20	1017.66	1240.01	1367.60	523.49	756.58	768.36	846.86	1192.67	986.22	645.94	915.15	388.11	574.62	574.60	948.70	1022.67	526.24	749.58	596.43	832.61	707.14	663.13	869.24	732.89	875.44	620.42	790.67	660.49	525.55	659.49	881.14	713.82	559.86	972.95	1001.30	710.99	433.64	352.68	407.87	674.86	758.74	579.92	694.69	484.26	1155.62	792.29
45.5	718.18	891.86	956.63	1106.48	1366.37	1359.51	656.36	766.20	644.23	789.42	1169.22	1113.52	603.16	940.34	425.21	650.17	444.73	936.35	944.70	498.83	724.39	617.16	818.78	673.65	648.83	872.07	766.91	884.15	690.73	771.50	693.71	428.92	614.60	761.84	632.66	497.49	898.97	953.32	728.29	429.84	264.45	324.34	649.73	692.45	555.45	658.87	423.59	1061.07	649.48
48.3	780.41	992.56	928.18	1054.50	1381.76	1440.20	621.46	780.10	686.38	865.14	1213.10	1055.68	669.35	915.85	401.78	636.90	554.97	960.95	1003.21	542.69	752.84	551.59	764.93	688.19	668.82	804.66	725.78	829.07	655.36	800.90	624.98	388.80	626.80	823.75	647.68	541.50	956.69	928.51	766.33	515.12	259.41	383.99	613.20	738.15	562.83	703.05	434.68	1144.47	735.39
51.7	768.17	992.74	892.71	1093.03	1295.46	1376.01	627.97	719.61	671.52	796.84	1215.55	1088.66	646.45	937.35	384.08	652.95	557.87	957.28	1044.50	521.59	689.02	554.05	795.17	707.99	645.88	820.15	690.73	874.91	651.44	727.21	655.48	314.45	623.05	831.74	627.24	531.59	917.04	916.57	684.18	531.75	224.82	362.78	664.25	745.39	525.07	718.71	364.45	1146.92	758.41
54.3	838.28	1008.14	833.94	1035.93	1206.35	1388.89	493.90	745.46	689.92	825.30	1196.47	978.42	724.43	951.80	365.00	604.84	619.32	914.52	1030.42	517.18	787.87	551.40	756.62	705.80	679.32	847.82	652.53	893.91	603.91	732.07	599.59	269.55	473.16	839.28	571.88	508.57	875.13	862.03	689.10	489.13	211.38	317.71	563.47	646.33	511.61	652.56	401.50	1037.84	633.72
57.8	785.50	1010.63	857.95	1015.92	1186.70	1287.82	468.05	748.62	714.43	799.43	1220.05	1062.67	658.23	894.70	358.94	569.13	573.56	848.90	1014.79	537.59	725.79	607.06	761.80	760.28	703.75	849.65	574.04	836.28	626.03	738.39	670.32	363.02	593.59	895.70	632.70	526.35	916.05	921.98	754.94	518.14	247.29	329.82	676.88	770.10	610.69	688.13	502.48	1075.49	750.32
60.2	821.36	962.52	896.18	1103.17	1257.92	1441.60	543.42	702.73	732.84	813.16	1194.65	1122.37	673.87	891.27	401.98	655.15	540.98	1110.38	1008.98	561.77	787.78	615.59	802.68	580.08	457.37	888.95	979.58	995.05	602.00	774.03	646.63	297.00	579.37	784.98	610.58	504.66	918.21	939.66	801.22	448.39	228.99	311.23	596.50	692.73	548.88	657.40	464.63	991.92	665.89
63.8	786.22	1020.19	918.74	1085.72	1303.39	1355.22	538.49	613.05	680.33	804.19	1237.55	1058.13	591.26	967.64	381.45	618.52	520.77	1085.58	1025.30	558.88	728.64	589.18	829.80	632.35	458.48	876.85	977.06	933.77	635.37	780.23	704.78	332.58	621.01	924.53	623.72	547.47	958.35	921.64	704.66	496.31	195.35	320.31	604.84	728.27	510.54	701.92	471.13	1065.21	704.28
66.2	766.13	989.91	872.58	1067.39	1124.15	1382.05	498.56	645.84	743.98	770.50	1223.47	985.57	621.19	913.01	349.63	609.78	585.87	1073.23	1002.27	562.44	743.78	654.17	813.91	521.74	369.25	898.12	1053.50	1063.02	631.90	780.26	650.38	289.17	600.58	845.75	571.08	530.66	942.25	896.64	734.13	491.43	167.12	340.50	579.93	663.90	536.00	684.38	416.74	1005.93	651.76
69.6	726.77	922.37	847.49	999.98	1201.42	1348.90	501.97	679.99	696.76	720.75	1200.14	1016.93	567.08	916.51	344.19	598.17	527.82	1092.83	1013.14	575.51	742.11	643.39	831.85	588.93	366.25	860.24	1050.92	985.12	601.04	712.46	645.35	233.39	547.44	897.87	571.26	573.58	949.69	875.22	720.14	583.91	153.48	342.25	583.75	719.72	490.18	735.14	444.44	1067.33	696.06
72.4	832.33	974.06	777.82	1003.92	1037.70	1292.12	382.81	667.33	648.03	832.01	1124.89	970.05	607.42	875.94	284.67	554.03	614.02	1111.24	1035.26	579.64	754.73	657.81	920.37	585.75	380.17	902.02	1057.66	1038.73	580.63	722.10	633.16	184.05	471.41	942.59	654.30	556.46	1004.49	982.50	724.71	533.07	236.32	359.60	687.59	791.29	568.18	840.80	517.34	1067.61	721.86
75.6	779.80	961.65	760.39	956.64	1017.91	1208.80	299.40	714.48	717.35	751.06	1052.08	935.90	625.96	892.75	269.24	543.77	600.44	1149.07	1050.29	586.36	749.71	684.79	906.31	563.52	380.02	887.70	1025.03	1061.68	548.86	587.63	578.65	119.32	338.23	956.94	649.09	528.95	972.81	1000.66	724.72	558.76	226.98	372.68	679.62	742.49	552.74	740.18	486.13	1057.05	734.70
78.3	751.24	866.45	905.91	1017.32	1352.21	1442.03	673.59	630.39	613.28	787.86	1220.30	1063.82	510.94	975.84	342.14	661.35	467.97	1158.01	1089.97	565.34	770.81	687.53	824.24	595.56	362.49	922.37	1060.20	1054.16	461.44	436.90	365.68	1.32	249.62	866.93	705.25	557.51	976.70	971.49	748.15	508.63	216.33	381.50	764.49	865.97	644.63	746.07	507.98	987.36	690.91
81.6	693.37	830.35	902.33	1070.33	1309.71	1511.39	734.91	672.90	563.98	756.25	1131.51	1143.26	468.66	1030.69	324.90	672.41	363.65	1216.36	1027.55	625.29	697.03	684.26	820.27	555.89	355.93	888.53	1047.76	1033.76	537.15	613.58	578.50	167.94	429.52	832.34	656.86	532.17	985.64	998.77	747.59	508.44	240.02	328.76	698.64	829.34	618.51	826.96	494.72	1088.04	725.66
84.3	693.57	839.62	982.19	997.23	1419.76	1444.42	676.15	659.79	588.46	705.16	1227.19	1144.65	501.52	981.26	345.70	700.67	401.55	1122.21	1076.92	528.84	734.78	633.10	836.93	608.99	387.99	820.25	1033.02	1010.39	370.75	210.73	217.77	-127.77	120.58	834.91	670.69	511.92	970.65	945.66	742.27	575.50	186.04	360.49	661.35	792.44	569.14	769.16	508.05	1058.21	634.41
87.7	725.28	871.62	958.81	1056.37	1385.06	1454.64	628.13	706.21	612.35	665.14	1247.55	1058.31	524.32	895.75	342.40	633.80	444.89	1147.66	994.29	528.34	706.93	664.22	779.83	583.35	346.08	869.99	1028.84	999.78	350.65	127.82	123.84	-155.00	45.91	869.57	660.68	510.49	956.07	921.96	755.56	537.74	148.53	333.22	626.81	708.50	546.50	786.23	471.51	1082.07	763.09
	Trace = Single Cell traces from RFP Channel
[truncated: 44 more columns]
