# Supplementary material for: Optogenetics reveals Cdc42 local activation by scaffold-mediated positive feedback and Ras GTPase
Source: PLoS Biol. 2020 Jan 24;18(1):e3000600. doi: 10.1371/journal.pbio.3000600 (PMC7002011; doi:10.1371/journal.pbio.3000600)
Supplement: S14 Data — (ZIP) [file pbio.3000600.s030.zip › S14_Data/Panel_S7A/Graph_Scd2K463A-eGFP/Graphs_RFP/SingleTraces_RFP_OptoQ61L_YSM3605.csv]

Strain =	YSM3605
SingleTraces_CRY2PHR-mCh-Cdc42Q61L (RFP Channel)
Time (s)	Trace 1	Trace 2	Trace 3	Trace 4	Trace 5	Trace 6	Trace 7	Trace 8	Trace 9	Trace 10	Trace 11	Trace 12	Trace 13	Trace 14	Trace 15	Trace 16	Trace 17	Trace 18	Trace 19	Trace 20	Trace 21	Trace 22	Trace 23	Trace 24	Trace 25	Trace 26	Trace 27	Trace 28	Trace 29	Trace 30	Trace 31	Trace 32	Trace 33	Trace 34	Trace 35	Trace 36	Trace 37	Trace 38	Trace 39	Trace 40	Trace 41	Trace 42	Trace 43	Trace 44	Trace 45	Trace 46	Trace 47	Trace 48	Trace 49
0.00	0.00	0.00	0.00	0.00	0.00	0.00	0.00	0.00	0.00	0.00	0.00	0.00	0.00	0.00	0.00	0.00	0.00	0.00	0.00	0.00	0.00	0.00	0.00	0.00	0.00	0.00	0.00	0.00	0.00	0.00	0.00	0.00	0.00	0.00	0.00	0.00	0.00	0.00	0.00	0.00	0.00	0.00	0.00	0.00	0.00	0.00	0.00	0.00	0.00
3.21	449.24	586.45	662.75	689.91	748.92	577.18	625.66	618.11	680.49	613.06	515.91	637.12	657.70	483.51	519.57	716.21	692.78	985.15	688.45	717.42	501.28	766.76	497.98	781.96	947.11	864.78	722.14	552.31	576.13	618.10	813.31	861.33	460.36	530.25	649.15	589.09	616.42	655.88	293.47	607.82	667.59	266.14	458.49	425.42	665.31	542.12	644.88	689.75	964.76
6.41	506.12	721.16	694.59	747.93	831.01	657.71	735.82	721.79	767.78	685.91	583.41	769.73	665.35	519.83	594.47	788.76	776.38	1071.88	736.30	825.30	621.04	869.45	519.32	769.30	919.97	833.12	757.47	527.36	590.27	657.09	841.90	823.23	463.18	622.40	695.36	749.40	719.89	700.00	406.88	656.65	748.02	307.67	514.81	515.09	760.87	601.12	689.48	777.01	1096.66
9.04	452.98	656.22	739.91	748.62	798.38	685.03	758.29	685.87	768.19	736.49	652.67	803.66	678.88	536.39	686.11	782.91	863.05	1078.28	735.04	880.87	552.33	880.60	523.82	855.57	1057.37	930.89	816.28	664.17	680.75	746.82	934.71	937.29	517.60	664.00	653.01	716.44	692.31	637.21	414.56	725.09	754.99	297.30	505.04	515.75	722.96	542.12	658.82	770.96	1040.09
12.75	471.88	697.31	670.44	732.82	804.05	626.75	801.24	739.80	853.61	860.96	601.58	850.99	787.85	554.32	658.57	849.15	834.24	1054.96	779.81	947.74	611.52	872.08	514.67	910.25	1101.93	1091.88	890.68	838.33	751.58	699.62	1087.12	999.80	574.76	802.19	705.92	678.86	667.54	629.98	451.17	752.78	807.80	353.17	428.42	495.49	720.63	654.73	745.23	845.25	1191.92
15.26	447.36	644.52	603.07	702.00	817.69	602.01	764.14	740.30	786.13	826.26	626.54	817.98	737.24	562.58	647.70	816.09	850.05	1089.17	797.14	863.68	558.68	826.15	529.22	888.68	1074.89	1034.35	857.01	787.10	681.66	743.50	1117.89	1052.48	514.37	734.92	728.81	683.64	609.02	530.54	427.44	757.72	789.81	335.01	442.81	529.51	700.07	613.42	700.99	792.36	1109.68
18.54	466.38	674.02	649.70	727.58	839.13	663.95	837.32	821.26	819.84	850.13	663.79	853.50	809.55	537.38	655.90	829.98	858.69	1171.61	742.96	861.91	639.67	878.68	544.78	884.18	1055.99	1023.09	815.18	787.26	643.08	721.38	1012.36	1054.62	478.57	797.64	690.85	704.59	510.01	422.29	463.61	777.73	816.12	335.41	371.01	485.94	670.20	686.52	777.33	804.70	1311.20
21.38	444.66	682.94	662.71	735.12	869.92	625.09	793.60	751.89	821.29	835.85	657.38	826.67	744.57	545.64	715.59	869.68	887.50	1067.45	669.95	969.10	659.90	838.01	557.96	873.99	1131.74	1176.52	863.39	776.83	641.02	766.34	1085.25	1081.26	496.32	815.62	625.58	530.12	435.67	241.04	420.85	791.02	817.92	298.67	249.62	427.14	540.61	684.40	724.23	810.56	1339.61
24.42	463.81	628.71	625.93	729.91	813.90	613.39	840.48	730.15	856.15	880.83	594.83	861.79	771.56	528.80	693.65	846.23	881.72	1117.56	706.15	966.79	617.86	835.13	524.64	868.58	1092.90	1103.44	861.03	718.11	654.68	841.33	1034.13	1027.45	516.84	776.24	569.74	542.66	487.69	276.35	368.80	761.74	817.84	298.48	223.01	441.51	529.37	710.01	759.99	760.68	1295.08
27.51	628.20	843.93	860.64	863.95	930.75	860.63	788.22	715.16	838.59	830.59	653.81	852.22	785.72	537.81	728.39	845.15	827.34	1064.92	733.21	968.88	682.59	818.31	578.82	919.45	1126.42	1114.48	888.42	750.34	671.01	782.29	1070.56	1005.21	491.76	843.25	698.27	579.71	533.31	440.08	369.51	771.39	874.61	305.60	253.80	440.05	628.76	640.59	692.80	825.59	1316.14
30.45	599.05	759.77	811.58	900.37	883.20	870.82	822.09	794.62	885.46	874.05	736.90	929.89	766.75	549.14	758.40	894.74	786.49	1049.70	742.88	932.70	643.68	752.28	550.36	883.65	1070.35	1083.04	813.02	801.92	653.13	781.27	1070.37	995.35	442.16	802.33	627.94	532.16	502.68	345.15	375.26	690.16	821.50	266.85	228.67	453.22	528.40	684.46	702.69	788.44	1379.62
33.54	564.71	795.03	806.67	891.91	908.80	831.62	803.89	832.22	862.78	871.25	751.74	933.42	734.12	517.00	767.92	895.27	810.55	1076.30	723.65	960.23	725.74	872.01	563.60	804.75	1107.97	983.29	840.60	739.51	603.59	774.96	1018.49	972.53	462.85	772.30	710.56	648.63	594.29	535.46	434.22	772.51	835.88	315.36	280.83	474.86	690.10	660.17	715.16	830.76	1299.27
36.39	563.80	713.30	796.73	854.98	880.48	799.01	829.60	858.65	926.28	830.61	749.91	1005.76	660.66	547.32	740.23	886.68	881.63	1084.27	734.09	948.98	685.12	805.62	542.85	896.64	1195.87	1157.56	890.29	791.45	683.64	823.07	1074.76	1092.73	579.20	810.47	694.78	708.65	641.91	676.84	387.71	789.24	836.51	308.67	398.84	511.60	713.41	692.55	698.71	808.05	1450.74
39.39	536.12	779.47	767.75	808.70	880.23	761.64	833.21	776.47	924.65	876.98	697.53	923.04	721.38	545.37	771.33	873.36	772.09	1108.17	781.38	994.11	711.21	897.15	536.33	904.39	1155.20	1170.37	904.39	794.27	653.15	769.98	1078.17	1037.88	528.27	839.32	763.71	682.47	571.50	535.08	407.73	768.08	863.89	331.22	335.44	500.08	686.10	674.97	593.31	752.06	1249.73
42.37	537.35	741.90	758.82	798.01	826.77	706.15	820.93	854.09	938.65	895.28	789.34	968.71	779.63	531.65	760.89	831.29	824.09	1091.43	744.76	1014.41	650.15	859.76	569.79	973.78	1117.74	1113.34	868.00	656.49	714.24	818.61	1055.29	941.35	577.40	736.82	786.30	863.51	696.50	652.59	417.43	774.58	864.95	368.94	516.84	536.12	772.34	675.25	610.41	730.62	1358.24
45.51	498.63	724.60	766.19	797.78	829.97	658.40	837.62	828.60	951.88	866.57	768.79	943.84	708.04	496.96	806.77	836.95	897.30	1040.25	749.20	986.97	719.42	1022.23	569.25	1036.55	1317.70	1273.00	1030.45	763.16	770.41	825.32	1134.81	1039.20	613.38	730.23	805.20	777.08	670.81	667.83	425.26	793.59	929.33	377.67	457.42	504.13	746.28	641.64	594.02	769.37	1300.51
48.30	558.44	766.29	796.11	869.57	905.41	803.42	856.76	888.62	889.29	881.90	792.37	955.12	786.28	569.68	809.29	875.91	869.92	1098.45	757.47	949.44	739.55	949.12	577.58	964.37	1229.30	1186.56	941.32	720.26	773.86	807.18	1032.64	958.72	573.64	713.27	758.95	773.67	591.68	603.72	446.45	780.38	880.49	323.27	331.38	484.98	707.61	579.51	534.33	718.05	1185.51
51.66	644.74	929.99	790.35	945.18	934.69	852.47	803.05	848.03	876.58	863.94	743.42	919.19	692.07	545.49	818.26	887.45	875.42	1084.67	756.16	1038.10	771.81	899.46	564.57	1047.01	1235.88	1183.39	956.79	763.67	737.91	812.22	1186.27	1040.47	587.87	753.55	720.52	794.78	572.64	572.26	457.95	801.52	921.96	337.38	304.44	485.48	696.14	498.65	405.24	581.50	935.89
54.25	648.26	873.43	750.81	900.60	965.28	860.12	872.20	816.22	921.19	897.93	733.14	887.59	813.14	549.77	892.99	900.30	822.16	1076.89	738.53	998.92	739.30	916.17	552.18	950.06	1208.81	1126.07	900.09	673.09	709.09	841.23	1109.29	978.62	592.68	761.28	738.17	657.28	634.49	522.88	474.02	805.38	875.01	296.35	254.75	465.49	661.11	660.15	599.88	821.46	1301.83
57.80	621.40	952.78	748.48	915.28	879.31	803.41	890.89	811.45	936.34	918.37	679.66	870.22	868.44	556.52	797.36	804.05	871.98	1149.77	760.72	1062.73	767.72	966.96	537.97	988.20	1355.51	1255.67	901.40	801.79	727.02	790.59	1200.22	1058.28	650.21	855.24	780.46	802.86	732.89	744.40	479.65	825.87	880.08	359.50	435.56	566.30	800.95	642.24	526.88	745.64	1135.49
60.24	582.79	846.43	703.20	820.88	936.05	854.89	848.77	767.51	917.50	861.64	774.25	896.31	868.72	567.91	855.59	799.69	825.40	1077.95	753.30	1009.49	698.80	896.49	507.59	938.64	1217.73	1068.94	893.12	752.88	710.72	843.86	1079.64	956.55	626.61	801.96	862.33	826.80	711.76	707.20	538.39	839.53	906.40	366.63	418.75	526.52	840.28	634.91	524.06	717.86	1197.23
63.83	541.07	805.64	697.60	788.11	860.87	766.32	946.01	794.50	877.17	934.56	717.12	888.69	964.42	566.38	849.86	803.39	832.12	1144.49	783.27	1049.18	742.19	1004.92	520.91	955.81	1265.18	1247.73	909.64	866.30	684.07	870.55	1223.05	1082.79	611.65	883.38	773.74	782.59	687.16	649.56	517.69	835.54	961.11	368.76	388.41	490.34	784.53	556.32	520.53	707.86	1005.40
66.24	651.08	889.20	717.56	909.92	908.94	897.37	851.18	800.27	877.72	913.98	739.42	865.63	958.62	537.16	809.08	816.54	822.95	1075.46	770.93	999.54	689.37	891.68	534.98	874.10	1296.86	1184.50	880.85	769.80	644.30	922.71	1164.26	996.73	561.52	834.33	920.00	887.31	736.31	750.81	545.66	856.68	869.03	379.51	391.06	564.68	769.56	735.14	736.85	935.68	1352.21
69.65	620.77	851.20	761.68	876.25	838.51	833.08	899.37	837.57	874.97	916.56	735.26	849.83	893.94	557.68	832.77	795.22	877.38	1179.23	815.78	961.10	724.00	1036.52	567.27	1054.73	1354.03	1268.26	1029.81	860.65	725.06	869.04	1235.22	1122.46	698.86	817.45	825.19	861.12	661.46	678.81	528.45	797.61	933.58	336.25	388.60	534.75	743.79	685.20	676.90	849.40	1230.92
72.36	555.52	775.32	687.27	822.75	864.14	831.51	918.40	867.94	873.73	921.67	726.80	895.24	873.92	549.45	876.56	744.04	907.03	1109.15	795.21	995.69	692.56	991.94	516.48	929.56	1281.41	1147.93	928.94	754.04	725.32	851.31	1141.63	962.62	646.46	827.14	899.02	749.84	621.57	576.31	462.54	770.20	864.86	380.98	329.49	531.30	706.02	728.93	727.46	993.44	1334.97
75.55	506.98	743.98	653.84	820.94	830.18	729.69	876.65	745.90	812.00	883.36	676.44	939.35	883.11	553.53	870.10	684.12	857.72	1155.61	831.44	950.81	714.02	1040.45	560.22	996.88	1366.41	1237.33	934.43	816.44	732.12	878.02	1240.51	1150.52	570.49	883.74	825.50	668.59	502.64	450.74	397.99	838.28	912.82	321.07	248.30	524.86	595.06	670.89	662.74	878.53	1126.69
78.31	436.01	693.42	607.78	775.35	857.85	745.80	963.94	758.04	762.40	921.15	692.95	911.91	967.43	479.79	843.30	601.59	875.86	1111.78	780.54	857.20	662.38	938.22	472.43	953.75	1186.74	1041.06	877.07	737.85	669.72	877.76	1135.15	1002.86	555.13	812.22	978.74	908.44	685.10	885.01	498.70	880.68	894.70	427.54	481.52	607.77	823.30	683.92	647.12	869.76	1192.27
81.57	557.41	764.63	700.78	869.22	888.48	789.55	943.31	744.34	764.23	920.51	666.00	871.82	907.67	532.64	793.36	629.52	861.88	1167.55	775.04	894.95	651.51	1051.99	462.46	1035.14	1345.89	1255.85	982.68	856.62	791.52	879.06	1141.18	1064.23	603.91	796.91	863.30	897.07	656.03	780.37	444.69	826.79	913.39	413.04	448.10	593.44	730.05	624.00	572.32	779.94	1074.36
84.31	520.68	732.36	663.40	818.37	887.99	757.43	897.58	785.73	758.55	884.03	734.20	871.59	914.07	510.76	895.18	560.79	866.71	1105.88	772.00	897.35	595.88	1001.45	426.27	994.84	1346.56	1172.89	897.94	833.77	706.35	856.97	1127.75	990.04	634.54	810.31	981.69	925.90	591.31	667.02	458.26	837.63	906.69	406.80	422.25	592.37	706.56	587.98	538.78	720.47	1067.52
87.67	422.84	744.19	576.52	817.65	895.64	717.34	891.44	792.76	770.66	927.03	722.06	958.34	881.04	504.92	908.62	542.94	909.57	1090.74	763.06	954.41	608.94	1084.31	481.93	985.62	1292.94	1245.54	959.89	662.22	870.74	744.38	1061.09	974.16	594.66	543.68	1024.43	843.99	552.29	639.83	467.28	872.30	881.06	365.79	358.70	561.74	718.54	518.80	456.38	703.89	952.62
	Trace = Single Cell traces from RFP Channel
[truncated: 31 more columns]
