# Supplementary material for: Optogenetics reveals Cdc42 local activation by scaffold-mediated positive feedback and Ras GTPase
Source: PLoS Biol. 2020 Jan 24;18(1):e3000600. doi: 10.1371/journal.pbio.3000600 (PMC7002011; doi:10.1371/journal.pbio.3000600)
Supplement: S14 Data — (ZIP) [file pbio.3000600.s030.zip › S14_Data/Panel_S7A/Graph_Scd2K463A-eGFP/Graphs_GFP/Graph_Scd2K463A-GFP_SingleTraces_WTcontrol_YSM3606.csv]

Strain =	YSM3606
Graph_Scd2(K463A)-eGFP_SingleTraces_WT control (GFP Channel)
Time (s)	Trace 1	Trace 2	Trace 3	Trace 4	Trace 5	Trace 6	Trace 7	Trace 8	Trace 9	Trace 10	Trace 11	Trace 12	Trace 13	Trace 14	Trace 15	Trace 16	Trace 17	Trace 18	Trace 19	Trace 20	Trace 21	Trace 22	Trace 23	Trace 24	Trace 25	Trace 26	Trace 27	Trace 28	Trace 29	Trace 30	Trace 31	Trace 32	Trace 33	Trace 34	Trace 35	Trace 36	Trace 37	Trace 38	Trace 39	Trace 40	Trace 41	Trace 42	Trace 43	Trace 44	Trace 45	Trace 46	Trace 47	Trace 48	Trace 49
0.00	0.00	0.00	0.00	0.00	0.00	0.00	0.00	0.00	0.00	0.00	0.00	0.00	0.00	0.00	0.00	0.00	0.00	0.00	0.00	0.00	0.00	0.00	0.00	0.00	0.00	0.00	0.00	0.00	0.00	0.00	0.00	0.00	0.00	0.00	0.00	0.00	0.00	0.00	0.00	0.00	0.00	0.00	0.00	0.00	0.00	0.00	0.00	0.00	0.00
3.21	-23.11	-31.51	7.89	-0.77	-0.02	4.31	6.17	1.00	-10.12	7.78	-20.94	-18.55	-11.41	-5.66	-0.90	-24.79	-16.99	-8.78	-2.62	-29.83	-35.46	-1.44	21.20	-11.74	14.17	-35.58	1.67	-25.76	1.52	28.98	-15.83	-13.40	-18.53	-7.59	25.22	0.89	-23.46	-2.41	-2.76	-6.13	0.96	-11.85	-18.34	18.52	-23.59	10.61	18.39	-27.38	-4.24
6.41	-16.65	-31.52	24.97	-15.71	-29.56	-18.77	-16.65	-25.43	5.08	14.82	-36.94	-3.06	-55.29	-11.37	-26.88	-7.03	-18.01	-8.10	-16.34	-32.74	-44.78	-12.57	17.67	-10.24	28.34	-32.91	-19.47	-27.86	-3.33	-6.85	-0.01	-26.64	-22.40	-15.26	-3.39	-5.00	-23.98	-15.08	-10.24	-15.99	-15.20	23.38	-40.12	21.36	-28.02	-12.08	9.11	-23.71	-29.69
9.04	-13.83	-75.06	-16.82	-13.67	-25.16	-32.57	16.80	-54.72	-11.84	11.15	-2.77	-13.17	-24.41	-20.22	-3.05	-3.50	-9.20	-13.65	-27.51	-42.75	-76.91	-4.67	11.72	-22.25	-3.15	-33.56	-36.35	-6.61	-7.68	6.13	-27.93	-18.67	-26.32	-16.32	10.51	11.66	-26.69	-19.61	-21.05	4.84	-38.02	-16.49	-39.90	32.30	21.78	29.65	37.48	-29.34	-16.98
12.75	-17.91	-90.02	-12.58	-5.68	-3.68	-20.07	24.66	-5.44	-6.19	-14.38	-25.51	-21.57	-46.17	-9.74	-6.55	-7.80	-6.76	-24.93	-15.41	-33.98	-86.05	11.11	-10.82	22.02	-15.99	-21.95	-18.51	-19.71	-19.28	10.56	-40.03	-31.01	-26.30	-0.38	30.53	-13.17	-42.73	-13.70	7.00	11.27	-12.75	-7.96	-36.36	15.25	-39.97	15.91	-16.96	-19.66	-1.01
15.26	-21.43	-50.78	1.15	-9.49	-20.00	-31.73	30.09	-9.04	-8.48	-6.87	-23.65	3.02	-60.14	3.66	-38.70	18.19	-36.07	-14.21	-33.41	-48.18	-93.96	-11.89	-9.10	25.17	-19.09	-38.77	-17.54	-27.21	-14.94	-22.29	-29.12	-17.46	-19.91	-42.90	23.71	12.62	-29.81	-9.86	-17.76	-15.82	-8.12	-12.51	-38.63	31.03	-22.57	9.74	9.31	-27.21	-22.44
18.54	-7.97	-50.12	5.28	-11.59	-21.98	-4.03	27.57	-6.72	0.85	25.81	-11.38	11.06	-59.10	-27.20	-27.27	-11.13	6.22	-3.76	-28.65	-42.47	-105.22	-8.31	8.87	-5.28	-19.93	-57.99	-37.50	2.36	-21.12	-12.32	-49.85	-22.45	-46.79	-13.66	14.66	-1.06	-44.78	-28.42	-15.57	3.36	9.47	1.84	-40.71	-9.73	-62.64	-14.20	-3.78	-18.15	-8.83
21.38	11.03	-85.89	5.43	-20.49	-14.64	-31.77	19.98	51.39	-15.39	28.23	-37.27	9.02	-3.81	-16.37	-42.18	-12.77	-24.39	-6.88	-29.83	-61.45	-66.94	-7.16	43.86	7.95	1.28	-40.04	-29.50	-13.31	-31.64	-13.96	-15.02	-27.09	-47.32	3.28	3.10	-16.84	-45.57	-27.74	1.09	-14.19	2.37	7.33	-24.88	-4.55	-74.83	1.39	12.55	-47.07	-39.22
24.42	15.10	-71.32	-1.24	-19.05	-19.68	-34.13	30.99	41.11	-24.95	30.94	-28.12	2.33	-19.24	-19.81	-6.06	-18.06	-2.90	55.66	-41.06	-26.13	-89.69	-13.19	18.94	6.00	0.99	-58.54	-13.27	-24.28	-14.81	4.13	-20.89	-18.57	-47.88	-21.41	-2.52	28.94	-49.98	8.35	-45.29	-5.84	-9.61	-10.44	-48.73	12.35	-100.81	29.49	4.66	-38.67	-30.96
27.51	21.26	-42.40	34.69	-18.03	-25.07	-23.23	14.29	25.60	-1.63	-10.60	-23.17	-1.18	-27.05	-11.28	2.24	11.43	-22.35	2.23	-57.76	-50.24	-85.80	-10.31	-14.71	1.75	-12.02	-49.35	-35.64	-28.19	-37.33	-3.59	-37.97	-8.51	-33.20	34.69	-20.00	33.24	-68.95	18.25	-45.67	-4.67	4.07	-20.25	-40.25	17.30	-69.12	7.91	4.34	-49.58	-16.15
30.45	-18.27	-56.25	6.05	-2.83	-8.30	-25.56	-4.34	73.96	-16.94	8.46	-20.86	3.10	-18.36	-32.90	6.48	6.83	21.51	21.15	-54.41	-27.60	-58.76	2.01	-2.51	-4.37	-27.19	-58.15	-41.40	10.54	6.17	11.81	-14.71	-12.24	-27.89	20.87	-21.42	19.77	-40.05	-2.01	-50.49	-8.69	18.47	-7.87	-13.25	12.84	-85.11	6.44	3.44	-3.41	-34.39
33.54	-5.51	-85.71	49.36	-1.84	-25.48	-26.27	6.06	-6.35	-10.85	50.10	-12.31	22.86	-53.67	-15.53	0.97	12.09	5.88	34.27	-49.30	-29.49	-59.49	2.85	24.70	6.17	-7.63	-43.82	-36.92	24.55	-23.55	2.57	-27.52	-32.92	-26.89	14.13	8.89	2.46	-54.30	-13.11	-56.23	9.61	-2.41	7.76	-1.92	13.52	-75.68	8.96	-6.87	-40.25	-30.05
36.39	-11.02	-113.79	24.08	5.16	-7.64	-33.42	9.76	-7.05	-24.10	15.74	-10.94	4.66	-19.24	-24.26	-13.33	6.26	-7.48	39.33	-47.77	-16.65	-71.29	-11.61	25.58	7.66	-35.14	-43.44	-37.31	-46.67	-14.82	-0.03	28.77	-11.88	-35.54	46.24	-12.54	17.37	-35.49	8.11	-48.42	4.77	23.46	-11.85	3.96	-10.05	-51.21	20.58	10.50	-15.79	-27.75
39.39	-10.32	-73.18	8.44	-2.72	-15.57	-17.12	20.49	36.21	8.20	49.83	-13.40	-4.95	-48.25	-5.94	-9.70	-5.31	-15.74	41.36	-23.31	-46.64	-62.03	-3.41	13.43	-3.08	15.08	-31.65	-39.34	-42.44	18.79	-8.42	-6.64	-15.27	3.43	-6.79	6.38	55.07	-24.82	12.01	-1.28	1.77	13.62	3.69	-25.00	8.31	-40.73	-6.30	-22.64	-29.42	-30.09
42.37	-4.62	-79.68	12.77	6.59	-36.68	-46.44	14.40	13.46	10.10	35.64	-9.53	-16.69	-32.95	-13.64	-8.93	4.24	-14.20	1.82	-12.62	-35.86	-63.87	-14.93	37.27	3.07	-8.72	-38.45	-6.16	-18.97	4.57	-8.47	-31.61	-21.29	-56.74	32.06	-22.75	31.71	-40.28	10.79	-15.97	1.83	9.75	5.73	-15.08	-17.73	-38.88	-0.11	28.71	-29.34	-5.95
45.51	13.32	-66.03	21.45	0.91	-5.61	2.67	9.29	51.44	-6.63	41.37	-20.26	13.06	-29.88	5.49	8.89	21.09	18.53	15.76	3.06	-24.35	-98.84	20.56	23.08	-22.32	10.43	-47.66	-26.42	13.76	11.61	22.73	30.72	-15.70	-16.63	40.05	8.59	13.82	-33.01	-17.34	17.01	5.69	27.02	-2.22	-42.94	-30.83	-39.31	35.92	-18.76	-34.36	-21.93
48.30	-7.15	-78.43	28.27	-9.25	-5.15	-7.57	32.85	18.82	-9.57	29.92	-8.28	-3.21	34.60	-12.08	11.45	25.11	35.85	-0.22	2.89	4.34	-73.92	0.19	17.76	6.16	10.26	-42.77	-14.18	5.20	5.59	14.79	11.13	-7.29	-17.23	-4.95	2.34	21.69	-31.08	-21.42	10.06	15.93	43.19	-3.58	-37.47	-28.23	-64.49	23.91	22.50	-29.91	-0.18
51.66	6.50	-106.41	-4.41	-8.79	-12.53	-22.20	3.80	96.12	-23.19	44.21	-1.63	32.52	15.66	-23.94	26.93	33.19	-22.11	18.94	4.06	-4.29	-94.03	-18.53	48.51	-17.93	11.35	-33.08	-16.37	-15.79	19.50	0.63	-14.55	-20.51	-22.32	35.52	23.22	64.19	-21.17	0.74	7.84	13.93	2.36	-1.44	-34.40	20.46	-41.13	5.43	7.91	-20.77	-25.06
54.25	-3.58	-126.53	21.52	28.60	-7.41	-6.97	23.67	67.25	-29.27	37.15	14.72	56.83	24.59	-11.64	48.76	-15.18	-15.88	12.66	-35.72	-41.49	-48.94	-6.29	18.09	-1.77	45.20	-39.62	-0.68	5.45	-0.65	-5.78	-38.03	-12.61	-17.07	-3.62	-4.96	44.24	-46.93	-6.47	-7.29	10.44	42.71	-2.58	-14.54	17.79	-44.81	14.58	-8.97	-0.15	-35.45
57.80	21.60	-93.58	23.43	17.12	-13.73	-27.14	10.64	60.11	-40.69	37.18	7.57	32.01	-19.50	-9.53	31.56	-8.12	-16.06	12.37	-21.93	-5.98	-74.53	8.13	1.45	4.42	9.12	-21.61	27.93	0.58	5.55	-5.14	24.20	-7.89	-8.38	15.90	22.08	84.21	-51.32	-5.74	-5.27	-11.34	9.13	11.51	-21.95	57.86	10.07	47.20	46.91	8.44	-22.76
60.24	6.02	-107.80	55.31	3.92	-23.88	-15.63	46.18	86.16	12.95	52.10	21.90	69.29	-10.89	-8.93	46.24	28.87	-13.51	11.69	-14.78	-32.49	-80.79	-22.28	61.33	-4.66	35.98	-32.56	-17.67	-31.60	36.13	14.47	27.12	-6.55	-33.88	20.30	-9.95	45.69	-35.08	20.88	-2.98	-21.28	26.65	19.41	-47.94	51.10	-15.45	17.40	27.88	-6.15	-27.23
63.83	13.78	-84.96	24.74	39.16	-46.95	-23.50	38.65	22.64	-7.53	53.43	24.84	32.44	7.68	-39.69	42.72	-9.03	-2.42	-6.26	-18.01	-41.59	-90.71	-35.28	64.83	-17.20	-2.01	-15.64	5.04	30.44	-8.62	-18.13	-24.67	-4.93	-10.54	-3.60	-0.86	39.14	-38.24	-22.18	21.30	-5.85	38.34	-4.67	-29.83	13.07	-48.67	-0.71	36.40	-21.63	1.54
66.24	-0.46	-80.15	25.19	38.84	40.77	-27.75	20.95	62.68	-32.15	30.96	10.22	46.68	7.77	-33.44	36.00	4.57	-15.62	16.30	12.39	-33.93	-99.55	17.66	44.01	15.73	2.20	-16.26	15.62	24.99	20.61	-5.80	0.22	3.37	7.59	37.02	-15.00	27.37	-44.35	-31.84	4.68	-8.65	54.81	11.22	-42.90	10.86	-56.37	21.49	18.97	-15.93	-29.04
69.65	1.71	-78.51	57.94	24.89	1.40	-42.65	7.76	69.61	-20.44	35.67	49.80	49.68	6.23	-29.68	43.14	8.86	-31.27	14.70	-29.48	-38.18	-81.53	-37.41	70.02	-5.28	52.29	-17.36	-40.03	5.36	0.05	6.22	46.62	-33.65	0.49	35.45	20.66	84.32	-37.97	16.73	-35.26	-12.41	45.28	25.41	-0.75	9.32	30.14	55.98	6.21	-13.56	-31.41
72.36	19.13	-121.19	63.18	45.11	-15.96	-30.84	-2.20	27.01	-40.66	54.34	5.25	57.34	-20.92	-49.66	78.87	-6.08	-16.12	28.09	-34.55	-27.09	-82.58	-14.76	56.66	25.41	22.20	-35.74	6.09	-2.78	-23.67	1.41	33.77	7.10	-12.15	1.39	10.18	48.33	-57.77	4.59	-65.30	3.96	36.79	30.45	-23.71	-15.23	-12.81	77.03	37.44	-5.71	-53.34
75.55	-20.91	-106.69	46.28	31.48	29.02	-44.53	-1.56	12.87	-24.03	71.22	10.07	27.66	-11.10	-46.58	49.66	-54.69	-35.78	-3.34	-38.92	-36.58	-67.00	-8.59	37.03	6.68	45.30	-24.71	0.55	-17.38	-2.34	-9.39	3.00	3.18	13.79	35.16	-2.86	41.80	-40.08	-22.59	-27.10	5.09	56.48	9.15	-65.69	25.56	-14.09	35.21	18.76	-1.05	-26.04
78.31	-50.99	-91.85	46.28	4.08	8.51	-35.57	5.19	20.80	-31.33	58.41	-14.36	-12.00	-14.61	-39.87	54.86	-31.86	-33.81	6.47	-27.94	-43.76	-45.44	-0.94	36.91	9.49	24.24	-13.87	9.28	38.49	34.75	28.58	35.95	-12.84	-19.76	17.50	14.23	35.26	-51.85	-6.16	-13.22	14.86	75.63	18.87	-26.81	-11.89	-53.21	-10.37	27.62	-17.01	-64.43
81.57	-19.92	-81.28	76.59	-15.23	-24.00	-21.29	-1.54	39.85	-31.68	56.88	10.78	60.90	-30.13	-5.48	43.23	-12.66	-7.47	-21.90	-41.24	-49.52	-74.21	3.84	27.91	7.76	43.65	-22.30	-38.45	108.95	31.44	11.73	28.50	9.76	-13.73	18.58	35.24	68.75	-31.35	7.82	-34.86	11.45	31.66	37.42	-13.93	13.34	-67.48	63.49	4.41	8.22	-33.92
84.31	-38.95	-53.49	48.57	-21.58	17.85	7.60	23.37	4.54	-24.52	54.18	20.72	13.92	-9.43	-42.35	30.05	-49.78	-4.51	15.84	-25.82	-40.59	-43.81	8.44	40.58	3.56	-6.82	-27.56	-24.37	-2.05	10.62	15.51	21.09	-25.60	-36.45	35.82	26.61	28.67	-51.50	-5.29	-26.35	21.15	62.52	16.63	-43.21	29.44	-40.52	58.65	39.70	22.92	-39.82
87.67	-34.59	-102.27	29.30	7.68	-18.04	-22.40	15.15	73.89	-17.49	66.02	-3.57	16.51	-4.93	-14.68	39.99	-64.28	-18.05	10.56	-47.70	-25.99	-84.10	-0.68	24.82	14.12	13.50	-26.36	-4.42	31.39	15.21	-21.92	33.83	-57.78	-14.97	0.31	-6.58	21.88	-55.28	15.68	-54.08	6.48	67.12	4.82	-20.35	14.84	-33.08	44.20	-11.07	28.18	-34.66
	Trace = Single Cell traces from GFP Channel
[truncated: 209 more columns]
