# Supplementary material for: Optogenetics reveals Cdc42 local activation by scaffold-mediated positive feedback and Ras GTPase
Source: PLoS Biol. 2020 Jan 24;18(1):e3000600. doi: 10.1371/journal.pbio.3000600 (PMC7002011; doi:10.1371/journal.pbio.3000600)
Supplement: S14 Data — (ZIP) [file pbio.3000600.s030.zip › S14_Data/Panel_S7A/Graph_Scd2K463A-eGFP/Graphs_GFP/Graph_Scd2K463A-GFP_SingleTraces_OptoQ61L_YSM3605.csv]

Strain =	YSM3605
Graph_Scd2(K463A)-eGFP_SingleTraces_OptoQ61L (GFP Channel)
Time (s)	Trace 1	Trace 2	Trace 3	Trace 4	Trace 5	Trace 6	Trace 7	Trace 8	Trace 9	Trace 10	Trace 11	Trace 12	Trace 13	Trace 14	Trace 15	Trace 16	Trace 17	Trace 18	Trace 19	Trace 20	Trace 21	Trace 22	Trace 23	Trace 24	Trace 25	Trace 26	Trace 27	Trace 28	Trace 29	Trace 30	Trace 31	Trace 32	Trace 33	Trace 34	Trace 35	Trace 36	Trace 37	Trace 38	Trace 39	Trace 40	Trace 41	Trace 42	Trace 43	Trace 44	Trace 45	Trace 46	Trace 47	Trace 48	Trace 49
0.00	0.00	0.00	0.00	0.00	0.00	0.00	0.00	0.00	0.00	0.00	0.00	0.00	0.00	0.00	0.00	0.00	0.00	0.00	0.00	0.00	0.00	0.00	0.00	0.00	0.00	0.00	0.00	0.00	0.00	0.00	0.00	0.00	0.00	0.00	0.00	0.00	0.00	0.00	0.00	0.00	0.00	0.00	0.00	0.00	0.00	0.00	0.00	0.00	0.00
3.21	21.19	0.64	38.62	66.84	41.76	20.38	38.91	21.94	37.25	39.61	26.52	44.49	15.83	22.25	21.39	64.98	30.63	31.68	26.60	-5.40	55.58	57.15	5.71	59.10	51.12	70.61	53.85	21.16	44.10	54.29	67.69	128.71	13.79	40.97	15.73	32.53	13.29	51.64	50.35	37.11	27.04	6.86	37.79	-3.79	39.56	28.19	39.75	23.99	111.83
6.41	19.08	27.08	33.19	84.14	65.11	5.23	46.92	29.68	27.38	28.48	18.86	52.08	-6.00	23.87	8.52	45.91	42.64	63.07	8.75	-4.78	42.40	76.16	15.87	66.11	39.11	105.78	102.11	61.39	85.53	91.16	91.26	132.96	21.67	17.83	18.89	36.76	27.34	56.58	52.89	61.66	44.86	46.52	20.94	0.21	54.09	3.43	34.54	18.78	124.44
9.04	45.91	-16.83	19.67	70.34	75.51	0.36	59.08	23.92	46.35	37.80	27.33	58.96	-13.52	3.42	7.89	45.86	38.62	35.97	34.91	22.60	33.71	68.00	8.00	102.00	46.18	115.66	74.27	47.41	87.22	96.74	102.26	183.26	16.73	44.57	20.28	51.60	36.23	69.36	58.59	61.01	49.61	31.95	7.85	-3.71	30.06	-1.12	42.43	40.27	136.89
12.75	13.76	-6.01	-8.65	51.96	49.61	-13.18	55.16	28.10	29.14	69.68	16.30	63.48	14.01	20.30	24.24	11.46	30.67	52.55	12.27	-5.00	13.64	70.81	2.39	108.81	31.55	145.06	80.09	84.40	111.79	94.71	85.28	141.03	23.87	20.29	46.68	24.35	44.60	8.77	51.99	51.27	68.16	63.86	8.85	4.63	40.54	27.78	57.24	38.67	115.77
15.26	32.03	-2.10	-17.31	39.01	88.92	-18.87	66.31	17.72	64.83	32.80	13.73	55.22	28.95	3.61	3.77	0.48	36.01	60.81	26.95	5.71	-10.01	78.85	11.50	88.04	71.05	146.59	85.01	88.45	86.12	111.69	67.24	155.39	16.27	11.32	39.12	67.28	57.04	38.51	71.24	49.67	114.29	109.09	26.79	16.16	40.85	17.74	44.99	61.20	177.80
18.54	42.55	-6.65	-21.24	26.96	69.94	7.69	70.08	44.81	71.57	68.62	44.11	61.64	56.78	-3.60	7.76	-2.21	26.07	56.48	12.39	-36.60	-5.68	44.06	-2.04	76.00	20.17	165.63	55.38	115.63	96.96	128.56	86.75	151.69	13.62	7.37	33.68	41.04	44.86	71.88	62.46	78.18	111.86	147.15	3.24	22.32	42.22	9.40	31.94	61.11	130.23
21.38	51.10	-14.10	2.97	55.33	99.11	-34.75	68.59	27.93	111.98	58.03	41.77	39.09	57.96	-7.74	-4.89	31.73	39.68	50.72	-2.50	-19.31	-42.52	38.77	-18.73	101.79	15.63	121.22	84.17	135.16	106.45	122.54	61.64	176.70	9.90	-30.28	42.86	43.35	77.36	23.00	126.02	92.51	93.54	106.26	-20.66	8.91	50.86	10.32	18.80	33.48	171.55
24.42	47.04	-21.60	49.65	91.93	97.57	15.00	28.27	-2.81	95.33	109.73	18.49	59.89	44.94	-14.91	4.01	21.45	3.72	47.22	18.66	-3.77	-18.40	47.52	12.12	86.61	10.64	137.79	59.79	97.91	84.45	93.96	60.86	191.52	12.45	-16.13	36.93	35.47	31.66	44.36	94.47	95.05	155.68	138.77	-28.02	27.78	68.63	7.93	7.63	19.79	167.01
27.51	27.91	23.96	70.84	88.97	80.72	26.76	54.25	37.44	69.45	106.64	31.10	73.17	-6.60	3.13	19.22	20.91	2.02	57.98	21.78	-17.57	-1.56	62.86	-10.12	135.92	5.71	114.53	54.99	105.41	157.31	100.42	59.31	197.82	-1.43	-8.55	50.92	69.68	50.36	40.42	110.78	77.60	112.42	167.41	-30.01	29.80	76.47	5.93	17.35	39.78	199.25
30.45	56.35	13.16	65.38	89.99	125.65	40.75	38.19	25.93	101.73	74.13	70.57	68.77	42.82	-2.43	51.00	11.28	22.41	69.96	4.46	18.12	27.84	51.89	22.62	90.99	4.86	121.60	59.87	82.65	83.34	109.22	81.03	170.89	-21.86	-17.45	33.00	85.72	77.96	52.04	106.47	103.70	94.41	176.98	-10.13	47.61	65.78	14.26	25.72	31.16	174.02
33.54	32.50	22.08	50.11	57.08	143.65	33.12	37.28	16.46	136.06	83.14	56.87	89.37	31.90	2.34	8.93	-3.29	29.52	29.32	36.15	-8.75	41.10	46.35	-0.19	103.33	62.27	140.19	65.08	66.81	126.67	117.34	109.32	186.09	3.25	-1.98	46.44	103.25	65.11	80.29	105.37	131.25	90.20	166.09	8.86	77.16	56.23	15.00	12.15	33.58	148.25
36.39	43.25	12.17	76.19	68.70	135.08	53.99	65.65	48.17	84.76	77.46	57.05	89.85	-12.79	28.87	37.01	55.87	49.59	59.15	33.58	11.34	40.43	80.24	-3.89	95.09	-25.06	99.51	69.54	86.28	116.77	128.89	92.32	188.48	7.66	-3.15	50.32	121.35	72.31	59.54	101.90	72.02	86.80	144.40	17.58	32.65	75.55	51.76	-9.03	-4.44	164.33
39.39	73.67	21.29	81.38	49.79	156.76	37.67	19.56	64.59	124.32	108.57	75.46	115.53	26.45	18.43	17.28	25.32	16.90	56.61	54.59	-0.76	32.10	55.29	25.53	105.27	15.96	118.51	49.53	81.05	65.41	118.77	68.50	142.22	-0.71	10.59	30.82	107.55	67.24	71.92	60.07	42.12	69.12	154.31	31.14	44.39	44.81	24.08	31.55	3.31	130.07
42.37	42.93	0.78	28.44	16.20	128.94	33.58	41.72	49.30	99.54	75.58	92.63	94.20	-6.20	42.00	36.22	12.34	47.03	57.47	32.90	-8.70	19.13	65.81	12.19	99.34	40.88	116.98	48.64	87.20	87.20	108.05	87.67	143.00	4.39	13.86	40.35	127.26	52.70	96.23	50.51	40.63	44.55	101.80	23.31	19.06	88.50	38.88	21.69	7.23	175.48
45.51	72.92	-5.24	81.64	50.22	89.24	61.91	54.59	70.46	138.83	100.67	39.14	98.78	28.14	61.40	33.35	23.88	34.00	69.06	53.17	-15.94	13.65	60.62	11.25	101.76	40.07	116.36	51.72	66.07	88.95	125.39	69.03	100.27	21.91	7.93	51.16	144.15	69.61	42.45	64.83	53.18	60.60	59.30	0.04	-2.68	51.29	28.29	19.31	40.88	137.69
48.30	73.42	-9.00	80.09	56.87	111.42	73.64	51.90	41.53	121.45	132.28	99.25	64.49	16.46	47.56	35.79	22.01	35.98	20.17	9.64	6.85	26.58	101.85	13.49	123.68	30.59	106.49	90.05	59.30	104.09	97.79	50.15	138.46	2.12	-38.24	58.09	106.38	41.94	-14.01	53.00	68.31	48.17	74.90	-24.39	7.39	46.24	18.36	-31.04	35.06	141.43
51.66	110.45	38.78	100.35	76.12	57.13	44.43	48.74	59.61	126.68	119.62	71.80	66.87	35.57	42.22	62.88	3.24	19.28	52.58	45.47	-21.55	61.91	114.27	-2.15	108.41	51.03	92.32	110.20	32.57	117.10	69.90	58.02	124.54	6.91	-0.18	62.76	137.06	54.06	0.59	47.37	15.56	97.39	71.51	-5.20	17.90	35.25	17.37	-54.79	9.39	127.17
54.25	80.11	12.34	91.93	97.89	44.56	29.78	47.82	66.23	79.58	119.82	65.19	102.97	41.64	-16.29	44.72	15.11	10.41	48.75	9.65	4.67	56.27	88.10	-4.81	94.15	36.33	96.52	112.30	88.66	86.19	106.20	109.66	168.75	14.99	-0.86	41.89	103.35	65.47	34.40	84.12	12.20	75.78	71.98	-2.84	25.28	57.34	27.05	8.63	32.94	189.97
57.80	68.09	38.56	53.53	90.06	99.25	31.45	64.72	43.10	90.49	101.52	94.60	95.92	75.63	29.95	37.81	32.49	53.69	54.35	50.34	0.69	27.40	101.31	30.63	128.65	51.14	122.05	88.29	87.37	113.23	120.17	97.20	155.53	3.53	9.27	47.68	121.37	118.38	38.95	79.71	22.74	37.02	74.32	35.26	43.86	48.64	73.57	21.21	50.82	202.23
60.24	107.99	10.26	4.39	86.01	95.83	11.05	59.80	58.80	149.05	96.12	89.85	75.25	35.95	12.33	59.93	5.84	54.11	67.24	33.84	13.36	34.34	87.91	10.66	135.24	65.13	80.72	150.76	100.41	90.16	100.44	121.43	186.95	-28.74	13.43	45.36	119.92	113.96	22.49	103.37	55.02	43.59	95.63	30.03	10.42	54.04	2.06	22.59	37.26	176.23
63.83	115.83	7.59	16.27	99.24	119.14	-2.13	61.56	52.13	122.21	68.21	47.57	61.39	27.82	22.89	18.96	-0.48	63.22	50.92	41.63	33.41	-13.57	120.22	-16.73	69.65	52.47	124.75	86.46	66.04	78.42	135.74	153.60	168.01	-3.77	5.49	12.01	86.56	103.33	-2.01	81.19	42.02	27.90	41.54	21.30	1.31	45.26	12.91	29.40	10.52	208.36
66.24	58.72	0.76	61.95	168.53	124.26	17.97	15.79	68.51	95.32	96.86	51.14	115.80	54.69	-1.72	13.31	0.68	61.82	85.66	27.60	12.08	38.32	124.27	0.24	102.70	2.61	96.42	138.47	91.35	74.14	186.81	101.50	184.17	-8.38	-5.50	74.33	77.19	78.93	33.04	111.97	71.31	40.50	76.58	16.85	27.60	32.45	71.78	49.94	68.94	253.57
69.65	76.40	2.02	19.02	86.93	108.91	45.60	43.21	53.38	112.51	81.05	47.58	79.68	42.11	17.16	19.28	-15.57	97.81	71.10	20.82	-12.99	30.63	94.84	16.50	110.46	52.61	102.89	122.36	123.41	117.11	113.51	104.58	147.90	0.69	6.82	66.19	82.24	83.08	49.47	119.83	110.48	60.25	85.91	-11.52	27.29	29.22	46.20	31.99	50.49	229.93
72.36	70.80	14.29	38.59	115.40	98.25	16.53	35.74	59.20	63.62	48.88	22.89	77.05	35.68	22.50	29.96	-4.06	74.55	123.70	19.60	-38.22	18.29	81.30	10.85	117.90	36.79	79.09	146.99	124.49	130.35	151.02	141.31	149.22	-0.59	7.82	76.76	82.39	32.56	62.45	69.07	70.69	12.51	95.69	-34.06	-3.20	10.24	90.93	57.67	61.94	246.97
75.55	58.54	-10.09	40.18	105.69	81.31	27.42	23.09	30.61	125.96	50.27	24.38	84.12	7.12	30.32	89.72	-19.09	131.11	143.05	57.90	-31.08	33.71	97.38	29.19	109.34	30.33	84.63	138.97	104.72	108.67	139.82	122.39	146.35	-12.82	-26.95	31.52	6.28	35.94	3.25	60.52	56.91	3.03	113.80	-38.32	7.03	1.73	86.52	75.37	84.63	225.11
78.31	40.40	-26.45	46.29	110.12	153.11	14.94	37.85	30.24	86.58	60.33	32.92	93.86	67.53	-13.46	29.78	-1.44	107.88	118.38	70.28	-14.76	23.26	124.11	7.07	85.39	47.42	88.30	167.13	115.97	107.78	168.76	153.89	131.79	-22.40	12.35	22.19	89.31	32.41	39.97	86.19	94.74	32.20	43.43	-29.66	8.90	-8.34	30.38	25.64	104.56	190.11
81.57	83.89	25.08	88.99	90.48	131.50	15.80	91.36	54.90	117.44	52.89	34.24	104.71	54.81	18.02	24.16	1.11	90.33	152.88	48.68	-5.75	18.44	125.56	40.30	97.06	14.13	50.73	155.26	98.09	132.03	167.82	138.84	144.07	17.04	34.20	25.76	74.21	18.08	66.55	106.21	101.46	-14.95	80.66	-27.42	12.38	15.57	73.31	2.19	120.26	254.43
84.31	66.55	24.56	46.13	141.64	122.87	28.18	55.33	75.85	125.17	83.93	42.74	99.77	65.20	11.45	55.95	2.19	56.77	144.60	66.21	-7.16	67.96	156.62	41.85	120.25	82.78	60.86	113.73	76.58	163.92	169.18	74.37	119.20	-32.00	36.71	16.06	54.46	6.29	13.15	113.70	71.86	22.76	79.99	-22.27	31.86	-15.09	56.85	6.63	75.72	164.24
87.67	70.61	3.29	57.00	110.57	159.44	32.33	94.15	91.11	76.38	92.54	73.08	85.11	58.43	8.07	23.55	-11.84	54.02	177.48	28.44	0.34	62.18	152.13	29.73	110.84	49.53	46.84	102.97	9.98	152.13	132.73	81.87	104.79	-35.83	-7.86	-15.09	16.35	13.18	6.57	96.20	94.63	-0.63	65.74	-50.02	-5.47	-25.27	39.39	-9.53	67.11	191.68
	Trace = Single Cell traces from GFP Channel
[truncated: 31 more columns]
