# Supplementary material for: Optogenetics reveals Cdc42 local activation by scaffold-mediated positive feedback and Ras GTPase
Source: PLoS Biol. 2020 Jan 24;18(1):e3000600. doi: 10.1371/journal.pbio.3000600 (PMC7002011; doi:10.1371/journal.pbio.3000600)
Supplement: S14 Data — (ZIP) [file pbio.3000600.s030.zip › S14_Data/Panel_S7A/Graph_Scd2K463A-eGFP/Graphs_GFP/Graph_Scd2K463A-GFP_SingleTraces_Opto_YSM3604.csv]

Strain =	YSM3604
Graph_Scd2(K463A)-eGFP_SingleTraces_Opto (GFP Channel)
Time (s)	Trace 1	Trace 2	Trace 3	Trace 4	Trace 5	Trace 6	Trace 7	Trace 8	Trace 9	Trace 10	Trace 11	Trace 12	Trace 13	Trace 14	Trace 15	Trace 16	Trace 17	Trace 18	Trace 19	Trace 20	Trace 21	Trace 22	Trace 23	Trace 24	Trace 25	Trace 26	Trace 27	Trace 28	Trace 29	Trace 30	Trace 31	Trace 32	Trace 33	Trace 34	Trace 35	Trace 36	Trace 37	Trace 38	Trace 39	Trace 40	Trace 41	Trace 42	Trace 43	Trace 44	Trace 45	Trace 46	Trace 47	Trace 48	Trace 49
0.00	0.00	0.00	0.00	0.00	0.00	0.00	0.00	0.00	0.00	0.00	0.00	0.00	0.00	0.00	0.00	0.00	0.00	0.00	0.00	0.00	0.00	0.00	0.00	0.00	0.00	0.00	0.00	0.00	0.00	0.00	0.00	0.00	0.00	0.00	0.00	0.00	0.00	0.00	0.00	0.00	0.00	0.00	0.00	0.00	0.00	0.00	0.00	0.00	0.00
3.21	2.38	-13.85	-13.55	-5.08	-4.41	-10.16	-3.84	15.32	12.77	8.72	-12.18	7.61	10.77	14.75	10.80	-17.62	-21.43	-0.47	-34.84	-11.98	4.96	-17.37	-33.80	-16.18	-2.90	14.06	21.76	-9.26	-21.41	-24.26	-11.71	-4.25	-3.04	39.35	15.63	-6.93	-9.02	-13.39	16.71	4.90	-44.22	-5.42	-0.67	16.74	17.51	7.89	-1.08	-30.07	-24.78
6.41	-10.46	-14.96	-13.69	-2.05	23.55	-9.39	23.86	-20.88	-23.25	15.57	-13.17	8.57	-3.88	25.35	-3.11	12.76	-15.62	-50.07	-18.14	-6.74	-33.52	-15.73	-1.57	-27.60	-9.08	21.94	-20.98	-14.22	-24.45	-6.54	14.93	-6.72	-20.23	8.15	-6.20	-0.71	-0.98	1.20	15.37	-6.94	-35.64	-28.80	-5.34	-7.25	-1.05	29.42	1.93	-24.82	-26.42
9.04	-24.78	4.94	8.57	-17.76	13.70	20.83	12.16	-44.49	-24.55	-8.42	-24.43	-13.09	15.00	20.06	17.13	-12.89	3.85	-27.66	-25.68	-3.62	1.41	-21.20	-23.54	0.91	-14.06	19.44	-24.73	-28.38	-56.19	-3.97	-8.74	-22.95	-25.43	3.51	-7.94	11.22	-11.77	-33.78	50.30	11.83	-22.57	2.33	-16.46	-34.30	-11.43	-5.23	-3.97	-8.21	-10.13
12.75	-6.07	-2.64	9.83	0.75	-3.08	24.24	-15.94	-14.32	-9.72	-25.30	-14.96	18.48	5.36	9.66	6.95	-11.20	-33.37	8.30	1.13	-20.91	-29.85	-13.02	-6.96	1.08	-1.76	9.60	-13.67	-21.14	-17.95	-0.37	-5.47	-21.78	-9.60	-6.35	-15.69	2.78	-5.88	-1.50	56.16	18.22	-49.88	-29.23	5.83	18.69	42.98	13.65	-12.97	-32.65	-42.90
15.26	-26.50	-5.21	25.83	-10.35	0.90	28.51	-14.46	-37.42	-15.50	-18.16	-0.65	2.06	5.61	16.27	-2.55	-15.85	-12.47	-35.27	2.14	-26.92	3.09	-2.24	-0.46	1.11	-18.06	13.71	-22.84	-13.05	-7.06	-16.42	-21.95	-31.76	1.42	31.09	-25.41	16.02	9.68	-26.27	67.12	6.98	-31.16	-1.74	-6.08	1.59	59.80	-4.58	2.64	-37.32	-18.92
18.54	-10.63	-19.15	24.96	-16.70	-6.58	47.85	4.19	-36.65	-23.26	-21.36	-30.17	-13.22	33.61	5.51	-13.99	-26.21	-29.35	0.19	-22.77	-39.81	17.58	-33.90	24.82	22.70	-16.11	3.92	-10.44	-28.86	-5.23	-44.43	-21.38	-23.37	-41.89	81.73	-2.98	15.42	7.40	-14.31	45.04	2.39	-69.20	-5.31	12.51	-21.77	38.88	-23.29	-16.40	-42.88	-22.12
21.38	-19.99	0.37	-10.82	-5.58	-13.12	43.60	-18.81	-56.04	9.76	-18.29	-36.75	-3.23	18.82	2.60	-2.84	-37.91	-14.56	8.23	5.70	-25.81	-11.98	-56.72	31.42	-14.83	1.02	-1.67	-39.60	-18.62	-15.39	-20.46	-11.68	-26.59	-15.24	121.40	-18.91	7.75	13.81	-0.89	34.92	0.50	-71.03	-39.80	-9.11	-14.92	15.25	-21.20	-6.82	-42.42	-65.52
24.42	-22.18	19.66	-49.86	-1.24	-32.36	60.89	-6.51	-47.31	7.76	24.80	-6.12	-26.99	71.83	-1.80	-18.05	-29.45	-35.72	-14.74	2.37	-41.98	1.21	-57.23	-8.91	1.68	-29.28	51.09	-35.25	-19.70	-21.26	4.49	26.76	-22.34	-26.63	42.33	-22.94	16.71	-5.65	3.54	7.40	8.86	-81.58	11.78	13.64	3.92	-7.66	-8.78	-1.52	-41.21	-22.25
27.51	4.24	1.51	-40.71	7.33	-43.05	30.38	-24.52	-44.15	9.21	13.74	-12.70	-6.34	33.81	-1.39	-16.67	-25.52	-31.84	-9.71	10.27	-29.38	24.99	-45.21	-24.50	5.98	-27.87	5.89	-11.86	-22.22	-23.19	-17.01	-3.75	-52.92	-3.88	63.28	-23.19	40.22	8.28	-12.53	14.27	2.44	-44.14	-17.90	26.03	0.43	-1.71	-39.95	3.21	-32.61	-17.07
30.45	-0.19	16.34	-37.41	13.30	-17.77	62.49	-26.07	-33.41	13.82	44.09	-6.40	-9.32	46.72	23.48	-29.00	-31.43	8.64	-19.89	13.96	-25.90	1.13	-42.21	-26.76	-28.19	-25.25	5.01	-32.02	-34.31	-3.50	-7.99	6.80	-54.23	-36.48	69.64	-12.55	30.59	19.26	-36.67	19.05	17.30	-40.68	-30.01	16.29	0.25	18.95	-32.75	19.53	-51.50	-34.71
33.54	-5.60	13.34	-5.69	39.66	-45.84	31.68	-36.06	-40.10	38.47	27.21	-36.78	13.17	28.28	-22.67	-25.00	-13.92	-10.72	-27.44	-23.89	-21.73	-22.42	-39.05	-21.20	0.48	-22.86	6.09	-35.12	-18.77	3.43	-28.34	25.67	-50.43	-1.28	60.68	-6.50	4.15	23.98	-28.02	17.21	-7.31	-40.06	-23.36	15.28	-13.51	40.97	-35.34	30.22	-61.10	-27.49
36.39	-11.39	-8.27	-35.52	19.78	-43.22	42.80	-48.72	-53.21	20.50	46.76	-30.54	2.32	40.22	11.75	-5.33	-24.31	-34.43	-36.77	25.24	-30.05	13.75	-47.05	-7.46	-21.95	-9.48	2.87	-16.19	-23.37	8.23	-27.91	-5.92	-31.14	-10.94	43.79	-15.32	10.90	2.47	-36.37	9.08	-1.81	-23.53	-40.76	3.82	8.67	34.17	-36.83	8.76	-42.85	-10.47
39.39	7.32	11.90	23.86	36.86	-52.13	22.59	-3.56	-23.74	-2.49	11.09	-45.19	22.00	31.13	-1.52	-24.39	-10.40	-9.29	-19.69	-10.03	27.23	1.50	-28.83	-6.92	-2.38	-22.51	15.65	8.63	-8.29	4.27	-26.83	28.57	-44.70	-20.33	-17.05	-4.83	7.77	33.43	-38.02	13.70	-7.26	-55.72	-37.52	-0.45	13.89	4.78	-40.97	43.77	-14.04	-5.00
42.37	2.09	-12.05	-16.49	14.77	-40.14	25.24	-36.00	-45.32	17.63	20.47	-2.68	28.18	-13.89	-4.92	-4.25	-5.90	-26.71	-5.85	1.26	5.65	-20.72	-25.30	-23.04	-3.48	-6.53	41.15	-19.69	-18.88	47.77	-23.44	25.73	-31.92	-30.80	-9.66	-4.17	11.80	50.00	-33.82	-13.59	12.64	-17.47	-13.62	6.96	-15.41	26.57	-21.76	36.48	-52.58	-12.93
45.51	-13.14	1.79	-14.42	10.71	-32.20	20.52	-1.40	-41.09	3.95	0.40	-11.06	29.15	-0.78	9.87	-24.06	-17.81	-18.69	-16.18	12.89	1.38	-8.15	-34.02	-1.65	4.62	-2.96	27.94	-20.98	-39.50	20.57	-30.96	25.82	-47.76	-42.26	19.39	-21.47	21.48	26.73	-22.74	29.54	11.45	-35.22	-48.46	21.10	-20.36	-0.34	-4.45	28.97	-38.25	-16.89
48.30	5.25	-20.34	30.00	20.41	-12.67	21.99	-25.26	-74.61	-18.51	25.92	-25.91	10.84	25.83	10.25	-21.81	-37.61	-16.21	-23.93	17.85	-9.24	-15.06	-27.65	17.83	-9.34	-35.32	38.12	-29.79	-11.62	0.21	-46.34	36.73	-39.83	-34.43	10.37	-17.60	-4.93	62.64	-17.19	-4.50	18.46	-20.50	-20.18	3.35	14.84	12.07	-17.58	70.24	-23.58	-28.37
51.66	36.48	-28.88	-23.23	19.57	-18.62	75.52	-9.30	-69.14	-5.75	35.23	-43.68	-0.10	2.49	11.57	-32.73	-11.18	-22.93	-14.52	13.54	14.56	-27.44	-36.36	23.14	-23.51	-28.73	33.14	-45.56	-32.02	5.19	-15.42	68.45	-41.82	-47.55	1.69	-16.45	16.97	37.71	-47.19	3.88	11.44	-30.47	-36.27	-17.44	-32.15	16.25	8.92	79.45	-30.27	-22.98
54.25	15.12	4.98	-21.38	0.73	-20.65	13.37	-35.78	-56.69	-5.14	42.98	-16.14	-5.60	-7.34	-8.60	-4.39	-29.28	-47.98	-10.42	41.19	2.47	-9.54	-11.89	57.04	-5.72	24.90	20.15	-19.25	-14.48	-26.43	-15.89	81.95	-44.24	-70.25	-29.19	-5.24	80.64	62.37	-29.21	10.41	8.26	-22.25	-64.09	-46.94	-28.59	15.16	-39.48	70.14	4.03	-33.89
57.80	32.09	-3.48	-53.09	-4.64	-20.21	33.18	-27.74	-39.57	-13.00	3.94	-14.44	5.23	-23.56	-0.05	-16.60	-28.82	-40.62	-8.74	8.63	-3.80	-6.20	-8.73	30.26	-20.81	-22.86	35.84	35.40	-7.20	19.82	-58.25	66.36	-56.97	-40.70	-4.39	19.75	7.49	32.61	-1.76	12.74	-13.09	-36.22	-36.57	-22.03	5.66	15.55	-41.84	48.67	3.17	-27.59
60.24	28.43	8.70	-35.37	3.60	-9.62	26.51	-31.64	-56.88	-13.45	62.89	-34.31	16.71	22.17	11.97	-34.79	-19.71	-9.84	24.01	4.79	26.39	-2.21	-32.06	-2.35	-44.60	-30.87	54.87	22.84	-45.66	-14.44	-59.70	18.37	-60.95	-55.84	37.90	4.29	55.48	61.56	-23.82	10.25	9.53	-15.61	-10.51	13.09	15.08	-1.76	-28.33	77.31	-8.74	-36.25
63.83	-4.80	-15.86	-27.79	23.44	-34.79	26.37	-4.13	-23.13	-22.48	65.61	-11.26	8.48	17.22	0.72	-9.64	-41.49	2.73	16.95	9.94	10.90	-8.53	-45.73	-5.96	-11.78	-50.09	0.10	24.23	-29.18	13.36	-20.90	61.81	-56.20	-42.28	32.47	9.48	56.00	90.97	-45.67	25.17	23.61	-43.78	-29.60	1.40	6.00	14.97	-51.42	52.06	-24.83	-21.78
66.24	-10.38	-7.14	-4.02	12.89	-5.90	41.31	-12.17	-20.45	-27.62	19.41	-46.73	7.81	16.24	32.01	-35.91	-36.79	1.40	12.60	-14.17	1.49	-19.07	-22.58	40.38	-42.81	-51.66	29.97	14.37	-14.83	35.44	-39.66	51.59	-58.73	-63.07	40.35	-9.45	46.03	62.99	-28.42	59.21	15.34	-20.61	6.63	15.76	-24.53	-6.22	-57.09	59.44	-2.01	-38.73
69.65	-2.70	0.91	-1.90	8.44	-13.90	37.39	-13.85	-64.23	-15.05	25.44	-20.06	26.30	11.11	-6.34	-34.17	-12.28	19.49	18.43	-11.68	37.80	0.37	-21.49	9.08	-53.44	-42.54	63.30	19.88	-16.70	33.29	-31.79	107.88	-86.99	-32.79	25.81	-20.85	35.01	65.67	-16.76	23.53	37.49	-38.75	-14.72	-20.95	17.46	40.19	-31.13	67.08	-32.88	-6.16
72.36	-17.00	10.18	6.74	11.14	-25.36	35.50	-6.34	-56.71	-5.35	24.34	-15.10	13.25	19.68	18.23	-13.24	-36.51	-39.31	-16.96	-8.03	49.26	-24.43	6.64	15.86	-11.20	-25.44	30.19	6.80	-18.87	10.66	-18.82	83.38	-45.47	-40.50	-36.14	-24.20	23.51	36.20	-25.78	56.22	-5.15	-18.90	-0.92	35.55	13.63	46.57	-39.13	64.82	4.07	-11.31
75.55	-5.38	16.60	-11.40	-1.45	-21.55	9.34	-9.22	-67.15	15.98	26.73	-33.79	26.83	16.73	-0.08	-5.97	-39.64	-16.30	-0.75	-26.37	32.36	-28.50	-3.72	-28.27	-45.73	-34.46	69.19	-22.88	-43.92	21.45	-48.49	25.52	-36.20	-64.75	-17.56	17.01	40.33	45.38	-4.25	50.52	38.43	-20.33	18.82	17.04	-3.73	16.83	-31.40	81.43	-38.07	-44.94
78.31	-13.23	22.56	53.03	24.83	-25.39	48.26	-2.07	-8.22	12.09	42.32	-23.28	25.67	32.89	24.24	12.49	-16.12	52.58	12.27	-6.41	2.57	6.09	-20.69	39.51	-56.63	-29.70	23.45	0.34	-31.29	5.43	-39.97	63.70	-31.07	-40.48	-1.40	4.70	39.42	54.08	15.13	47.77	23.53	-51.71	17.79	8.36	-15.59	39.56	-53.11	52.67	-4.39	-45.67
81.57	-8.51	17.20	73.40	37.78	22.46	50.37	1.46	-48.16	-21.88	-2.53	-23.58	54.38	13.92	22.80	-22.35	-12.89	31.78	-30.46	-26.42	37.64	-14.35	-15.55	-14.68	-41.77	-48.30	38.86	17.12	-24.17	70.74	-31.04	96.08	-46.07	-38.33	-10.64	6.13	55.73	77.07	-17.31	90.19	0.91	-46.58	-18.33	10.96	-1.40	38.09	-28.24	49.61	-22.45	-53.87
84.31	-5.59	20.51	55.49	42.94	0.18	49.02	1.85	-48.17	-38.75	24.71	-37.30	6.56	-13.50	-15.92	-25.02	-26.20	28.05	-34.65	16.27	4.38	-19.32	-25.97	-11.16	-41.19	-59.46	40.60	21.12	-36.84	43.60	-56.95	29.38	-6.77	-75.65	18.44	-12.31	52.78	42.80	-16.67	-11.24	-27.81	-56.82	-25.59	-29.08	-38.11	70.01	-68.79	35.01	-30.21	-45.83
87.67	21.58	15.67	8.11	26.97	-15.23	40.70	9.23	-49.44	14.28	44.77	-58.44	20.61	-28.05	4.51	-22.40	-21.64	10.31	-37.31	-5.84	34.85	-6.46	-38.52	18.12	-51.14	-56.60	38.88	34.59	-29.39	59.62	-71.01	75.97	-27.41	-42.18	-34.36	-7.32	58.77	14.12	-19.87	21.73	2.44	-66.30	4.74	-50.42	-0.19	21.69	-20.22	77.10	-2.28	-4.00
	Trace = Single Cell traces from GFP Channel
[truncated: 44 more columns]
