# Supplementary material for: Optogenetics reveals Cdc42 local activation by scaffold-mediated positive feedback and Ras GTPase
Source: PLoS Biol. 2020 Jan 24;18(1):e3000600. doi: 10.1371/journal.pbio.3000600 (PMC7002011; doi:10.1371/journal.pbio.3000600)
Supplement: S15 Data — (ZIP) [file pbio.3000600.s031.zip]

Archive with 15 entries (10 files):
- S15_Data/
- S15_Data/.DS_Store
- __MACOSX/
- __MACOSX/S15_Data/
- __MACOSX/S15_Data/._.DS_Store
- S15_Data/ReadMe_FigureS8.txt
- __MACOSX/S15_Data/._ReadMe_FigureS8.txt
- S15_Data/Panel_S8B/
- S15_Data/Panel_S8B/S8B.xlsx
- __MACOSX/S15_Data/Panel_S8B/
- __MACOSX/S15_Data/Panel_S8B/._S8B.xlsx
- S15_Data/Panel_S8B/panel_S8B.csv
- __MACOSX/S15_Data/Panel_S8B/._panel_S8B.csv
- __MACOSX/S15_Data/._Panel_S8B
- __MACOSX/._S15_Data
