# Supplementary material for: Optogenetics reveals Cdc42 local activation by scaffold-mediated positive feedback and Ras GTPase
Source: PLoS Biol. 2020 Jan 24;18(1):e3000600. doi: 10.1371/journal.pbio.3000600 (PMC7002011; doi:10.1371/journal.pbio.3000600)
Supplement: S15 Data — (ZIP) [file pbio.3000600.s031.zip › S15_Data/Panel_S8B/S8B.xlsx]

## Sheet: YSM3389 wt
170929 leica							YSM3389
YSM3389 wt								Length	Width	aspect ratio
	cell length	cell width	aspect ratio				cell1	15.141	4.974	3.04403
exp1	13.0468	4.4611	2.94243	170929 leica			cell2	12.768	4.433	2.88022
exp2	13.8605	4.03951	3.43826	March 2019 delta vision			cell3	12.112	4.434	2.73162
exp3	12.9637	3.61761	3.61811	April 2019 delta vision			cell4	14.073	4.739	2.96961
							cell5	13.064	5.168	2.52786
	13.2903	4.03941					cell6	12.654	4.541	2.78661
	0.495504	0.421743					cell7	13.582	4.896	2.7741
							cell8	12.499	4.695	2.66219
							cell9	11.547	4.14	2.78913
							cell10	12.278	4.337	2.83099
							cell11	12.044	4.481	2.68779
							cell12	12.394	4.506	2.75055
							cell13	12.148	4.007	3.03169
							cell14	14.056	4.542	3.09467
							cell15	12.516	5.164	2.4237
							cell16	12.049	4.025	2.99354
							cell17	12.131	4.644	2.61219
							cell18	13.444	4.414	3.04576
							cell19	13.354	4.458	2.99551
							cell20	13.849	5.235	2.64546
							cell21	14.242	4.284	3.32446
							cell22	12.935	3.595	3.59805
							cell23	13.793	3.979	3.46645
							cell24	12.152	3.959	3.06946
							cell25	15.896	4.205	3.78026
							cell26	12.776	4.239	3.01392
							cell27	14.19	4.343	3.26733
							cell28	12.407	4.5	2.75711
							cell29	13.305	4.896	2.71752
							cell30	12.004	4	3.001
							exp2	12.6299	4.29832	2.93835
								13.6421	3.67852	3.70859
								13.4676	4.08421	3.29749
								12.8409	3.82202	3.35972
								13.0099	4.08464	3.18507
								11.909	3.7787	3.15162
								12.2026	3.68231	3.31384
								13.0921	3.72184	3.51763
								15.8598	3.83306	4.13763
								12.5263	4.14226	3.02403
								13.4121	3.71859	3.60677
								13.8579	3.80718	3.63993
								13.1109	4.03829	3.24665
								13.4263	4.02854	3.33279
								13.1714	4.00645	3.28756
								12.4019	3.6417	3.40552
								13.6833	4.07565	3.35732
								14.0626	3.97201	3.54044
								20.8454	4.3998	4.7378
								13.5761	3.97851	3.41235
								16.0412	4.78112	3.35511
								11.9333	4.23485	2.81787
								13.9694	3.97992	3.50997
								15.3137	4.0214	3.80806
								15.8115	3.68502	4.29075
								13.8023	4.13013	3.34186
								12.0552	3.82158	3.1545
								15.6854	4.05811	3.8652
								13.8688	4.05627	3.4191
								13.5892	4.1415	3.28122
								11.8988	3.66563	3.24605
								15.506	4.49326	3.45094
								14.8371	4.53008	3.27524
								14.5213	4.2655	3.40436
								13.3288	4.31229	3.09089
								12.5381	4.17399	3.00387
								15.0771	3.66531	4.11346
								14.1928	4.69296	3.02428
							exp3	12.6466	2.87038	4.4059
								11.3309	3.78736	2.99176
								12.1891	3.13214	3.8916
								14.3866	3.47394	4.14129
								13.8119	3.33629	4.13991
								14.1202	3.43116	4.11527
								14.329	3.51347	4.07829
								12.7056	3.25853	3.8992
								13.3187	3.95555	3.3671
								11.97	3.87454	3.08939
								13.364	4.02042	3.32403
								12.0064	2.88381	4.16336
								15.513	3.48997	4.44503
								12.6544	3.08612	4.10044
								11.6485	3.69985	3.14838
								12.7947	3.24185	3.94672
								11.8211	4.57188	2.5856
								12.8041	3.55506	3.60166
								13.017	3.49278	3.72683
								11.5135	3.58917	3.20784
								10.443	3.56469	2.92958
								13.1623	3.76256	3.49824
								12.6673	3.87887	3.26572
								13.4615	3.49257	3.85432
								12.757	3.77859	3.37612
								13.7606	3.71252	3.70653
								13.8988	4.15103	3.34827
								13.1623	3.76256	3.49824
								12.6673	3.87887	3.26572
								13.4615	3.49257	3.85432
								12.757	3.77859	3.37612
								13.7606	3.71252	3.70653
								13.8988	4.15103	3.34827

## Sheet: YSM3404 gef1D
170929 leica							YSM3404
YSM3404 gef1D								Length	Width	ratio
	cell length	cell width	aspect ratio				cell1	12.566	5.192	2.42026
exp1	13.0147	4.55283	2.86471	170929 leica			cell2	12.73	4.828	2.6367
exp2	12.7396	3.82642	3.34995	March 2019 delta vision			cell3	11.672	4.259	2.74055
exp3	14.2009	3.83187	3.72153	April 2019 delta vision			cell4	13.2	4.542	2.90621
							cell5	13.013	4.546	2.86252
	13.3184	4.07037					cell6	12.214	4.458	2.73979
	0.776538	0.417831					cell7	14.095	4.6	3.06413
							cell8	14.358	4.48	3.20491
							cell9	14.423	4.459	3.23458
							cell10	14.554	4.517	3.22205
							cell11	15.357	4.558	3.36924
							cell12	13.762	4.528	3.03931
							cell13	12.871	4	3.21775
							cell14	13.612	4.856	2.80313
							cell15	12.212	4.924	2.4801
							cell16	13.476	4.924	2.7368
							cell17	12.242	4.598	2.66246
							cell18	13.691	4.282	3.19734
							cell19	12.036	4.229	2.84606
							cell20	11.737	4.562	2.57278
							cell21	13.547	4.519	2.99779
							cell22	15.057	5.083	2.96223
							cell23	11.786	4.47	2.63669
							cell24	12.593	5.141	2.44952
							cell25	14.065	4.11	3.42214
							cell26	11.799	4.176	2.82543
							cell27	10.256	4.517	2.27053
							cell28	13.024	4.589	2.83809
							cell29	13.031	4.378	2.97647
							cell30	11.463	4.26	2.69085
							cell31	13.172	4.739	2.77949
							exp2	13.8328	3.76927	3.66989
								12.6216	3.51011	3.59579
								12.6815	3.62567	3.4977
								11.4371	4.00797	2.8536
								10.8943	4.12211	2.6429
								13.2711	4.41572	3.00542
								15.1771	3.58625	4.23202
								13.2829	3.78823	3.50636
								11.8883	4.00493	2.96842
								11.8883	3.59036	3.31117
								10.977	4.28002	2.5647
								11.9407	3.88017	3.07737
								12.7132	3.77805	3.36503
								12.6597	3.81411	3.31918
								13.5229	3.67614	3.67856
								13.6372	3.59415	3.79429
								13.5267	3.98067	3.39808
								10.8984	4.24016	2.57029
								12.0255	3.63336	3.30976
								12.5691	3.87108	3.24692
								12.2733	3.45813	3.54912
								10.7304	3.90811	2.74566
								15.6398	3.48553	4.48707
								11.7288	3.60043	3.2576
								13.9817	3.463	4.03747
								11.1466	3.22463	3.45669
								13.1488	4.09915	3.20769
								14.4867	3.97721	3.64244
								12.7898	4.06136	3.14914
								13.5959	3.98457	3.41213
								12.401	4.08843	3.03319
								13.4568	3.81844	3.52416
								12.2887	3.90573	3.14632
								12.4655	3.9575	3.14985
								14.3083	3.7239	3.84229
							exp3	14.9083	3.95382	3.7706
								14.4529	3.95555	3.65382
								12.0812	3.27672	3.68697
								16.4075	4.57102	3.58945
								13.8035	3.91689	3.5241
								14.3552	3.62892	3.95577
								13.1827	3.24943	4.05693
								15.6673	4.19034	3.73891
								12.4744	3.91504	3.18628
								13.1351	3.72736	3.52396
								15.5143	4.23161	3.66629
								14.0643	3.88093	3.62394
								14.7394	4.00872	3.67683
								13.3578	4.09753	3.25997
								14.2588	3.54596	4.02113
								15.3573	4.28337	3.58532
								14.5	4.17107	3.47632
								12.3303	4.05833	3.03827
								15.0903	3.80869	3.96207
								12.5474	3.68263	3.40719
								15.4875	3.95555	3.9154
								13.8503	3.51379	3.94169
								14.6537	3.53285	4.14785
								17.5748	3.60011	4.88175
								11.9151	4.15049	2.87076
								12.2422	3.63346	3.3693
								14.6734	3.55592	4.12645
								13.3741	3.36997	3.9686
								14.9926	3.68783	4.06543
								15.0364	3.8022	3.95465

## Sheet: YSM3391 scd2D
170929 leica							YSM3391
YSM3391 scd2D								Length	Width	ratio
	cell length	cell width	aspect ratio				cell1	12.783	5.068	2.5223
exp1	11.8736	4.89317	2.43646	170929 leica			cell2	11.145	5.178	2.15238
exp2	12.2731	3.80387	3.24801	March 2019 delta vision			cell3	12.234	4.331	2.82475
exp3	12.8876	4.10117	3.17696	April 2019 delta vision			cell4	11.307	4.778	2.36647
							cell5	11.388	4.644	2.4522
	12.3448	4.26607					cell6	10.107	5.127	1.97133
	0.510777	0.56306					cell7	10.359	4.721	2.19424
							cell8	9.885	5.137	1.92427
							cell9	11.441	5.25	2.17924
							cell10	10.721	5.128	2.09068
							cell11	12.351	4.887	2.52732
							cell12	12.774	5.093	2.50815
							cell13	10.784	4.747	2.27175
							cell14	12.901	4.695	2.74782
							cell15	11.172	5.128	2.17863
							cell16	13.694	4.498	3.04446
							cell17	12.62	4.943	2.55311
							cell18	12.657	4.871	2.59844
							cell19	11.323	4.895	2.31318
							cell20	11.636	4.847	2.40066
							cell21	11.87	4.758	2.49475
							cell22	13.01	4.769	2.72804
							cell23	12.767	4.943	2.58284
							cell24	12.068	5.666	2.1299
							cell25	12.73	4.418	2.88139
							cell26	11.476	4.762	2.40991
							cell27	12.594	4.951	2.54373
							cell28	12.99	4.877	2.66352
							cell29	11.551	4.715	2.44984
							cell30	11.871	4.97	2.38853
							exp2	13.0772	4.2459	3.07996
								13.4815	4.10067	3.28763
								14.5016	3.88342	3.73423
								12.3144	4.11724	2.99093
								13.67	3.7735	3.62262
								11.7798	4.44322	2.65118
								12.2845	4.38149	2.80372
								11.8487	3.37842	3.50716
								10.4828	4.00396	2.61811
								13.6395	4.32669	3.15241
								10.6596	4.05638	2.62787
								11.6708	3.9406	2.96169
								13.972	3.8988	3.58367
								12.8208	4.27265	3.00066
								14.6354	3.86945	3.78231
								11.7082	3.60542	3.24739
								10.8082	3.67169	2.94366
								10.8116	3.4956	3.09291
								12.1006	3.56004	3.399
								11.9808	3.27943	3.65331
								11.5385	2.97879	3.87355
								13.0977	3.66184	3.57681
								14.1855	3.65025	3.88616
								12.4099	3.39552	3.65478
								10.9479	3.77457	2.90042
								11.2298	3.41782	3.28565
								11.6964	3.4449	3.39528
								10.4446	3.8765	2.69433
								12.9833	3.67105	3.53666
								11.4113	3.94021	2.89612
							exp3	13.3952	4.38821	3.05254
								12.406	4.51362	2.74857
								14.0865	4.47268	3.14945
								11.9764	3.73408	3.20731
								10.8135	4.04197	2.67531
								11.0973	3.96031	2.80212
								10.9308	4.13652	2.64252
								13.2008	4.42904	2.98051
								13.289	3.82396	3.47518
								11.282	3.77675	2.98724
								12.3864	3.92577	3.15515
								16.3539	4.01035	4.07794
								13.8942	4.44561	3.12539
								10.5382	4.06093	2.59503
								11.0934	5.65185	1.96279
								11.2438	4.28792	2.62221
								12.4563	3.05254	4.08064
								12.5443	3.4878	3.59662
								11.9115	4.40705	2.70282
								13.0113	3.65036	3.56438
								13.9266	4.13641	3.36684
								13.0865	3.80014	3.4437
								15.0851	4.30276	3.50591
								12.1747	4.38323	2.77756
								15.1797	4.57275	3.31959
								13.5585	3.92003	3.45878
								14.3959	4.15081	3.46821
								12.9886	3.79158	3.42565
								13.6128	3.69227	3.68683
								14.7092	4.02779	3.65193

## Sheet: YSM3407 scd2Dgef1D
170929 leica							YSM3407
YSM3407 scd2D gef1D								Length	Width	ratio
	cell length	cell width	aspect ratio				cell1	11.186	4.358	2.56677
exp1	11.5166	4.3644	2.64769	170929 leica			cell2	9.958	3.673	2.71114
exp2	12.4591	4.2153	2.96612	March 2019 delta vision			cell3	10.205	4.353	2.34436
exp3	12.0623	3.7626	3.24521	April 2019 delta vision			cell4	11.981	4.802	2.495
							cell5	12.448	4.866	2.55816
	12.0127	4.1141					cell6	12.301	4.121	2.98496
	0.473229	0.313403					cell7	12.772	4.11	3.10754
							cell8	11.388	3.959	2.87648
							cell9	8.948	4.306	2.07803
							cell10	11.644	4.454	2.61428
							cell11	11.829	4.173	2.83465
							cell12	12.846	4.282	3
							cell13	11.367	4.437	2.56187
							cell14	11.48	4.453	2.57804
							cell15	10.474	4.178	2.50694
							cell16	11.623	4.527	2.56748
							cell17	12.355	4.338	2.84809
							cell18	12.621	4.292	2.94059
							cell19	12.363	4.359	2.8362
							cell20	10.733	4.121	2.60446
							cell21	11.165	4.458	2.50449
							cell22	12.753	4.455	2.86263
							cell23	12.212	4.173	2.92643
							cell24	11.132	4.818	2.3105
							cell25	9.217	4.96	1.85827
							cell26	10.821	4.418	2.4493
							cell27	12.935	4.434	2.91723
							cell28	11.047	4.104	2.69176
							cell29	12.17	4.465	2.72564
							cell30	11.524	4.485	2.56945
							exp2	12.9201	4.14302	3.11852
								12.203	4.10728	2.97107
								13.8976	4.73325	2.93616
								13.4023	4.23193	3.16696
								11.5583	4.13327	2.79641
								12.1187	4.36373	2.77713
								10.9825	4.34056	2.5302
								12.702	4.15872	3.0543
								14.6362	4.5864	3.19122
								13.1982	4.25034	3.10521
								12.6459	4.06526	3.11072
								12.7254	3.84476	3.30979
								14.1035	4.49618	3.13677
								13.2283	4.22998	3.12727
								12.4433	4.18515	2.97322
								11.3119	4.20875	2.68772
								13.3402	3.84714	3.46756
								11.7107	4.85184	2.41366
								10.6808	4.20009	2.54298
								12.824	3.87064	3.31315
								12.5943	4.36373	2.88613
								12.5766	4.10998	3.06
								12.2444	4.14302	2.95543
								14.0485	4.35972	3.22233
								11.9808	4.02291	2.97814
								12.0799	3.98024	3.03496
								10.4565	4.21395	2.48139
								10.1544	4.56842	2.22274
								13.2643	3.94017	3.36642
								10.6383	4.27482	2.4886
								13.5627	3.84909	3.52362
							exp3	13.4147	3.47242	3.86321
								10.8229	4.07674	2.65478
								11.5736	3.54997	3.2602
								14.9639	4.56441	3.27839
								11.4089	4.03223	2.82942
								14.8838	3.93378	3.78358
								12.5306	3.68382	3.40153
								12.1074	3.53145	3.42845
								13.4436	3.67105	3.66206
								13.119	4.28132	3.06425
								14.2097	3.51715	4.04012
								13.2051	2.92356	4.5168
								11.9796	3.62664	3.30322
								11.1889	3.89663	2.87143
								11.5357	3.36629	3.42682
								10.9922	3.21456	3.41951
								12.2859	3.73299	3.29116
								11.2092	3.79591	2.95295
								11.0689	3.66281	3.02197
								11.0411	3.54628	3.11342
								11.7877	3.83155	3.07649
								12.5701	3.96735	3.16837
								12.4981	3.72834	3.3522
								10.8699	3.92414	2.77
								13.3166	3.3651	3.95726
								10.6994	2.89573	3.69489
								8.66627	4.40998	1.96515
								11.7935	3.6913	3.19496
								14.8074	3.74577	3.9531
								11.8431	4.35193	2.72136
								9.9258	4.42676	2.24223
								10.2325	3.98533	2.56754

## Sheet: YSM3408 ras1D
170929 leica							YSM3408
YSM3408 ras1D								Length	Width	ratio
	cell length	cell width	aspect ratio				cell1	10.34	4.8	2.15417
exp1	10.5185	4.9837	2.11999	170929 leica			cell2	10.636	5.783	1.83918
exp2	11.0922	4.26628	2.61202	March 2019 delta vision			cell3	10.089	4.445	2.26974
exp3	11.223	4.36843	2.58281	April 2019 delta vision			cell4	10.547	4.827	2.185
							cell5	11.252	5.046	2.22989
	10.9446	4.53947					cell6	10.575	4.439	2.38229
	0.374736	0.388091					cell7	9.746	4.715	2.06702
							cell8	12.368	4.619	2.67764
							cell9	9.905	4.847	2.04353
							cell10	9.628	5.776	1.6669
							cell11	10.225	5.063	2.01955
							cell12	10.149	5.201	1.95136
							cell13	10.967	5.454	2.01082
							cell14	9.139	4.885	1.87083
							cell15	10.161	4.96	2.04859
							cell16	9.829	4.847	2.02785
							cell17	11.685	4.743	2.46363
							cell18	10.527	5.068	2.07715
							cell19	10.736	4.94	2.17328
							cell20	10.602	4.836	2.19231
							cell21	11.518	5.379	2.14129
							cell22	9.869	5.398	1.82827
							cell23	8.905	4.989	1.78493
							cell24	9.819	4.924	1.99411
							cell25	10.99	5.036	2.18229
							cell26	10.505	5.128	2.04856
							cell27	10.63	4.985	2.1324
							cell28	12.196	5.063	2.40885
							cell29	10.816	4.538	2.38343
							cell30	11.201	4.777	2.34478
							exp2	10.9773	3.99454	2.74808
								11.2729	4.35918	2.58602
								12.0684	4.23865	2.84723
								11.6065	4.41907	2.62646
								10.1004	4.29345	2.35251
								11.5588	4.773	2.4217
								11.7895	4.2067	2.80256
								11.2142	4.54914	2.46514
								10.5647	4.24352	2.4896
								11.0504	4.38593	2.51951
								12.135	4.33287	2.80069
								10.6883	4.3203	2.47398
								10.7305	4.22511	2.53969
								10.0585	4.18298	2.40462
								12.2486	4.13825	2.95985
								12.4391	3.47686	3.57769
								10.8153	4.2459	2.54723
								10.8612	4.22023	2.5736
								11.865	4.23171	2.80383
								11.6234	4.47647	2.59655
								9.33243	4.54578	2.05299
								11.6377	4.43402	2.62464
								11.7105	4.30514	2.72011
								10.0719	4.62138	2.17942
								10.1309	4.21677	2.40253
								11.9066	4.30677	2.76463
								10.7737	4.34251	2.48098
								10.3989	4.31034	2.41254
								11.8286	3.71339	3.1854
								10.7004	4.14572	2.58106
								9.39362	4.21883	2.22659
								12.1523	4.02497	3.01924
								11.224	4.14962	2.70482
								10.2062	4.40434	2.3173
							exp3	12.4801	4.16782	2.99439
								11.0366	4.72859	2.33402
								11.492	4.08378	2.81407
								12.4209	4.19879	2.95822
								9.21146	4.66361	1.97518
								13.8361	4.5055	3.07093
								9.67184	4.15807	2.32604
								12.7754	4.16489	3.0674
								12.5226	3.99551	3.13417
								11.4959	3.89209	2.95367
								10.9656	4.60004	2.3838
								11.2684	4.59647	2.45153
								12.0847	4.84967	2.49185
								12.6193	4.06493	3.10444
								9.63632	3.93161	2.45098
								11.9982	4.80982	2.49453
								13.6771	4.46727	3.06163
								12.466	3.73949	3.3336
								10.8731	4.5603	2.3843
								9.97118	4.62712	2.15494
								10.7578	4.63004	2.32347
								10.9834	4.21818	2.60382
								11.6635	4.24969	2.74455
								11.494	4.41073	2.60591
								10.7916	4.24124	2.54443
								11.26	4.20388	2.67847
								10.9423	4.49878	2.43228
								10.3125	4.01468	2.56871
								9.88378	4.31272	2.29177
								10.8572	4.8513	2.238
								9.95309	4.35139	2.28734
								9.62733	4.49532	2.14164
								11.8884	4.58499	2.5929
								10.326	4.53755	2.27567
								9.56094	4.48914	2.12979

## Sheet: YSM3405 ras1Dgef1D
170929 leica							YSM3405
YSM3405 ras1D gef1D								Length	Width	ratio
	cell length	cell width	aspect ratio				cell1	11.508	4.402	2.61427
exp1	11.1997	4.34837	2.58866	170929 leica			cell2	9.806	4.548	2.15611
exp2	12.3976	4.161	2.99355	March 2019 delta vision			cell3	10.276	4.006	2.56515
exp3	12.6457	4.2849	2.95791	April 2019 delta vision			cell4	10.556	4.437	2.37908
							cell5	11.366	4.802	2.36693
	12.081	4.26476					cell6	10.862	4.721	2.30078
	0.773261	0.0952909					cell7	14.652	3.97	3.69068
							cell8	10.689	3.988	2.68029
							cell9	10.946	4.327	2.5297
							cell10	10.597	4.338	2.44283
							cell11	12.474	4.527	2.75547
							cell12	11.065	4.139	2.67335
							cell13	11.703	5.044	2.32018
							cell14	10.234	3.936	2.6001
							cell15	11.54	4.309	2.67812
							cell16	11.092	4.211	2.63405
							cell17	11.611	4.325	2.68462
							cell18	12.615	4.239	2.97594
							cell19	10.623	4.501	2.36014
							cell20	12.178	4.382	2.7791
							cell21	11.163	4.896	2.28002
							cell22	10.623	4.515	2.35282
							cell23	10.33	3.946	2.61784
							cell24	10.408	4.517	2.30418
							cell25	10.408	4.842	2.14952
							cell26	10.773	4.174	2.58098
							cell27	11.316	4.132	2.73863
							cell28	11.223	4.11	2.73066
							cell29	12.012	4.114	2.91979
							cell30	11.342	4.053	2.79842
							exp2	11.5664	4.59766	2.51572
								10.5651	3.91461	2.69889
								13.8016	3.6365	3.79531
								12.615	4.40629	2.86295
								11.7246	3.8766	3.02444
								11.9754	3.62242	3.30591
								13.6051	3.32535	4.09132
								11.9173	4.32723	2.75403
								11.5534	4.6125	2.50481
								10.9479	4.17356	2.62317
								11.4924	4.19912	2.73685
								10.7697	3.90097	2.76077
								12.1966	3.8766	3.14622
								10.6664	3.82635	2.78761
								13.9347	4.26908	3.26411
								12.6363	4.13284	3.05755
								11.6043	4.21384	2.75386
								19.7656	5.42561	3.64302
								11.9023	4.11616	2.8916
								11.8613	4.22901	2.80476
								12.2491	4.16089	2.94386
								10.1306	4.29973	2.3561
								11.8412	4.24536	2.78921
								11.2632	4.71397	2.38932
								11.6181	3.69411	3.14503
								13.5829	4.30926	3.15202
								14.4696	4.01511	3.60379
								13.8279	4.88704	2.8295
								12.4062	3.97927	3.11771
								12.0236	3.94407	3.04852
								13.8123	4.06006	3.40198
							exp3	12.949	4.32355	2.99499
								12.8824	4.51654	2.85227
								10.5816	4.05313	2.61071
								10.1488	4.00732	2.53257
								12.7149	4.10879	3.09455
								10.9715	4.57058	2.40047
								11.8948	4.34554	2.73725
								14.8953	4.33536	3.43576
								12.8775	4.39687	2.92879
								13.4469	4.16457	3.22887
								12.247	4.29886	2.84889
								13.4293	4.53896	2.95867
								12.4167	4.08616	3.03872
								13.9088	4.8357	2.87626
								12.7086	4.28846	2.96343
								12.8863	4.65538	2.76804
								13.183	4.09547	3.21893
								13.4751	3.7983	3.54767
								12.2514	4.43781	2.7607
								12.5442	3.99324	3.14135
								12.7939	4.18081	3.06015
								13.1592	4.67618	2.8141
								13.1897	4.11702	3.20371
								12.414	4.53571	2.73695
								12.2169	4.27568	2.85729
								13.1948	3.93995	3.34898
								13.1358	4.19316	3.13268
								13.5961	4.17334	3.25784
								12.6713	4.42373	2.8644
								13.104	4.2903	3.05432
								10.1291	4.17529	2.42596

## Sheet: YSM3406 ras1Dscd2D
170929 leica							YSM3406
YSM3406 ras1D scd2D								Length	Width
	cell length	cell width	aspect ratio				cell1	10.023	4.435	2.25998
exp1	9.68123	4.81483	2.01825	170929 leica			cell2	9.515	4.866	1.9554
exp2	9.89169	4.39711	2.26239	March 2019 delta vision			cell3	8.499	4.239	2.00495
exp3	10.9362	5.39277	2.05896	April 2019 delta vision			cell4	8.985	4.665	1.92605
							cell5	9.495	4.619	2.05564
	10.1697	4.86824	2.1132				cell6	9.674	4.603	2.10167
	0.672066	0.49997	0.130797				cell7	9.809	4.589	2.1375
							cell8	9.283	4.75	1.95432
							cell9	9.015	4.984	1.80879
							cell10	10.421	5.193	2.00674
							cell11	9.101	4.75	1.916
							cell12	9.995	4.748	2.1051
							cell13	9.867	4.547	2.17
							cell14	9.939	5.276	1.88381
							cell15	9.245	4.358	2.12139
							cell16	9.557	5.129	1.86333
							cell17	9.418	4.501	2.09242
							cell18	10.691	5.474	1.95305
							cell19	10.168	4.589	2.21573
							cell20	11.609	4.885	2.37646
							cell21	8.651	5.558	1.5565
							cell22	9.996	5.015	1.99322
							cell23	10.06	4.759	2.11389
							cell24	9.946	5.084	1.95633
							cell25	7.511	4.747	1.58226
							cell26	9.422	4.678	2.01411
							cell27	9.817	5.324	1.84391
							cell28	9.037	4.841	1.86676
							cell29	10.154	4.79	2.11983
							cell30	11.534	4.449	2.59249
							exp2	10.0414	4.46727	2.24776
								8.19181	3.53285	2.31875
								9.86613	4.21774	2.3392
								9.32387	4.01284	2.32351
								9.41679	3.49192	2.69674
								9.03612	4.469	2.02196
								9.08529	3.40333	2.66953
								9.9858	4.31673	2.31328
								9.10749	4.07934	2.23259
								10.7102	3.77675	2.83583
								11.7197	4.62961	2.53146
								9.56213	4.08378	2.34149
								8.65826	4.12331	2.09983
								10.1283	4.52499	2.23831
								10.1219	4.44561	2.27684
								10.6863	4.65907	2.29365
								9.37401	4.72957	1.982
								9.71126	4.41073	2.20173
								9.49531	5.05664	1.87779
								10.7746	4.6008	2.34189
								10.3171	4.55954	2.26275
								10.7617	4.35637	2.47033
								8.79114	4.66632	1.88396
								9.20279	4.80397	1.91566
								10.3829	4.6595	2.22834
								10.3401	4.92083	2.10128
								10.0175	4.67141	2.14443
								11.5697	4.59235	2.51934
								9.82985	5.00227	1.96508
								11.6234	4.72231	2.46138
								9.6648	4.57037	2.11467
								9.4143	4.29041	2.19426
								11.0658	4.39536	2.51761
								8.33975	4.25901	1.95814
							exp3	11.3871	6.09805	1.86733
								11.9284	5.98477	1.99312
								11.0658	5.01895	2.2048
								10.5334	5.10082	2.06503
								9.18211	7.00842	1.31015
								9.99187	5.39767	1.85114
								11.8482	4.90556	2.41527
								14.0619	4.59073	3.06311
								10.7229	5.38738	1.99037
								8.76277	6.60987	1.32571
								8.48021	6.71341	1.26318
								10.6996	5.32403	2.00968
								11.2109	5.1136	2.19237
								10.0053	4.82487	2.07369
								10.8989	5.4019	2.0176
								13.0759	5.78593	2.25995
								10.7712	5.01169	2.14921
								10.3637	4.94346	2.09644
								10.4934	4.99512	2.10073
								9.64043	5.16494	1.86652
								10.5165	5.51788	1.90589
								11.9136	4.71636	2.52603
								11.6894	4.34142	2.69252
								10.4345	5.78322	1.80427
								11.2955	5.43601	2.0779
								10.6685	5.6042	1.90367
								10.9187	5.19125	2.10329
								10.5776	5.46991	1.93377
								11.1928	5.23457	2.13825
								12.3529	5.85253	2.1107
								11.3584	5.46211	2.07949
								11.0454	5.45171	2.02604
								10.8817	4.79412	2.26979
								11.86	5.11761	2.3175

## Sheet: YSM3390 scd2Dras1Dgef1D
							YSM3390
YSM3390 ras1D scd2D gef1D								Length	Width	ratio
	cell length	cell width	aspect ratio				cell1	10.708	4.836	2.21423
exp1	10.1007	5.05167	2.01102	170929 leica			cell2	11.279	5.078	2.22115
exp2	10.9406	4.58539	2.39295	March 2019 delta vision			cell3	8.994	5.137	1.75083
exp3	11.318	5.49542	2.07213	April 2019 delta vision			cell4	9.78	5.14	1.90272
							cell5	10.387	4.326	2.40106
	10.7865	5.04416					cell6	10.364	5.514	1.87958
	0.623135	0.455065					cell7	9.986	4.999	1.9976
							cell8	9.929	4.543	2.18556
							cell9	8.946	5.123	1.74624
							cell10	10.141	4.373	2.319
							cell11	9.698	5.015	1.9338
							cell12	8.934	4.598	1.94302
							cell13	9.278	5.127	1.80964
							cell14	10.495	4.758	2.20576
							cell15	9.926	5.03	1.97336
							cell16	9.721	5.915	1.64345
							cell17	9.777	5.342	1.83021
							cell18	9.428	4.953	1.90349
							cell19	9.663	5.068	1.90667
							cell20	9.676	5.273	1.83501
							cell21	12.353	4.558	2.71018
							cell22	9.268	5.511	1.68173
							cell23	9.289	4.651	1.9972
							cell24	10.603	4.654	2.27826
							cell25	10.165	5.299	1.91829
							cell26	10.943	5.822	1.87959
							cell27	9.088	5.43	1.67366
							cell28	14.297	5.532	2.58442
							cell29	10.185	5.156	1.97537
							cell30	9.72	4.789	2.02965
							exp2	10.7353	4.22543	2.54065
								8.74555	4.68863	1.86527
								10.7688	4.47084	2.40868
								10.8278	4.71051	2.29866
								11.6845	4.83018	2.41906
								9.18839	4.44225	2.06841
								10.1271	4.32561	2.3412
								12.7363	4.49163	2.83556
								9.31412	4.87686	1.90986
								11.2527	4.64174	2.42424
								10.5126	5.34775	1.9658
								11.6799	4.46413	2.6164
								10.7359	4.57405	2.34713
								10.8005	4.76639	2.26598
								10.9593	4.57221	2.39694
								10.0761	5.02902	2.0036
								10.3778	4.47885	2.31708
								12.1493	4.81339	2.52406
								11.3431	4.59539	2.46837
								11.4132	4.50257	2.53482
								17.4638	4.67921	3.73221
								11.9445	4.19197	2.84938
								11.0802	4.34186	2.55194
								9.60459	4.39286	2.18641
								10.6027	4.79422	2.21155
								10.8138	4.42449	2.44407
								11.3824	4.34283	2.62097
								10.728	4.34597	2.46849
								10.6727	4.41875	2.41533
								10.4064	4.41972	2.35455
								10.3823	4.41875	2.3496
								11.307	4.2876	2.63713
								9.1233	4.74451	1.92292
								10.3467	4.51069	2.29381
								11.88	5.2389	2.26764
								10.6966	4.67412	2.28847
							exp3	10.9464	5.51117	1.98622
								13.672	5.77347	2.36807
								11.8193	4.96848	2.37886
								10.6621	5.65034	1.88699
								11.8522	5.04949	2.34722
								10.5886	6.41071	1.6517
								11.7836	5.54236	2.12609
								10.9215	5.37709	2.03112
								11.1193	5.26544	2.11175
								12.3021	5.28753	2.32663
								12.3385	5.67037	2.17596
								8.79569	5.9578	1.47633
								12.748	5.21237	2.44572
								12.3748	5.27248	2.34705
								11.1668	5.462	2.04445
								11.326	5.52947	2.0483
								10.4566	5.80965	1.79987
								11.536	5.30453	2.17474
								11.8819	5.67514	2.09368
								10.8236	5.34731	2.02412
								11.4537	6.62395	1.72913
								10.7248	5.86899	1.82737
								10.991	4.89137	2.24703
								10.07	5.64644	1.78342
								10.4907	5.15432	2.03532
								12.3619	5.52081	2.23915
								11.2892	5.18595	2.17688
								12.5523	5.02144	2.49974
								10.7677	5.24464	2.05309
								9.72404	5.62759	1.72792

## Sheet: all strains
YSM3389 wt					YSM3404 gef1D					YSM3391 scd2D					YSM3407 scd2D gef1D					YSM3408 ras1D					YSM3405 ras1D gef1D					YSM3406 ras1D scd2D					YSM3390 ras1D scd2D gef1D
	cell length	cell width	ratio			cell length	cell width	ratio			cell length	cell width	ratio			cell length	cell width	ratio			cell length	cell width	ratio			cell length	cell width	ratio			cell length	cell width	ratio			cell length	cell width	ratio
exp1	13.0468	4.4611	2.94243		exp1	13.0147	4.55283	2.86471		exp1	11.8736	4.89317	2.43646		exp1	11.5166	4.3644	2.64769		exp1	10.5185	4.9837	2.11999		exp1	11.1997	4.34837	2.58866		exp1	9.68123	4.81483	2.01825		exp1	10.1007	5.05167	2.01102
exp2	13.8605	4.03951	3.43826		exp2	12.7396	3.82642	3.34995		exp2	12.2731	3.80387	3.24801		exp2	12.4591	4.2153	2.96612		exp2	11.0922	4.26628	2.61202		exp2	12.3976	4.161	2.99355		exp2	9.89169	4.39711	2.26239		exp2	10.9406	4.58539	2.39295
exp3	12.9637	3.61761	3.61811		exp3	14.2009	3.83187	3.72153		exp3	12.8876	4.10117	3.17696		exp3	12.0623	3.7626	3.24521		exp3	11.223	4.36843	2.58281		exp3	12.6457	4.2849	2.95791		exp3	10.9362	5.39277	2.05896		exp3	11.318	5.49542	2.07213
	13.2903	4.03941	3.33293			13.3184	4.07037	3.31206			12.3448	4.26607	2.95381			12.0127	4.1141	2.95301			10.9446	4.53947	2.43827			12.081	4.26476	2.84671			10.1697	4.86824	2.1132			10.7865	5.04416	2.1587
	0.495504	0.421743	0.349938			0.776538	0.417831	0.429668			0.510777	0.56306	0.449442			0.473229	0.313403	0.298977			0.374736	0.388091	0.276031			0.773261	0.0952909	0.224185			0.672066	0.49997	0.130797			0.623135	0.455065	0.205153
	YSM3389	YSM3404	YSM3391	YSM3407	YSM3408	YSM3405	YSM3406	YSM3390
	wt	gef1D	scd2D	scd2D gef1D	ras1D	ras1D gef1D	ras1Dscd2D	ras1Dscd2D gef1D
length	13.2903	13.3184	12.3448	12.0127	10.9446	12.081	10.1697	10.7865
width	4.03941	4.07037	4.26607	4.1141	4.53947	4.26476	4.86824	5.04416
ratio	3.33293	3.31206	2.95381	2.95301	2.43827	2.84671	2.1132	2.1587
	0.495504	0.776538	0.510777	0.473229	0.374736	0.773261	0.672066	0.623135
	0.421743	0.417831	0.56306	0.313403	0.388091	0.0952909	0.49997	0.455065
	0.349938	0.429668	0.449442	0.298977	0.276031	0.224185	0.130797	0.205153
		YSM3404	YSM3391	YSM3407	YSM3408	YSM3405	YSM3406	YSM3390
		ttest wt	ttest wt	ttest wt	ttest wt	ttest wt	ttest wt	ttest wt
length		0.841192	6.86967e-07	6.4966e-11	4.86333e-31	4.77534e-09	4.05003e-43	1.09855e-29
width		0.568556	0.00257728	0.205398	5.27433e-13	8.2958e-05	3.40309e-21	5.39821e-31
ratio		0.566088	2.03591e-07	2.82719e-08	6.44548e-34	5.11218e-14	1.52209e-51	3.5367e-48
length				ttest YSM3391		ttest YSM3408	ttest YSM3390	ttest YSM3408
width				0.086897		3.34284e-09	0.00049376	0.307847
ratio				0.0355312		4.77164e-06	0.076254	5.44466e-12
				0.9393		4.71256e-12	0.210061	7.58189e-08
								ttest YSM3391 (ratio)
								2.1349e-23
