# Supplementary material for: Optogenetics reveals Cdc42 local activation by scaffold-mediated positive feedback and Ras GTPase
Source: PLoS Biol. 2020 Jan 24;18(1):e3000600. doi: 10.1371/journal.pbio.3000600 (PMC7002011; doi:10.1371/journal.pbio.3000600)
Supplement: S16 Data — (ZIP) [file pbio.3000600.s032.zip]

Archive with 19 entries (14 files):
- S16_Data/
- S16_Data/.DS_Store
- __MACOSX/
- __MACOSX/S16_Data/
- __MACOSX/S16_Data/._.DS_Store
- S16_Data/ReadMe_FigureS9.txt
- __MACOSX/S16_Data/._ReadMe_FigureS9.txt
- S16_Data/Panel_9B/
- S16_Data/Panel_9B/S9.xlsx
- __MACOSX/S16_Data/Panel_9B/
- __MACOSX/S16_Data/Panel_9B/._S9.xlsx
- S16_Data/Panel_9B/panel_9B_right.csv
- __MACOSX/S16_Data/Panel_9B/._panel_9B_right.csv
- S16_Data/Panel_9B/panel_9B_middle.csv
- __MACOSX/S16_Data/Panel_9B/._panel_9B_middle.csv
- S16_Data/Panel_9B/panel_9B_left.csv
- __MACOSX/S16_Data/Panel_9B/._panel_9B_left.csv
- __MACOSX/S16_Data/._Panel_9B
- __MACOSX/._S16_Data
