# Supplementary material for: Optogenetics reveals Cdc42 local activation by scaffold-mediated positive feedback and Ras GTPase
Source: PLoS Biol. 2020 Jan 24;18(1):e3000600. doi: 10.1371/journal.pbio.3000600 (PMC7002011; doi:10.1371/journal.pbio.3000600)
Supplement: S16 Data — (ZIP) [file pbio.3000600.s032.zip › S16_Data/Panel_9B/S9.xlsx]

## Sheet: YSM3396
YSM3396	wt							YSM3396					YSM3396
	CRIB			Scd1-3GFP					Scd1-3GFP	CRIB
length	AVERAGE	ST DEV		AVERAGE	ST DEV			length	AVERAGE	AVERAGE			length	ratio Scd1-3GFP/CRIB
0	2357.38	573.782		479.434	167.927			0	479.434	2357.38			0	0.203376
0.08	2356.57	623.029		453.67	171.263			0.08	453.67	2356.57			0.08	0.192513
0.16	2399.04	596.812		459.364	190.181			0.16	459.364	2399.04			0.16	0.191478
0.24	2377.44	559.177		460.116	176.955			0.24	460.116	2377.44			0.24	0.193534
0.32	2410.11	623.172		459.204	175.869			0.32	459.204	2410.11			0.32	0.190533
0.4	2434.61	610.935		464.525	221.661			0.4	464.525	2434.61			0.4	0.190801
0.48	2507.09	645.895		446.282	201.421			0.48	446.282	2507.09			0.48	0.178008
0.56	2599.54	678.437		447.669	180.724			0.56	447.669	2599.54			0.56	0.17221
0.64	2698.53	700.68		496.939	211.977			0.64	496.939	2698.53			0.64	0.184152
0.72	2821.57	737.901		511.606	213.301			0.72	511.606	2821.57			0.72	0.18132
0.8	2981.78	759.309		534.748	216.533			0.8	534.748	2981.78			0.8	0.179338
0.88	3138.28	803.477		562.08	242.525			0.88	562.08	3138.28			0.88	0.179104
0.96	3402.97	866.949		581.265	290.531			0.96	581.265	3402.97			0.96	0.170811
1.04	3752.54	1031.94		651.284	345.227			1.04	651.284	3752.54			1.04	0.173558
1.12	3935.24	1165.63		703.625	397.84			1.12	703.625	3935.24			1.12	0.178801
1.2	4199.03	1210.3		850.565	521.374			1.2	850.565	4199.03			1.2	0.202562
1.28	4603.43	1360.22		979.317	661.53			1.28	979.317	4603.43			1.28	0.212737
1.36	4963.54	1390.3		1158.65	782.972			1.36	1158.65	4963.54			1.36	0.233432
1.44	5368.19	1482.67		1318.04	860.447			1.44	1318.04	5368.19			1.44	0.245528
1.52	5784.77	1600.14		1533.23	1032.79			1.52	1533.23	5784.77			1.52	0.265046
1.6	6266.65	1802.61		1809.38	1242.55			1.6	1809.38	6266.65			1.6	0.288732
1.68	6666.15	1913.23		1989.84	1273.45			1.68	1989.84	6666.15			1.68	0.298499
1.76	7058.29	2002.12		2214.83	1377.41			1.76	2214.83	7058.29			1.76	0.313791
1.84	7510.36	2074.38		2443.79	1489.61			1.84	2443.79	7510.36			1.84	0.32539
1.92	7907.96	2044.74		2775.79	1639.63			1.92	2775.79	7907.96			1.92	0.351013
2	8394.78	2195.86		3233.42	1836.12			2	3233.42	8394.78			2	0.385171
2.08	8802.61	2312.07		3642.12	1952.01			2.08	3642.12	8802.61			2.08	0.413755
2.16	9355.87	2326.03		4086.86	2069.04			2.16	4086.86	9355.87			2.16	0.436823
2.24	9677.77	2309.18		4539.53	2307.78			2.24	4539.53	9677.77			2.24	0.469068
2.32	10187.7	2355.48		5011.64	2592.71			2.32	5011.64	10187.7			2.32	0.491931
2.4	10656.5	2531.94		5681.54	3058			2.4	5681.54	10656.5			2.4	0.533153
2.48	11068.3	2710.15		6114.68	3247.32			2.48	6114.68	11068.3			2.48	0.552451
2.56	11479.1	2720.89		6413.61	3334.07			2.56	6413.61	11479.1			2.56	0.558718
2.64	11834.5	2861.93		6597.19	3220.75			2.64	6597.19	11834.5			2.64	0.557456
2.72	12172.1	3048.65		6780.48	3172.88			2.72	6780.48	12172.1			2.72	0.557049
2.8	12566.4	3087.37		7101.74	3293.03			2.8	7101.74	12566.4			2.8	0.56514
2.88	13071.2	3140		7643.27	3184.61			2.88	7643.27	13071.2			2.88	0.584742
2.96	13523.1	3502.39		8153.16	3205.55			2.96	8153.16	13523.1			2.96	0.602908
3.04	13881	3625.84		8659.79	3133.66			3.04	8659.79	13881			3.04	0.623858
3.12	14332.6	3669.62		9043.03	3240.46			3.12	9043.03	14332.6			3.12	0.630942
3.2	14756.8	3960.59		9324.87	3391.07			3.2	9324.87	14756.8			3.2	0.631905
3.28	15130.6	4237.03		9447.31	3410.85			3.28	9447.31	15130.6			3.28	0.624385
3.36	15311.2	4130.66		9668.17	3453.22			3.36	9668.17	15311.2			3.36	0.631446
3.44	15197.6	3974.72		9653.96	3201.45			3.44	9653.96	15197.6			3.44	0.635231
3.52	15401	3920.6		9822.93	3000.16			3.52	9822.93	15401			3.52	0.637812
3.6	15388.5	4106.18		9732.05	2819.82			3.6	9732.05	15388.5			3.6	0.632425
3.68	15356.4	4180.08		9704.16	2957.03			3.68	9704.16	15356.4			3.68	0.631931
3.76	15341.9	4153.29		9697.15	3475.55			3.76	9697.15	15341.9			3.76	0.632072
3.84	15377.2	4364.4		9909.52	4462.87			3.84	9909.52	15377.2			3.84	0.644428
3.92	15306.5	4417.96		10045	4770.57			3.92	10045	15306.5			3.92	0.656256
4	15400.9	4388.56		10089.1	4685.21			4	10089.1	15400.9			4	0.6551
4.08	15162.6	4518.22		9525.66	4124.15			4.08	9525.66	15162.6			4.08	0.628236
4.16	14784.1	4569.26		8978.47	3797.82			4.16	8978.47	14784.1			4.16	0.607306
4.24	14486.7	4440.45		8635	3745.62			4.24	8635	14486.7			4.24	0.596063
4.32	14102.5	4439.09		8299.65	3580.34			4.32	8299.65	14102.5			4.32	0.588523
4.4	13572.1	4277.25		8080.06	3607.39			4.4	8080.06	13572.1			4.4	0.595344
4.48	12912.3	3980.26		7583.24	3290.76			4.48	7583.24	12912.3			4.48	0.587291
4.56	12322.6	3875.91		7015.85	2890.21			4.56	7015.85	12322.6			4.56	0.569348
4.64	11911.5	3791.29		6548.83	2578.71			4.64	6548.83	11911.5			4.64	0.549792
4.72	11370	3586.13		6123.06	2585.13			4.72	6123.06	11370			4.72	0.538526
4.8	10959.9	3312.84		5680.06	2521.84			4.8	5680.06	10959.9			4.8	0.518259
4.88	10253.4	3122.7		5109.27	2508.26			4.88	5109.27	10253.4			4.88	0.498299
4.96	9670.59	3088.32		4601.55	2446.8			4.96	4601.55	9670.59			4.96	0.47583
5.04	9050.7	2883.11		4160.68	2417.45			5.04	4160.68	9050.7			5.04	0.459708
5.12	8438.93	2697.23		3675.27	2317.77			5.12	3675.27	8438.93			5.12	0.435513
5.2	8002.77	2477.43		3219.17	2059.78			5.2	3219.17	8002.77			5.2	0.402257
5.28	7671.71	2457.21		2823.05	1789.72			5.28	2823.05	7671.71			5.28	0.367982
5.36	7263.9	2357.78		2547.54	1654.63			5.36	2547.54	7263.9			5.36	0.350712
5.44	6821.78	2198.46		2312.34	1548.94			5.44	2312.34	6821.78			5.44	0.338965
5.52	6495	2033.58		2103.15	1527.6			5.52	2103.15	6495			5.52	0.323811
5.6	6187.43	1901.56		1915.99	1563.75			5.6	1915.99	6187.43			5.6	0.309659
5.68	5921.5	1787.17		1805.55	1686.65			5.68	1805.55	5921.5			5.68	0.304914
5.76	5634.94	1778.01		1633.06	1700.4			5.76	1633.06	5634.94			5.76	0.289809
5.84	5386.1	1728.53		1472.05	1724.85			5.84	1472.05	5386.1			5.84	0.273306
5.92	5116.13	1647.4		1338.52	1594.61			5.92	1338.52	5116.13			5.92	0.261628
6	4728.63	1668.15		1185.02	1391.19			6	1185.02	4728.63			6	0.250606
6.08	4406.94	1546.71		1069.51	1204.31			6.08	1069.51	4406.94			6.08	0.242689
6.16	4070.42	1347.48		946.523	1079.53			6.16	946.523	4070.42			6.16	0.232537
6.24	3787.37	1186.5		872.679	898.139			6.24	872.679	3787.37			6.24	0.230418
6.32	3563.51	1070.52		784.427	717.032			6.32	784.427	3563.51			6.32	0.220127
6.4	3433.75	975.426		752.105	585.788			6.4	752.105	3433.75			6.4	0.219033
6.48	3314.23	835.032		709.595	447.97			6.48	709.595	3314.23			6.48	0.214105
6.56	3262.13	802.04		690.725	358.52			6.56	690.725	3262.13			6.56	0.21174
6.64	3111.92	753.122		668.224	291.069			6.64	668.224	3111.92			6.64	0.214731
6.72	2970.26	666.292		689.106	255.307			6.72	689.106	2970.26			6.72	0.232002
6.8	2853.06	637.829		698.542	294.767			6.8	698.542	2853.06			6.8	0.24484
6.88	2885.44	650.682		663.53	349.022			6.88	663.53	2885.44			6.88	0.229958
6.96	2743.54	662.123		689.922	381.951			6.96	689.922	2743.54			6.96	0.251472
7.04	2727.27	606.022		626.375	267.061			7.04	626.375	2727.27			7.04	0.229671
7.12	2653.09	600.404		606.41	184.06			7.12	606.41	2653.09			7.12	0.228568
7.2	2603.56	545.692		628.961	186.6			7.2	628.961	2603.56			7.2	0.241578
7.28	2494.97	599.835		651.212	210.013			7.28	651.212	2494.97			7.28	0.26101
7.36	2621.92	395.559		746.881	270.974			7.36	746.881	2621.92			7.36	0.284861
7.44	2767.16	356.042		750.589	312.737			7.44	750.589	2767.16			7.44	0.271249
7.52	2657.49	275.995		702.644	205.638			7.52	702.644	2657.49			7.52	0.264401
7.6	2812.48	414.715		639.187	251.249			7.6	639.187	2812.48			7.6	0.227268
7.68	2854.07	394.283		646.829	219.178			7.68	646.829	2854.07			7.68	0.226634
7.76	2737.01	209.925		513.888	163.829			7.76	513.888	2737.01			7.76	0.187755
7.84	2603.66	73.3733		458.481	223.041			7.84	458.481	2603.66			7.84	0.176091
7.92	2905.69	177.546		450.163	110.31			7.92	450.163	2905.69			7.92	0.154925
8	2894.38	0		510.169	0			8	510.169	2894.38			8	0.176262
8.08	2751.68	0		616.168	0			8.08	616.168	2751.68			8.08	0.223924
8.16	2694.75	0		541.466	0			8.16	541.466	2694.75			8.16	0.200934
8.24	2899	0		737.149	0			8.24	737.149	2899			8.24	0.254277
8.32	2911.5	0		630.575	0			8.32	630.575	2911.5			8.32	0.216581
8.4	3077.86	0		676.496	0			8.4	676.496	3077.86			8.4	0.219794
8.48	3224.42	0		694.53	0			8.48	694.53	3224.42			8.48	0.215397
8.56	3442.59	0		615.203	0			8.56	615.203	3442.59			8.56	0.178704
8.64								8.64					8.64
8.72								8.72					8.72
8.8								8.8					8.8
8.88								8.88					8.88
8.96								8.96					8.96
9.04								9.04					9.04
9.12								9.12					9.12
9.2								9.2					9.2
9.28								9.28					9.28
9.36								9.36					9.36
9.44								9.44					9.44
9.52								9.52					9.52
9.6								9.6					9.6
9.68								9.68					9.68
9.76								9.76					9.76
9.84								9.84					9.84
9.92								9.92					9.92
10								10					10
10.08								10.08					10.08
10.16								10.16					10.16
10.24								10.24					10.24
10.32								10.32					10.32
10.4								10.4					10.4
10.48								10.48					10.48
10.56								10.56					10.56
10.64								10.64					10.64
10.72								10.72					10.72
10.8								10.8					10.8
10.88								10.88					10.88
10.96								10.96					10.96
11.04								11.04					11.04
11.12								11.12					11.12
11.2								11.2					11.2
11.28								11.28					11.28
11.36								11.36					11.36
11.44								11.44					11.44
11.52								11.52					11.52
11.6								11.6					11.6
11.68								11.68					11.68
11.76								11.76					11.76
11.84								11.84					11.84
11.92								11.92					11.92
12								12					12
12.08								12.08					12.08
12.16								12.16					12.16
12.24								12.24					12.24
12.32								12.32					12.32
12.4								12.4					12.4
12.48								12.48					12.48

## Sheet: YSM3398
YSM3398	scd2D							YSM3398					YSM3398
	CRIB			Scd1-3GFP					Scd1-3GFP	CRIB
length	AVERAGE	ST DEV		AVERAGE	ST DEV			length	AVERAGE	AVERAGE			length	ratio Scd1-3GFP/CRIB
0	2493.01	701.575		618.579	225.205			0	618.579	2493.01			0	0.248125
0.08	2492.9	674.155		592.014	203.903			0.08	592.014	2492.9			0.08	0.23748
0.16	2524.71	681.439		593.492	241.026			0.16	593.492	2524.71			0.16	0.235073
0.24	2560.33	690.911		605.446	240.531			0.24	605.446	2560.33			0.24	0.236472
0.32	2584.34	687.932		564.285	254.336			0.32	564.285	2584.34			0.32	0.218348
0.4	2583.5	648.611		570.949	253.861			0.4	570.949	2583.5			0.4	0.220999
0.48	2677.41	618.387		579.531	279.404			0.48	579.531	2677.41			0.48	0.216452
0.56	2661.32	674.284		578.805	284.057			0.56	578.805	2661.32			0.56	0.217488
0.64	2694.83	725.067		579.788	262.992			0.64	579.788	2694.83			0.64	0.215149
0.72	2817.46	698.927		577.819	294.563			0.72	577.819	2817.46			0.72	0.205085
0.8	2934.31	773.819		595.371	329.197			0.8	595.371	2934.31			0.8	0.2029
0.88	3002.72	860.069		667.643	338.784			0.88	667.643	3002.72			0.88	0.222346
0.96	3182.96	887.909		699.562	346.763			0.96	699.562	3182.96			0.96	0.219783
1.04	3291.77	910.009		711.987	299.304			1.04	711.987	3291.77			1.04	0.216293
1.12	3499.09	1005.24		739.911	308.689			1.12	739.911	3499.09			1.12	0.211458
1.2	3740.84	1120.04		813.484	352.665			1.2	813.484	3740.84			1.2	0.21746
1.28	4003.6	1286.83		902.446	420.679			1.28	902.446	4003.6			1.28	0.225409
1.36	4260.19	1387.77		952.039	478.418			1.36	952.039	4260.19			1.36	0.223473
1.44	4509.03	1582.23		999.449	499.049			1.44	999.449	4509.03			1.44	0.221655
1.52	4845.54	1772.84		1047.92	552.268			1.52	1047.92	4845.54			1.52	0.216266
1.6	5067.59	1947.86		1133.52	642.344			1.6	1133.52	5067.59			1.6	0.22368
1.68	5223.4	1988.09		1215.45	715.149			1.68	1215.45	5223.4			1.68	0.232693
1.76	5485.27	2116.46		1292.86	782.864			1.76	1292.86	5485.27			1.76	0.235697
1.84	5632.9	2177.53		1336.06	797.994			1.84	1336.06	5632.9			1.84	0.237189
1.92	5798.35	2255.26		1436.48	821.789			1.92	1436.48	5798.35			1.92	0.247739
2	5890.55	2206.43		1591.17	951.25			2	1591.17	5890.55			2	0.270122
2.08	6141.81	2226.81		1763.41	1117.87			2.08	1763.41	6141.81			2.08	0.287116
2.16	6333.26	2334.52		2018.26	1334.95			2.16	2018.26	6333.26			2.16	0.318677
2.24	6502.77	2330.37		2254.37	1514.59			2.24	2254.37	6502.77			2.24	0.346678
2.32	6726.78	2465.14		2461.75	1733.8			2.32	2461.75	6726.78			2.32	0.365963
2.4	6989.44	2706.86		2589.92	1735.1			2.4	2589.92	6989.44			2.4	0.370548
2.48	7145.04	2914.99		2769.76	1753.94			2.48	2769.76	7145.04			2.48	0.387647
2.56	7393.49	2944.2		2890.96	1746.33			2.56	2890.96	7393.49			2.56	0.391014
2.64	7621.32	3068.72		2957.67	1689.71			2.64	2957.67	7621.32			2.64	0.388079
2.72	7836.92	3084.65		3169.1	1724.22			2.72	3169.1	7836.92			2.72	0.404381
2.8	7956.29	3040.36		3348.3	1838.58			2.8	3348.3	7956.29			2.8	0.420837
2.88	8093.87	3116.6		3515.68	1971.3			2.88	3515.68	8093.87			2.88	0.434363
2.96	8285.09	3263.81		3663.13	2085.47			2.96	3663.13	8285.09			2.96	0.442136
3.04	8409.09	3150.39		3833.56	2058.92			3.04	3833.56	8409.09			3.04	0.455883
3.12	8513.24	3082.21		3986.43	1984.8			3.12	3986.43	8513.24			3.12	0.468262
3.2	8637.81	3135.05		4103.95	1894.97			3.2	4103.95	8637.81			3.2	0.475115
3.28	8655.21	3240.87		4357.01	1905.99			3.28	4357.01	8655.21			3.28	0.503397
3.36	8777.44	3318.03		4487.35	2074.81			3.36	4487.35	8777.44			3.36	0.511236
3.44	8773.94	3411.54		4615.07	2334.92			3.44	4615.07	8773.94			3.44	0.525998
3.52	8888.92	3426.21		4791.59	2628.94			3.52	4791.59	8888.92			3.52	0.539051
3.6	9102.95	3509.22		5078.86	2718.29			3.6	5078.86	9102.95			3.6	0.557935
3.68	9183.5	3592.03		5172.86	2594.08			3.68	5172.86	9183.5			3.68	0.563277
3.76	9252.63	3709.41		5252.64	2577.64			3.76	5252.64	9252.63			3.76	0.567691
3.84	9314.9	3612.11		5125	2291.68			3.84	5125	9314.9			3.84	0.550193
3.92	9293.87	3590.75		5021.52	2120.37			3.92	5021.52	9293.87			3.92	0.540305
4	9258.77	3747.4		4825.48	1983.06			4	4825.48	9258.77			4	0.521179
4.08	9185.22	3811.96		4784.12	1977.6			4.08	4784.12	9185.22			4.08	0.520849
4.16	9073.54	3838.21		4454.97	1906.13			4.16	4454.97	9073.54			4.16	0.490985
4.24	8945.77	3730.23		4125.77	1923.01			4.24	4125.77	8945.77			4.24	0.461197
4.32	8760.73	3676.48		3869.93	2033.49			4.32	3869.93	8760.73			4.32	0.441736
4.4	8507.12	3608.49		3674.95	2014.9			4.4	3674.95	8507.12			4.4	0.431985
4.48	8354.25	3620.22		3454.48	1866.97			4.48	3454.48	8354.25			4.48	0.4135
4.56	8208.42	3386.6		3232.71	1742.72			4.56	3232.71	8208.42			4.56	0.393829
4.64	7973.31	3367.92		3188.28	1686.13			4.64	3188.28	7973.31			4.64	0.399869
4.72	7673.67	3283.92		3104.94	1637.97			4.72	3104.94	7673.67			4.72	0.404623
4.8	7395.42	3148.37		3007.45	1574.03			4.8	3007.45	7395.42			4.8	0.406663
4.88	7138.83	3046.56		2906.51	1494.78			4.88	2906.51	7138.83			4.88	0.40714
4.96	6908.39	3030.43		2722.1	1421.15			4.96	2722.1	6908.39			4.96	0.394028
5.04	6669.23	2868.87		2573.45	1336.35			5.04	2573.45	6669.23			5.04	0.385869
5.12	6443.4	2644.62		2401	1312.66			5.12	2401	6443.4			5.12	0.372629
5.2	6213.27	2387.09		2248.21	1202.38			5.2	2248.21	6213.27			5.2	0.36184
5.28	6077.94	2206.25		2126.5	1169.8			5.28	2126.5	6077.94			5.28	0.349872
5.36	5903.81	2114.33		1994.28	1096.56			5.36	1994.28	5903.81			5.36	0.337796
5.44	5681.23	1932.15		1841.64	1083.65			5.44	1841.64	5681.23			5.44	0.324162
5.52	5570.18	1922.61		1658.48	962.031			5.52	1658.48	5570.18			5.52	0.297743
5.6	5320.89	1858.29		1498.77	821.256			5.6	1498.77	5320.89			5.6	0.281676
5.68	5171.53	1846.03		1335.92	730.213			5.68	1335.92	5171.53			5.68	0.258322
5.76	4966.35	1841.22		1250.4	729.088			5.76	1250.4	4966.35			5.76	0.251775
5.84	4784.02	1786.13		1177.47	693.83			5.84	1177.47	4784.02			5.84	0.246125
5.92	4610.21	1637.76		1166.84	768.889			5.92	1166.84	4610.21			5.92	0.253098
6	4489.71	1573.09		1133.58	722.467			6	1133.58	4489.71			6	0.252484
6.08	4381.7	1619.44		1093.17	644.456			6.08	1093.17	4381.7			6.08	0.249484
6.16	4210.77	1529.2		1049.79	560.676			6.16	1049.79	4210.77			6.16	0.249311
6.24	4046.24	1404.23		984.449	468.165			6.24	984.449	4046.24			6.24	0.2433
6.32	3878.47	1359.37		878.274	418.445			6.32	878.274	3878.47			6.32	0.226448
6.4	3741.92	1257.68		890.243	361.378			6.4	890.243	3741.92			6.4	0.237911
6.48	3605.61	1210.16		881.166	355.111			6.48	881.166	3605.61			6.48	0.244388
6.56	3551.25	1145.56		865.627	343.784			6.56	865.627	3551.25			6.56	0.243753
6.64	3436.1	1175.24		847.452	339.077			6.64	847.452	3436.1			6.64	0.246632
6.72	3382.31	1106.97		818.945	335.815			6.72	818.945	3382.31			6.72	0.242126
6.8	3325.58	1051.57		832.221	268.087			6.8	832.221	3325.58			6.8	0.250248
6.88	3340.06	1057.09		820.281	298.274			6.88	820.281	3340.06			6.88	0.245588
6.96	3399.56	1065.45		817.511	263.12			6.96	817.511	3399.56			6.96	0.240476
7.04	3295	1082.91		808.337	272.463			7.04	808.337	3295			7.04	0.245323
7.12	3224.43	1102.12		800.724	309.624			7.12	800.724	3224.43			7.12	0.24833
7.2	3220.22	1128.41		797.195	332.41			7.2	797.195	3220.22			7.2	0.247559
7.28	3159.14	1104.86		768.369	353.342			7.28	768.369	3159.14			7.28	0.243221
7.36	3098.17	1165.53		732.003	363.909			7.36	732.003	3098.17			7.36	0.236269
7.44	3084.31	1072.04		773.079	311.582			7.44	773.079	3084.31			7.44	0.250649
7.52	3048.76	1057.02		764.206	307.16			7.52	764.206	3048.76			7.52	0.250662
7.6	3286.12	919.272		796.196	252.933			7.6	796.196	3286.12			7.6	0.242291
7.68	3238.09	960.956		803.054	247.167			7.68	803.054	3238.09			7.68	0.248003
7.76	3220.76	983.716		829.613	240.462			7.76	829.613	3220.76			7.76	0.257583
7.84	3260.76	800.618		823.682	208.389			7.84	823.682	3260.76			7.84	0.252604
7.92	3115.8	869.039		791.699	198.552			7.92	791.699	3115.8			7.92	0.254092
8	3005.6	868.344		804.784	253.253			8	804.784	3005.6			8	0.267762
8.08	3036.86	836.843		755.08	212.245			8.08	755.08	3036.86			8.08	0.248639
8.16	2981.59	809.845		740.843	202.469			8.16	740.843	2981.59			8.16	0.248473
8.24	2813.75	712.785		804.543	223.452			8.24	804.543	2813.75			8.24	0.285933
8.32	2789.92	749.874		784.742	205.554			8.32	784.742	2789.92			8.32	0.281277
8.4	2640.71	866.75		770.531	284.615			8.4	770.531	2640.71			8.4	0.29179
8.48	2672.1	884.56		730.755	187.896			8.48	730.755	2672.1			8.48	0.273476
8.56	2868.75	672.757		813.96	26.7695			8.56	813.96	2868.75			8.56	0.283733
8.64	2815.08	690.072		993.873	1.18109			8.64	993.873	2815.08			8.64	0.353053
8.72	2655.29	910.923		978.664	137.451			8.72	978.664	2655.29			8.72	0.368572
8.8	3284.4	0		1146.58	0			8.8	1146.58	3284.4			8.8	0.349098
8.88	2890.11	0		1117.4	0			8.88	1117.4	2890.11			8.88	0.386629
8.96	2972.63	0		1024.38	0			8.96	1024.38	2972.63			8.96	0.344604
9.04	2984.13	0		930.744	0			9.04	930.744	2984.13			9.04	0.311898
9.12	2954.91	0		929.826	0			9.12	929.826	2954.91			9.12	0.314671
9.2								9.2					9.2
9.28								9.28					9.28
9.36								9.36					9.36
9.44								9.44					9.44
9.52								9.52					9.52
9.6								9.6					9.6
9.68								9.68					9.68
9.76								9.76					9.76
9.84								9.84					9.84
9.92								9.92					9.92
10								10					10
10.08								10.08					10.08
10.16								10.16					10.16
10.24								10.24					10.24
10.32								10.32					10.32
10.4								10.4					10.4
10.48								10.48					10.48
10.56								10.56					10.56
10.64								10.64					10.64
10.72								10.72					10.72
10.8								10.8					10.8
10.88								10.88					10.88
10.96								10.96					10.96
11.04								11.04					11.04
11.12								11.12					11.12
11.2								11.2					11.2
11.28								11.28					11.28
11.36								11.36					11.36
11.44								11.44					11.44
11.52								11.52					11.52
11.6								11.6					11.6
11.68								11.68					11.68
11.76								11.76					11.76
11.84								11.84					11.84
11.92								11.92					11.92
12								12					12
12.08								12.08					12.08
12.16								12.16					12.16
12.24								12.24					12.24
12.32								12.32					12.32
12.4								12.4					12.4
12.48								12.48					12.48

## Sheet: YSM3397
YSM3397	gef1D							YSM3397					YSM3397
	CRIB			Scd1-3GFP					Scd1-3GFP	CRIB
length	AVERAGE	ST DEV		AVERAGE	ST DEV			length	AVERAGE	AVERAGE			length	ratio Scd1-3GFP/CRIB
0	2357.94	573.767		490.371	424.271			0	490.371	2357.94			0	0.207966
0.08	2417.56	583.509		496.206	430.799			0.08	496.206	2417.56			0.08	0.205251
0.16	2481.98	571.9		490.243	405.943			0.16	490.243	2481.98			0.16	0.197521
0.24	2560.8	579.793		485.757	354.218			0.24	485.757	2560.8			0.24	0.189689
0.32	2686.16	564.589		476.411	333.222			0.32	476.411	2686.16			0.32	0.177357
0.4	2765.98	607.595		502.38	304.696			0.4	502.38	2765.98			0.4	0.181628
0.48	2962.91	732.942		492.038	277.285			0.48	492.038	2962.91			0.48	0.166066
0.56	3122.96	769.816		461.789	271.231			0.56	461.789	3122.96			0.56	0.147869
0.64	3252.95	800.078		483.742	312.013			0.64	483.742	3252.95			0.64	0.148709
0.72	3409.06	892.635		514.09	312.228			0.72	514.09	3409.06			0.72	0.150801
0.8	3614.57	1047.6		541.428	305.549			0.8	541.428	3614.57			0.8	0.14979
0.88	3786.66	1074.54		592.348	335.323			0.88	592.348	3786.66			0.88	0.15643
0.96	4098.93	1235.17		655.822	349.823			0.96	655.822	4098.93			0.96	0.159998
1.04	4376.66	1310.6		810.892	407.298			1.04	810.892	4376.66			1.04	0.185276
1.12	4674.53	1444.42		948.553	479.789			1.12	948.553	4674.53			1.12	0.202919
1.2	4969.22	1573.21		1158.1	561.988			1.2	1158.1	4969.22			1.2	0.233054
1.28	5356.1	1752.66		1342.52	693.054			1.28	1342.52	5356.1			1.28	0.250652
1.36	5752.07	1878.58		1542.78	817.836			1.36	1542.78	5752.07			1.36	0.268213
1.44	6199.11	2014.4		1834.78	987.334			1.44	1834.78	6199.11			1.44	0.295975
1.52	6654.6	2282.74		2162.19	1249.45			1.52	2162.19	6654.6			1.52	0.324917
1.6	7206.23	2487.05		2521.73	1461.84			1.6	2521.73	7206.23			1.6	0.349937
1.68	7803.3	2732.03		2982.07	1726.23			1.68	2982.07	7803.3			1.68	0.382154
1.76	8349.11	2961.34		3445.92	2028.58			1.76	3445.92	8349.11			1.76	0.412729
1.84	8845.63	3056.99		3911.41	2320.7			1.84	3911.41	8845.63			1.84	0.442186
1.92	9344.26	2981.77		4395.27	2524.62			1.92	4395.27	9344.26			1.92	0.470371
2	9765.76	2861.22		4881.52	2782.59			2	4881.52	9765.76			2	0.499861
2.08	10420.7	2879.51		5512.5	3064.28			2.08	5512.5	10420.7			2.08	0.528994
2.16	10866.1	2929.54		5934.35	3129.55			2.16	5934.35	10866.1			2.16	0.546133
2.24	11448.8	3159.56		6368.15	2984			2.24	6368.15	11448.8			2.24	0.55623
2.32	11930.4	3504.62		6755.1	3026.7			2.32	6755.1	11930.4			2.32	0.566207
2.4	12349	3736.84		7005.31	2876.8			2.4	7005.31	12349			2.4	0.567278
2.48	12744.2	3852.13		7295.05	2889.85			2.48	7295.05	12744.2			2.48	0.57242
2.56	13115.6	4127.37		7690.52	3072.31			2.56	7690.52	13115.6			2.56	0.586362
2.64	13328.5	4343.13		8195.62	3233			2.64	8195.62	13328.5			2.64	0.614893
2.72	13704	4472.46		8598.87	3535.92			2.72	8598.87	13704			2.72	0.627472
2.8	13901.3	4635.62		8989.3	3847.85			2.8	8989.3	13901.3			2.8	0.646652
2.88	14318.3	4898.22		9247.9	4195.33			2.88	9247.9	14318.3			2.88	0.64588
2.96	14674.2	5179.03		9433.21	4356.91			2.96	9433.21	14674.2			2.96	0.642845
3.04	14856.3	5422.84		9632.57	4337.42			3.04	9632.57	14856.3			3.04	0.648382
3.12	14917.7	5290.34		9732.2	4082.77			3.12	9732.2	14917.7			3.12	0.652393
3.2	15020	5308.5		9994.3	3855			3.2	9994.3	15020			3.2	0.665398
3.28	14862.7	4975.14		10206.8	4033.18			3.28	10206.8	14862.7			3.28	0.686741
3.36	14647.9	4580.26		10257.8	4168.45			3.36	10257.8	14647.9			3.36	0.700286
3.44	14353.2	4355.91		10147.5	4062.76			3.44	10147.5	14353.2			3.44	0.706983
3.52	14357.5	4447.72		9964.69	3880.57			3.52	9964.69	14357.5			3.52	0.694042
3.6	14235.7	4377.4		9715.03	3725.06			3.6	9715.03	14235.7			3.6	0.682442
3.68	14068	4485.05		9289.79	3637.24			3.68	9289.79	14068			3.68	0.660351
3.76	13715	4358.12		8695.38	3447.9			3.76	8695.38	13715			3.76	0.634007
3.84	13297.6	4324.74		8568.26	3773.61			3.84	8568.26	13297.6			3.84	0.644346
3.92	12897.4	4285.7		8483.1	3916.83			3.92	8483.1	12897.4			3.92	0.657738
4	12672.3	4335.4		8213.13	3837.33			4	8213.13	12672.3			4	0.648119
4.08	12160.3	4280.88		7974.11	3762.83			4.08	7974.11	12160.3			4.08	0.655749
4.16	11738.9	4175.34		7417.13	3639.14			4.16	7417.13	11738.9			4.16	0.631843
4.24	11184.2	3943.52		7007.22	3528.42			4.24	7007.22	11184.2			4.24	0.626527
4.32	10636.4	3746.5		6413.24	3119.63			4.32	6413.24	10636.4			4.32	0.60295
4.4	10211.7	3605.9		5808.34	2740.81			4.4	5808.34	10211.7			4.4	0.568795
4.48	9546.77	3330.6		5285.61	2634.3			4.48	5285.61	9546.77			4.48	0.553654
4.56	8985.02	3132.35		4806.46	2542.71			4.56	4806.46	8985.02			4.56	0.534941
4.64	8524.91	2913.61		4260.24	2280.48			4.64	4260.24	8524.91			4.64	0.499741
4.72	8082.25	2709.64		3768.68	2036.36			4.72	3768.68	8082.25			4.72	0.466291
4.8	7596.37	2538.76		3327.42	1836.13			4.8	3327.42	7596.37			4.8	0.438028
4.88	7259.44	2460.84		2901.83	1632.56			4.88	2901.83	7259.44			4.88	0.399732
4.96	6987.25	2421.71		2546.33	1477.22			4.96	2546.33	6987.25			4.96	0.364425
5.04	6675.34	2348.89		2285.46	1360.12			5.04	2285.46	6675.34			5.04	0.342373
5.12	6323.36	2205.47		2076.61	1258.82			5.12	2076.61	6323.36			5.12	0.328403
5.2	5977.29	2071.63		1786.66	1104.88			5.2	1786.66	5977.29			5.2	0.298908
5.28	5569.46	1885.16		1587.45	987.515			5.28	1587.45	5569.46			5.28	0.285028
5.36	5300.99	1710.75		1374.19	825.051			5.36	1374.19	5300.99			5.36	0.259232
5.44	5041.25	1667.58		1237.47	698.292			5.44	1237.47	5041.25			5.44	0.245469
5.52	4769.98	1633.17		1150.81	565.182			5.52	1150.81	4769.98			5.52	0.241262
5.6	4501.38	1503.07		1091.54	480.463			5.6	1091.54	4501.38			5.6	0.24249
5.68	4327.5	1533.5		959.88	400.788			5.68	959.88	4327.5			5.68	0.221809
5.76	4090.48	1502.58		928.647	388.445			5.76	928.647	4090.48			5.76	0.227026
5.84	3933.81	1472.48		920.036	388.538			5.84	920.036	3933.81			5.84	0.233879
5.92	3791.82	1451.37		896.364	425.099			5.92	896.364	3791.82			5.92	0.236394
6	3591.14	1200.22		874.976	380.796			6	874.976	3591.14			6	0.243649
6.08	3450.26	1098.38		836.04	476.309			6.08	836.04	3450.26			6.08	0.242312
6.16	3299.52	1008.27		791.593	467.072			6.16	791.593	3299.52			6.16	0.239911
6.24	3216.05	907.867		735.689	440.428			6.24	735.689	3216.05			6.24	0.228756
6.32	3117.95	900.787		678.868	311.658			6.32	678.868	3117.95			6.32	0.217729
6.4	3039.99	885.887		646.769	236.481			6.4	646.769	3039.99			6.4	0.212754
6.48	3430.69	846.063		751.071	206.255			6.48	751.071	3430.69			6.48	0.218927
6.56	3211.34	872.684		714.822	219.362			6.56	714.822	3211.34			6.56	0.222593
6.64	3007.32	807.155		631.798	268.625			6.64	631.798	3007.32			6.64	0.210087
6.72	3527.78	276.735		875.551	245.8			6.72	875.551	3527.78			6.72	0.248188
6.8	3141.52	495.909		869.788	192.702			6.8	869.788	3141.52			6.8	0.276869
6.88	3052.94	398.102		907.755	219.845			6.88	907.755	3052.94			6.88	0.297338
6.96	3268.22	445.252		858.304	276.495			6.96	858.304	3268.22			6.96	0.262621
7.04	3087.51	588.785		943.304	287.137			7.04	943.304	3087.51			7.04	0.305522
7.12	2899.76	646.021		930.184	312.761			7.12	930.184	2899.76			7.12	0.320779
7.2	2770.61	487.103		1035.67	502.187			7.2	1035.67	2770.61			7.2	0.373807
7.28	3252	0		557.411	0			7.28	557.411	3252			7.28	0.171405
7.36	3139.42	0		528.799	0			7.36	528.799	3139.42			7.36	0.168438
7.44	3369.2	0		502.556	0			7.44	502.556	3369.2			7.44	0.149162
7.52	3415.03	0		658.204	0			7.52	658.204	3415.03			7.52	0.192737
7.6	2991.68	0		645.519	0			7.6	645.519	2991.68			7.6	0.215772
7.68	3140.3	0		623.842	0			7.68	623.842	3140.3			7.68	0.198657
7.76								7.76					7.76
7.84								7.84					7.84
7.92								7.92					7.92
8								8					8
8.08								8.08					8.08
8.16								8.16					8.16
8.24								8.24					8.24
8.32								8.32					8.32
8.4								8.4					8.4
8.48								8.48					8.48
8.56								8.56					8.56
8.64								8.64					8.64
8.72								8.72					8.72
8.8								8.8					8.8
8.88								8.88					8.88
8.96								8.96					8.96
9.04								9.04					9.04
9.12								9.12					9.12
9.2								9.2					9.2
9.28								9.28					9.28
9.36								9.36					9.36
9.44								9.44					9.44
9.52								9.52					9.52
9.6								9.6					9.6
9.68								9.68					9.68
9.76								9.76					9.76
9.84								9.84					9.84
9.92								9.92					9.92
10								10					10
10.08								10.08					10.08
10.16								10.16					10.16
10.24								10.24					10.24
10.32								10.32					10.32
10.4								10.4					10.4
10.48								10.48					10.48
10.56								10.56					10.56
10.64								10.64					10.64
10.72								10.72					10.72
10.8								10.8					10.8
10.88								10.88					10.88
10.96								10.96					10.96
11.04								11.04					11.04
11.12								11.12					11.12
11.2								11.2					11.2
11.28								11.28					11.28
11.36								11.36					11.36
11.44								11.44					11.44
11.52								11.52					11.52
11.6								11.6					11.6
11.68								11.68					11.68
11.76								11.76					11.76
11.84								11.84					11.84
11.92								11.92					11.92
12								12					12
12.08								12.08					12.08
12.16								12.16					12.16
12.24								12.24					12.24
12.32								12.32					12.32
12.4								12.4					12.4
12.48								12.48					12.48

## Sheet: YSM3399
YSM3399	scd2D gef1D							YSM3399					YSM3399
	CRIB			Scd1-3GFP					Scd1-3GFP	CRIB
length	AVERAGE	ST DEV		AVERAGE	ST DEV			length	AVERAGE	AVERAGE			length	ratio Scd1-3GFP/CRIB
0	2322.61	500.479		539.101	254.73			0	539.101	2322.61			0	0.23211
0.08	2378.18	487.245		511.489	249.923			0.08	511.489	2378.18			0.08	0.215076
0.16	2410.44	485.092		514.623	263.589			0.16	514.623	2410.44			0.16	0.213498
0.24	2526.32	545.676		514.499	245.199			0.24	514.499	2526.32			0.24	0.203656
0.32	2600.22	533.937		535.741	263.661			0.32	535.741	2600.22			0.32	0.206037
0.4	2658.02	543.462		514.251	258.793			0.4	514.251	2658.02			0.4	0.193471
0.48	2759.28	554.287		536.918	252.626			0.48	536.918	2759.28			0.48	0.194587
0.56	2864.55	581.012		584.492	245.69			0.56	584.492	2864.55			0.56	0.204044
0.64	2965.1	625.72		580.593	227.118			0.64	580.593	2965.1			0.64	0.195808
0.72	3060.47	663.7		605.648	224.689			0.72	605.648	3060.47			0.72	0.197894
0.8	3250.13	719.609		647.935	229.354			0.8	647.935	3250.13			0.8	0.199357
0.88	3447.9	701.794		687.305	224.858			0.88	687.305	3447.9			0.88	0.19934
0.96	3660.41	762.614		735.017	242.858			0.96	735.017	3660.41			0.96	0.200802
1.04	3891.92	773.402		787.115	304.803			1.04	787.115	3891.92			1.04	0.202243
1.12	4095.62	762.37		857.994	337.885			1.12	857.994	4095.62			1.12	0.20949
1.2	4386.62	843.715		912.861	333.732			1.2	912.861	4386.62			1.2	0.208101
1.28	4658.53	1016.42		1030.6	415.504			1.28	1030.6	4658.53			1.28	0.221228
1.36	4955.9	1023.8		1154.7	487.495			1.36	1154.7	4955.9			1.36	0.232994
1.44	5278.98	1146.31		1319.78	585.416			1.44	1319.78	5278.98			1.44	0.250007
1.52	5621.36	1296.13		1505.52	686.758			1.52	1505.52	5621.36			1.52	0.267821
1.6	5986.85	1334.68		1737.27	832.8			1.6	1737.27	5986.85			1.6	0.290181
1.68	6414.17	1419.67		1988.51	958.005			1.68	1988.51	6414.17			1.68	0.310018
1.76	6741.84	1530.28		2326.14	1048.92			1.76	2326.14	6741.84			1.76	0.34503
1.84	7150.41	1582.25		2594.38	1151.59			1.84	2594.38	7150.41			1.84	0.362829
1.92	7536.33	1499.21		2929.55	1245.31			1.92	2929.55	7536.33			1.92	0.388724
2	7959.77	1739.71		3277.2	1320.74			2	3277.2	7959.77			2	0.41172
2.08	8465.74	1938.41		3522.37	1332.28			2.08	3522.37	8465.74			2.08	0.416073
2.16	9017.3	2070.46		3932.09	1384.69			2.16	3932.09	9017.3			2.16	0.43606
2.24	9402.81	2233.83		4258.04	1438.57			2.24	4258.04	9402.81			2.24	0.452848
2.32	9876.97	2233.24		4623.83	1454.71			2.32	4623.83	9876.97			2.32	0.468142
2.4	10334.5	2277.41		5048.32	1433.5			2.4	5048.32	10334.5			2.4	0.488492
2.48	10769.2	2240.91		5348.98	1392.68			2.48	5348.98	10769.2			2.48	0.496694
2.56	11114.9	2416.57		5772.74	1434.36			2.56	5772.74	11114.9			2.56	0.519368
2.64	11474.4	2558.62		6140.45	1533.52			2.64	6140.45	11474.4			2.64	0.535144
2.72	11643.1	2657.16		6549.26	1664.53			2.72	6549.26	11643.1			2.72	0.5625
2.8	11922.5	2725.76		6868.23	1793.24			2.8	6868.23	11922.5			2.8	0.576075
2.88	12279.6	2814.23		6906.44	1901.49			2.88	6906.44	12279.6			2.88	0.562432
2.96	12549	3070.94		6781.81	1955.56			2.96	6781.81	12549			2.96	0.540428
3.04	12631.3	3114.51		6574.39	1903.99			3.04	6574.39	12631.3			3.04	0.520483
3.12	12749.6	3240.37		6557.43	1703.89			3.12	6557.43	12749.6			3.12	0.514325
3.2	12777.8	3252.08		6707.28	1531.75			3.2	6707.28	12777.8			3.2	0.524915
3.28	12849.6	3228.6		6924.62	1735.06			3.28	6924.62	12849.6			3.28	0.538896
3.36	12784	3192.72		7251.13	2208.36			3.36	7251.13	12784			3.36	0.567201
3.44	12790.4	3143.26		7312.93	2251.85			3.44	7312.93	12790.4			3.44	0.57175
3.52	12839.7	3254.39		7425.3	2377.03			3.52	7425.3	12839.7			3.52	0.57831
3.6	12669.4	3229.36		7279.07	2180.26			3.6	7279.07	12669.4			3.6	0.574538
3.68	12585.2	3259.64		7252.31	2125.84			3.68	7252.31	12585.2			3.68	0.576258
3.76	12469.2	3400.55		7176.55	2358.26			3.76	7176.55	12469.2			3.76	0.575544
3.84	12226.1	3355.15		7030.29	2474.47			3.84	7030.29	12226.1			3.84	0.575024
3.92	11933	3150.61		6667.68	2379.46			3.92	6667.68	11933			3.92	0.558761
4	11691.1	2980.49		6355.26	2325.26			4	6355.26	11691.1			4	0.543596
4.08	11389.1	2752		6196.17	2382.08			4.08	6196.17	11389.1			4.08	0.544043
4.16	11020.1	2621.16		6089.09	2394.13			4.16	6089.09	11020.1			4.16	0.552546
4.24	10762.9	2640.74		5848.17	2313.69			4.24	5848.17	10762.9			4.24	0.543362
4.32	10574	2662.17		5537.09	2164.82			4.32	5537.09	10574			4.32	0.523652
4.4	10297.8	2680.52		5217.06	2072.21			4.4	5217.06	10297.8			4.4	0.50662
4.48	9908.13	2701.7		4880.95	2110.65			4.48	4880.95	9908.13			4.48	0.492621
4.56	9577.4	2778.33		4622.08	2173.5			4.56	4622.08	9577.4			4.56	0.482603
4.64	9122.42	2879.42		4227.38	2276.41			4.64	4227.38	9122.42			4.64	0.463405
4.72	8673.65	2908.71		3905.78	2271.86			4.72	3905.78	8673.65			4.72	0.450305
4.8	8116.66	2776.31		3574.53	2173.67			4.8	3574.53	8116.66			4.8	0.440393
4.88	7707.83	2590.16		3255.64	1987.08			4.88	3255.64	7707.83			4.88	0.422381
4.96	7345.5	2467.49		3011.4	1793.18			4.96	3011.4	7345.5			4.96	0.409965
5.04	6975.39	2356.7		2767.85	1670.69			5.04	2767.85	6975.39			5.04	0.396802
5.12	6625.67	2272.1		2545.18	1646.95			5.12	2545.18	6625.67			5.12	0.38414
5.2	6297.62	2148.78		2210.39	1457.25			5.2	2210.39	6297.62			5.2	0.350988
5.28	5944.21	1963.69		1882.43	1195.47			5.28	1882.43	5944.21			5.28	0.316683
5.36	5635.82	1815.59		1672.49	975.332			5.36	1672.49	5635.82			5.36	0.29676
5.44	5342.41	1627.75		1448	817.829			5.44	1448	5342.41			5.44	0.271039
5.52	5031.73	1504.79		1289.8	760.301			5.52	1289.8	5031.73			5.52	0.256334
5.6	4708.76	1336.41		1224.58	701.686			5.6	1224.58	4708.76			5.6	0.260064
5.68	4456.02	1265.66		1096.19	611.158			5.68	1096.19	4456.02			5.68	0.246001
5.76	4290.64	1162.62		1046.54	490.954			5.76	1046.54	4290.64			5.76	0.243912
5.84	4050.56	1099.18		940.474	453.754			5.84	940.474	4050.56			5.84	0.232184
5.92	3819.32	1026.03		875.326	372.187			5.92	875.326	3819.32			5.92	0.229184
6	3662.22	975.606		814.069	280.059			6	814.069	3662.22			6	0.222288
6.08	3565.35	907.007		747.347	206.069			6.08	747.347	3565.35			6.08	0.209614
6.16	3544.45	831.161		770.392	235.7			6.16	770.392	3544.45			6.16	0.217352
6.24	3403.58	829.071		758.133	285.791			6.24	758.133	3403.58			6.24	0.222746
6.32	3322.35	802.427		708.036	264.544			6.32	708.036	3322.35			6.32	0.213113
6.4	3235.31	780.946		695.897	270.418			6.4	695.897	3235.31			6.4	0.215094
6.48	3181.44	771.19		727.882	274.156			6.48	727.882	3181.44			6.48	0.22879
6.56	3150.97	767.481		759.672	276.642			6.56	759.672	3150.97			6.56	0.241091
6.64	3101.01	739.739		724.694	248.65			6.64	724.694	3101.01			6.64	0.233696
6.72	3049.09	757.902		634.461	237.369			6.72	634.461	3049.09			6.72	0.208082
6.8	2970.71	653.137		686.397	235.753			6.8	686.397	2970.71			6.8	0.231054
6.88	2881.05	612.711		687.601	332.002			6.88	687.601	2881.05			6.88	0.238663
6.96	2779.26	526.635		687.35	291.316			6.96	687.35	2779.26			6.96	0.247314
7.04	2609.2	530.225		692.185	297.983			7.04	692.185	2609.2			7.04	0.265287
7.12	2630.94	464.568		709.462	300.422			7.12	709.462	2630.94			7.12	0.269662
7.2	2606.02	541.584		760.305	347.016			7.2	760.305	2606.02			7.2	0.29175
7.28	2146.93	178.228		467.313	70.0027			7.28	467.313	2146.93			7.28	0.217666
7.36	2281.96	142.237		474.796	48.5595			7.36	474.796	2281.96			7.36	0.208065
7.44	2301.03	236.076		501.506	55.0891			7.44	501.506	2301.03			7.44	0.217948
7.52	2390.36	0		439.107	0			7.52	439.107	2390.36			7.52	0.183699
7.6	2287.87	0		530.474	0			7.6	530.474	2287.87			7.6	0.231864
7.68	1995.55	0		492.116	0			7.68	492.116	1995.55			7.68	0.246606
7.76	2008.1	0		531.597	0			7.76	531.597	2008.1			7.76	0.264726
7.84								7.84					7.84
7.92								7.92					7.92
8								8					8
8.08								8.08					8.08
8.16								8.16					8.16
8.24								8.24					8.24
8.32								8.32					8.32
8.4								8.4					8.4
8.48								8.48					8.48
8.56								8.56					8.56
8.64								8.64					8.64
8.72								8.72					8.72
8.8								8.8					8.8
8.88								8.88					8.88
8.96								8.96					8.96
9.04								9.04					9.04
9.12								9.12					9.12
9.2								9.2					9.2
9.28								9.28					9.28
9.36								9.36					9.36
9.44								9.44					9.44
9.52								9.52					9.52
9.6								9.6					9.6
9.68								9.68					9.68
9.76								9.76					9.76
9.84								9.84					9.84
9.92								9.92					9.92
10								10					10
10.08								10.08					10.08
10.16								10.16					10.16
10.24								10.24					10.24
10.32								10.32					10.32
10.4								10.4					10.4
10.48								10.48					10.48
10.56								10.56					10.56
10.64								10.64					10.64
10.72								10.72					10.72
10.8								10.8					10.8
10.88								10.88					10.88
10.96								10.96					10.96
11.04								11.04					11.04
11.12								11.12					11.12
11.2								11.2					11.2
11.28								11.28					11.28
11.36								11.36					11.36
11.44								11.44					11.44
11.52								11.52					11.52
11.6								11.6					11.6
11.68								11.68					11.68
11.76								11.76					11.76
11.84								11.84					11.84
11.92								11.92					11.92
12								12					12
12.08								12.08					12.08
12.16								12.16					12.16
12.24								12.24					12.24
12.32								12.32					12.32
12.4								12.4					12.4
12.48								12.48					12.48

## Sheet: YSM3400
YSM3400	ras1D							YSM3400					YSM3400
	CRIB			Scd1-3GFP					Scd1-3GFP	CRIB
length	AVERAGE	ST DEV		AVERAGE	ST DEV			length	AVERAGE	AVERAGE			length	ratio Scd1-3GFP/CRIB
0	2409.84	626.922		584.118	319.665			0	584.118	2409.84			0	0.242389
0.08	2411.51	606.422		550.491	279.489			0.08	550.491	2411.51			0.08	0.228276
0.16	2433.26	656.182		545.075	268.134			0.16	545.075	2433.26			0.16	0.22401
0.24	2446.74	671.131		570.97	283.839			0.24	570.97	2446.74			0.24	0.23336
0.32	2476.17	666.131		615.481	280.3			0.32	615.481	2476.17			0.32	0.248561
0.4	2521.35	663.792		592.459	291.497			0.4	592.459	2521.35			0.4	0.234977
0.48	2531.69	642.851		621.738	304.993			0.48	621.738	2531.69			0.48	0.245583
0.56	2570.78	682.939		639.092	327.245			0.56	639.092	2570.78			0.56	0.248598
0.64	2659.06	715.036		660.923	348.015			0.64	660.923	2659.06			0.64	0.248555
0.72	2769.32	837.379		705.56	401.672			0.72	705.56	2769.32			0.72	0.254777
0.8	2909.62	834.272		785.823	493.611			0.8	785.823	2909.62			0.8	0.270077
0.88	2919.04	793.859		835.197	502.498			0.88	835.197	2919.04			0.88	0.286121
0.96	2978.11	874.452		960.818	611.677			0.96	960.818	2978.11			0.96	0.322627
1.04	3029.58	901.376		1059.02	726.934			1.04	1059.02	3029.58			1.04	0.349559
1.12	3158.41	908.154		1147.61	776.833			1.12	1147.61	3158.41			1.12	0.363349
1.2	3222.88	924.902		1185.51	768.834			1.2	1185.51	3222.88			1.2	0.367842
1.28	3301.97	923.277		1297.86	893.363			1.28	1297.86	3301.97			1.28	0.393057
1.36	3392.11	932.659		1482.16	1024.72			1.36	1482.16	3392.11			1.36	0.436945
1.44	3578.25	979.236		1764.07	1257.62			1.44	1764.07	3578.25			1.44	0.492998
1.52	3702.89	1000.36		1997.55	1409.94			1.52	1997.55	3702.89			1.52	0.539456
1.6	3831.51	1061.02		2203.63	1551.44			1.6	2203.63	3831.51			1.6	0.575134
1.68	3921.02	1074.97		2399.88	1796.28			1.68	2399.88	3921.02			1.68	0.612055
1.76	4008.9	1094.19		2598.92	1974.57			1.76	2598.92	4008.9			1.76	0.648287
1.84	4128.19	1163.32		2760.38	2140.5			1.84	2760.38	4128.19			1.84	0.668665
1.92	4161.49	1087.54		2927.09	2290.25			1.92	2927.09	4161.49			1.92	0.703375
2	4204.57	1080.11		3139.14	2263.41			2	3139.14	4204.57			2	0.746603
2.08	4226.24	1095.12		3447.84	2414.59			2.08	3447.84	4226.24			2.08	0.815818
2.16	4358.18	1150.42		3842.4	2670.51			2.16	3842.4	4358.18			2.16	0.881653
2.24	4449.7	1182.36		4155.63	2602.09			2.24	4155.63	4449.7			2.24	0.933912
2.32	4511.39	1269.9		4523.87	2727.13			2.32	4523.87	4511.39			2.32	1.00277
2.4	4596.48	1277.56		4737.81	2803.41			2.4	4737.81	4596.48			2.4	1.03075
2.48	4618.83	1257.29		4997.81	3125.74			2.48	4997.81	4618.83			2.48	1.08205
2.56	4637.81	1293.89		5242.3	3237.32			2.56	5242.3	4637.81			2.56	1.13034
2.64	4661.39	1252.58		5518.56	3131.88			2.64	5518.56	4661.39			2.64	1.18389
2.72	4677.67	1264.36		5815.02	3023.08			2.72	5815.02	4677.67			2.72	1.24314
2.8	4716.15	1297.97		6112.23	2778.34			2.8	6112.23	4716.15			2.8	1.29602
2.88	4766.63	1336.32		6257.78	2871.34			2.88	6257.78	4766.63			2.88	1.31283
2.96	4738.44	1260.19		6185.07	3038.42			2.96	6185.07	4738.44			2.96	1.3053
3.04	4786.92	1239.13		6023.31	2830.84			3.04	6023.31	4786.92			3.04	1.25828
3.12	4811.27	1260.94		5848.36	2583.38			3.12	5848.36	4811.27			3.12	1.21555
3.2	4862.38	1257.94		5694.74	2503.79			3.2	5694.74	4862.38			3.2	1.17118
3.28	4795.93	1188.54		5594.54	2257.15			3.28	5594.54	4795.93			3.28	1.16652
3.36	4803.14	1213.03		5536.91	2135.83			3.36	5536.91	4803.14			3.36	1.15277
3.44	4793.48	1152		5421.86	2298.23			3.44	5421.86	4793.48			3.44	1.13109
3.52	4744.12	1120.89		5274.41	2625.76			3.52	5274.41	4744.12			3.52	1.11178
3.6	4706.46	1060.17		5119.11	2846.04			3.6	5119.11	4706.46			3.6	1.08768
3.68	4610.92	1036.28		4880.19	2767.25			3.68	4880.19	4610.92			3.68	1.0584
3.76	4565.1	1036.08		4547.35	2515.2			3.76	4547.35	4565.1			3.76	0.996111
3.84	4475.46	1112.4		4141.98	2288.34			3.84	4141.98	4475.46			3.84	0.925487
3.92	4398.27	1180.63		3882.34	2224.13			3.92	3882.34	4398.27			3.92	0.882697
4	4335.16	1253.45		3681.04	2222.64			4	3681.04	4335.16			4	0.849113
4.08	4206.74	1326.13		3459.62	2261.35			4.08	3459.62	4206.74			4.08	0.8224
4.16	4104.82	1312.17		3235.2	2243.3			4.16	3235.2	4104.82			4.16	0.788145
4.24	4010.58	1295.25		3016.02	2122.54			4.24	3016.02	4010.58			4.24	0.752016
4.32	3918.78	1201.34		2719.77	1974.71			4.32	2719.77	3918.78			4.32	0.694035
4.4	3825.25	1123.49		2480.14	1873.26			4.4	2480.14	3825.25			4.4	0.64836
4.48	3638.49	1042.36		2259.22	1659.99			4.48	2259.22	3638.49			4.48	0.620922
4.56	3631.39	1027.08		2019.59	1388.2			4.56	2019.59	3631.39			4.56	0.556148
4.64	3590.32	1073.16		1835.15	1184.85			4.64	1835.15	3590.32			4.64	0.511139
4.72	3550.84	1107.2		1709.71	1078.88			4.72	1709.71	3550.84			4.72	0.481495
4.8	3515.25	1168.87		1653.66	1038.67			4.8	1653.66	3515.25			4.8	0.470423
4.88	3484.87	1104.93		1641.39	1030.97			4.88	1641.39	3484.87			4.88	0.471004
4.96	3463.99	1077.44		1631.26	1011.13			4.96	1631.26	3463.99			4.96	0.47092
5.04	3433.92	1021.32		1546.2	917.361			5.04	1546.2	3433.92			5.04	0.450274
5.12	3428.6	1041.19		1390.53	763.689			5.12	1390.53	3428.6			5.12	0.405568
5.2	3349.36	1004.13		1284.81	599.53			5.2	1284.81	3349.36			5.2	0.383599
5.28	3359.8	989.289		1167.56	500.514			5.28	1167.56	3359.8			5.28	0.347508
5.36	3352.11	877.047		1153.29	492.477			5.36	1153.29	3352.11			5.36	0.344049
5.44	3287.78	751.936		1162.06	537.747			5.44	1162.06	3287.78			5.44	0.353447
5.52	3256.87	742.83		1125.56	531.087			5.52	1125.56	3256.87			5.52	0.345597
5.6	3307.92	708.113		1171.36	494.197			5.6	1171.36	3307.92			5.6	0.354109
5.68	3282.41	743.003		1155.34	417.668			5.68	1155.34	3282.41			5.68	0.35198
5.76	3230.54	789.585		1058.52	294.061			5.76	1058.52	3230.54			5.76	0.32766
5.84	3228.56	755.891		1033.99	244.378			5.84	1033.99	3228.56			5.84	0.320264
5.92	3243.23	830.081		1016.34	255.589			5.92	1016.34	3243.23			5.92	0.313374
6	3266.41	774.702		989.646	227.433			6	989.646	3266.41			6	0.302976
6.08	3155.94	797.507		981.355	229.435			6.08	981.355	3155.94			6.08	0.310955
6.16	3106.47	726.206		953.201	214.486			6.16	953.201	3106.47			6.16	0.306844
6.24	3108.75	603.265		904.063	200.544			6.24	904.063	3108.75			6.24	0.290812
6.32	3072.02	583.535		814.543	186.165			6.32	814.543	3072.02			6.32	0.265149
6.4	2941.47	571.057		841.743	166.086			6.4	841.743	2941.47			6.4	0.286164
6.48	2827.29	607.456		799.918	147.647			6.48	799.918	2827.29			6.48	0.282928
6.56	2780.34	624.48		751.79	154.31			6.56	751.79	2780.34			6.56	0.270395
6.64	2917.18	394.385		839.473	89.5014			6.64	839.473	2917.18			6.64	0.287768
6.72	3068.23	308.077		894.939	189.06			6.72	894.939	3068.23			6.72	0.291679
6.8	2937.76	577.941		904.463	102.023			6.8	904.463	2937.76			6.8	0.307875
6.88	2845.85	773.361		983.234	281.839			6.88	983.234	2845.85			6.88	0.345498
6.96	2535.87	737.719		1061.56	454.519			6.96	1061.56	2535.87			6.96	0.418616
7.04	2510.04	1224.01		1018.88	595.672			7.04	1018.88	2510.04			7.04	0.40592
7.12	3185.56	0		727.797	0			7.12	727.797	3185.56			7.12	0.228468
7.2	3064.66	0		703.114	0			7.2	703.114	3064.66			7.2	0.229427
7.28								7.28					7.28
7.36								7.36					7.36
7.44								7.44					7.44
7.52								7.52					7.52
7.6								7.6					7.6
7.68								7.68					7.68
7.76								7.76					7.76
7.84								7.84					7.84
7.92								7.92					7.92
8								8					8
8.08								8.08					8.08
8.16								8.16					8.16
8.24								8.24					8.24
8.32								8.32					8.32
8.4								8.4					8.4
8.48								8.48					8.48
8.56								8.56					8.56
8.64								8.64					8.64
8.72								8.72					8.72
8.8								8.8					8.8
8.88								8.88					8.88
8.96								8.96					8.96
9.04								9.04					9.04
9.12								9.12					9.12
9.2								9.2					9.2
9.28								9.28					9.28
9.36								9.36					9.36
9.44								9.44					9.44
9.52								9.52					9.52
9.6								9.6					9.6
9.68								9.68					9.68
9.76								9.76					9.76
9.84								9.84					9.84
9.92								9.92					9.92
10								10					10
10.08								10.08					10.08
10.16								10.16					10.16
10.24								10.24					10.24
10.32								10.32					10.32
10.4								10.4					10.4
10.48								10.48					10.48
10.56								10.56					10.56
10.64								10.64					10.64
10.72								10.72					10.72
10.8								10.8					10.8
10.88								10.88					10.88
10.96								10.96					10.96
11.04								11.04					11.04
11.12								11.12					11.12
11.2								11.2					11.2
11.28								11.28					11.28
11.36								11.36					11.36
11.44								11.44					11.44
11.52								11.52					11.52
11.6								11.6					11.6
11.68								11.68					11.68
11.76								11.76					11.76
11.84								11.84					11.84
11.92								11.92					11.92
12								12					12
12.08								12.08					12.08
12.16								12.16					12.16
12.24								12.24					12.24
12.32								12.32					12.32
12.4								12.4					12.4
12.48								12.48					12.48

## Sheet: YSM3402
YSM3402	ras1D scd2D							YSM3402					YSM3402
	CRIB			Scd1-3GFP					Scd1-3GFP	CRIB
length	AVERAGE	ST DEV		AVERAGE	ST DEV			length	AVERAGE	AVERAGE			length	ratio Scd1-3GFP/CRIB
0	2319.15	694.65		658.801	232.419			0	658.801	2319.15			0	0.284069
0.08	2343.94	706.165		646.949	226.441			0.08	646.949	2343.94			0.08	0.276009
0.16	2338.31	681.616		665.324	234.292			0.16	665.324	2338.31			0.16	0.284532
0.24	2368.63	737.735		675.289	225.858			0.24	675.289	2368.63			0.24	0.285097
0.32	2412.21	762.485		681.117	238.219			0.32	681.117	2412.21			0.32	0.282362
0.4	2448.84	824.512		654.099	238.714			0.4	654.099	2448.84			0.4	0.267105
0.48	2413.47	854.368		667.065	207.432			0.48	667.065	2413.47			0.48	0.276393
0.56	2473.46	872.802		683.835	255.177			0.56	683.835	2473.46			0.56	0.276469
0.64	2536.95	886.88		698.778	275.722			0.64	698.778	2536.95			0.64	0.275441
0.72	2600.21	894.341		763.491	318.772			0.72	763.491	2600.21			0.72	0.293627
0.8	2672.62	938.969		810.81	371.634			0.8	810.81	2672.62			0.8	0.303377
0.88	2737.3	998.492		870.899	391.113			0.88	870.899	2737.3			0.88	0.31816
0.96	2847.99	1030.46		905.649	358.486			0.96	905.649	2847.99			0.96	0.317995
1.04	2950.6	1041.6		972.753	346.318			1.04	972.753	2950.6			1.04	0.329679
1.12	3042.99	1062.06		1009.48	364.09			1.12	1009.48	3042.99			1.12	0.331738
1.2	3145.23	1110.49		1055.35	376.069			1.2	1055.35	3145.23			1.2	0.33554
1.28	3290.39	1147.69		1133.82	383.964			1.28	1133.82	3290.39			1.28	0.344586
1.36	3362.44	1169.6		1199.94	417.629			1.36	1199.94	3362.44			1.36	0.356865
1.44	3404.45	1152.28		1278.39	415.541			1.44	1278.39	3404.45			1.44	0.375505
1.52	3471.72	1193.92		1400.05	490.14			1.52	1400.05	3471.72			1.52	0.403274
1.6	3572.53	1274.25		1619.26	652.437			1.6	1619.26	3572.53			1.6	0.453253
1.68	3686.58	1269.4		1870.56	828.691			1.68	1870.56	3686.58			1.68	0.507395
1.76	3757.1	1267.61		2109.63	1047.44			1.76	2109.63	3757.1			1.76	0.561505
1.84	3851.3	1296.23		2284.13	1234.32			1.84	2284.13	3851.3			1.84	0.593082
1.92	3930.52	1284.97		2363.68	1198.8			1.92	2363.68	3930.52			1.92	0.601365
2	4019.69	1278.48		2395.88	1062.13			2	2395.88	4019.69			2	0.596036
2.08	4081.03	1281.16		2451.27	1067.57			2.08	2451.27	4081.03			2.08	0.60065
2.16	4230.68	1366.12		2645.58	1189.97			2.16	2645.58	4230.68			2.16	0.625333
2.24	4354.63	1425.3		2818.7	1337.76			2.24	2818.7	4354.63			2.24	0.64729
2.32	4298.73	1470.89		2979.52	1391.33			2.32	2979.52	4298.73			2.32	0.693116
2.4	4342.35	1486.62		3147.2	1557.32			2.4	3147.2	4342.35			2.4	0.724769
2.48	4423.36	1526.45		3291.5	1698.88			2.48	3291.5	4423.36			2.48	0.744117
2.56	4371.88	1511.15		3468.47	1818.63			2.56	3468.47	4371.88			2.56	0.793359
2.64	4416.37	1509.48		3683.98	1930.29			2.64	3683.98	4416.37			2.64	0.834164
2.72	4544.3	1559.45		3867.21	2040.75			2.72	3867.21	4544.3			2.72	0.851002
2.8	4615.31	1565.78		4066.2	2230.95			2.8	4066.2	4615.31			2.8	0.881023
2.88	4606.48	1552.21		4237.91	2367.95			2.88	4237.91	4606.48			2.88	0.919989
2.96	4630.64	1597.38		4370.71	2383.72			2.96	4370.71	4630.64			2.96	0.943867
3.04	4649.18	1551.72		4359.73	2136.56			3.04	4359.73	4649.18			3.04	0.937741
3.12	4693.32	1531.9		4265.11	1866.84			3.12	4265.11	4693.32			3.12	0.908761
3.2	4655.78	1501.19		4207.42	1723.04			3.2	4207.42	4655.78			3.2	0.903699
3.28	4655.96	1567.27		4334.4	1792.93			3.28	4334.4	4655.96			3.28	0.930936
3.36	4543.97	1490.32		4448.86	1933.65			3.36	4448.86	4543.97			3.36	0.979068
3.44	4594.66	1563.52		4358.32	1978.59			3.44	4358.32	4594.66			3.44	0.948563
3.52	4523.56	1552.62		4145.11	1774.29			3.52	4145.11	4523.56			3.52	0.916338
3.6	4548.57	1553.31		4057.05	1684.39			3.6	4057.05	4548.57			3.6	0.891938
3.68	4540.87	1562.56		3974.02	1632.22			3.68	3974.02	4540.87			3.68	0.875167
3.76	4537.25	1597		3905.32	1588.87			3.76	3905.32	4537.25			3.76	0.860725
3.84	4472.03	1635.13		3931.17	1624.79			3.84	3931.17	4472.03			3.84	0.879057
3.92	4468.97	1665.65		3909.17	1647.22			3.92	3909.17	4468.97			3.92	0.874737
4	4517.32	1720.97		3838.12	1576.75			4	3838.12	4517.32			4	0.849646
4.08	4499.86	1704.13		3674.42	1482.89			4.08	3674.42	4499.86			4.08	0.816562
4.16	4501.03	1720.07		3439.44	1313.39			4.16	3439.44	4501.03			4.16	0.764145
4.24	4419.17	1689.33		3203.94	1247.11			4.24	3203.94	4419.17			4.24	0.72501
4.32	4383.42	1653.24		2973.93	1240.7			4.32	2973.93	4383.42			4.32	0.678451
4.4	4327.94	1694.11		2757.59	1231.97			4.4	2757.59	4327.94			4.4	0.63716
4.48	4241.05	1597.29		2603.37	1197.5			4.48	2603.37	4241.05			4.48	0.613851
4.56	4085.36	1604.53		2520.45	1211.36			4.56	2520.45	4085.36			4.56	0.616947
4.64	3951.38	1590.68		2466.65	1174.51			4.64	2466.65	3951.38			4.64	0.624251
4.72	3864.58	1532.97		2223.72	1133.83			4.72	2223.72	3864.58			4.72	0.575409
4.8	3794.02	1523.34		2034.41	1034.35			4.8	2034.41	3794.02			4.8	0.536216
4.88	3744.54	1504.76		1864.93	899.463			4.88	1864.93	3744.54			4.88	0.498041
4.96	3626	1466.07		1725.18	824.571			4.96	1725.18	3626			4.96	0.47578
5.04	3604.57	1402.41		1585.56	777.36			5.04	1585.56	3604.57			5.04	0.439875
5.12	3543.04	1348.62		1493.24	723.141			5.12	1493.24	3543.04			5.12	0.421458
5.2	3517.26	1271.08		1422.05	694.305			5.2	1422.05	3517.26			5.2	0.404307
5.28	3492	1170.56		1325.4	660.176			5.28	1325.4	3492			5.28	0.379553
5.36	3318.66	1092.12		1253.38	607.208			5.36	1253.38	3318.66			5.36	0.377676
5.44	3204.02	1076.82		1215.65	513.959			5.44	1215.65	3204.02			5.44	0.379414
5.52	3125.09	1062.88		1180.13	487.449			5.52	1180.13	3125.09			5.52	0.377629
5.6	3025.33	952.454		1119.94	472.494			5.6	1119.94	3025.33			5.6	0.370189
5.68	2925.31	917.164		1049.42	492.002			5.68	1049.42	2925.31			5.68	0.358738
5.76	2897.02	832.711		1034.45	513.322			5.76	1034.45	2897.02			5.76	0.357076
5.84	2851.57	836.74		998.974	480.961			5.84	998.974	2851.57			5.84	0.350325
5.92	2861.99	874.561		977.011	492.594			5.92	977.011	2861.99			5.92	0.341375
6	2826.3	884.838		944.525	474.729			6	944.525	2826.3			6	0.334192
6.08	2792.38	830.052		916.805	466.661			6.08	916.805	2792.38			6.08	0.328324
6.16	2757.51	853.2		881.495	434.021			6.16	881.495	2757.51			6.16	0.319671
6.24	2792.67	803.595		932.442	483.635			6.24	932.442	2792.67			6.24	0.333889
6.32	2756.44	785.261		930.464	412.803			6.32	930.464	2756.44			6.32	0.337561
6.4	2726.36	831.804		929.514	424.571			6.4	929.514	2726.36			6.4	0.340936
6.48	2730.95	869.258		880.072	390.089			6.48	880.072	2730.95			6.48	0.322258
6.56	2713.84	923.089		854.996	347.211			6.56	854.996	2713.84			6.56	0.31505
6.64	2617.63	926.56		852.862	330.038			6.64	852.862	2617.63			6.64	0.325814
6.72	2532.8	954.563		791.113	347.612			6.72	791.113	2532.8			6.72	0.312348
6.8	2653.92	1096.43		834.357	438.388			6.8	834.357	2653.92			6.8	0.314387
6.88	2790.47	1002.12		934.565	424.482			6.88	934.565	2790.47			6.88	0.334913
6.96	2828.93	1054.21		952.817	432.535			6.96	952.817	2828.93			6.96	0.336812
7.04	2931.22	1032.23		997.354	450.768			7.04	997.354	2931.22			7.04	0.340252
7.12	3040.18	935.32		1023.32	426.586			7.12	1023.32	3040.18			7.12	0.336598
7.2	3283.39	788.517		1129.43	337.301			7.2	1129.43	3283.39			7.2	0.343983
7.28	3222.06	1005.49		1096.22	408.114			7.28	1096.22	3222.06			7.28	0.340224
7.36	3114.89	1157.68		1088.59	388.179			7.36	1088.59	3114.89			7.36	0.349478
7.44	3149.71	1111.6		1047.26	244.703			7.44	1047.26	3149.71			7.44	0.332494
7.52	2400.8	0		854.654	0			7.52	854.654	2400.8			7.52	0.355987
7.6	2192.04	0		961.002	0			7.6	961.002	2192.04			7.6	0.438405
7.68	2192.26	0		863.192	0			7.68	863.192	2192.26			7.68	0.393745
7.76	2358.02	0		1016.11	0			7.76	1016.11	2358.02			7.76	0.430916
7.84	2387.58	0		1088.03	0			7.84	1088.03	2387.58			7.84	0.455704
7.92								7.92					7.92
8								8					8
8.08								8.08					8.08
8.16								8.16					8.16
8.24								8.24					8.24
8.32								8.32					8.32
8.4								8.4					8.4
8.48								8.48					8.48
8.56								8.56					8.56
8.64								8.64					8.64
8.72								8.72					8.72
8.8								8.8					8.8
8.88								8.88					8.88
8.96								8.96					8.96
9.04								9.04					9.04
9.12								9.12					9.12
9.2								9.2					9.2
9.28								9.28					9.28
9.36								9.36					9.36
9.44								9.44					9.44
9.52								9.52					9.52
9.6								9.6					9.6
9.68								9.68					9.68
9.76								9.76					9.76
9.84								9.84					9.84
9.92								9.92					9.92
10								10					10
10.08								10.08					10.08
10.16								10.16					10.16
10.24								10.24					10.24
10.32								10.32					10.32
10.4								10.4					10.4
10.48								10.48					10.48
10.56								10.56					10.56
10.64								10.64					10.64
10.72								10.72					10.72
10.8								10.8					10.8
10.88								10.88					10.88
10.96								10.96					10.96
11.04								11.04					11.04
11.12								11.12					11.12
11.2								11.2					11.2
11.28								11.28					11.28
11.36								11.36					11.36
11.44								11.44					11.44
11.52								11.52					11.52
11.6								11.6					11.6
11.68								11.68					11.68
11.76								11.76					11.76
11.84								11.84					11.84
11.92								11.92					11.92
12								12					12
12.08								12.08					12.08
12.16								12.16					12.16
12.24								12.24					12.24
12.32								12.32					12.32
12.4								12.4					12.4
12.48								12.48					12.48

## Sheet: YSM3401
YSM3401	ras1D gef1D							YSM3401					YSM3401
	CRIB			Scd1-3GFP					Scd1-3GFP	CRIB
length	AVERAGE	ST DEV		AVERAGE	ST DEV			length	AVERAGE	AVERAGE			length	ratio Scd1-3GFP/CRIB
0	2505.18	798.96		714.812	353.613			0	714.812	2505.18			0	0.285333
0.08	2512.39	760.273		688.191	293.925			0.08	688.191	2512.39			0.08	0.273919
0.16	2538.39	787.356		687.469	331.509			0.16	687.469	2538.39			0.16	0.270829
0.24	2593.18	821.118		664.381	319.211			0.24	664.381	2593.18			0.24	0.256203
0.32	2566.73	857.141		650.139	279.958			0.32	650.139	2566.73			0.32	0.253295
0.4	2521.46	838.22		646.079	289.156			0.4	646.079	2521.46			0.4	0.256232
0.48	2568.45	808.78		678.279	310.487			0.48	678.279	2568.45			0.48	0.264082
0.56	2581.53	829.148		709.119	333.326			0.56	709.119	2581.53			0.56	0.274689
0.64	2588.22	804.469		768.748	348.339			0.64	768.748	2588.22			0.64	0.297017
0.72	2567.15	811.098		785.198	358.606			0.72	785.198	2567.15			0.72	0.305864
0.8	2611.2	856.079		845.867	358.391			0.8	845.867	2611.2			0.8	0.323938
0.88	2622.78	901.526		935.037	431.756			0.88	935.037	2622.78			0.88	0.356506
0.96	2703.03	939.479		1047.66	512.257			0.96	1047.66	2703.03			0.96	0.387588
1.04	2714.55	919.156		1131.64	562.627			1.04	1131.64	2714.55			1.04	0.416881
1.12	2769.29	915.972		1295.03	690.762			1.12	1295.03	2769.29			1.12	0.467641
1.2	2830.15	965.089		1530.98	887.558			1.2	1530.98	2830.15			1.2	0.540955
1.28	2896.58	993.088		1860.36	1108.41			1.28	1860.36	2896.58			1.28	0.642262
1.36	2948.74	1020.7		2252.42	1420.04			1.36	2252.42	2948.74			1.36	0.763856
1.44	2962.9	994.615		2642.84	1699.15			1.44	2642.84	2962.9			1.44	0.891976
1.52	2979.38	1043.97		3020.18	1818.25			1.52	3020.18	2979.38			1.52	1.01369
1.6	3030.98	1073.48		3421.5	1965.74			1.6	3421.5	3030.98			1.6	1.12884
1.68	3072.61	1101.51		3825.91	2216.72			1.68	3825.91	3072.61			1.68	1.24517
1.76	3174.75	1174.47		4347.08	2592.91			1.76	4347.08	3174.75			1.76	1.36927
1.84	3214.22	1206.39		4805.43	2766.72			1.84	4805.43	3214.22			1.84	1.49505
1.92	3269.71	1219.99		5236.52	2633.01			1.92	5236.52	3269.71			1.92	1.60153
2	3367.6	1191.54		5552.61	2440.36			2	5552.61	3367.6			2	1.64883
2.08	3381.72	1150.58		5964.89	2344.02			2.08	5964.89	3381.72			2.08	1.76386
2.16	3394.79	1089.31		6595.15	2650.23			2.16	6595.15	3394.79			2.16	1.94272
2.24	3464.47	1088.35		7246.84	3046.7			2.24	7246.84	3464.47			2.24	2.09176
2.32	3488.48	1104.53		7666.39	3240.77			2.32	7666.39	3488.48			2.32	2.19763
2.4	3561.16	1117.79		7915.73	3212.49			2.4	7915.73	3561.16			2.4	2.2228
2.48	3611.26	1193.96		8211.16	3298.75			2.48	8211.16	3611.26			2.48	2.27376
2.56	3695.51	1175.64		8746.98	3640.87			2.56	8746.98	3695.51			2.56	2.36692
2.64	3748.27	1122.26		9201.9	4040.4			2.64	9201.9	3748.27			2.64	2.45497
2.72	3810.82	1019.78		9442.97	4063.09			2.72	9442.97	3810.82			2.72	2.47794
2.8	3827.41	1005.91		9587.66	3875.58			2.8	9587.66	3827.41			2.8	2.505
2.88	3857.78	951.197		9540.65	3767.26			2.88	9540.65	3857.78			2.88	2.47309
2.96	3864.97	967.002		9103.41	3457.02			2.96	9103.41	3864.97			2.96	2.35536
3.04	3873.57	941.008		8716.09	3288.93			3.04	8716.09	3873.57			3.04	2.25015
3.12	3909.48	992.324		8452.37	3130.12			3.12	8452.37	3909.48			3.12	2.16202
3.2	3852.5	972.27		8410.44	3430.97			3.2	8410.44	3852.5			3.2	2.18311
3.28	3772.42	922.255		8188.2	3581.31			3.28	8188.2	3772.42			3.28	2.17055
3.36	3699.41	895.256		7930.48	3706.82			3.36	7930.48	3699.41			3.36	2.14372
3.44	3677.23	905.064		7584.6	3416.81			3.44	7584.6	3677.23			3.44	2.06258
3.52	3614	892.85		7191.71	3159.35			3.52	7191.71	3614			3.52	1.98996
3.6	3517.74	858.541		6701.29	3105.62			3.6	6701.29	3517.74			3.6	1.905
3.68	3458.07	782.91		6175.96	2961.52			3.68	6175.96	3458.07			3.68	1.78595
3.76	3304.58	745.238		5640.01	2573.29			3.76	5640.01	3304.58			3.76	1.70673
3.84	3216.56	784.41		5084.8	2458.95			3.84	5084.8	3216.56			3.84	1.58082
3.92	3203.43	831.676		4513.03	2294.11			3.92	4513.03	3203.43			3.92	1.40881
4	3190.97	847.013		3975.58	2021.8			4	3975.58	3190.97			4	1.24589
4.08	3167.92	843.758		3566.98	1895.02			4.08	3566.98	3167.92			4.08	1.12597
4.16	3110.07	811.539		3269.5	1831			4.16	3269.5	3110.07			4.16	1.05126
4.24	3158.59	799.891		2997.55	1788.48			4.24	2997.55	3158.59			4.24	0.949015
4.32	3133.87	800.966		2678.99	1611.48			4.32	2678.99	3133.87			4.32	0.854851
4.4	3115.22	840.964		2397.77	1304.6			4.4	2397.77	3115.22			4.4	0.769695
4.48	3106.96	869.895		2101.17	1086.45			4.48	2101.17	3106.96			4.48	0.676281
4.56	3071.31	877.685		1881.03	930.597			4.56	1881.03	3071.31			4.56	0.612451
4.64	3022.84	869.241		1703.23	842.732			4.64	1703.23	3022.84			4.64	0.563453
4.72	2965.57	857.298		1570.51	768.077			4.72	1570.51	2965.57			4.72	0.529581
4.8	2877	853.806		1458.36	672.1			4.8	1458.36	2877			4.8	0.506902
4.88	2888.53	782.414		1371.18	610.439			4.88	1371.18	2888.53			4.88	0.474698
4.96	2886.83	738.352		1320.81	562.784			4.96	1320.81	2886.83			4.96	0.457529
5.04	2831.21	693.062		1279.2	526.797			5.04	1279.2	2831.21			5.04	0.451819
5.12	2858.89	647.374		1254.72	508.115			5.12	1254.72	2858.89			5.12	0.438882
5.2	2822.02	637.493		1220.23	495.512			5.2	1220.23	2822.02			5.2	0.432395
5.28	2844.63	673.12		1123.34	434.306			5.28	1123.34	2844.63			5.28	0.3949
5.36	2793.98	655.275		1132.94	430.81			5.36	1132.94	2793.98			5.36	0.405492
5.44	2767.25	653.505		1103.86	438.342			5.44	1103.86	2767.25			5.44	0.398903
5.52	2617.74	550.46		1033.69	408.265			5.52	1033.69	2617.74			5.52	0.394878
5.6	2573.64	553.151		967.116	436.33			5.6	967.116	2573.64			5.6	0.375777
5.68	2537.05	568.485		847.479	235.921			5.68	847.479	2537.05			5.68	0.334041
5.76	2399.39	563.495		852.495	243.469			5.76	852.495	2399.39			5.76	0.355296
5.84	2478.83	641.217		789.37	230.404			5.84	789.37	2478.83			5.84	0.318444
5.92	2539.69	576.398		789.228	235.324			5.92	789.228	2539.69			5.92	0.310757
6	2534.75	648.944		892.319	273.677			6	892.319	2534.75			6	0.352034
6.08	2322.62	589.936		857.322	357.54			6.08	857.322	2322.62			6.08	0.369119
6.16	2317.61	602.702		837.492	394.588			6.16	837.492	2317.61			6.16	0.36136
6.24	2468.53	845.63		901.351	442.974			6.24	901.351	2468.53			6.24	0.365137
6.32	3022.72	156.732		966.19	21.9462			6.32	966.19	3022.72			6.32	0.319643
6.4	3198.66	264.031		1071.76	31.4913			6.4	1071.76	3198.66			6.4	0.335066
6.48	3133.58	287.792		1194.9	40.9561			6.48	1194.9	3133.58			6.48	0.381321
6.56	2974.94	83.6812		1333.13	56.6554			6.56	1333.13	2974.94			6.56	0.448119
6.64	3028.16	0		1393.86	0			6.64	1393.86	3028.16			6.64	0.4603
6.72	3028.88	0		1550.72	0			6.72	1550.72	3028.88			6.72	0.511979
6.8								6.8					6.8
6.88								6.88					6.88
6.96								6.96					6.96
7.04								7.04					7.04
7.12								7.12					7.12
7.2								7.2					7.2
7.28								7.28					7.28
7.36								7.36					7.36
7.44								7.44					7.44
7.52								7.52					7.52
7.6								7.6					7.6
7.68								7.68					7.68
7.76								7.76					7.76
7.84								7.84					7.84
7.92								7.92					7.92
8								8					8
8.08								8.08					8.08
8.16								8.16					8.16
8.24								8.24					8.24
8.32								8.32					8.32
8.4								8.4					8.4
8.48								8.48					8.48
8.56								8.56					8.56
8.64								8.64					8.64
8.72								8.72					8.72
8.8								8.8					8.8
8.88								8.88					8.88
8.96								8.96					8.96
9.04								9.04					9.04
9.12								9.12					9.12
9.2								9.2					9.2
9.28								9.28					9.28
9.36								9.36					9.36
9.44								9.44					9.44
9.52								9.52					9.52
9.6								9.6					9.6
9.68								9.68					9.68
9.76								9.76					9.76
9.84								9.84					9.84
9.92								9.92					9.92
10								10					10
10.08								10.08					10.08
10.16								10.16					10.16
10.24								10.24					10.24
10.32								10.32					10.32
10.4								10.4					10.4
10.48								10.48					10.48
10.56								10.56					10.56
10.64								10.64					10.64
10.72								10.72					10.72
10.8								10.8					10.8
10.88								10.88					10.88
10.96								10.96					10.96
11.04								11.04					11.04
11.12								11.12					11.12
11.2								11.2					11.2
11.28								11.28					11.28
11.36								11.36					11.36
11.44								11.44					11.44
11.52								11.52					11.52
11.6								11.6					11.6
11.68								11.68					11.68
11.76								11.76					11.76
11.84								11.84					11.84
11.92								11.92					11.92
12								12					12
12.08								12.08					12.08
12.16								12.16					12.16
12.24								12.24					12.24
12.32								12.32					12.32
12.4								12.4					12.4
12.48								12.48					12.48

## Sheet: YSM3403
YSM3403	ras1D scd2D gef1D							YSM3403					YSM3403
	CRIB			Scd1-3GFP					Scd1-3GFP	CRIB
length	AVERAGE	ST DEV		AVERAGE	ST DEV			length	AVERAGE	AVERAGE			length	ratio Scd1-3GFP/CRIB
0	2285.33	936.047		718.143	400.407			0	718.143	2285.33			0	0.314241
0.08	2267.21	902.199		712.679	369.534			0.08	712.679	2267.21			0.08	0.314341
0.16	2337.09	943.089		715.518	359.301			0.16	715.518	2337.09			0.16	0.306157
0.24	2356.71	960.951		695.323	322.239			0.24	695.323	2356.71			0.24	0.29504
0.32	2390.28	941.722		676.656	324.567			0.32	676.656	2390.28			0.32	0.283087
0.4	2420.5	950.207		696.399	318.903			0.4	696.399	2420.5			0.4	0.287709
0.48	2447.2	944.815		710.664	305.695			0.48	710.664	2447.2			0.48	0.290399
0.56	2486.63	942.556		784.368	317.244			0.56	784.368	2486.63			0.56	0.315435
0.64	2484.53	892.064		814.188	325.2			0.64	814.188	2484.53			0.64	0.327704
0.72	2523.32	852.736		819.843	317.169			0.72	819.843	2523.32			0.72	0.324907
0.8	2552.84	784.574		872.542	320.718			0.8	872.542	2552.84			0.8	0.341793
0.88	2574.11	760.182		885.269	309.516			0.88	885.269	2574.11			0.88	0.343913
0.96	2655.17	762.687		946.028	332.391			0.96	946.028	2655.17			0.96	0.356297
1.04	2638.53	765.318		984.334	324.514			1.04	984.334	2638.53			1.04	0.373062
1.12	2662.01	742.541		1024.72	403.901			1.12	1024.72	2662.01			1.12	0.384943
1.2	2675.04	754.241		1077.51	524.789			1.2	1077.51	2675.04			1.2	0.402801
1.28	2686.58	741.128		1161.36	518.968			1.28	1161.36	2686.58			1.28	0.432281
1.36	2699.98	753.212		1272.71	522.007			1.36	1272.71	2699.98			1.36	0.471379
1.44	2722.69	778.997		1465.99	591.03			1.44	1465.99	2722.69			1.44	0.538435
1.52	2732.2	805.512		1643.56	712.77			1.52	1643.56	2732.2			1.52	0.601549
1.6	2753.5	847.92		1775.36	848.115			1.6	1775.36	2753.5			1.6	0.644763
1.68	2807.07	915.571		1945.64	957.659			1.68	1945.64	2807.07			1.68	0.693121
1.76	2883.59	1023.14		2103.85	1179.64			1.76	2103.85	2883.59			1.76	0.729593
1.84	2891.64	1018.65		2260.46	1287.96			1.84	2260.46	2891.64			1.84	0.781721
1.92	2891.86	1014.45		2366.67	1463.12			1.92	2366.67	2891.86			1.92	0.818391
2	2920.96	1063.42		2499.44	1566.24			2	2499.44	2920.96			2	0.85569
2.08	2934.53	1098.31		2662.88	1655.17			2.08	2662.88	2934.53			2.08	0.90743
2.16	2939.5	1089.13		2841.44	1757.74			2.16	2841.44	2939.5			2.16	0.96664
2.24	2955.06	1038.9		3076.16	1907.76			2.24	3076.16	2955.06			2.24	1.04098
2.32	2978.44	1067.31		3307.93	1964.17			2.32	3307.93	2978.44			2.32	1.11063
2.4	3056.35	1090.57		3391.63	1918.6			2.4	3391.63	3056.35			2.4	1.1097
2.48	3097.26	1133.88		3458.69	1878.62			2.48	3458.69	3097.26			2.48	1.11669
2.56	3104.06	1114.74		3534.52	1871.38			2.56	3534.52	3104.06			2.56	1.13868
2.64	3146.59	1086.07		3644.3	1845.33			2.64	3644.3	3146.59			2.64	1.15818
2.72	3150.95	1059.22		3708.03	1738.76			2.72	3708.03	3150.95			2.72	1.1768
2.8	3121.91	1006.11		3609.18	1570.38			2.8	3609.18	3121.91			2.8	1.15608
2.88	3101.21	1010.39		3563.28	1456.72			2.88	3563.28	3101.21			2.88	1.149
2.96	3108.42	1002.9		3484.35	1376.59			2.96	3484.35	3108.42			2.96	1.12094
3.04	3077.36	1015.59		3438.53	1406.99			3.04	3438.53	3077.36			3.04	1.11736
3.12	3018.97	993.066		3380.51	1507.55			3.12	3380.51	3018.97			3.12	1.11976
3.2	3000.44	1034.01		3340.99	1620.64			3.2	3340.99	3000.44			3.2	1.1135
3.28	2980.43	1094.73		3273	1726.52			3.28	3273	2980.43			3.28	1.09817
3.36	2970.07	1119.74		3210.61	1912.01			3.36	3210.61	2970.07			3.36	1.08099
3.44	3008.84	1136.19		3220.37	2079.05			3.44	3220.37	3008.84			3.44	1.0703
3.52	2968.09	1117.69		3167.55	2003.14			3.52	3167.55	2968.09			3.52	1.0672
3.6	2967.92	1128.22		3068.54	2007.29			3.6	3068.54	2967.92			3.6	1.0339
3.68	2995.91	1157.88		2996.18	1986.56			3.68	2996.18	2995.91			3.68	1.00009
3.76	2979.76	1151.45		2950.9	1915.09			3.76	2950.9	2979.76			3.76	0.990313
3.84	2972.13	1180.95		2869.64	1898.14			3.84	2869.64	2972.13			3.84	0.965515
3.92	3011.99	1122.64		2773.3	1809.8			3.92	2773.3	3011.99			3.92	0.920753
4	3014.11	1076.57		2667.61	1698.44			4	2667.61	3014.11			4	0.88504
4.08	2940.6	1074		2521.48	1549.08			4.08	2521.48	2940.6			4.08	0.857472
4.16	2902.79	1028.53		2489.47	1533.2			4.16	2489.47	2902.79			4.16	0.857612
4.24	2868.36	1009.01		2403.48	1590.45			4.24	2403.48	2868.36			4.24	0.837928
4.32	2816.78	985.632		2273.57	1522.96			4.32	2273.57	2816.78			4.32	0.807154
4.4	2803.54	1004.28		2131.67	1446.11			4.4	2131.67	2803.54			4.4	0.760348
4.48	2806.55	1086.58		1984.48	1371			4.48	1984.48	2806.55			4.48	0.707089
4.56	2744.38	1097.09		1900.29	1321.91			4.56	1900.29	2744.38			4.56	0.692432
4.64	2701.25	1090.59		1715.31	1254.32			4.64	1715.31	2701.25			4.64	0.635007
4.72	2640	1022.21		1581.5	1112.61			4.72	1581.5	2640			4.72	0.599054
4.8	2583.21	998.242		1431.83	994.185			4.8	1431.83	2583.21			4.8	0.554285
4.88	2487.19	983.559		1342.04	871.993			4.88	1342.04	2487.19			4.88	0.53958
4.96	2517.43	976.797		1237.75	760.092			4.96	1237.75	2517.43			4.96	0.491673
5.04	2549.61	962.34		1197.34	718.702			5.04	1197.34	2549.61			5.04	0.469618
5.12	2499.82	949.61		1109.64	611.457			5.12	1109.64	2499.82			5.12	0.443889
5.2	2486.85	965.374		1046.53	570.706			5.2	1046.53	2486.85			5.2	0.420824
5.28	2427.88	983.94		1016.39	524.145			5.28	1016.39	2427.88			5.28	0.418631
5.36	2431.55	960.879		1079.36	564.201			5.36	1079.36	2431.55			5.36	0.443899
5.44	2433.74	952.818		1058.24	538.26			5.44	1058.24	2433.74			5.44	0.434818
5.52	2396.49	992.776		1035.86	519.209			5.52	1035.86	2396.49			5.52	0.432239
5.6	2430.78	966.336		1034.91	463.741			5.6	1034.91	2430.78			5.6	0.425754
5.68	2338.3	899.037		1035.31	460.62			5.68	1035.31	2338.3			5.68	0.442764
5.76	2352.51	944.834		978.072	478.6			5.76	978.072	2352.51			5.76	0.415757
5.84	2345.24	1004.74		972.658	403.088			5.84	972.658	2345.24			5.84	0.414737
5.92	2379.14	1023		960.151	398.938			5.92	960.151	2379.14			5.92	0.403571
6	2531.01	989.877		928.973	393.744			6	928.973	2531.01			6	0.367036
6.08	2515.56	1005.39		932.723	351.893			6.08	932.723	2515.56			6.08	0.370782
6.16	2562.38	1082.86		969.205	409.667			6.16	969.205	2562.38			6.16	0.378244
6.24	2446.41	1010.68		1025.77	476.601			6.24	1025.77	2446.41			6.24	0.419296
6.32	2480.44	1045.21		1071.8	502.872			6.32	1071.8	2480.44			6.32	0.432102
6.4	2400.46	1109.73		1035.37	479.366			6.4	1035.37	2400.46			6.4	0.431321
6.48	2390.17	1086.4		962.272	454.678			6.48	962.272	2390.17			6.48	0.402595
6.56	2812.73	856.577		1133.37	357.313			6.56	1133.37	2812.73			6.56	0.402944
6.64	2622.02	1009.15		987.355	322.877			6.64	987.355	2622.02			6.64	0.376562
6.72	2537.16	1010.32		996.767	358.911			6.72	996.767	2537.16			6.72	0.392867
6.8	3122.34	592.675		1090.05	288.623			6.8	1090.05	3122.34			6.8	0.349115
6.88	3004.93	878.892		1071.46	387.942			6.88	1071.46	3004.93			6.88	0.356569
6.96	2795.55	1120.71		1262.32	683.923			6.96	1262.32	2795.55			6.96	0.451548
7.04	1894.1	0		709.909	0			7.04	709.909	1894.1			7.04	0.3748
7.12	1827.53	0		748.107	0			7.12	748.107	1827.53			7.12	0.409354
7.2	1900.7	0		787.751	0			7.2	787.751	1900.7			7.2	0.414453
7.28	2037.59	0		967.398	0			7.28	967.398	2037.59			7.28	0.474776
7.36	1939.79	0		1199.46	0			7.36	1199.46	1939.79			7.36	0.618343
7.44								7.44					7.44
7.52								7.52					7.52
7.6								7.6					7.6
7.68								7.68					7.68
7.76								7.76					7.76
7.84								7.84					7.84
7.92								7.92					7.92
8								8					8
8.08								8.08					8.08
8.16								8.16					8.16
8.24								8.24					8.24
8.32								8.32					8.32
8.4								8.4					8.4
8.48								8.48					8.48
8.56								8.56					8.56
8.64								8.64					8.64
8.72								8.72					8.72
8.8								8.8					8.8
8.88								8.88					8.88
8.96								8.96					8.96
9.04								9.04					9.04
9.12								9.12					9.12
9.2								9.2					9.2
9.28								9.28					9.28
9.36								9.36					9.36
9.44								9.44					9.44
9.52								9.52					9.52
9.6								9.6					9.6
9.68								9.68					9.68
9.76								9.76					9.76
9.84								9.84					9.84
9.92								9.92					9.92
10								10					10
10.08								10.08					10.08
10.16								10.16					10.16
10.24								10.24					10.24
10.32								10.32					10.32
10.4								10.4					10.4
10.48								10.48					10.48
10.56								10.56					10.56
10.64								10.64					10.64
10.72								10.72					10.72
10.8								10.8					10.8
10.88								10.88					10.88
10.96								10.96					10.96
11.04								11.04					11.04
11.12								11.12					11.12
11.2								11.2					11.2
11.28								11.28					11.28
11.36								11.36					11.36
11.44								11.44					11.44
11.52								11.52					11.52
11.6								11.6					11.6
11.68								11.68					11.68
11.76								11.76					11.76
11.84								11.84					11.84
11.92								11.92					11.92
12								12					12
12.08								12.08					12.08
12.16								12.16					12.16
12.24								12.24					12.24
12.32								12.32					12.32
12.4								12.4					12.4
12.48								12.48					12.48

## Sheet: CRIB centered_all
	15401	9314.9	15020	12849.6	4862.38	4693.32	3909.48	3150.95
	wt	scd2D	gef1D	scd2D gef1D	ras1D	ras1D scd2D	ras1D gef1D	ras1D scd2D gef1D
	CRIB	CRIB	CRIB	CRIB	CRIB	CRIB	CRIB	CRIB			wt	scd2D	gef1D	scd2D gef1D	ras1D	ras1D scd2D	ras1D gef1D	ras1D scd2D gef1D
length	AVERAGE	AVERAGE	AVERAGE	AVERAGE	AVERAGE	AVERAGE	AVERAGE	AVERAGE			ST DEV	ST DEV	ST DEV	ST DEV	ST DEV	ST DEV	ST DEV	ST DEV
0		2493.01										701.575
0.08		2492.9										674.155
0.16		2524.71										681.439
0.24		2560.33										690.911
0.32	2357.38	2584.34									573.782	687.932
0.4	2356.57	2583.5									623.029	648.611
0.48	2399.04	2677.41									596.812	618.387
0.56	2377.44	2661.32		2322.61							559.177	674.284		500.479
0.64	2410.11	2694.83	2357.94	2378.18	2409.84						623.172	725.067	573.767	487.245	626.922
0.72	2434.61	2817.46	2417.56	2410.44	2411.51	2319.15	2505.18				610.935	698.927	583.509	485.092	606.422	694.65	798.96
0.8	2507.09	2934.31	2481.98	2526.32	2433.26	2343.94	2512.39				645.895	773.819	571.9	545.676	656.182	706.165	760.273
0.88	2599.54	3002.72	2560.8	2600.22	2446.74	2338.31	2538.39				678.437	860.069	579.793	533.937	671.131	681.616	787.356
0.96	2698.53	3182.96	2686.16	2658.02	2476.17	2368.63	2593.18				700.68	887.909	564.589	543.462	666.131	737.735	821.118
1.04	2821.57	3291.77	2765.98	2759.28	2521.35	2412.21	2566.73				737.901	910.009	607.595	554.287	663.792	762.485	857.141
1.12	2981.78	3499.09	2962.91	2864.55	2531.69	2448.84	2521.46	2285.33			759.309	1005.24	732.942	581.012	642.851	824.512	838.22	936.047
1.2	3138.28	3740.84	3122.96	2965.1	2570.78	2413.47	2568.45	2267.21			803.477	1120.04	769.816	625.72	682.939	854.368	808.78	902.199
1.28	3402.97	4003.6	3252.95	3060.47	2659.06	2473.46	2581.53	2337.09			866.949	1286.83	800.078	663.7	715.036	872.802	829.148	943.089
1.36	3752.54	4260.19	3409.06	3250.13	2769.32	2536.95	2588.22	2356.71			1031.94	1387.77	892.635	719.609	837.379	886.88	804.469	960.951
1.44	3935.24	4509.03	3614.57	3447.9	2909.62	2600.21	2567.15	2390.28			1165.63	1582.23	1047.6	701.794	834.272	894.341	811.098	941.722
1.52	4199.03	4845.54	3786.66	3660.41	2919.04	2672.62	2611.2	2420.5			1210.3	1772.84	1074.54	762.614	793.859	938.969	856.079	950.207
1.6	4603.43	5067.59	4098.93	3891.92	2978.11	2737.3	2622.78	2447.2			1360.22	1947.86	1235.17	773.402	874.452	998.492	901.526	944.815
1.68	4963.54	5223.4	4376.66	4095.62	3029.58	2847.99	2703.03	2486.63			1390.3	1988.09	1310.6	762.37	901.376	1030.46	939.479	942.556
1.76	5368.19	5485.27	4674.53	4386.62	3158.41	2950.6	2714.55	2484.53			1482.67	2116.46	1444.42	843.715	908.154	1041.6	919.156	892.064
1.84	5784.77	5632.9	4969.22	4658.53	3222.88	3042.99	2769.29	2523.32			1600.14	2177.53	1573.21	1016.42	924.902	1062.06	915.972	852.736
1.92	6266.65	5798.35	5356.1	4955.9	3301.97	3145.23	2830.15	2552.84			1802.61	2255.26	1752.66	1023.8	923.277	1110.49	965.089	784.574
2	6666.15	5890.55	5752.07	5278.98	3392.11	3290.39	2896.58	2574.11			1913.23	2206.43	1878.58	1146.31	932.659	1147.69	993.088	760.182
2.08	7058.29	6141.81	6199.11	5621.36	3578.25	3362.44	2948.74	2655.17			2002.12	2226.81	2014.4	1296.13	979.236	1169.6	1020.7	762.687
2.16	7510.36	6333.26	6654.6	5986.85	3702.89	3404.45	2962.9	2638.53			2074.38	2334.52	2282.74	1334.68	1000.36	1152.28	994.615	765.318
2.24	7907.96	6502.77	7206.23	6414.17	3831.51	3471.72	2979.38	2662.01			2044.74	2330.37	2487.05	1419.67	1061.02	1193.92	1043.97	742.541
2.32	8394.78	6726.78	7803.3	6741.84	3921.02	3572.53	3030.98	2675.04			2195.86	2465.14	2732.03	1530.28	1074.97	1274.25	1073.48	754.241
2.4	8802.61	6989.44	8349.11	7150.41	4008.9	3686.58	3072.61	2686.58			2312.07	2706.86	2961.34	1582.25	1094.19	1269.4	1101.51	741.128
2.48	9355.87	7145.04	8845.63	7536.33	4128.19	3757.1	3174.75	2699.98			2326.03	2914.99	3056.99	1499.21	1163.32	1267.61	1174.47	753.212
2.56	9677.77	7393.49	9344.26	7959.77	4161.49	3851.3	3214.22	2722.69			2309.18	2944.2	2981.77	1739.71	1087.54	1296.23	1206.39	778.997
2.64	10187.7	7621.32	9765.76	8465.74	4204.57	3930.52	3269.71	2732.2			2355.48	3068.72	2861.22	1938.41	1080.11	1284.97	1219.99	805.512
2.72	10656.5	7836.92	10420.7	9017.3	4226.24	4019.69	3367.6	2753.5			2531.94	3084.65	2879.51	2070.46	1095.12	1278.48	1191.54	847.92
2.8	11068.3	7956.29	10866.1	9402.81	4358.18	4081.03	3381.72	2807.07			2710.15	3040.36	2929.54	2233.83	1150.42	1281.16	1150.58	915.571
2.88	11479.1	8093.87	11448.8	9876.97	4449.7	4230.68	3394.79	2883.59			2720.89	3116.6	3159.56	2233.24	1182.36	1366.12	1089.31	1023.14
2.96	11834.5	8285.09	11930.4	10334.5	4511.39	4354.63	3464.47	2891.64			2861.93	3263.81	3504.62	2277.41	1269.9	1425.3	1088.35	1018.65
3.04	12172.1	8409.09	12349	10769.2	4596.48	4298.73	3488.48	2891.86			3048.65	3150.39	3736.84	2240.91	1277.56	1470.89	1104.53	1014.45
3.12	12566.4	8513.24	12744.2	11114.9	4618.83	4342.35	3561.16	2920.96			3087.37	3082.21	3852.13	2416.57	1257.29	1486.62	1117.79	1063.42
3.2	13071.2	8637.81	13115.6	11474.4	4637.81	4423.36	3611.26	2934.53			3140	3135.05	4127.37	2558.62	1293.89	1526.45	1193.96	1098.31
3.28	13523.1	8655.21	13328.5	11643.1	4661.39	4371.88	3695.51	2939.5			3502.39	3240.87	4343.13	2657.16	1252.58	1511.15	1175.64	1089.13
3.36	13881	8777.44	13704	11922.5	4677.67	4416.37	3748.27	2955.06			3625.84	3318.03	4472.46	2725.76	1264.36	1509.48	1122.26	1038.9
3.44	14332.6	8773.94	13901.3	12279.6	4716.15	4544.3	3810.82	2978.44			3669.62	3411.54	4635.62	2814.23	1297.97	1559.45	1019.78	1067.31
3.52	14756.8	8888.92	14318.3	12549	4766.63	4615.31	3827.41	3056.35			3960.59	3426.21	4898.22	3070.94	1336.32	1565.78	1005.91	1090.57
3.6	15130.6	9102.95	14674.2	12631.3	4738.44	4606.48	3857.78	3097.26			4237.03	3509.22	5179.03	3114.51	1260.19	1552.21	951.197	1133.88
3.68	15311.2	9183.5	14856.3	12749.6	4786.92	4630.64	3864.97	3104.06			4130.66	3592.03	5422.84	3240.37	1239.13	1597.38	967.002	1114.74
3.76	15197.6	9252.63	14917.7	12777.8	4811.27	4649.18	3873.57	3146.59			3974.72	3709.41	5290.34	3252.08	1260.94	1551.72	941.008	1086.07
3.84	15401	9314.9	15020	12849.6	4862.38	4693.32	3909.48	3150.95			3920.6	3612.11	5308.5	3228.6	1257.94	1531.9	992.324	1059.22
3.92	15388.5	9293.87	14862.7	12784	4795.93	4655.78	3852.5	3121.91			4106.18	3590.75	4975.14	3192.72	1188.54	1501.19	972.27	1006.11
4	15356.4	9258.77	14647.9	12790.4	4803.14	4655.96	3772.42	3101.21			4180.08	3747.4	4580.26	3143.26	1213.03	1567.27	922.255	1010.39
4.08	15341.9	9185.22	14353.2	12839.7	4793.48	4543.97	3699.41	3108.42			4153.29	3811.96	4355.91	3254.39	1152	1490.32	895.256	1002.9
4.16	15377.2	9073.54	14357.5	12669.4	4744.12	4594.66	3677.23	3077.36			4364.4	3838.21	4447.72	3229.36	1120.89	1563.52	905.064	1015.59
4.24	15306.5	8945.77	14235.7	12585.2	4706.46	4523.56	3614	3018.97			4417.96	3730.23	4377.4	3259.64	1060.17	1552.62	892.85	993.066
4.32	15400.9	8760.73	14068	12469.2	4610.92	4548.57	3517.74	3000.44			4388.56	3676.48	4485.05	3400.55	1036.28	1553.31	858.541	1034.01
4.4	15162.6	8507.12	13715	12226.1	4565.1	4540.87	3458.07	2980.43			4518.22	3608.49	4358.12	3355.15	1036.08	1562.56	782.91	1094.73
4.48	14784.1	8354.25	13297.6	11933	4475.46	4537.25	3304.58	2970.07			4569.26	3620.22	4324.74	3150.61	1112.4	1597	745.238	1119.74
4.56	14486.7	8208.42	12897.4	11691.1	4398.27	4472.03	3216.56	3008.84			4440.45	3386.6	4285.7	2980.49	1180.63	1635.13	784.41	1136.19
4.64	14102.5	7973.31	12672.3	11389.1	4335.16	4468.97	3203.43	2968.09			4439.09	3367.92	4335.4	2752	1253.45	1665.65	831.676	1117.69
4.72	13572.1	7673.67	12160.3	11020.1	4206.74	4517.32	3190.97	2967.92			4277.25	3283.92	4280.88	2621.16	1326.13	1720.97	847.013	1128.22
4.8	12912.3	7395.42	11738.9	10762.9	4104.82	4499.86	3167.92	2995.91			3980.26	3148.37	4175.34	2640.74	1312.17	1704.13	843.758	1157.88
4.88	12322.6	7138.83	11184.2	10574	4010.58	4501.03	3110.07	2979.76			3875.91	3046.56	3943.52	2662.17	1295.25	1720.07	811.539	1151.45
4.96	11911.5	6908.39	10636.4	10297.8	3918.78	4419.17	3158.59	2972.13			3791.29	3030.43	3746.5	2680.52	1201.34	1689.33	799.891	1180.95
5.04	11370	6669.23	10211.7	9908.13	3825.25	4383.42	3133.87	3011.99			3586.13	2868.87	3605.9	2701.7	1123.49	1653.24	800.966	1122.64
5.12	10959.9	6443.4	9546.77	9577.4	3638.49	4327.94	3115.22	3014.11			3312.84	2644.62	3330.6	2778.33	1042.36	1694.11	840.964	1076.57
5.2	10253.4	6213.27	8985.02	9122.42	3631.39	4241.05	3106.96	2940.6			3122.7	2387.09	3132.35	2879.42	1027.08	1597.29	869.895	1074
5.28	9670.59	6077.94	8524.91	8673.65	3590.32	4085.36	3071.31	2902.79			3088.32	2206.25	2913.61	2908.71	1073.16	1604.53	877.685	1028.53
5.36	9050.7	5903.81	8082.25	8116.66	3550.84	3951.38	3022.84	2868.36			2883.11	2114.33	2709.64	2776.31	1107.2	1590.68	869.241	1009.01
5.44	8438.93	5681.23	7596.37	7707.83	3515.25	3864.58	2965.57	2816.78			2697.23	1932.15	2538.76	2590.16	1168.87	1532.97	857.298	985.632
5.52	8002.77	5570.18	7259.44	7345.5	3484.87	3794.02	2877	2803.54			2477.43	1922.61	2460.84	2467.49	1104.93	1523.34	853.806	1004.28
5.6	7671.71	5320.89	6987.25	6975.39	3463.99	3744.54	2888.53	2806.55			2457.21	1858.29	2421.71	2356.7	1077.44	1504.76	782.414	1086.58
5.68	7263.9	5171.53	6675.34	6625.67	3433.92	3626	2886.83	2744.38			2357.78	1846.03	2348.89	2272.1	1021.32	1466.07	738.352	1097.09
5.76	6821.78	4966.35	6323.36	6297.62	3428.6	3604.57	2831.21	2701.25			2198.46	1841.22	2205.47	2148.78	1041.19	1402.41	693.062	1090.59
5.84	6495	4784.02	5977.29	5944.21	3349.36	3543.04	2858.89	2640			2033.58	1786.13	2071.63	1963.69	1004.13	1348.62	647.374	1022.21
5.92	6187.43	4610.21	5569.46	5635.82	3359.8	3517.26	2822.02	2583.21			1901.56	1637.76	1885.16	1815.59	989.289	1271.08	637.493	998.242
6	5921.5	4489.71	5300.99	5342.41	3352.11	3492	2844.63	2487.19			1787.17	1573.09	1710.75	1627.75	877.047	1170.56	673.12	983.559
6.08	5634.94	4381.7	5041.25	5031.73	3287.78	3318.66	2793.98	2517.43			1778.01	1619.44	1667.58	1504.79	751.936	1092.12	655.275	976.797
6.16	5386.1	4210.77	4769.98	4708.76	3256.87	3204.02	2767.25	2549.61			1728.53	1529.2	1633.17	1336.41	742.83	1076.82	653.505	962.34
6.24	5116.13	4046.24	4501.38	4456.02	3307.92	3125.09	2617.74	2499.82			1647.4	1404.23	1503.07	1265.66	708.113	1062.88	550.46	949.61
6.32	4728.63	3878.47	4327.5	4290.64	3282.41	3025.33	2573.64	2486.85			1668.15	1359.37	1533.5	1162.62	743.003	952.454	553.151	965.374
6.4	4406.94	3741.92	4090.48	4050.56	3230.54	2925.31	2537.05	2427.88			1546.71	1257.68	1502.58	1099.18	789.585	917.164	568.485	983.94
6.48	4070.42	3605.61	3933.81	3819.32	3228.56	2897.02	2399.39	2431.55			1347.48	1210.16	1472.48	1026.03	755.891	832.711	563.495	960.879
6.56	3787.37	3551.25	3791.82	3662.22	3243.23	2851.57	2478.83	2433.74			1186.5	1145.56	1451.37	975.606	830.081	836.74	641.217	952.818
6.64	3563.51	3436.1	3591.14	3565.35	3266.41	2861.99	2539.69	2396.49			1070.52	1175.24	1200.22	907.007	774.702	874.561	576.398	992.776
6.72	3433.75	3382.31	3450.26	3544.45	3155.94	2826.3	2534.75	2430.78			975.426	1106.97	1098.38	831.161	797.507	884.838	648.944	966.336
6.8	3314.23	3325.58	3299.52	3403.58	3106.47	2792.38	2322.62	2338.3			835.032	1051.57	1008.27	829.071	726.206	830.052	589.936	899.037
6.88	3262.13	3340.06	3216.05	3322.35	3108.75	2757.51	2317.61	2352.51			802.04	1057.09	907.867	802.427	603.265	853.2	602.702	944.834
6.96	3111.92	3399.56	3117.95	3235.31	3072.02	2792.67	2468.53	2345.24			753.122	1065.45	900.787	780.946	583.535	803.595	845.63	1004.74
7.04	2970.26	3295	3039.99	3181.44	2941.47	2756.44	3022.72	2379.14			666.292	1082.91	885.887	771.19	571.057	785.261	156.732	1023
7.12	2853.06	3224.43	3430.69	3150.97	2827.29	2726.36	3198.66	2531.01			637.829	1102.12	846.063	767.481	607.456	831.804	264.031	989.877
7.2	2885.44	3220.22	3211.34	3101.01	2780.34	2730.95	3133.58	2515.56			650.682	1128.41	872.684	739.739	624.48	869.258	287.792	1005.39
7.28	2743.54	3159.14	3007.32	3049.09	2917.18	2713.84	2974.94	2562.38			662.123	1104.86	807.155	757.902	394.385	923.089	83.6812	1082.86
7.36	2727.27	3098.17	3527.78	2970.71	3068.23	2617.63	3028.16	2446.41			606.022	1165.53	276.735	653.137	308.077	926.56	0	1010.68
7.44	2653.09	3084.31	3141.52	2881.05	2937.76	2532.8	3028.88	2480.44			600.404	1072.04	495.909	612.711	577.941	954.563	0	1045.21
7.52	2603.56	3048.76	3052.94	2779.26	2845.85	2653.92		2400.46			545.692	1057.02	398.102	526.635	773.361	1096.43		1109.73
7.6	2494.97	3286.12	3268.22	2609.2	2535.87	2790.47		2390.17			599.835	919.272	445.252	530.225	737.719	1002.12		1086.4
7.68	2621.92	3238.09	3087.51	2630.94	2510.04	2828.93		2812.73			395.559	960.956	588.785	464.568	1224.01	1054.21		856.577
7.76	2767.16	3220.76	2899.76	2606.02	3185.56	2931.22		2622.02			356.042	983.716	646.021	541.584	0	1032.23		1009.15
7.84	2657.49	3260.76	2770.61	2146.93	3064.66	3040.18		2537.16			275.995	800.618	487.103	178.228	0	935.32		1010.32
7.92	2812.48	3115.8	3252	2281.96		3283.39		3122.34			414.715	869.039	0	142.237		788.517		592.675
8
8.08
8.16
8.24
8.32
8.4
8.48
8.56
8.64
8.72
8.8
8.88
8.96
9.04
9.12
9.2
9.28
9.36
9.44
9.52
9.6
9.68
9.76
9.84
9.92
10
10.08
10.16
10.24
10.32
10.4
10.48
10.56
10.64
10.72
10.8
10.88
10.96
11.04
11.12
11.2
11.28
11.36
11.44
11.52
11.6
11.68
11.76
11.84
11.92
12
12.08
12.16
12.24
12.32
12.4
12.48

## Sheet: Scd1-3GFP centered_alla
	wt	scd2D	gef1D	scd2D gef1D	ras1D	ras1D scd2D	ras1D gef1D	ras1D scd2D gef1D
	Scd1-3GFP	Scd1-3GFP	Scd1-3GFP	Scd1-3GFP	Scd1-3GFP	Scd1-3GFP	Scd1-3GFP	Scd1-3GFP			wt	scd2D	gef1D	scd2D gef1D	ras1D	ras1D scd2D	ras1D gef1D	ras1D scd2D gef1D
length	AVERAGE	AVERAGE	AVERAGE	AVERAGE	AVERAGE	AVERAGE	AVERAGE	AVERAGE			ST DEV	ST DEV	ST DEV	ST DEV	ST DEV	ST DEV	ST DEV	ST DEV
0		618.579										225.205
0.08		592.014										203.903
0.16		593.492										241.026
0.24		605.446										240.531
0.32	479.434	564.285									167.927	254.336
0.4	453.67	570.949									171.263	253.861
0.48	459.364	579.531									190.181	279.404
0.56	460.116	578.805		539.101							176.955	284.057		254.73
0.64	459.204	579.788	490.371	511.489	584.118						175.869	262.992	424.271	249.923	319.665
0.72	464.525	577.819	496.206	514.623	550.491	658.801	714.812				221.661	294.563	430.799	263.589	279.489	232.419	353.613
0.8	446.282	595.371	490.243	514.499	545.075	646.949	688.191				201.421	329.197	405.943	245.199	268.134	226.441	293.925
0.88	447.669	667.643	485.757	535.741	570.97	665.324	687.469				180.724	338.784	354.218	263.661	283.839	234.292	331.509
0.96	496.939	699.562	476.411	514.251	615.481	675.289	664.381				211.977	346.763	333.222	258.793	280.3	225.858	319.211
1.04	511.606	711.987	502.38	536.918	592.459	681.117	650.139				213.301	299.304	304.696	252.626	291.497	238.219	279.958
1.12	534.748	739.911	492.038	584.492	621.738	654.099	646.079	718.143			216.533	308.689	277.285	245.69	304.993	238.714	289.156	400.407
1.2	562.08	813.484	461.789	580.593	639.092	667.065	678.279	712.679			242.525	352.665	271.231	227.118	327.245	207.432	310.487	369.534
1.28	581.265	902.446	483.742	605.648	660.923	683.835	709.119	715.518			290.531	420.679	312.013	224.689	348.015	255.177	333.326	359.301
1.36	651.284	952.039	514.09	647.935	705.56	698.778	768.748	695.323			345.227	478.418	312.228	229.354	401.672	275.722	348.339	322.239
1.44	703.625	999.449	541.428	687.305	785.823	763.491	785.198	676.656			397.84	499.049	305.549	224.858	493.611	318.772	358.606	324.567
1.52	850.565	1047.92	592.348	735.017	835.197	810.81	845.867	696.399			521.374	552.268	335.323	242.858	502.498	371.634	358.391	318.903
1.6	979.317	1133.52	655.822	787.115	960.818	870.899	935.037	710.664			661.53	642.344	349.823	304.803	611.677	391.113	431.756	305.695
1.68	1158.65	1215.45	810.892	857.994	1059.02	905.649	1047.66	784.368			782.972	715.149	407.298	337.885	726.934	358.486	512.257	317.244
1.76	1318.04	1292.86	948.553	912.861	1147.61	972.753	1131.64	814.188			860.447	782.864	479.789	333.732	776.833	346.318	562.627	325.2
1.84	1533.23	1336.06	1158.1	1030.6	1185.51	1009.48	1295.03	819.843			1032.79	797.994	561.988	415.504	768.834	364.09	690.762	317.169
1.92	1809.38	1436.48	1342.52	1154.7	1297.86	1055.35	1530.98	872.542			1242.55	821.789	693.054	487.495	893.363	376.069	887.558	320.718
2	1989.84	1591.17	1542.78	1319.78	1482.16	1133.82	1860.36	885.269			1273.45	951.25	817.836	585.416	1024.72	383.964	1108.41	309.516
2.08	2214.83	1763.41	1834.78	1505.52	1764.07	1199.94	2252.42	946.028			1377.41	1117.87	987.334	686.758	1257.62	417.629	1420.04	332.391
2.16	2443.79	2018.26	2162.19	1737.27	1997.55	1278.39	2642.84	984.334			1489.61	1334.95	1249.45	832.8	1409.94	415.541	1699.15	324.514
2.24	2775.79	2254.37	2521.73	1988.51	2203.63	1400.05	3020.18	1024.72			1639.63	1514.59	1461.84	958.005	1551.44	490.14	1818.25	403.901
2.32	3233.42	2461.75	2982.07	2326.14	2399.88	1619.26	3421.5	1077.51			1836.12	1733.8	1726.23	1048.92	1796.28	652.437	1965.74	524.789
2.4	3642.12	2589.92	3445.92	2594.38	2598.92	1870.56	3825.91	1161.36			1952.01	1735.1	2028.58	1151.59	1974.57	828.691	2216.72	518.968
2.48	4086.86	2769.76	3911.41	2929.55	2760.38	2109.63	4347.08	1272.71			2069.04	1753.94	2320.7	1245.31	2140.5	1047.44	2592.91	522.007
2.56	4539.53	2890.96	4395.27	3277.2	2927.09	2284.13	4805.43	1465.99			2307.78	1746.33	2524.62	1320.74	2290.25	1234.32	2766.72	591.03
2.64	5011.64	2957.67	4881.52	3522.37	3139.14	2363.68	5236.52	1643.56			2592.71	1689.71	2782.59	1332.28	2263.41	1198.8	2633.01	712.77
2.72	5681.54	3169.1	5512.5	3932.09	3447.84	2395.88	5552.61	1775.36			3058	1724.22	3064.28	1384.69	2414.59	1062.13	2440.36	848.115
2.8	6114.68	3348.3	5934.35	4258.04	3842.4	2451.27	5964.89	1945.64			3247.32	1838.58	3129.55	1438.57	2670.51	1067.57	2344.02	957.659
2.88	6413.61	3515.68	6368.15	4623.83	4155.63	2645.58	6595.15	2103.85			3334.07	1971.3	2984	1454.71	2602.09	1189.97	2650.23	1179.64
2.96	6597.19	3663.13	6755.1	5048.32	4523.87	2818.7	7246.84	2260.46			3220.75	2085.47	3026.7	1433.5	2727.13	1337.76	3046.7	1287.96
3.04	6780.48	3833.56	7005.31	5348.98	4737.81	2979.52	7666.39	2366.67			3172.88	2058.92	2876.8	1392.68	2803.41	1391.33	3240.77	1463.12
3.12	7101.74	3986.43	7295.05	5772.74	4997.81	3147.2	7915.73	2499.44			3293.03	1984.8	2889.85	1434.36	3125.74	1557.32	3212.49	1566.24
3.2	7643.27	4103.95	7690.52	6140.45	5242.3	3291.5	8211.16	2662.88			3184.61	1894.97	3072.31	1533.52	3237.32	1698.88	3298.75	1655.17
3.28	8153.16	4357.01	8195.62	6549.26	5518.56	3468.47	8746.98	2841.44			3205.55	1905.99	3233	1664.53	3131.88	1818.63	3640.87	1757.74
3.36	8659.79	4487.35	8598.87	6868.23	5815.02	3683.98	9201.9	3076.16			3133.66	2074.81	3535.92	1793.24	3023.08	1930.29	4040.4	1907.76
3.44	9043.03	4615.07	8989.3	6906.44	6112.23	3867.21	9442.97	3307.93			3240.46	2334.92	3847.85	1901.49	2778.34	2040.75	4063.09	1964.17
3.52	9324.87	4791.59	9247.9	6781.81	6257.78	4066.2	9587.66	3391.63			3391.07	2628.94	4195.33	1955.56	2871.34	2230.95	3875.58	1918.6
3.6	9447.31	5078.86	9433.21	6574.39	6185.07	4237.91	9540.65	3458.69			3410.85	2718.29	4356.91	1903.99	3038.42	2367.95	3767.26	1878.62
3.68	9668.17	5172.86	9632.57	6557.43	6023.31	4370.71	9103.41	3534.52			3453.22	2594.08	4337.42	1703.89	2830.84	2383.72	3457.02	1871.38
3.76	9653.96	5252.64	9732.2	6707.28	5848.36	4359.73	8716.09	3644.3			3201.45	2577.64	4082.77	1531.75	2583.38	2136.56	3288.93	1845.33
3.84	9822.93	5125	9994.3	6924.62	5694.74	4265.11	8452.37	3708.03			3000.16	2291.68	3855	1735.06	2503.79	1866.84	3130.12	1738.76
3.92	9732.05	5021.52	10206.8	7251.13	5594.54	4207.42	8410.44	3609.18			2819.82	2120.37	4033.18	2208.36	2257.15	1723.04	3430.97	1570.38
4	9704.16	4825.48	10257.8	7312.93	5536.91	4334.4	8188.2	3563.28			2957.03	1983.06	4168.45	2251.85	2135.83	1792.93	3581.31	1456.72
4.08	9697.15	4784.12	10147.5	7425.3	5421.86	4448.86	7930.48	3484.35			3475.55	1977.6	4062.76	2377.03	2298.23	1933.65	3706.82	1376.59
4.16	9909.52	4454.97	9964.69	7279.07	5274.41	4358.32	7584.6	3438.53			4462.87	1906.13	3880.57	2180.26	2625.76	1978.59	3416.81	1406.99
4.24	10045	4125.77	9715.03	7252.31	5119.11	4145.11	7191.71	3380.51			4770.57	1923.01	3725.06	2125.84	2846.04	1774.29	3159.35	1507.55
4.32	10089.1	3869.93	9289.79	7176.55	4880.19	4057.05	6701.29	3340.99			4685.21	2033.49	3637.24	2358.26	2767.25	1684.39	3105.62	1620.64
4.4	9525.66	3674.95	8695.38	7030.29	4547.35	3974.02	6175.96	3273			4124.15	2014.9	3447.9	2474.47	2515.2	1632.22	2961.52	1726.52
4.48	8978.47	3454.48	8568.26	6667.68	4141.98	3905.32	5640.01	3210.61			3797.82	1866.97	3773.61	2379.46	2288.34	1588.87	2573.29	1912.01
4.56	8635	3232.71	8483.1	6355.26	3882.34	3931.17	5084.8	3220.37			3745.62	1742.72	3916.83	2325.26	2224.13	1624.79	2458.95	2079.05
4.64	8299.65	3188.28	8213.13	6196.17	3681.04	3909.17	4513.03	3167.55			3580.34	1686.13	3837.33	2382.08	2222.64	1647.22	2294.11	2003.14
4.72	8080.06	3104.94	7974.11	6089.09	3459.62	3838.12	3975.58	3068.54			3607.39	1637.97	3762.83	2394.13	2261.35	1576.75	2021.8	2007.29
4.8	7583.24	3007.45	7417.13	5848.17	3235.2	3674.42	3566.98	2996.18			3290.76	1574.03	3639.14	2313.69	2243.3	1482.89	1895.02	1986.56
4.88	7015.85	2906.51	7007.22	5537.09	3016.02	3439.44	3269.5	2950.9			2890.21	1494.78	3528.42	2164.82	2122.54	1313.39	1831	1915.09
4.96	6548.83	2722.1	6413.24	5217.06	2719.77	3203.94	2997.55	2869.64			2578.71	1421.15	3119.63	2072.21	1974.71	1247.11	1788.48	1898.14
5.04	6123.06	2573.45	5808.34	4880.95	2480.14	2973.93	2678.99	2773.3			2585.13	1336.35	2740.81	2110.65	1873.26	1240.7	1611.48	1809.8
5.12	5680.06	2401	5285.61	4622.08	2259.22	2757.59	2397.77	2667.61			2521.84	1312.66	2634.3	2173.5	1659.99	1231.97	1304.6	1698.44
5.2	5109.27	2248.21	4806.46	4227.38	2019.59	2603.37	2101.17	2521.48			2508.26	1202.38	2542.71	2276.41	1388.2	1197.5	1086.45	1549.08
5.28	4601.55	2126.5	4260.24	3905.78	1835.15	2520.45	1881.03	2489.47			2446.8	1169.8	2280.48	2271.86	1184.85	1211.36	930.597	1533.2
5.36	4160.68	1994.28	3768.68	3574.53	1709.71	2466.65	1703.23	2403.48			2417.45	1096.56	2036.36	2173.67	1078.88	1174.51	842.732	1590.45
5.44	3675.27	1841.64	3327.42	3255.64	1653.66	2223.72	1570.51	2273.57			2317.77	1083.65	1836.13	1987.08	1038.67	1133.83	768.077	1522.96
5.52	3219.17	1658.48	2901.83	3011.4	1641.39	2034.41	1458.36	2131.67			2059.78	962.031	1632.56	1793.18	1030.97	1034.35	672.1	1446.11
5.6	2823.05	1498.77	2546.33	2767.85	1631.26	1864.93	1371.18	1984.48			1789.72	821.256	1477.22	1670.69	1011.13	899.463	610.439	1371
5.68	2547.54	1335.92	2285.46	2545.18	1546.2	1725.18	1320.81	1900.29			1654.63	730.213	1360.12	1646.95	917.361	824.571	562.784	1321.91
5.76	2312.34	1250.4	2076.61	2210.39	1390.53	1585.56	1279.2	1715.31			1548.94	729.088	1258.82	1457.25	763.689	777.36	526.797	1254.32
5.84	2103.15	1177.47	1786.66	1882.43	1284.81	1493.24	1254.72	1581.5			1527.6	693.83	1104.88	1195.47	599.53	723.141	508.115	1112.61
5.92	1915.99	1166.84	1587.45	1672.49	1167.56	1422.05	1220.23	1431.83			1563.75	768.889	987.515	975.332	500.514	694.305	495.512	994.185
6	1805.55	1133.58	1374.19	1448	1153.29	1325.4	1123.34	1342.04			1686.65	722.467	825.051	817.829	492.477	660.176	434.306	871.993
6.08	1633.06	1093.17	1237.47	1289.8	1162.06	1253.38	1132.94	1237.75			1700.4	644.456	698.292	760.301	537.747	607.208	430.81	760.092
6.16	1472.05	1049.79	1150.81	1224.58	1125.56	1215.65	1103.86	1197.34			1724.85	560.676	565.182	701.686	531.087	513.959	438.342	718.702
6.24	1338.52	984.449	1091.54	1096.19	1171.36	1180.13	1033.69	1109.64			1594.61	468.165	480.463	611.158	494.197	487.449	408.265	611.457
6.32	1185.02	878.274	959.88	1046.54	1155.34	1119.94	967.116	1046.53			1391.19	418.445	400.788	490.954	417.668	472.494	436.33	570.706
6.4	1069.51	890.243	928.647	940.474	1058.52	1049.42	847.479	1016.39			1204.31	361.378	388.445	453.754	294.061	492.002	235.921	524.145
6.48	946.523	881.166	920.036	875.326	1033.99	1034.45	852.495	1079.36			1079.53	355.111	388.538	372.187	244.378	513.322	243.469	564.201
6.56	872.679	865.627	896.364	814.069	1016.34	998.974	789.37	1058.24			898.139	343.784	425.099	280.059	255.589	480.961	230.404	538.26
6.64	784.427	847.452	874.976	747.347	989.646	977.011	789.228	1035.86			717.032	339.077	380.796	206.069	227.433	492.594	235.324	519.209
6.72	752.105	818.945	836.04	770.392	981.355	944.525	892.319	1034.91			585.788	335.815	476.309	235.7	229.435	474.729	273.677	463.741
6.8	709.595	832.221	791.593	758.133	953.201	916.805	857.322	1035.31			447.97	268.087	467.072	285.791	214.486	466.661	357.54	460.62
6.88	690.725	820.281	735.689	708.036	904.063	881.495	837.492	978.072			358.52	298.274	440.428	264.544	200.544	434.021	394.588	478.6
6.96	668.224	817.511	678.868	695.897	814.543	932.442	901.351	972.658			291.069	263.12	311.658	270.418	186.165	483.635	442.974	403.088
7.04	689.106	808.337	646.769	727.882	841.743	930.464	966.19	960.151			255.307	272.463	236.481	274.156	166.086	412.803	21.9462	398.938
7.12	698.542	800.724	751.071	759.672	799.918	929.514	1071.76	928.973			294.767	309.624	206.255	276.642	147.647	424.571	31.4913	393.744
7.2	663.53	797.195	714.822	724.694	751.79	880.072	1194.9	932.723			349.022	332.41	219.362	248.65	154.31	390.089	40.9561	351.893
7.28	689.922	768.369	631.798	634.461	839.473	854.996	1333.13	969.205			381.951	353.342	268.625	237.369	89.5014	347.211	56.6554	409.667
7.36	626.375	732.003	875.551	686.397	894.939	852.862	1393.86	1025.77			267.061	363.909	245.8	235.753	189.06	330.038	0	476.601
7.44	606.41	773.079	869.788	687.601	904.463	791.113	1550.72	1071.8			184.06	311.582	192.702	332.002	102.023	347.612	0	502.872
7.52	628.961	764.206	907.755	687.35	983.234	834.357		1035.37			186.6	307.16	219.845	291.316	281.839	438.388		479.366
7.6	651.212	796.196	858.304	692.185	1061.56	934.565		962.272			210.013	252.933	276.495	297.983	454.519	424.482		454.678
7.68	746.881	803.054	943.304	709.462	1018.88	952.817		1133.37			270.974	247.167	287.137	300.422	595.672	432.535		357.313
7.76	750.589	829.613	930.184	760.305	727.797	997.354		987.355			312.737	240.462	312.761	347.016	0	450.768		322.877
7.84	702.644	823.682	1035.67	467.313	703.114	1023.32		996.767			205.638	208.389	502.187	70.0027	0	426.586		358.911
7.92	639.187	791.699	557.411	474.796		1129.43		1090.05			251.249	198.552	0	48.5595		337.301		288.623
8	646.829	804.784	528.799	501.506		1096.22		1071.46			219.178	253.253	0	55.0891		408.114		387.942
8.08
8.16
8.24
8.32
8.4
8.48
8.56
8.64
8.72
8.8
8.88
8.96
9.04
9.12
9.2
9.28
9.36
9.44
9.52
9.6
9.68
9.76
9.84
9.92
10
10.08
10.16
10.24
10.32
10.4
10.48
10.56
10.64
10.72
10.8
10.88
10.96
11.04
11.12
11.2
11.28
11.36
11.44
11.52
11.6
11.68
11.76
11.84
11.92
12
12.08
12.16
12.24
12.32
12.4
12.48

[truncated: 2 more sheets: ratio centered_all, Sheet1]
